# Supplementary material for: Phylogenetic approaches to microbial community classification
Source: Microbiome. 2015 Oct 5;3:47. doi: 10.1186/s40168-015-0114-5 (PMC4593236; doi:10.1186/s40168-015-0114-5)
Supplement: Additional file 2: — Summary of microbiome samples. Human oral cavity samples came from HMP with associated abbreviations. OTUs were picked using a closed-reference strategy with a 97 % identity threshold. (XLSX 32 kb) [file 40168_2015_114_MOESM2_ESM.xlsx]

## Sheet: Sheet1
	Table S1. Summary of the human oral cavity samples from HMP, with associated abbreviations. OTUs were picked up using a closed- reference strategy with at least 97% identity
	Sub-sites	Acronym	V13				V35
			Samples	OTUs	Seqs/sample (mean ± s.d.)	OTUs/sample (mean ± s.d )	Samples	OTUs	Seqs/sample (mean ± s.d.)	OTUs/sample (mean ± s.d )
	Saliva	SAL	153	4554	7795 ± 4198	437±155	281	6166	8596 ± 6034	521±183
	Attached_keratinized_gingiva	GING	170	3224	10356 ± 7149	299±96	304	3741	8998 ± 5756	313±105
	Buccal_mucosa	BUCC	175	3573	9431 ± 4818	390±134	301	5370	9465 ± 10268	447±166
	Hard_palate	HPAL	170	4252	9428 ± 6199	397±137	300	5848	8935 ± 6575	441±154
	Palatine_tonsils	PTON	177	4039	10114 ± 7399	405±124	304	5339	9586 ± 7247	448±146
	Throat	THRO	164	5237	9238 ± 5756	390±136	301	6278	9053 ± 7233	422±147
	Tongue_dorsum	TONG	178	3530	12024 ± 9945	358±104	305	4400	10351 ± 10450	398±129
	Subgingival_plaque	SUB	175	3886	10230 ± 7048	437±132	301	5782	9877 ± 5926	495±147
	Supragingival_plaque	SUPRA	180	3670	11141 ± 6978	422±133	305	5277	10413 ± 6564	497±152
