# Supplementary material for: Phylogenetic approaches to microbial community classification
Source: Microbiome. 2015 Oct 5;3:47. doi: 10.1186/s40168-015-0114-5 (PMC4593236; doi:10.1186/s40168-015-0114-5)
Supplement: Additional file 3: — Script to produce clade abundance features. (ZIP 788 kb) [file 40168_2015_114_MOESM3_ESM.zip]

Archive with 19 entries (14 files):
- script/
- script/.DS_Store
- __MACOSX/
- __MACOSX/script/
- __MACOSX/script/._.DS_Store
- script/create_clade/
- script/create_clade/.DS_Store
- __MACOSX/script/create_clade/
- __MACOSX/script/create_clade/._.DS_Store
- script/create_clade/clade_abundance_script.py
- __MACOSX/script/create_clade/._clade_abundance_script.py
- script/create_clade/otu_table_tax.txt
- __MACOSX/script/create_clade/._otu_table_tax.txt
- script/create_clade/otu_tree.tre
- __MACOSX/script/create_clade/._otu_tree.tre
- script/create_clade/README
- __MACOSX/script/create_clade/._README
- __MACOSX/script/._create_clade
- __MACOSX/._script
