# Supplementary material for: Phylogenetic approaches to microbial community classification
Source: Microbiome. 2015 Oct 5;3:47. doi: 10.1186/s40168-015-0114-5 (PMC4593236; doi:10.1186/s40168-015-0114-5)
Supplement: Additional file 3: — Script to produce clade abundance features. (ZIP 788 kb) [file 40168_2015_114_MOESM3_ESM.zip › script/create_clade/clade_abundance_script.py]

"""
Change OTU features into clade features

@author Jie Ning
@email jessie.JNing@gmail.com
@date April 1st, 2015
"""
import argparse
import dendropy

def create_clade_feature(input_file, tree_file,tree_format, output_file):
    # read the tree file, if it's unrooted, choose the midpoint as root
    print "Loading the tree file..."
    tree = dendropy.Tree()
    tree.read_from_path(tree_file, tree_format)

    # get otu feature values
    output_file = open(output_file, "w")
    output_file.write(input_file.readline())
    
    sample = input_file.readline().strip('\n').strip('\r').split('\t')
    if "Consensus Lineage" in sample:
        write_len = len(sample)-1
        output_file.write('\t'.join(sample[:-1]) + '\n')
    else:
        write_len = len(sample)
        output_file.write('\t'.join(sample) + '\n')

    otu_feature = {}
    while True:
        otu = input_file.readline()
        if len(otu)<10:
            break
        else:
            otu = otu.strip('\n').strip('\r').split()
            otu_feature[otu[0]] = [float(x) for x in otu[1:write_len]]
            otu_write = [str(x) for x in otu_feature[otu[0]]]
            output_file.write(otu[0] + '\t' + '\t'.join(otu_write) + '\n')

    # navigate the tree and calculate the clade features
    print "Creating the clade file..."
    clade_counter = 0
    for node in tree.postorder_node_iter():
        if not node.is_leaf():
            node_list = []
            for children in node.child_nodes():
                if children.is_leaf():
                    node_list.append(otu_feature[children.get_node_str()])
                else:
                    node_list.append(otu_feature[children])
            node_sum = [sum(x) for x in zip(node_list[0], node_list[1])]
            otu_feature[node] = node_sum
            write_node_sum = [str(x) for x in node_sum]
            output_file.write("U_" + str(clade_counter) + '\t' + '\t'.join(write_node_sum) + '\n')
            clade_counter += 1
    output_file.close()

    print "Finish!"


def isfloat(value):
    try:
        float(value)
        return True
    except ValueError:
        return False


if __name__=="__main__":
    parser = argparse.ArgumentParser(prog='Clade Feature Generator')
    parser.add_argument("-i", metavar="--input", help="Input tab-separated OTU Table file", type=file, required=True)
    parser.add_argument("-t", metavar="--tree", help="Input a rooted phylogenetic tree, an unrooted tree will be ", type=str, required=True)
    parser.add_argument("-f", metavar="--format", help="Specify the tree file format, eg. newick, nexus and etc", type=str, required=True)
    parser.add_argument("-o", metavar="--output", help="Output file", type=str, required=True)
    args = parser.parse_args()
    try:
         import dendropy
         create_clade_feature(args.i, args.t, args.f, args.o)
    except ImportError, e:
         print "Please install DendroPy first."
