# Supplementary material for: Phylogenetic approaches to microbial community classification
Source: Microbiome. 2015 Oct 5;3:47. doi: 10.1186/s40168-015-0114-5 (PMC4593236; doi:10.1186/s40168-015-0114-5)
Supplement: Additional file 3: — Script to produce clade abundance features. (ZIP 788 kb) [file 40168_2015_114_MOESM3_ESM.zip › script/create_clade/otu_tree.tre]

((1030575:0.02049,221080:0.02357)0.943:0.00543,(499109:0.01772,(1010458:0.01945,(4383049:0.01864,871442:0.01572)0.862:0.00281)0.379:0.00105)0.767:0.00084,((((((4321400:0.01951,4329430:0.02806)0.798:0.00209,((1007926:0.02128,911422:0.02289)0.884:0.00294,(1759711:0.01813,(3801370:0.02005,996434:0.02148)0.759:0.00066)0.935:0.00344)0.919:0.00024)0.951:0.00054,(((((4325275:0.0442,(4325272:0.02118,4438988:0.00874)0.816:0.00779)0.967:0.00852,((4448456:0.01075,(4344213:0.01323,4346722:0.02783)0.441:0.0079)0.976:0.01249,4320317:0.01339)0.336:0.00457)0.858:0.00378,((4309301:0.01762,4395661:0.01979)0.953:0.00597,(((((4310500:0.01629,4431922:0.01589)0.808:0.00437,(4305815:0.01783,4432042:0.00811)0.834:0.00283)0.952:0.00662,(4302049:0.02361,(4366060:0.01622,4428998:0.00877)0.875:0.00273)0.953:0.00505)0.869:0.00272,4318869:0.01165)0.744:0.00353,4307484:0.01098)0.744:0.00133)0.884:0.00265)0.694:0.00028,(((1000269:0.0123,960145:0.01666)0.739:0.00086,((((964799:0.02692,1024422:0.02222)0.513:0.00257,((890546:0.02882,((4436161:0.05477,4475824:0.01942)0.991:0.01027,((960184:0.00636,(883981:0.01633,965141:0.02738)0.638:0.00532)0.959:0.00603,984650:0.02946)0.771:0.00144)0.890:0.00348)0.887:0.00376,942793:0.02348)0.765:0.00129)0.561:0.00014,(994939:0.01943,(1000816:0.01746,(867680:0.02292,1098340:0.00977)0.584:0.00521)0.737:0.00093)0.854:0.00266)0.901:0.00257,((983600:0.01936,(983335:0.02295,(949816:0.01754,961851:0.02033)0.224:0.00198)0.761:0.00094)0.755:0.00085,(((1085918:0.03068,((867024:0.02391,986450:0.01833)0.937:0.00765,(888944:0.01941,1047760:0.03008)0.674:0.00438)0.046:0.00225)0.728:0.00102,((895813:0.03714,966828:0.04497)0.937:0.00685,(870034:0.02853,((910272:0.01375,925031:0.01858)0.997:0.00912,((853982:0.02798,924739:0.02809)0.848:0.00561,887706:0.02173)0.892:0.00386)0.120:0.00088)0.870:0.00262)0.715:0.00087)0.833:0.00086,(878129:0.02785,(4338486:0.01823,1096706:0.01797)0.224:0.00425)0.881:0.00408)1.000:0.00015)0.000:0.00015)0.773:0.00086)0.775:0.00084,(((((912296:0.01575,928424:0.00607)0.713:0.00086,(1000547:0.01578,(2953981:0.01941,517754:0.01548)0.295:0.00649)0.893:0.00014)0.373:0.00016,((864465:0.01889,(1083194:0.02051,971607:0.02869)0.715:0.00599)0.687:0.00085,(959701:0.04726,(4319793:0.04822,923540:0.02037)0.706:0.0043)0.847:0.00195)0.908:0.00269)0.285:0.00014,4302587:0.02012)0.489:0.00014,((4317631:0.01972,4462083:0.01252)0.147:0.00177,(1051230:0.02686,1080874:0.01323)0.876:0.00291)0.888:0.00217)0.000:0.00015)0.446:0.00014)1.000:0.00016,4330071:0.00256)1.000:0.00016)0.392:0.00016,(4314454:0.01209,((982306:0.01588,(863124:0.017,968629:0.03273)0.415:0.00316)0.490:0.00099,(1059655:0.02517,(((((509773:0.00323,(516611:0.01975,910353:0.00109)0.951:0.0091)0.286:0.007,(522025:0.0257,(3449122:0.00182,((567960:0.0073,537894:0.01927)0.921:0.00861,((536866:0.01712,((289925:0.01645,(255359:0.01251,(291195:0.00582,302880:0.04323)0.972:0.0166)0.981:0.01318)0.842:0.00841,3244896:0.00015)0.959:0.00706)0.890:0.00533,513646:0.00861)0.981:0.01019)0.945:0.00709)0.375:0.00141)0.441:0.00735)0.920:0.00566,911496:0.00113)0.821:0.00441,((((272150:0.00423,((1084906:0.00479,939252:0.01297)1.000:0.03748,868817:0.013)0.863:0.00292)0.997:0.01131,(989579:0.00697,(968954:0.00797,1076969:0.01991)0.741:0.0007)0.936:0.00456)0.993:0.01195,(1082539:0.01063,(1048420:0.00092,529233:0.01277)0.977:0.00821)0.993:0.01329)0.959:0.00775,4337090:0.01738)0.049:0.00438)0.957:0.00947,1051669:0.0188)0.045:0.00493)0.707:0.00126)0.864:0.00086)1.000:0.00016)0.853:0.00078,(((960519:0.01408,1017827:0.01583)0.859:0.00168,((4332717:0.01935,4419788:0.0124)0.831:0.00155,(((((4295788:0.01596,4449286:0.02111)0.788:0.00246,4458476:0.01362)0.733:0.00089,(((4346334:0.01033,4455767:0.01539)0.902:0.00665,4322588:0.00911)0.547:0.00402,(4346977:0.0131,4445466:0.01407)0.239:0.00224)0.794:0.00185)0.866:0.00179,4456236:0.01129)0.891:0.00179,((4290143:0.01373,((4326406:0.01315,(4309770:0.01253,4383878:0.0202)0.892:0.00583)0.957:0.00726,(((1085410:0.00553,879972:0.01038)0.970:0.00799,(931950:0.00271,(859700:0.02862,(894969:0.00526,925707:0.01693)0.921:0.00516)0.768:0.00597)0.949:0.00758)0.927:0.00481,930592:0.00615)0.690:0.00117)0.155:0.00081)0.329:0.00214,(4407432:0.00804,(4437024:0.00847,(4309764:0.00869,(4325935:0.00233,4334830:0.02196)0.661:0.00664)0.994:0.0125)0.388:0.0023)0.954:0.00432)0.261:0.00014)0.456:0.00015)0.471:0.00015)0.998:0.00014,((4332287:0.03022,4433192:0.01632)0.585:0.00016,(((1000188:0.02213,(1051299:0.03926,877500:0.0206)0.763:0.00317)0.126:0.00198,(922095:0.01588,1021368:0.00797)0.755:0.00055)0.717:0.0011,(((((882063:0.01839,((4179834:0.00862,(4454552:0.02101,(1012146:0.01578,922805:0.01599)0.976:0.00809)0.159:0.00186)0.813:0.00271,(4312339:0.02167,(1039405:0.02627,(934679:0.00953,1019751:0.01963)0.200:0.0032)0.582:0.00265)0.696:0.00206)0.780:0.00134)0.865:0.00259,966820:0.01415)0.832:0.00147,(711275:0.02525,736957:0.02439)0.862:0.00157)1.000:0.00032,(4301566:0.02005,4312886:0.02117)0.990:0.00902)1.000:0.00047,(4442130:0.00405,(((((584109:0.01226,2819725:0.01007)0.440:0.00304,(4402254:0.00807,((2208658:0.01797,(1060104:0.01394,923468:0.01924)0.578:0.00273)0.714:0.00102,((((149109:0.02417,((726438:0.00609,965573:0.01965)0.308:0.00975,(1046054:0.01621,872163:0.02571)0.918:0.00951)0.981:0.01358)0.756:0.00185,1024613:0.01417)0.698:0.00134,894007:0.02209)0.747:0.0015,((1073276:0.0061,(986708:0.01607,(872227:0.02699,921101:0.01544)0.280:0.00506)0.993:0.01494)0.985:0.0085,869946:0.02)0.920:0.00379)0.984:0.00015)0.938:0.00015)0.927:0.00143)0.908:0.00016,((((1043210:0.01415,1696859:0.02414)0.902:0.00015,1069880:0.01667)0.825:0.00148,967427:0.00259)0.534:0.0008,92535:0.01046)0.919:0.00015)0.873:0.00158,((989315:0.00928,(2260620:0.03159,(1068499:0.01698,4479373:0.02544)0.138:0.00179)0.214:0.00114)0.890:0.00461,(506496:0.02635,894780:0.03523)0.959:0.00963)0.862:0.0024)0.878:0.00157,((((1079866:0.01249,59566:0.00809)0.766:0.00066,(561636:0.00486,(298862:0.01139,4396519:0.00233)0.926:0.00322)0.885:0.00171)0.870:0.00158,((((1952427:0.00648,4406162:0.01492)0.949:0.00015,(((3227737:0.01393,3217643:0.01533)0.831:0.00172,3723096:0.01628)0.873:0.00181,(((((564914:0.01049,525966:0.00956)0.763:0.00079,(4439603:0.01669,3698712:0.01816)0.895:0.00029)1.000:0.00022,3855116:0.00974)0.099:0.00015,2024840:0.02544)0.955:0.00014,(591583:0.05082,(538185:0.00398,593803:0.00239)0.747:0.00054)0.966:0.00574)0.334:0.00305)0.908:0.00239)0.604:0.00079,(((245916:0.00107,(4298224:0.00016,107398:0.00236)0.968:0.00381)0.940:0.00402,(145009:0.00309,((((((567427:0.01314,(4322712:0.00603,(4329215:0.00363,(4315958:0.00683,4297222:0.01614)0.920:0.00388)0.997:0.01412)0.987:0.00981)0.977:0.00839,557023:0.01371)0.844:0.00378,(((((142203:0.00014,15430:0.00016)0.997:0.00866,(15431:0.00374,15432:0.00512)0.615:0.00016)0.999:0.01321,(265267:0.0033,265868:0.00431)0.979:0.00772)0.559:0.00359,(1142554:0.00955,((515853:0.00785,1130892:0.01325)0.993:0.01331,(4309550:0.00445,172804:0.02258)1.000:0.01618)0.795:0.00533)0.369:0.00306)0.933:0.00629,(((4388538:0.01128,((627071:0.009,(4424239:0.00183,15366:0.00694)0.295:0.00096)0.573:0.00327,(4376963:0.0061,(4468897:0.00248,(1126851:0.00158,((669486:0.01647,730315:0.00591)0.736:0.00255,(1059977:0.0115,567972:0.01057)0.891:0.00325)0.463:0.00118)0.905:0.00239)0.940:0.0036)0.863:0.00323)0.826:0.00354)0.300:0.00155,4306836:0.01556)0.898:0.00321,(461851:0.01957,(1033473:0.00172,828043:0.00014)0.852:0.00209)0.959:0.00606)0.863:0.00243)0.833:0.00243)0.879:0.00445,(4397962:0.00877,(4359317:0.00498,150451:0.00087)0.994:0.0127)0.322:0.0025)0.952:0.00518,((288249:0.01491,532232:0.03487)0.608:0.0129,(516814:0.00783,817176:0.01017)0.793:0.00287)0.647:0.00263)0.768:0.00238,110876:0.00535)0.867:0.00237)0.980:0.00491)0.883:0.00234,(((((((572843:0.02626,(316515:0.03095,950828:0.01206)0.983:0.01895)0.972:0.01298,(872004:0.01049,(525391:0.00334,915428:0.01636)0.746:0.00138)0.960:0.00506)0.711:0.00132,(((((((2264285:0.00856,154506:0.00773)0.989:0.00975,(295478:0.00361,533589:0.0101)0.949:0.00664)0.916:0.00393,(((289933:0.00014,772515:0.00015)1.000:0.03041,(((4469032:0.02792,578022:0.02435)0.962:0.01155,(((((4473975:0.0172,539447:0.02849)0.819:0.00016,148827:0.00638)0.871:0.0016,((2497305:0.02094,(4388645:0.01488,141350:0.01673)0.727:0.00055)0.917:0.0024,(1113896:0.01336,4475784:0.01205)0.999:0.00015)0.564:0.00079)0.905:0.00177,(4432154:0.01085,114936:0.03779)0.832:0.00193)0.125:0.00015,624891:0.00797)0.748:0.00244)0.848:0.00386,((152485:0.01159,(4351472:0.00529,1128422:0.00153)1.000:0.02241)0.969:0.00817,((2850580:0.02388,(303838:0.02488,(305561:0.00563,839152:0.00888)1.000:0.00062)1.000:0.00018)0.774:0.0009,4354311:0.01718)0.688:0.00262)0.280:0.00206)0.972:0.00525)0.720:0.00087,1085646:0.03311)0.829:0.00287)0.896:0.00745,(((((519673:0.04401,137056:0.01036)0.983:0.0187,(((288492:0.04913,807874:0.01665)0.994:0.02013,194442:0.02276)1.000:0.02977,(((1076316:0.00411,(1075891:0.02262,928538:0.01688)0.897:0.00491)0.990:0.01085,4345285:0.00908)0.479:0.00265,((((((((1059772:0.02572,(1050411:0.01094,917351:0.02696)0.900:0.00303)0.901:0.00296,(1051317:0.02023,944266:0.0193)0.815:0.00311)0.770:0.00016,(((1041570:0.01791,1070584:0.01949)0.757:0.00334,(1055252:0.02422,((1045335:0.02382,1076528:0.0269)0.699:0.00403,(1055824:0.02002,((1052027:0.01286,(1081058:0.02169,(1003653:0.02616,927512:0.01796)0.985:0.01139)0.695:0.00724)0.893:0.00747,(1085020:0.02171,1081541:0.02833)0.703:0.00845)0.913:0.00728)0.134:0.00014)0.726:0.00166)0.588:0.00014)0.795:0.00111,4312969:0.09947)0.918:0.00015)0.816:0.00014,(524292:0.00844,877241:0.01499)0.715:0.00129)0.999:0.00014,(316473:0.06855,((1086805:0.00904,(1097208:0.01097,927402:0.02721)0.673:0.00497)0.946:0.00609,908663:0.01234)0.919:0.00392)0.850:0.00183)0.222:0.00015,(1995363:0.0223,387095:0.00761)0.763:0.00074)0.913:0.00082,((((1054451:0.02147,976010:0.02704)0.878:0.00253,((960695:0.02178,863832:0.01803)0.998:0.00028,152001:0.00999)1.000:0.00034)0.985:0.00014,(857259:0.03921,945865:0.02045)0.971:0.00014)0.424:0.00015,(1008093:0.02793,(1041410:0.02964,1101177:0.01587)0.856:0.00373)0.747:0.00095)0.916:0.00176)0.885:0.0001,((1084865:0.01765,(2084904:0.01234,4307081:0.03207)0.997:0.01079)0.891:0.0034,(2896107:0.00424,((((903902:0.0364,(923151:0.03061,977188:0.01247)0.801:0.00644)0.972:0.00653,1020410:0.02714)0.917:0.00415,((1066089:0.01577,1093571:0.06013)0.997:0.0173,(1028964:0.02312,(1041659:0.01237,(1051793:0.01747,403003:0.01288)0.923:0.00671)0.978:0.00843)0.969:0.00693)0.779:0.00128)0.927:0.00015,((326116:0.01582,(((611039:0.01984,686223:0.02447)0.881:0.00339,4306201:0.01632)0.752:0.00061,428705:0.02241)0.918:0.00263)0.751:0.00097,1073436:0.01503)0.950:0.0039)0.780:0.00079)0.757:0.00079)0.733:0.0016)0.868:0.00174)0.986:0.01555)0.451:0.01543)0.854:0.01426,(324630:0.06104,(((((4297253:0.02643,4477551:0.01725)0.913:0.00574,(38716:0.01091,4307084:0.02259)0.783:0.00192)1.000:0.01808,(((((361710:0.0252,(((14475:0.03304,(1144564:0.04696,102843:0.00908)0.993:0.01657)0.951:0.01302,564204:0.04478)0.732:0.00564,4362268:0.01722)0.930:0.00594)0.589:0.00494,(994904:0.04033,2264289:0.04837)0.954:0.0098)0.395:0.00094,990307:0.09612)0.843:0.0033,(((287464:0.03304,(243385:0.08501,((751018:0.03573,(4397942:0.02731,464694:0.02487)0.979:0.01304)0.926:0.00825,(((1103807:0.02278,1025876:0.00416)1.000:0.02247,(574741:0.03097,(4316819:0.01794,(191369:0.02162,1059705:0.01362)0.958:0.01097)0.845:0.00665)0.961:0.00859)0.956:0.00616,((4436752:0.00742,(742248:0.01995,584873:0.03853)0.877:0.00293)0.834:0.0049,(1964311:0.00909,(4449213:0.0917,4358162:0.13152)0.868:0.00761)0.999:0.0199)0.062:0.00016)0.344:0.00072)0.801:0.00306)0.983:0.01408)1.000:0.02517,(((538779:0.03215,(802931:0.01209,989527:0.01098)0.999:0.02841)1.000:0.02778,((((((178759:0.07477,(4004098:0.06531,15693:0.03399)0.938:0.02652)0.983:0.02646,((146814:0.05886,(202917:0.07986,(67615:0.03161,(166698:0.00465,((615020:0.0058,(344619:0.01398,((306647:0.00267,4393181:0.00653)0.988:0.0091,(4422512:0.00519,594001:0.0076)0.793:0.00413)0.985:0.00747)0.509:0.0039)0.853:0.00251,(548556:0.00955,142935:0.00499)0.116:0.00225)0.881:0.00473)0.999:0.01975)0.456:0.01733)0.664:0.01404)1.000:0.11362,(121566:0.07156,(422455:0.04797,4421622:0.03715)0.990:0.03933)1.000:0.09673)0.656:0.02261)0.203:0.01189,(((4428714:0.02664,569244:0.00805)1.000:0.04771,(230132:0.06241,((42538:0.06384,(207023:0.03023,4305923:0.03675)0.064:0.0072)0.957:0.01797,(4349867:0.08358,104358:0.06062)0.880:0.00954)1.000:0.04473)0.615:0.01363)1.000:0.05651,2119808:0.08969)0.488:0.01746)0.987:0.02802,((((4364176:0.00366,840905:0.00148)1.000:0.09332,(369635:0.01896,(2498994:0.02456,516022:0.02558)0.936:0.01084)0.993:0.03465)1.000:0.05259,(547649:0.08637,761673:0.1681)0.975:0.03654)0.893:0.01292,(4404086:0.09599,(3002161:0.07822,(4331167:0.05356,(4419380:0.06079,(851824:0.01892,851938:0.04428)0.998:0.02617)0.978:0.0187)0.979:0.02424)0.956:0.03395)0.563:0.01291)0.888:0.01468)0.996:0.03182,(306089:0.12318,(((((4464684:0.06788,(4436433:0.06008,(4348864:0.08595,4418810:0.05001)0.756:0.01903)0.884:0.01543)0.997:0.03193,((((2221383:0.11842,2901960:0.05122)0.948:0.02248,((2406399:0.02539,4463604:0.03864)1.000:0.04525,(((((4320423:0.05025,869796:0.02623)1.000:0.06051,(((4476950:0.01142,(505565:0.02192,1000592:0.02192)0.817:0.00449)0.996:0.02691,((968342:0.00994,(503138:0.03302,(495084:0.00701,424038:0.01064)0.462:0.00392)0.167:0.00201)0.959:0.01329,((383714:0.00862,612311:0.0303)0.971:0.01116,(937813:0.00912,(1002634:0.01698,504674:0.03892)0.789:0.00305)0.984:0.01351)0.928:0.00886)0.938:0.01415)1.000:0.06354,(494906:0.03445,(495391:0.02679,521795:0.03344)0.893:0.01643)0.998:0.04681)0.932:0.01883)0.871:0.01092,(((1079742:0.00994,1096610:0.01454)1.000:0.05651,((4364549:0.02157,(523577:0.0033,856920:0.0037)1.000:0.02237)0.647:0.00709,(4315195:0.03718,4229175:0.03528)0.990:0.02358)0.699:0.01552)0.901:0.02263,((4355792:0.01001,4408771:0.05472)0.894:0.02016,(((3452790:0.00962,(917819:0.01545,((1103170:0.00756,2325023:0.02738)0.882:0.00268,(((4377418:0.01572,4395884:0.07245)0.950:0.01268,92329:0.02067)0.996:0.01781,(851704:0.00554,1866742:0.01578)0.689:0.0006)0.863:0.00183)0.911:0.00391)0.970:0.0078)0.855:0.00389,(246654:0.02666,(132546:0.00365,133372:0.04483)0.993:0.01528)0.850:0.00853)0.871:0.00498,4303213:0.00733)0.982:0.01324)0.991:0.02279)0.993:0.02406)0.000:0.00686,(2750808:0.04107,(706533:0.01743,(712917:0.04024,4372454:0.04752)0.309:0.00863)0.997:0.02681)1.000:0.04812)0.917:0.00996,((102568:0.04844,((2643301:0.02173,((312767:0.00699,(4427414:0.0053,1127767:0.00016)1.000:0.01766)0.977:0.00963,3070020:0.01333)0.549:0.00457)0.369:0.00576,(577239:0.01485,525851:0.05074)0.655:0.00491)0.388:0.01281)0.960:0.01526,(716131:0.04954,533116:0.07618)0.824:0.0187)0.911:0.01565)0.787:0.01048)0.832:0.01286)0.991:0.02327,(((((4093791:0.01465,92840:0.02863)1.000:0.06998,((((((339717:0.03615,4483575:0.02786)0.183:0.00278,(((307485:0.00504,319883:0.00161)1.000:0.02512,(531206:0.01345,(787663:0.00162,820843:0.01373)0.744:0.00133)0.932:0.01071)0.000:0.00517,(76547:0.00615,4468465:0.06306)0.595:0.01275)1.000:0.04062)0.893:0.00568,((306545:0.03013,(4332078:0.06029,313069:0.02846)0.988:0.02625)0.997:0.03048,(4335578:0.03118,(351812:0.00767,585883:0.01314)0.999:0.02096)0.941:0.00909)0.917:0.00708)0.874:0.00378,(4356360:0.03474,(4347265:0.00625,(525024:0.0396,683621:0.01085)0.842:0.00495)0.982:0.01356)0.921:0.00567)0.980:0.01148,(((92043:0.03903,14157:0.03768)0.967:0.01317,((594279:0.02297,(4313395:0.0169,43339:0.00623)1.000:0.0381)0.936:0.01158,((591439:0.02709,790466:0.03563)0.534:0.01048,(((135738:0.0285,141901:0.03367)0.674:0.00526,((4319984:0.00619,(2036136:0.04994,4478391:0.04953)0.900:0.01588)0.904:0.01095,586356:0.00608)0.959:0.01234)0.889:0.00978,(((370075:0.01393,178183:0.0349)0.999:0.02644,552342:0.05265)0.918:0.00937,((4330001:0.01831,538259:0.01603)0.931:0.00767,(356624:0.02613,589662:0.0409)0.850:0.01039)0.872:0.00785)0.921:0.00594)0.260:0.00245)0.758:0.00978)0.597:0.0034)0.363:0.0027,(444271:0.01856,(4380006:0.01333,(514063:0.03771,(549514:0.0202,((2510536:0.03212,340751:0.03619)0.938:0.01448,348244:0.06527)0.937:0.01308)0.974:0.01398)0.965:0.0103)0.354:0.00476)0.983:0.01064)0.882:0.00544)0.687:0.00493,((4463352:0.01643,4468500:0.01144)1.000:0.03487,(2663620:0.01195,4091450:0.04217)0.913:0.00968)0.705:0.00592)0.895:0.00919)0.986:0.0202,4296606:0.05035)0.983:0.01651,((2466322:0.02863,(((4294776:0.00849,(3537764:0.01984,(247984:0.01274,(1044611:0.03014,3472257:0.00974)0.855:0.00859)0.253:0.00668)1.000:0.02246)0.834:0.00014,(250288:0.00116,4429031:0.00948)0.779:0.0011)0.795:0.00082,(4305384:0.01118,4480246:0.02854)0.709:0.00099)0.995:0.02138)1.000:0.08214,(534922:0.08549,(422295:0.02075,(4398594:0.00413,4411083:0.03779)0.999:0.02232)0.760:0.00434)0.994:0.03719)1.000:0.04038)0.911:0.00957,(((321560:0.0432,(314749:0.00883,(((606927:0.01078,(547714:0.0121,((4409730:0.02947,804770:0.00898)0.974:0.00832,919806:0.00905)0.906:0.00401)0.767:0.0051)0.963:0.01071,(255034:0.02401,(4114654:0.04093,(527630:0.07266,(4473664:0.00172,(4339348:0.01331,3878210:0.03026)0.900:0.00455)0.738:0.00065)0.920:0.00827)0.968:0.01413)0.996:0.02327)0.965:0.00921,((326430:0.02388,4405903:0.02132)0.870:0.0025,(4305463:0.03077,(((315529:0.02863,(318091:0.01802,324691:0.07081)0.457:0.00623)0.230:0.00402,344578:0.02859)0.782:0.01,326083:0.02104)0.992:0.01465)0.478:0.00014)0.869:0.00238)0.986:0.01383)0.995:0.02168)0.983:0.0265,4313070:0.05966)0.974:0.0183,(4456461:0.03953,(305185:0.00963,109066:0.01339)1.000:0.03557)0.881:0.01616)0.884:0.01149)0.368:0.00317)0.873:0.01241,(319260:0.12038,4308080:0.05549)0.946:0.01401)0.938:0.01876)0.983:0.01736,(((543296:0.05625,(((584767:0.02666,(224769:0.03834,(4404404:0.06977,167215:0.01836)0.996:0.02386)0.725:0.01399)0.914:0.00913,(((4400482:0.01697,(4336516:0.015,(3876673:0.02423,4380971:0.00436)0.536:0.00255)0.783:0.00162)0.964:0.00473,(((168712:0.03874,((298937:0.02819,4426998:0.01866)0.973:0.00796,((((182861:0.0399,4432516:0.09702)0.992:0.02597,345448:0.03823)0.851:0.00629,325419:0.00894)1.000:0.02601,(296420:0.02614,523046:0.04685)0.632:0.00015)0.921:0.00448)0.531:0.00207)0.928:0.0053,(((4448928:0.02575,(322130:0.0213,338702:0.03927)0.995:0.01938)0.951:0.01498,(322798:0.02725,4412788:0.00153)0.899:0.00486)0.985:0.0143,299207:0.01911)0.993:0.01648)0.581:0.0056,426638:0.02199)0.836:0.00214)0.877:0.00506,((353320:0.02901,(194487:0.01674,337048:0.01594)0.771:0.00913)0.884:0.0153,325728:0.04308)0.974:0.01564)0.993:0.0181)0.165:0.00396,((714794:0.05162,829456:0.01281)1.000:0.02375,533504:0.05227)0.874:0.00579)0.997:0.03252)0.987:0.02643,(560669:0.01942,577588:0.01785)1.000:0.06396)0.370:0.01648,((((4402903:0.04983,176318:0.05885)0.961:0.01638,(((190920:0.04452,337403:0.02057)0.991:0.026,((4364183:0.06529,4304086:0.04314)0.948:0.01257,((292758:0.02513,4377149:0.0345)0.994:0.0255,(292205:0.01875,4301511:0.01731)1.000:0.04011)0.600:0.00478)0.266:0.00721)0.915:0.01659,(348430:0.05493,693613:0.088)0.675:0.0121)1.000:0.04185)0.222:0.01303,(2946997:0.08519,((1945397:0.06654,4477971:0.08856)0.000:0.01415,(220599:0.10057,1108078:0.0656)0.257:0.0147)0.992:0.03681)0.979:0.02394)0.000:0.00015,(363844:0.09013,(((302115:0.02547,586453:0.04404)0.879:0.00941,(324099:0.03111,368711:0.05895)0.901:0.01238)0.906:0.01151,(538197:0.02945,(4329057:0.0137,4301192:0.04695)0.193:0.01052)0.956:0.01342)0.719:0.00458)0.962:0.01485)0.987:0.01607)0.665:0.01201)0.844:0.01178,((((337030:0.11609,((2997866:0.02633,(806182:0.0938,((272319:0.02734,4460680:0.03371)0.968:0.01246,(4398028:0.03647,178972:0.01141)0.982:0.02174)0.997:0.02982)0.996:0.02828)0.995:0.01868,(((((2835813:0.03072,(591818:0.04575,4466275:0.01973)0.951:0.00897)0.968:0.01268,(311230:0.05092,(197144:0.03834,4300690:0.01709)1.000:0.03047)0.922:0.00991)0.931:0.01043,((340940:0.05506,(2855173:0.01719,(191792:0.00184,(((161902:0.02981,205155:0.0313)0.761:0.00469,(2229500:0.02247,(181931:0.02066,(185286:0.02222,((188044:0.01706,199283:0.01958)0.988:0.01269,((215269:0.02354,179482:0.01292)0.450:0.00489,341724:0.03766)0.757:0.00155)0.981:0.01167)0.034:0.00451)0.952:0.00673)0.710:0.00084)0.969:0.00642,(((2223978:0.01157,3530697:0.02578)1.000:0.01999,(((((177217:0.02779,(186161:0.01964,174356:0.01232)0.886:0.00715)0.857:0.00387,339494:0.01372)0.934:0.00449,(191547:0.01904,(((((183864:0.01491,(177878:0.01476,(183780:0.01821,((186328:0.01247,(288362:0.05059,196246:0.02005)0.866:0.00542)0.855:0.00647,199293:0.0191)0.916:0.00536)0.800:0.00576)0.980:0.0113)0.980:0.00865,(206574:0.00436,(186956:0.00693,((173942:0.01143,(189684:0.0057,195887:0.01355)0.999:0.01786)0.601:0.00623,(176171:0.00841,190312:0.04925)0.642:0.00385)1.000:0.01664)0.973:0.00859)0.989:0.01834)0.904:0.00644,(175441:0.02111,(2771891:0.02589,147702:0.00091)0.060:0.00162)0.906:0.00248)0.980:0.00016,((4465072:0.01744,180285:0.00199)0.998:0.0125,((((2570980:0.03177,554436:0.02326)0.301:0.00137,187883:0.02012)0.957:0.00015,((4324240:0.00519,((182609:0.02161,178056:0.0103)0.349:0.00231,4342682:0.00763)0.836:0.00942)1.000:0.00016,(4427366:0.00335,365372:0.03105)0.724:0.00068)0.971:0.00324)0.877:0.0016,((181056:0.01046,(186772:0.00376,181960:0.02561)0.989:0.01114)1.000:0.02138,(3991008:0.00318,2648624:0.03705)0.588:0.00015)1.000:0.00015)0.749:0.00049)0.889:0.00184)0.869:0.00166,(4381430:0.01073,184996:0.01969)0.790:0.00325)0.884:0.00306)0.869:0.00207)0.910:0.00449,291543:0.05688)0.999:0.01674,196902:0.02186)0.645:0.00558)0.999:0.01525,(189524:0.04181,363358:0.01799)0.810:0.00277)0.955:0.00589)0.946:0.00732)0.998:0.02524)0.986:0.01884)1.000:0.03318,((367814:0.05464,158458:0.0389)0.752:0.00822,(555163:0.08715,812834:0.06942)0.830:0.0136)0.456:0.0045)0.669:0.00238)0.682:0.01201,((173810:0.0414,(((48084:0.03636,210647:0.00014)0.956:0.00889,(189110:0.01909,176750:0.01106)1.000:0.028)0.715:0.00599,194101:0.01328)1.000:0.02644)0.944:0.01132,(574421:0.02665,((((((172296:0.02592,((184803:0.03422,174654:0.00434)0.686:0.01257,(189011:0.01221,180771:0.0419)0.926:0.01072)0.989:0.02237)0.904:0.01182,198062:0.05788)0.917:0.00689,(4115290:0.05469,169600:0.0282)0.527:0.00473)0.658:0.00291,2979308:0.04002)0.948:0.00858,(2496050:0.08084,194399:0.01791)0.995:0.02119)0.730:0.00709,212532:0.04655)0.227:0.00857)0.981:0.01886)0.664:0.00571)0.959:0.01334,((((180468:0.02329,(1504042:0.03348,(((4409280:0.02379,(193171:0.03906,4484075:0.01381)0.596:0.00579)0.985:0.01589,((4375889:0.00671,(4102199:0.02949,4450214:0.00783)0.842:0.009)0.982:0.01065,((((291094:0.03075,(185787:0.0264,194097:0.01626)0.959:0.0145)0.042:0.00645,((590547:0.04922,(4483267:0.05768,((738351:0.01547,1132942:0.01006)0.829:0.00461,(21195:0.02612,183703:0.03528)0.634:0.0071)1.000:0.03126)0.949:0.01319)0.911:0.00795,98511:0.05442)0.792:0.00974)0.432:0.00698,((302511:0.01922,(303122:0.02229,515883:0.01294)0.898:0.00446)0.972:0.01146,(1094991:0.03454,(((4465124:0.04412,(197988:0.03157,309350:0.05699)0.172:0.00695)0.978:0.01458,555882:0.05416)0.756:0.01227,4468466:0.03941)0.291:0.00205)0.923:0.00593)0.980:0.01404)0.986:0.01369,(295879:0.00822,(((838685:0.02111,183162:0.03109)0.350:0.00618,213885:0.01738)0.949:0.0066,204093:0.01466)0.982:0.00901)1.000:0.02238)0.923:0.00427)0.868:0.00373)0.328:0.0099,(4431292:0.02693,4437359:0.0047)0.991:0.02307)0.978:0.02231)0.953:0.0124)0.828:0.01689,181882:0.0482)0.983:0.01915,192419:0.06697)0.944:0.0114,(195947:0.0235,(((4354081:0.0338,147969:0.00328)0.940:0.00717,(187056:0.01981,181016:0.0069)0.993:0.01798)1.000:0.02624,1068836:0.00925)0.759:0.01441)1.000:0.02673)0.976:0.01288)0.504:0.00259)0.955:0.01644)0.966:0.01436,((26704:0.03164,(186139:0.01027,182186:0.00462)1.000:0.03684)1.000:0.04798,(196494:0.05556,(287544:0.03603,((4438568:0.0253,(693491:0.02294,832846:0.05252)0.996:0.01954)0.227:0.01014,41245:0.05133)1.000:0.02793)0.983:0.01858)0.391:0.01007)0.965:0.01273)0.614:0.00449,(583328:0.11178,(((182647:0.03657,((722854:0.06912,(4432435:0.02269,893048:0.05627)0.939:0.0228)0.999:0.06999,((((609589:0.02495,308386:0.05618)0.851:0.00794,(4405146:0.04988,194597:0.05249)0.967:0.02111)0.597:0.00665,4329788:0.05145)0.971:0.01559,(4425663:0.01582,918313:0.00582)0.926:0.01099)0.153:0.01333)0.896:0.02412)1.000:0.05494,(218257:0.10057,(2389720:0.09962,(4374928:0.0186,4467050:0.01379)0.999:0.05058)0.805:0.02243)0.934:0.01801)0.960:0.01626,(188225:0.05005,326452:0.08639)1.000:0.04471)0.888:0.00794)0.763:0.00979)0.956:0.02091,((4359472:0.09121,177421:0.03172)1.000:0.0424,((((273348:0.05066,316433:0.04932)0.991:0.02097,(((351907:0.05157,576833:0.08833)0.987:0.02608,(((287855:0.04679,355877:0.06016)0.887:0.01499,189362:0.0739)0.965:0.0169,((363735:0.0483,(314996:0.03754,348751:0.03155)0.892:0.01311)0.589:0.00705,((186521:0.01426,215697:0.01274)0.894:0.01432,(175545:0.04984,(350143:0.05035,(188749:0.05615,176173:0.03325)1.000:0.04168)0.713:0.00905)0.778:0.01661)0.973:0.02001)0.884:0.01265)0.281:0.00592)0.990:0.01431,(((739826:0.01723,753891:0.02547)0.975:0.01054,(3275562:0.03643,(4464173:0.01739,(189045:0.02313,4354235:0.00999)0.974:0.01057)0.254:0.006)0.939:0.00868)0.912:0.006,(3510171:0.03,(276190:0.04236,((192852:0.03772,415491:0.01962)0.996:0.01999,1106614:0.0215)0.971:0.01367)0.124:0.00409)0.959:0.00946)0.972:0.00906)0.747:0.00116)0.753:0.00132,((((174818:0.03816,188079:0.05767)1.000:0.03782,(((193868:0.02096,933051:0.04627)0.313:0.00635,180123:0.08688)0.910:0.00805,336761:0.02176)0.954:0.0148)0.901:0.00618,((((720973:0.0286,(4425526:0.02603,579431:0.01641)0.980:0.01093)0.974:0.01026,163494:0.02902)0.793:0.00213,(((((((((180993:0.02915,198426:0.02176)0.880:0.00455,((167882:0.00824,(4412106:0.01572,(189679:0.01214,177175:0.01835)0.987:0.01131)0.981:0.00821)0.965:0.00661,(4350035:0.00726,176833:0.01899)0.319:0.00396)0.991:0.01108)0.947:0.01151,(309048:0.02722,(((795046:0.01788,((((((2820255:0.03297,4443172:0.00813)0.995:0.01566,16477:0.01678)0.623:0.00443,(186471:0.01918,4375442:0.01888)0.844:0.00354)0.962:0.00894,211354:0.02113)0.105:0.00205,(((179472:0.01985,(3484497:0.02567,(392887:0.00768,((180654:0.00955,182560:0.00689)0.998:0.01221,4428949:0.00015)0.990:0.01021)0.969:0.00611)0.794:0.00177)0.763:0.00158,(180450:0.02031,(193458:0.03794,197364:0.02133)0.985:0.01188)0.995:0.01607)0.737:0.00368,(525474:0.00528,(((((190107:0.00865,(((186906:0.01262,(328105:0.00575,181985:0.02758)0.995:0.01164)0.768:0.00015,975306:0.02285)0.756:0.00016,2064265:0.00626)0.918:0.00263)0.910:0.00343,182233:0.00623)1.000:0.01293,176193:0.02119)0.877:0.00273,4392188:0.00201)0.905:0.00779,(23277:0.03525,3943186:0.01563)0.931:0.01414)0.895:0.00749)0.507:0.00439)0.928:0.00421)0.806:0.0029,(621472:0.03899,((((183969:0.01214,194472:0.02802)0.984:0.01317,(197824:0.08955,186105:0.00772)0.733:0.00262)0.915:0.00334,182522:0.02383)0.888:0.00392,((182947:0.01034,(198422:0.02286,179727:0.0112)0.863:0.00014)0.959:0.0072,(189914:0.00495,(199677:0.01918,(367150:0.04079,189987:0.00615)0.913:0.00383)0.606:0.00329)0.811:0.00441)0.866:0.0032)0.981:0.01249)0.902:0.0059)0.950:0.00803)0.912:0.00533,(227000:0.06432,851782:0.02518)0.996:0.02237)0.334:0.00457,(((((335632:0.02427,(323621:0.01262,338290:0.02983)0.850:0.00486)0.971:0.01224,(309960:0.04905,572072:0.0557)0.974:0.01826)0.927:0.01058,(191948:0.03569,259762:0.04453)0.998:0.02583)0.926:0.00941,(327826:0.04747,(264837:0.05375,272149:0.04227)0.932:0.01376)0.771:0.00641)0.610:0.00779,(172640:0.0286,(1106861:0.0364,(4440672:0.01375,(3769032:0.01633,4387840:0.00566)0.993:0.01823)1.000:0.05258)0.484:0.00901)0.861:0.01338)0.869:0.01208)0.715:0.00626)0.880:0.00735)0.793:0.005,((((326862:0.0274,((312553:0.00847,324079:0.00427)0.844:0.00746,277529:0.04363)0.956:0.00827)0.000:0.00659,563851:0.03668)1.000:0.02496,(297967:0.03304,(564077:0.05437,((109586:0.02702,131100:0.03337)0.961:0.0137,4407030:0.02188)0.515:0.0065)0.833:0.00729)0.715:0.00978)0.956:0.01193,((350052:0.02514,(743396:0.02546,772384:0.01476)0.985:0.01457)0.966:0.0109,(((186324:0.02672,561171:0.04224)0.925:0.00942,((305997:0.0259,((365735:0.02702,120281:0.02191)0.908:0.00716,334573:0.04051)0.694:0.0055)0.883:0.00512,((((((77514:0.01967,179356:0.02115)0.972:0.00811,(193466:0.00883,193467:0.02336)0.955:0.00705)0.897:0.00542,((4392196:0.01155,181330:0.01751)0.886:0.00528,(185251:0.02434,147105:0.00377)0.995:0.01123)0.874:0.00426)0.793:0.00194,(3768338:0.00944,184046:0.02102)0.495:0.00413)0.888:0.0034,(174009:0.01871,52624:0.0145)0.757:0.00328)0.910:0.0057,(((2582660:0.01767,(193951:0.01319,195282:0.00887)0.709:0.0027)0.917:0.00552,(77371:0.03685,(((186992:0.01375,177161:0.025)0.982:0.00826,175754:0.00014)0.961:0.00631,174270:0.01219)0.991:0.01016)0.610:0.00011)0.815:0.00482,(196212:0.0277,(4384346:0.01126,4403691:0.00437)0.719:0.00361)0.997:0.01476)0.828:0.00318)0.522:0.0046)0.967:0.0095)0.977:0.0132,((711099:0.04195,149699:0.01861)0.948:0.01267,((349572:0.01953,532795:0.04055)0.764:0.00847,(661924:0.03666,703731:0.0186)0.965:0.01154)0.876:0.0072)0.000:0.0051)0.945:0.00605)0.410:0.00213)0.876:0.00369)0.981:0.00867,((572313:0.04013,581796:0.04969)0.991:0.01967,(((180640:0.03094,4143073:0.00907)0.000:0.00259,(1040889:0.01184,(197698:0.0489,4463532:0.01767)0.983:0.0129)0.680:0.00614)1.000:0.01788,(((((275354:0.06015,(517545:0.04158,589234:0.02104)0.981:0.02937)0.984:0.03079,(250378:0.04513,331107:0.0319)0.978:0.01718)0.782:0.00934,(((839233:0.04907,96321:0.04862)0.528:0.01415,(351449:0.04968,(191822:0.05588,232570:0.0365)0.905:0.01544)0.924:0.01201)0.956:0.01371,((587347:0.0191,71165:0.05154)0.988:0.02073,(342575:0.07265,((3645621:0.01461,875224:0.0288)0.991:0.02218,((2217384:0.01248,92316:0.02707)1.000:0.03021,(48583:0.00473,(122517:0.00613,(4393019:0.05251,(4320513:0.00151,4406302:0.01136)0.792:0.00182)0.330:0.00179)0.995:0.01368)0.591:0.00752)0.957:0.0131)1.000:0.05118)0.153:0.01111)0.929:0.01105)0.866:0.00496)0.650:0.01079,((304850:0.0434,((572872:0.0141,155107:0.02101)0.944:0.01177,(310869:0.03057,((533802:0.05664,898611:0.05154)0.993:0.02535,92512:0.0176)0.970:0.01822)0.919:0.01186)0.978:0.01876)0.422:0.00786,261992:0.0427)0.788:0.00783)0.847:0.01454,((297491:0.03845,346350:0.02706)1.000:0.03993,(592902:0.06934,(43305:0.0429,(237945:0.04781,((250038:0.01019,(524676:0.00528,686900:0.00327)1.000:0.03113)0.935:0.00907,((749837:0.00364,(4310395:0.02516,3866487:0.01743)0.158:0.00512)0.981:0.0147,718565:0.03916)0.961:0.00917)0.167:0.00579)0.560:0.00979)0.442:0.0084)0.917:0.00864)0.903:0.00764)0.937:0.00979)0.530:0.00383)0.415:0.00147)0.914:0.00603,((579718:0.06746,((240852:0.03457,(814501:0.0095,((4294834:0.00015,4294838:0.00014)0.995:0.01534,(463843:0.02247,714766:0.02615)0.741:0.00653)0.890:0.00621)0.355:0.00369)0.949:0.00872,(560505:0.01601,(308510:0.0113,579658:0.03704)0.910:0.00875)1.000:0.02179)0.857:0.00535)0.998:0.01954,((((((3769033:0.05322,(361476:0.00016,4465205:0.01119)0.995:0.02095)1.000:0.04243,(4341205:0.00337,569584:0.0043)1.000:0.06061)0.268:0.01024,(92144:0.03694,(73120:0.01592,(((1019594:0.0039,(931121:0.00173,4324467:0.02696)0.749:0.00085)0.698:0.00055,((4447605:0.01116,(4340137:0.01754,(4395450:0.00191,922397:0.01724)0.887:0.00628)0.760:0.00119)0.954:0.00483,71649:0.01422)0.848:0.00244)0.483:0.00341,2627856:0.0318)0.889:0.00574)0.993:0.01519)0.960:0.01161)0.672:0.00925,(2293557:0.02347,2901970:0.03346)0.976:0.01652)0.939:0.00979,(4396516:0.01348,(4406782:0.006,537098:0.00938)0.938:0.00522)0.988:0.01075)0.826:0.00424,(52106:0.01787,1013316:0.0115)0.985:0.01083)0.981:0.01044)0.988:0.01351)0.086:0.00402,(((157251:0.04974,183893:0.04545)0.966:0.0165,(2388088:0.05824,(197060:0.06615,((2996838:0.01606,182188:0.01809)0.332:0.00135,(561466:0.03972,(355450:0.03253,(187355:0.02018,199422:0.04314)1.000:0.02844)0.618:0.00862)0.951:0.01152)1.000:0.04145)0.277:0.01205)0.966:0.01304)0.923:0.00938,(((((290607:0.01691,4413619:0.01134)0.289:0.00199,(((4473977:0.01292,(4028553:0.0008,4381303:0.00014)0.462:0.00015)0.995:0.01046,306299:0.018)0.975:0.00838,((3747551:0.02013,4455308:0.00169)0.983:0.00717,(3857424:0.00601,4469576:0.00371)0.884:0.00244)0.755:0.00105)0.956:0.00613)0.842:0.00794,634449:0.02655)0.580:0.00328,(4411295:0.02329,843454:0.01312)0.959:0.01044)0.733:0.00113,187470:0.01998)0.703:0.00248)0.748:0.001)0.883:0.00304,(((((299858:0.0132,(3798858:0.01132,(4433737:0.00822,(212481:0.02684,4473509:0.0015)0.976:0.0058)0.980:0.01033)0.901:0.00744)0.961:0.00839,(((325636:0.03269,1110135:0.00749)0.995:0.01598,(4451906:0.01278,(352733:0.01613,4472130:0.0089)0.997:0.02308)0.948:0.00858)0.995:0.01538,((4359214:0.01673,(364034:0.01679,(844998:0.00688,167373:0.00169)0.835:0.00435)0.913:0.00726)0.945:0.00622,((4352768:0.01918,(4447176:0.00907,574038:0.00907)0.717:0.00403)0.719:0.00068,((2490211:0.0017,361375:0.03112)0.964:0.00676,845273:0.01063)0.867:0.00307)0.861:0.00303)0.981:0.00769)0.494:0.00288)0.765:0.00128,(296770:0.02464,(((186122:0.02871,(269078:0.02589,174184:0.03366)0.981:0.01546)0.102:0.0032,846141:0.01451)0.904:0.00599,4331360:0.01196)0.948:0.00749)0.804:0.00227)0.877:0.00285,(4470092:0.01131,((4308841:0.01424,4465471:0.02206)0.999:0.01369,806407:0.01614)0.778:0.00386)0.989:0.01036)0.647:0.00218,(323106:0.02232,(591663:0.02013,178612:0.0301)0.981:0.01881)0.960:0.01364)0.417:0.00332)0.776:0.00251,(((((((4472158:0.01059,(4388174:0.00252,4338803:0.02152)1.000:0.00015)0.849:0.00015,4476604:0.0147)0.723:0.00014,(182882:0.01126,4217959:0.03454)0.958:0.00685)0.775:0.00123,((4316995:0.00208,1839271:0.04667)1.000:0.0178,(4344861:0.01079,3320406:0.01435)0.651:0.00286)0.397:0.00279)0.871:0.00303,3321163:0.01136)0.977:0.00791,(846386:0.01538,(184570:0.01232,3537197:0.0152)0.997:0.01847)0.999:0.01753)0.909:0.00486,((197248:0.02298,182940:0.01756)0.998:0.01834,(((175474:0.0202,180842:0.02127)0.935:0.00791,((4470114:0.00176,(4191060:0.01045,175445:0.02619)0.925:0.00588)0.896:0.00388,178055:0.03816)0.788:0.00442)0.957:0.00723,(290033:0.02061,(332500:0.02083,(4436046:0.00778,(195999:0.0061,2545820:0.01809)0.462:0.00015)0.621:0.00461)0.819:0.00286)0.751:0.00471)0.687:0.00437)0.925:0.00661)0.999:0.01159)0.334:0.00238)0.975:0.00703,((1105328:0.02011,((578437:0.04835,172936:0.05805)0.029:0.01355,358834:0.05047)0.868:0.00618)0.927:0.00804,((261381:0.0415,(752354:0.0076,804526:0.00522)0.999:0.02132)0.999:0.02374,(4428676:0.00568,515632:0.01033)0.968:0.00752)0.017:0.00198)0.949:0.00656)0.857:0.00235)0.618:0.00191,(4396450:0.04556,((((((515485:0.04198,726712:0.03796)0.462:0.00683,((874183:0.02001,(835283:0.00859,1144037:0.03139)0.587:0.00817)0.989:0.01353,((845291:0.02502,(204738:0.00574,571563:0.01202)1.000:0.02578)0.992:0.01335,(565801:0.07211,(189176:0.03426,194014:0.0258)0.848:0.00442)0.774:0.00647)0.673:0.00274)0.807:0.0046)0.788:0.00445,(338301:0.02567,(3325760:0.01675,565357:0.01009)0.029:0.00393)0.999:0.01919)0.611:0.00426,((((514241:0.0172,1107057:0.02943)0.983:0.01513,(181744:0.02029,(185821:0.00455,193160:0.01855)0.959:0.00928)0.993:0.01985)0.250:0.00994,(174019:0.0425,((528320:0.05029,(195716:0.01949,(189626:0.02723,357389:0.01269)0.995:0.01729)0.940:0.00966)0.990:0.01455,(272942:0.00572,172487:0.01023)1.000:0.03524)0.229:0.00524)0.731:0.00357)0.907:0.00644,563210:0.0472)0.941:0.00677)0.981:0.00908,(((4457427:0.02628,(193191:0.01751,178082:0.01999)0.899:0.00636)0.770:0.00766,((188997:0.01459,4375646:0.0187)0.735:0.00695,(316732:0.03295,(199421:0.02285,1624383:0.00211)0.000:0.00031)0.997:0.01713)0.337:0.00527)0.979:0.01304,(297648:0.0409,(271626:0.02467,310033:0.02418)0.811:0.01386)0.965:0.01548)0.923:0.00644)0.835:0.00263,(197825:0.03429,(146672:0.01524,(197603:0.00979,179911:0.01587)0.973:0.00992)0.985:0.01281)0.980:0.01176)0.928:0.00435)0.383:0.00194)0.949:0.00661)0.994:0.02071,(184248:0.06033,(((353593:0.04456,(3865949:0.00205,168289:0.00861)0.997:0.01977)0.885:0.01011,(849147:0.03438,181717:0.04427)0.121:0.00575)1.000:0.03289,(4483152:0.00934,92430:0.01712)1.000:0.06587)0.667:0.01298)0.912:0.01044)0.882:0.02569)0.866:0.02123)0.994:0.02599)0.214:0.00861,(((299527:0.14442,((4476862:0.01423,(207528:0.0337,210587:0.03049)0.988:0.0152)0.998:0.03088,(20221:0.03783,147321:0.04922)0.699:0.01035)0.432:0.01407)0.998:0.03831,(319870:0.07447,4330000:0.06913)0.951:0.02848)0.960:0.01856,((1108826:0.07251,((534578:0.03854,(210805:0.02765,(767207:0.02849,718381:0.02832)0.804:0.01001)0.955:0.0148)0.738:0.00683,((1137050:0.04176,4472825:0.03328)0.977:0.01518,(((4201365:0.03622,16087:0.07072)0.467:0.00745,(1108449:0.03672,1106227:0.01859)0.950:0.01202)0.854:0.00489,575841:0.01769)0.658:0.00564)0.961:0.01341)0.988:0.02934)0.951:0.01397,((3734843:0.08038,(555145:0.02747,559105:0.02975)0.994:0.02822)0.998:0.03952,(((((621651:0.04978,71930:0.05532)1.000:0.06091,(((((277295:0.04575,581091:0.0384)0.926:0.01076,(349970:0.05914,579326:0.06279)0.363:0.00904)0.998:0.02625,((((819810:0.02163,820323:0.01868)0.973:0.01157,(((((510572:0.01091,520322:0.02647)0.960:0.00767,341657:0.01533)0.957:0.00649,513552:0.0157)0.453:0.00365,4383026:0.01841)0.936:0.01127,(290715:0.02159,298621:0.00817)0.996:0.02396)0.278:0.00775)0.691:0.00585,((((1921821:0.02881,((676367:0.00159,(4449226:0.0053,4341494:0.0239)0.949:0.00501)0.962:0.00864,(((4354493:0.02641,802899:0.03384)0.760:0.00025,4305036:0.0238)0.845:0.00398,(239923:0.00961,254476:0.00349)0.742:0.00016)0.982:0.0111)0.932:0.00771)0.204:0.00965,237288:0.02529)0.893:0.01363,215204:0.01486)0.966:0.0129,((((((((127065:0.0115,59529:0.01429)0.742:0.00059,(((295019:0.01471,((((4306587:0.00171,(4455183:0.00355,4310780:0.01656)0.765:0.00071)0.780:0.00085,(1146108:0.00014,(39572:0.00329,1802722:0.00751)0.747:0.00077)0.956:0.00241)0.798:0.00079,29056:0.0024)0.303:0.00014,((70887:0.00404,1143468:0.00165)0.865:0.00076,((28118:0.00247,(642525:0.00245,(4307790:0.00256,4368771:0.00161)0.965:0.00014)0.988:0.00755)0.769:0.00438,((4317610:0.01419,4428811:0.01464)0.968:0.00796,4454619:0.01147)0.742:0.00103)0.745:0.00141)1.000:0.00013)0.827:0.00079)0.915:0.00014,(4298791:0.00689,4477547:0.01118)1.000:0.00016)0.885:0.00161,258034:0.00513)0.766:0.00079)0.989:0.00642,((4446574:0.01184,120969:0.0189)0.288:0.01294,(3769036:0.00658,(685832:0.00554,(((4407308:0.01326,4459414:0.01511)0.969:0.00726,(4296987:0.02476,(4295680:0.00736,4300980:0.01275)0.864:0.0023)0.205:0.00122)0.776:0.0013,(114498:0.01344,(4352494:0.00258,4359221:0.00945)0.909:0.00675)0.323:0.00015)0.871:0.00185)0.928:0.00414)0.855:0.00506)0.830:0.0047)0.293:0.0009,(4332002:0.00666,(2377731:0.00166,4306415:0.02092)0.918:0.0033)0.837:0.00237)0.806:0.00188,((524432:0.00722,92161:0.03381)0.784:0.00151,(1030589:0.00434,(4459669:0.00323,(4439690:0.00773,502919:0.00345)0.908:0.00257)0.965:0.00489)0.922:0.00393)0.998:0.01448)0.995:0.01687,4368462:0.06162)0.783:0.00362,4432347:0.01018)0.995:0.00947,(((92263:0.00588,((4310995:0.0086,((4297955:0.00425,(4320518:0.02194,(4308213:0.00757,4332636:0.02226)0.767:0.00106)0.325:0.0024)0.747:0.00087,4425172:0.00684)0.851:0.00016)0.426:0.00115,((4091454:0.12882,92913:0.0172)0.957:0.01164,((3581088:0.00015,4318102:0.02095)1.000:0.03781,2897817:0.00658)0.984:0.01105)0.895:0.0052)0.676:0.00264)0.951:0.00683,4387963:0.01799)0.986:0.0121,92349:0.03213)0.607:0.00473)0.983:0.01496)0.376:0.00608)0.709:0.00439,(4317481:0.02879,((((259015:0.00902,318994:0.01622)0.979:0.01111,((308371:0.00374,344985:0.00267)0.970:0.00846,329038:0.01346)0.403:0.00097)0.941:0.00641,((259321:0.05229,307366:0.00014)0.827:0.00019,265446:0.05737)0.870:0.00561)0.977:0.01377,(((45515:0.0216,(820914:0.00608,822524:0.00833)0.961:0.0112)0.930:0.00588,((3581175:0.03059,((178224:0.01573,(34987:0.01422,4377147:0.0054)0.962:0.01108)0.959:0.00966,((4300127:0.00238,13811:0.00807)0.765:0.00134,(51109:0.02971,674171:0.02898)0.986:0.01372)0.922:0.00714)0.101:0.00252)0.820:0.00315,(820764:0.00621,(4338745:0.01297,17375:0.01797)0.895:0.00268)0.764:0.00089)0.902:0.00581)0.855:0.0058,((809437:0.0037,(605635:0.03614,24490:0.00353)0.301:0.00079)1.000:0.01711,259692:0.04015)0.659:0.00598)0.062:0.00596)0.606:0.00456)0.227:0.0029)0.268:0.00416)0.984:0.01675,(2605222:0.0337,(322361:0.05109,(157424:0.04319,(237265:0.00089,604904:0.01405)0.924:0.00676)0.846:0.00935)0.980:0.01496)0.997:0.01881)0.412:0.00489,((((192281:0.04758,((547017:0.03973,3783159:0.05898)0.949:0.01129,((((582883:0.01083,613602:0.06449)0.884:0.01427,128041:0.01874)0.977:0.01321,13843:0.04125)0.864:0.00489,((154437:0.04656,(4470094:0.01213,(510013:0.01625,(4420704:0.01834,583086:0.01559)0.973:0.00801)0.868:0.00422)1.000:0.03462)0.959:0.01207,578241:0.033)0.970:0.011)0.893:0.00568)0.380:0.00203)0.984:0.01361,(((2283862:0.02862,(((4296242:0.01142,(1903527:0.01137,((214682:0.00714,((4452437:0.01497,151623:0.00885)0.993:0.01003,((609611:0.00082,822540:0.00363)0.989:0.01201,(41128:0.02196,(539819:0.00014,(4375664:0.00171,4456252:0.00088)0.440:0.00172)0.995:0.01443)0.980:0.01186)0.528:0.00631)0.601:0.00241)0.828:0.00296,(816147:0.01243,(52166:0.00416,(3039313:0.00544,(124906:0.01401,(1796677:0.02551,(4435402:0.00403,173744:0.02087)0.754:0.00073)0.741:0.00079)0.970:0.00593)0.407:0.002)0.992:0.01155)0.949:0.00418)0.870:0.00328)0.967:0.00961)1.000:0.02546,511378:0.00807)0.984:0.01287,(((4440670:0.02147,(4445508:0.00889,85594:0.0219)0.281:0.00545)0.845:0.00427,((((((4365614:0.02819,4401373:0.00483)0.945:0.00401,(4296244:0.01333,4458959:0.01299)0.730:0.00206)0.863:0.00015,4402709:0.01216)0.992:0.00014,((((4446943:0.01209,((4355786:0.03319,1019878:0.02571)0.892:0.00444,4478358:0.01459)0.880:0.00015)0.793:0.00078,((3864823:0.00599,4459750:0.00612)0.952:0.00415,((((4359220:0.01381,((((4326452:0.03122,(4318671:0.01789,4391230:0.01279)0.373:0.00536)0.862:0.00268,(4475758:0.00221,(4388775:0.01776,(4316391:0.02798,4340138:0.01504)0.672:0.00615)0.933:0.00518)0.507:0.0016)0.948:0.00016,(4354173:0.01934,4297420:0.03059)0.817:0.00589)0.659:0.0012,4318098:0.01686)0.722:0.00084)0.895:0.00171,((1143045:0.01322,4331217:0.01423)0.633:0.00039,(4371880:0.02098,4391625:0.02658)0.973:0.00709)0.000:0.0001)0.214:0.00136,((4310208:0.02598,342427:0.01823)0.827:0.00553,962249:0.00678)0.753:0.00106)0.130:0.0001,4455388:0.02174)1.000:0.00023)0.919:0.00014)0.881:0.00016,(((((((2662130:0.01525,518743:0.0103)0.964:0.00016,((3996148:0.00728,((4383677:0.02685,4333043:0.03872)0.879:0.00334,4403854:0.02477)0.211:0.00142)0.845:0.00014,3801267:0.02037)0.879:0.00015)0.880:0.00016,4328910:0.03849)0.846:0.00078,(((4422456:0.01849,4439556:0.01228)0.746:0.00064,114821:0.0232)0.453:0.00016,((3040812:0.01052,(1671682:0.02699,3270001:0.0826)0.694:0.00326)0.368:0.00262,(873174:0.02032,4474951:0.01131)0.757:0.00142)0.817:0.00025)0.879:0.00015)0.363:0.00015,3889756:0.0119)0.969:0.00016,937248:0.02126)0.960:0.00295,561537:0.04296)0.450:0.00014)0.969:0.00314,4353251:0.01269)0.983:0.00014)0.739:0.00059,((3506872:0.01639,(4266231:0.01649,4192048:0.01828)0.854:0.00011)0.852:0.00168,((4453501:0.0074,(4374753:0.01611,(4334770:0.01364,757622:0.02334)0.938:0.00814)0.977:0.00921)0.956:0.00016,4458306:0.00686)0.650:0.00045)0.243:0.00599)0.729:0.00046,(2676430:0.01669,(1070904:0.01785,(878104:0.01079,988202:0.02526)0.945:0.00603)0.732:0.00305)0.853:0.00168)0.926:0.00432)0.938:0.00736,(1144463:0.01166,(((916151:0.00771,((915452:0.01137,(998969:0.02143,1023075:0.02441)0.779:0.00171)1.000:0.00015,152517:0.0074)0.726:0.001)0.991:0.01049,(3128077:0.00101,359954:0.03463)0.966:0.00703)0.083:0.003,222433:0.01289)0.826:0.00339)0.977:0.01047)0.996:0.01779)0.391:0.00665)0.971:0.01292,(128382:0.05705,((4425512:0.02147,1105876:0.00012)0.781:0.01454,(((2883975:0.00411,((215963:0.02387,174516:0.02167)1.000:0.03373,((3392013:0.01954,(4318284:0.02036,4305001:0.01403)0.746:0.00071)1.000:0.00014,(2866420:0.01261,2877636:0.01221)0.734:0.00073)0.749:0.00087)0.743:0.00503)1.000:0.01782,535901:0.009)0.997:0.01545,(((((167270:0.01943,(4295011:0.02711,4437515:0.00862)0.931:0.00473)0.616:0.00015,(((2391364:0.01802,(4388437:0.03231,4403314:0.02255)0.373:0.00338)0.773:0.0017,(4020046:0.02403,(((((1046997:0.03457,4480244:0.01889)0.945:0.00826,403701:0.01069)0.980:0.01087,(201364:0.00015,(184922:0.02978,(174016:0.01718,182816:0.01465)0.724:0.01489)0.991:0.02018)0.996:0.01889)0.987:0.01028,(2160415:0.00483,(59563:0.01994,180927:0.02384)0.860:0.00368)0.554:0.00219)0.469:0.00411,((340113:0.00765,366781:0.04867)0.997:0.01701,(4432433:0.01778,4309636:0.00445)0.770:0.00255)0.705:0.00089)0.967:0.0001)0.999:0.00012)0.780:0.00015,((((((2094983:0.0175,(3575210:0.03279,4420875:0.02128)0.889:0.00465)0.741:0.00227,3051085:0.02159)0.907:0.00015,4364011:0.01972)0.777:0.00079,(2704013:0.00991,(358364:0.03059,(4457453:0.01146,3104969:0.0236)0.416:0.0009)0.775:0.00087)0.908:0.00016)0.861:0.00016,4405669:0.01147)0.790:0.0016,4299128:0.0033)0.863:0.0016)0.746:0.00076)0.996:0.0088,4346490:0.00264)0.955:0.00528,((272587:0.05018,(4480923:0.00351,590051:0.00282)0.999:0.01683)0.785:0.00671,867982:0.01915)0.280:0.00091)0.932:0.00454,(560802:0.00761,(648124:0.0131,149226:0.01285)1.000:0.01781)0.986:0.0111)0.391:0.00193)0.905:0.00639)0.998:0.02195)0.997:0.02255)1.000:0.04317,(4358323:0.05919,(235216:0.01416,4320473:0.01275)1.000:0.03278)0.972:0.01626)0.000:0.00126)0.384:0.01128,((185659:0.03302,176775:0.07188)0.836:0.0166,(((((22697:0.01385,(2230984:0.04149,(4402752:0.02599,(103395:0.01491,324860:0.00808)0.869:0.00773)0.014:0.00549)0.996:0.01709)0.998:0.01906,806497:0.01839)0.943:0.00899,(556835:0.00913,(3138798:0.00336,2272349:0.0118)0.589:0.00095)0.998:0.0154)0.881:0.00613,(116529:0.02866,(355868:0.09995,1870458:0.02042)0.406:0.01228)0.957:0.01253)0.943:0.00849,(564079:0.01471,566025:0.01015)0.932:0.00707)0.000:0.0046)1.000:0.04133)0.575:0.01103,((3585003:0.00841,4397439:0.03144)0.998:0.02905,4452759:0.13084)0.458:0.00781)0.885:0.00745)1.000:0.04077)0.292:0.01173,505549:0.14777)0.845:0.00991,224379:0.06829)1.000:0.03058,((((((1064183:0.05403,(251587:0.04958,4464639:0.1015)0.194:0.01316)0.957:0.01622,((((591524:0.02013,(4458262:0.01875,4296055:0.0284)0.186:0.00817)1.000:0.03775,(4456459:0.0368,((3729748:0.03741,(293191:0.01808,(42091:0.00603,4310024:0.00375)0.997:0.02023)0.996:0.0254)0.997:0.02347,(296726:0.0486,110317:0.04022)0.909:0.00931)0.995:0.02433)0.998:0.02692)0.815:0.00585,4365998:0.31314)0.305:0.00364,(568326:0.04787,(((186969:0.07312,315829:0.05477)0.997:0.03493,(545232:0.02505,535653:0.08781)0.731:0.00925)0.997:0.02881,(221790:0.03691,3220849:0.04855)0.099:0.00577)0.687:0.00891)0.991:0.01684)0.937:0.00778)0.626:0.00549,(319720:0.03965,4423850:0.17201)0.916:0.02023)0.957:0.01307,((((2029418:0.01576,240833:0.02856)0.980:0.02396,(62682:0.04826,4401977:0.11426)0.738:0.0212)0.997:0.02894,((((1092819:0.03783,4470191:0.03467)1.000:0.0377,((4317514:0.04372,1143127:0.0522)0.980:0.01875,103256:0.03793)0.160:0.00047)0.985:0.01426,((3048533:0.05587,(1033366:0.03629,624463:0.01536)1.000:0.05413)0.925:0.01518,(4470339:0.06133,(266474:0.03605,1517878:0.03295)1.000:0.10906)0.992:0.03193)0.996:0.02715)0.897:0.01439,((103109:0.0615,(270769:0.0243,4417414:0.02339)0.999:0.03142)0.976:0.01654,((593886:0.06562,(2513386:0.07724,836693:0.05644)0.839:0.01882)0.997:0.03103,(1109125:0.04907,(1698511:0.05091,(4366045:0.00315,4415317:0.01239)0.766:0.0081)1.000:0.0591)0.908:0.01138)0.933:0.01019)0.973:0.0146)0.000:0.00016)0.912:0.01082,((4313876:0.07825,(314041:0.05092,4361335:0.11357)0.853:0.01423)0.974:0.01856,(4482365:0.05028,(4411374:0.10617,559883:0.0382)0.972:0.03276)0.919:0.02102)0.863:0.00785)0.819:0.01173)0.825:0.00376,((4385598:0.06415,(((4400334:0.02367,((1033013:0.01603,(31235:0.02462,2085480:0.03747)0.978:0.01217)0.357:0.00554,(((4351591:0.01515,(4345640:0.02689,(4306773:0.03294,609533:0.00014)0.998:0.0134)0.394:0.00296)0.805:0.00778,((((979259:0.01187,((((4397771:0.03069,((4308098:0.03496,4441038:0.00641)0.997:0.0103,648553:0.025)0.220:0.00067)0.945:0.00719,(241454:0.01158,((4458755:0.00456,(4324464:0.02333,4403377:0.0322)0.416:0.00524)0.941:0.00625,251967:0.01162)0.817:0.00189)0.976:0.00705)0.193:0.00333,(4460914:0.01764,904227:0.02335)0.871:0.0041)0.664:0.00012,(((92131:0.01135,1042850:0.01075)0.633:0.00459,(2480553:0.00339,(4297119:0.00829,563798:0.01283)0.996:0.01206)0.393:0.00362)0.904:0.00491,(((590735:0.00849,(4443207:0.01155,4440191:0.02004)0.907:0.00364)0.920:0.0042,714461:0.01012)0.901:0.00278,(4483174:0.01034,(4335447:0.01423,(257278:0.02366,59574:0.00182)0.995:0.01064)0.989:0.00959)0.934:0.00441)0.982:0.00812)0.990:0.00895)0.997:0.01092)0.931:0.00605,(549823:0.01311,(923032:0.01266,(252843:0.01067,676270:0.02531)0.969:0.01295)0.996:0.01972)0.915:0.00893)0.882:0.00731,4304095:0.03234)0.983:0.02201,((((4307343:0.02036,(4307303:0.01203,4470246:0.05064)0.995:0.0183)1.000:0.02737,(4306055:0.0114,4400260:0.01578)0.970:0.00826)0.125:0.00161,1927234:0.00598)0.899:0.00417,((70628:0.00486,((4412485:0.01134,(4419634:0.01928,4344228:0.02289)0.926:0.0058)0.803:0.00235,865782:0.0119)0.978:0.00824)0.831:0.00395,(324532:0.00818,(4338263:0.01579,4430826:0.00875)0.830:0.00165)0.984:0.00809)0.597:0.00113)0.989:0.01498)1.000:0.03135)0.994:0.01962,1129323:0.01052)0.789:0.00979)0.932:0.01058)0.584:0.00354,((876114:0.0184,878474:0.00863)0.967:0.01302,(34791:0.04765,4335450:0.01286)1.000:0.03769)0.999:0.02557)1.000:0.04517,((2990433:0.01032,1696625:0.02211)0.991:0.021,((240997:0.00639,241391:0.03114)1.000:0.05479,(1141330:0.03633,((4435370:0.02202,748886:0.00979)0.992:0.01842,(4297102:0.0404,((((809380:0.0049,(4333154:0.01466,550936:0.01195)0.568:0.00373)0.830:0.00342,((((2614328:0.00701,3388775:0.02307)0.945:0.00564,((((((4308793:0.01399,4480508:0.00943)0.913:0.0039,(4316075:0.00689,4294781:0.02652)0.829:0.00343)0.667:0.00371,((2825358:0.0167,1640060:0.0174)0.747:0.00056,(1139769:0.00081,((((4309514:0.0107,4405869:0.02798)0.918:0.00625,(4452538:0.02005,(4377613:0.0452,(4335928:0.03781,(4294773:0.0604,4322998:0.05238)0.967:0.02598)0.724:0.01692)0.997:0.03252)0.739:0.00967)0.852:0.00303,518865:0.021)0.641:0.00014,((444857:0.05171,4391542:0.0144)0.098:0.0053,((4383963:0.03185,4473295:0.00471)0.992:0.01186,(4313722:0.01191,572237:0.03273)0.999:0.02108)0.426:0.00424)0.960:0.01015)1.000:0.00014)0.866:0.00016)1.000:0.00016)0.857:0.00108,((4318377:0.03504,4443390:0.01453)0.843:0.00287,((4432722:0.02339,((((((4388627:0.02491,(4319899:0.02328,(4301884:0.02769,(((1937180:0.02369,4466843:0.01127)0.299:0.00015,(4448731:0.04384,(4299137:0.0214,4307309:0.00847)0.773:0.00274)0.880:0.00211)1.000:0.00016,((((4318567:0.01189,4472949:0.01639)0.232:0.00401,4311843:0.03663)0.659:0.00016,(4389042:0.07096,(4437114:0.02802,(4471048:0.05838,1704875:0.03058)0.928:0.00585)0.827:0.00177)0.408:0.00209)0.764:0.00078,((4403494:0.00845,(4173617:0.01505,1749615:0.0195)0.799:0.00303)0.892:0.00277,((4372795:0.03247,4391463:0.03478)0.909:0.00401,(4405932:0.02144,(4329913:0.01434,4415943:0.01628)0.700:0.00086)0.728:0.00054)0.944:0.00015)0.794:0.00014)0.991:0.00016)0.947:0.00407)0.651:0.00156)0.902:0.00247)0.827:0.00155,((4369050:0.00172,4391161:0.00241)0.899:0.0024,4429195:0.0523)0.754:0.00081)0.725:0.0011,(4346299:0.02133,4455886:0.02618)1.000:0.02509)0.810:0.00296,4419553:0.02448)0.915:0.00501,4323555:0.02363)0.756:0.00028,4321547:0.0264)0.859:0.0035)0.466:0.00295,((4306089:0.03052,((4466659:0.00429,(4335016:0.0401,1750702:0.02642)0.201:0.0035)0.792:0.00136,(4316074:0.0245,4467695:0.01398)0.987:0.00952)0.312:0.00015)0.931:0.00531,4479600:0.02699)0.811:0.00197)0.425:0.00311)0.809:0.00309)0.804:0.0016,(645055:0.00651,(4387092:0.01734,(2297428:0.01845,(1096339:0.02321,499019:0.0088)0.859:0.00168)1.000:0.00016)0.933:0.00299)0.832:0.00153)0.749:0.00082,(545299:0.02351,938948:0.0098)0.999:0.01649)0.848:0.00205)0.988:0.00717,(855912:0.02882,(368299:0.00097,869295:0.04021)0.707:0.00115)0.995:0.00982)0.756:0.00115,941024:0.00954)0.842:0.00217)0.940:0.00601,(((4456091:0.00254,(4324485:0.03729,(3394073:0.01196,4449244:0.01354)0.743:0.00107)0.886:0.00014)0.968:0.00655,((4254313:0.00203,(1654477:0.03532,1592748:0.01113)0.979:0.01365)0.992:0.01074,((4054783:0.00562,(1622027:0.02886,4443665:0.02419)0.751:0.00067)0.867:0.00015,2987631:0.01006)0.851:0.00236)0.854:0.00569)0.819:0.00443,(3461438:0.02324,4439398:0.02104)0.997:0.01187)0.952:0.00014)0.447:0.00522,(828676:0.00082,(1875986:0.02248,2438396:0.00971)0.986:0.0085)0.998:0.01531)0.985:0.01614)0.952:0.00971)0.744:0.00738)0.999:0.02698)0.997:0.0298)0.894:0.01929)0.999:0.0518)1.000:0.1204,((((279874:0.10458,(4396468:0.15387,1697002:0.08434)0.955:0.02961)0.185:0.0108,((1123579:0.10399,98258:0.07299)0.847:0.02741,(207917:0.16268,((4473151:0.0815,(179845:0.07526,(35188:0.05432,((819340:0.03982,(988077:0.04144,(((814864:0.02524,(349281:0.03061,720852:0.03382)0.306:0.00644)0.497:0.0065,847890:0.02459)0.930:0.00817,809204:0.06535)0.841:0.00993)0.853:0.00929)0.994:0.02595,((4390788:0.03298,4481310:0.01768)0.945:0.01405,(812040:0.03124,2968910:0.05561)0.816:0.01484)0.890:0.00812)0.224:0.00436)0.601:0.01213)0.515:0.01848)0.726:0.0078,((4368686:0.08562,(544669:0.05643,699298:0.03819)1.000:0.07402)0.985:0.038,((4443513:0.07579,(305139:0.10496,(524130:0.22585,530315:0.1571)0.990:0.05595)0.963:0.03256)0.245:0.01731,(42014:0.02037,(1793401:0.01209,(3359884:0.06323,(4431803:0.00729,((((395249:0.03239,769222:0.04203)0.853:0.0028,(432284:0.01022,(4420570:0.00479,(730272:0.0535,815169:0.02164)0.940:0.0067)0.764:0.00121)0.323:0.00079)0.835:0.00135,1131894:0.00243)0.936:0.0044,153978:0.03294)0.863:0.00229)0.821:0.00176)0.884:0.00599)0.956:0.00706)1.000:0.04787)0.980:0.02711)0.807:0.00852)0.852:0.01561)0.998:0.04661)0.981:0.02916)1.000:0.04651,((((532222:0.04089,(161014:0.06004,1140868:0.05057)0.752:0.01927)0.998:0.03467,((4319542:0.0305,(76995:0.05253,1111016:0.02088)0.154:0.00826)0.451:0.00317,((((((11376:0.03715,(724147:0.04223,(367068:0.0377,471157:0.03052)0.970:0.0202)0.975:0.01345)0.781:0.00917,328380:0.06095)0.974:0.01258,4402537:0.01883)0.943:0.01094,292607:0.05027)0.400:0.01102,(((273584:0.01107,4361768:0.03507)0.336:0.00642,(((((4380670:0.03126,(350141:0.00297,145127:0.01447)1.000:0.02609)0.983:0.0121,942880:0.0056)0.638:0.00059,539240:0.04583)0.984:0.00713,(1106384:0.00427,(((568719:0.02884,858535:0.02617)0.385:0.0064,(3102225:0.01588,(139094:0.0132,(139478:0.02819,((251702:0.00889,524725:0.00346)0.998:0.00985,(4451251:0.00172,(2163609:0.01576,4125815:0.01402)0.875:0.00244)0.844:0.00148)0.986:0.01086)0.982:0.01209)0.995:0.01468)0.686:0.00369)0.893:0.00451,521275:0.00483)0.780:0.00254)0.900:0.00328)0.217:0.00243,(338145:0.00444,4432463:0.02621)0.975:0.00681)0.964:0.00798)0.982:0.01603,(231108:0.02527,((365933:0.04013,4481613:0.01548)0.993:0.02734,(329688:0.01532,4454024:0.06271)0.525:0.01414)1.000:0.05462)0.873:0.01446)0.999:0.03041)0.999:0.02893,(291551:0.03414,(547673:0.04258,(177478:0.02262,181468:0.01437)0.004:0.0075)0.998:0.03348)0.995:0.02727)0.930:0.01309)0.998:0.03098)0.989:0.02298,((((4332239:0.14049,(4471549:0.04896,(4353911:0.04674,4441019:0.02921)0.979:0.01598)0.599:0.00978)0.992:0.03035,(((((((((343126:0.01848,(907803:0.07864,(4400759:0.07522,((279281:0.01808,1063609:0.00865)0.992:0.02305,(((236358:0.00602,4373378:0.00674)0.862:0.00402,((351494:0.01249,4366765:0.01417)0.146:0.0036,(4390852:0.01626,(((4390853:0.00316,936796:0.00417)1.000:0.01908,1961384:0.01364)0.273:0.00289,4314112:0.01501)0.926:0.00394)0.758:0.00205)0.868:0.00577)0.705:0.00675,(325110:0.01837,1137944:0.03481)0.844:0.00938)1.000:0.04005)0.987:0.02154)0.840:0.01196)0.176:0.00535)0.990:0.01731,((2616888:0.0115,(((4339415:0.01395,4314415:0.03546)0.797:0.00519,1095594:0.01816)0.294:0.00332,4041568:0.02364)0.858:0.00376)0.701:0.0033,(565130:0.00815,1100012:0.01406)0.899:0.00409)0.899:0.00493)0.437:0.00373,949988:0.05957)0.999:0.01681,(((202734:0.02299,(560825:0.00393,((750187:0.01118,((3635626:0.01455,1766284:0.01519)0.664:0.00158,(1082846:0.0189,(567355:0.02333,((4389828:0.01226,582591:0.00366)0.064:0.00101,259157:0.00648)0.782:0.00137)0.762:0.00086)0.761:0.00086)0.717:0.00085)1.000:0.00016,(((1126486:0.04218,((4349003:0.01165,826658:0.00695)0.857:0.00284,((523593:0.00417,(800082:0.01044,((4388080:0.02236,(3843950:0.03262,2527276:0.03708)0.557:0.00317)0.769:0.00152,(1139233:0.01909,(1797336:0.02373,(2527277:0.02918,132662:0.03956)0.804:0.00523)0.990:0.01562)0.755:0.00116)0.991:0.00948)0.739:0.00576)0.353:0.00329,767680:0.00379)0.212:0.00193)0.467:0.00141)0.688:0.00315,276605:0.01467)0.984:0.00845,(4356170:0.01144,11875:0.01156)0.892:0.00443)0.796:0.00085)0.998:0.01216)0.989:0.0146)0.990:0.016,((904322:0.05001,(710534:0.01595,(1130937:0.03738,((264425:0.0135,4386973:0.01371)0.293:0.00123,(826911:0.00911,(((317200:0.00722,790610:0.00899)0.294:0.0007,4409486:0.01258)0.747:0.0007,154267:0.01452)1.000:0.01724)0.847:0.00348)0.085:0.00417)0.990:0.01708)0.486:0.00957)0.998:0.01972,(((256507:0.01406,811912:0.00343)0.993:0.01945,(273464:0.02615,((550415:0.00877,(262096:0.00522,4453774:0.0169)0.976:0.01113)0.594:0.00899,(1123264:0.02672,(662645:0.00912,805980:0.00756)0.757:0.00466)0.381:0.00375)0.952:0.00944)0.747:0.00656)0.439:0.00889,(668615:0.03553,(236303:0.02308,245661:0.03244)1.000:0.02492)0.949:0.0099)0.974:0.01062)0.941:0.00616)0.981:0.00978,((((((905211:0.01114,(((((4339777:0.01192,1092725:0.01578)0.883:0.01117,((938614:0.02728,1023477:0.02256)0.834:0.00241,((4297838:0.00849,4320126:0.02443)0.865:0.00371,((4375127:0.01285,4380475:0.01379)0.673:0.00431,4300118:0.01191)0.810:0.00132)1.000:0.00015)0.803:0.00282)0.735:0.00149,((1076035:0.01931,1098140:0.01847)0.621:0.00283,((4426981:0.01286,4435775:0.04265)0.997:0.01282,(((4306178:0.01204,(((4309322:0.0185,4404552:0.00855)0.984:0.0105,(4323095:0.03043,4364121:0.02087)0.022:0.00288)0.891:0.0041,(4431443:0.01513,(4323389:0.03275,4376255:0.00928)0.991:0.01032)0.681:0.00308)0.752:0.00096)0.032:0.00016,(((4363722:0.00861,4417523:0.0535)0.992:0.0127,4476609:0.01258)0.814:0.00189,(4320081:0.02056,4323024:0.01606)0.084:0.00086)0.751:0.00083)0.778:0.00015,((4368961:0.01096,((4412887:0.01623,(4379034:0.00523,4317340:0.02336)0.927:0.00517)0.888:0.00432,4311939:0.03469)0.355:0.00166)0.898:0.00277,(4304654:0.01548,(4316510:0.01838,4432963:0.02782)0.983:0.01335)0.939:0.00671)0.885:0.00014)0.778:0.00015)0.790:0.00016)0.849:0.0016)0.988:0.00856,((521516:0.02741,532388:0.01926)0.815:0.00154,(((((((903426:0.0158,903286:0.01128)0.828:0.00014,((1042301:0.02099,(1013615:0.02349,1016468:0.01664)0.062:0.002)0.442:0.00178,906446:0.02557)0.852:0.0023)0.917:0.00079,(4294457:0.01286,4411138:0.0304)0.735:0.00316)1.000:0.00014,934392:0.01665)0.462:0.00014,1017181:0.03208)0.803:0.0009,4354540:0.00808)0.475:0.00016,((926526:0.02774,(516648:0.02008,866280:0.01347)0.936:0.00637)0.934:0.0045,886264:0.0308)0.934:0.00015)0.130:0.00015)0.921:0.00417)0.961:0.00636,(1925094:0.01433,(538247:0.00343,950169:0.01403)0.315:0.00261)0.959:0.0057)0.738:0.00478)0.758:0.0065,(3664776:0.05412,(384657:0.0263,966331:0.00648)0.993:0.01566)0.997:0.01584)0.498:0.00217,((((((((1139117:0.01834,1083016:0.02114)0.209:0.0016,(496942:0.02591,508890:0.02383)0.932:0.00582)0.934:0.00015,579618:0.01315)0.756:0.00132,567669:0.03015)0.730:0.00277,368097:0.00457)0.141:0.00243,(139279:0.01696,711526:0.00176)0.948:0.00479)0.943:0.00518,((318338:0.01211,((676509:0.00926,4465092:0.02445)0.878:0.00015,(((320088:0.01889,180363:0.01173)0.896:0.0026,586802:0.02077)0.822:0.00015,4400789:0.00157)0.887:0.00225)0.875:0.00224)0.907:0.0024,(((1002005:0.00174,4342336:0.00242)0.798:0.00161,(256550:0.02257,((529839:0.01135,991871:0.01235)0.737:0.00117,((149895:0.0001,(865724:0.03123,(255732:0.00398,283765:0.00422)0.376:0.00014)0.726:0.00014)0.933:0.00332,((537644:0.01979,(513894:0.02034,966278:0.0177)0.746:0.00108)0.418:0.00117,688062:0.02899)0.758:0.00141)0.144:0.00159)0.915:0.00544)0.467:0.00339)0.805:0.00156,(4477552:0.00482,(784643:0.0075,765979:0.01353)0.925:0.00481)0.769:0.00165)0.937:0.0032)0.758:0.00125)0.863:0.00246,(4460439:0.01203,((((((4449288:0.00331,((929901:0.00259,143810:0.01474)0.923:0.00256,(12434:0.01307,((68776:0.0183,828667:0.00905)0.862:0.00015,(659756:0.00087,637253:0.04993)0.977:0.00551)0.742:0.00285)0.886:0.00273)0.871:0.00162)0.924:0.00244,((819729:0.00444,(4446535:0.04086,12408:0.00633)0.797:0.00376)0.618:0.00033,((74159:0.00525,((((217383:0.00638,711733:0.00938)0.752:0.00198,4464026:0.0354)0.812:0.00169,(4422405:0.00576,551602:0.02023)0.753:0.00095)0.947:0.00353,(191359:0.0017,183011:0.01166)0.931:0.00335)0.813:0.00154)0.979:0.00484,(((271621:0.00749,(848084:0.03254,(((581042:0.03216,186004:0.00201)0.850:0.0023,3728117:0.01757)0.934:0.00014,(4450377:0.01323,808471:0.0258)0.046:0.00212)0.952:0.00509)0.739:0.00152)0.959:0.00406,(131766:0.01122,(25853:0.00147,(814193:0.00933,((((112057:0.00944,(107069:0.00983,816529:0.01956)0.853:0.00389)0.913:0.00298,(((541256:0.00898,(278560:0.03036,12398:0.02831)0.638:0.00458)0.715:0.00101,181436:0.00507)0.956:0.00425,258212:0.02063)0.760:0.00077)0.410:0.00016,(270263:0.00878,267323:0.02025)0.863:0.0018)0.802:0.0011,(561061:0.02135,2984013:0.04951)0.874:0.00399)0.763:0.00088)0.919:0.00043)0.916:0.00043)0.824:0.00151)0.825:0.00065,(4362026:0.01653,(193587:0.00543,((((((588605:0.01514,(((237889:0.09821,273134:0.07671)0.981:0.0224,(1121541:0.26393,(200634:0.07724,735945:0.1241)0.993:0.04057)1.000:0.05657)1.000:0.06117,(271203:0.08219,4312480:0.12899)0.817:0.02113)0.981:0.0195)0.717:0.00073,(547471:0.00688,1081815:0.02307)0.700:0.00085)0.910:0.00317,(4477744:0.0255,56625:0.00687)0.809:0.00214)0.716:0.00091,(2446110:0.00793,274622:0.02939)0.804:0.00158)0.686:0.00016,1141199:0.03118)0.895:0.00159,812971:0.02011)0.794:0.00014)0.900:0.0016)1.000:0.00015)0.872:0.00356)0.905:0.00339)0.883:0.00231)0.961:0.00014,((235825:0.00509,156418:0.00948)1.000:0.01404,((1101451:0.02468,(557810:0.01657,136560:0.0095)0.557:0.00498)0.974:0.00738,134209:0.01159)0.862:0.00505)0.497:0.00215)0.937:0.00387,(1125936:0.02774,((824723:0.00407,2421587:0.00511)0.961:0.00014,(822624:0.00329,(195834:0.01021,4318815:0.01116)0.753:0.00076)0.750:0.00074)0.280:0.00014)0.755:0.00077)0.775:0.0008,712797:0.00554)0.957:0.00314,((151713:0.00427,(296002:0.00774,(301188:0.02107,(299176:0.03613,4316193:0.00014)0.841:0.00157)0.926:0.00345)0.651:0.00165)0.913:0.00014,637954:0.00567)0.345:0.00159)0.964:0.0048)0.899:0.00298)0.926:0.00401)0.960:0.00633,((((103120:0.01209,((1087556:0.0104,136948:0.00865)0.888:0.00289,(1132923:0.01204,1614791:0.00759)0.899:0.00392)0.879:0.00247)0.913:0.00263,((508021:0.02035,91077:0.00668)0.868:0.00278,845354:0.01374)0.851:0.00267)0.964:0.00536,((790347:0.01135,(44941:0.01846,12486:0.02044)0.950:0.00633)0.633:0.00421,929770:0.00245)0.948:0.00702)0.997:0.01088,(564981:0.0151,(790972:0.00359,(524368:0.01756,971353:0.0173)0.782:0.00307)1.000:0.01797)0.978:0.00908)0.943:0.00485)0.987:0.00865,((((((1098609:0.01047,1791592:0.00698)0.936:0.0048,519873:0.0115)0.821:0.00181,215248:0.00274)1.000:0.01682,(((658827:0.01807,((((4439443:0.00169,83011:0.00084)0.720:0.00016,((4350387:0.01611,4368806:0.01246)1.000:0.01977,(4390823:0.03475,(4317239:0.0186,4472050:0.01915)0.204:0.00095)0.885:0.00319)0.894:0.00014)0.828:0.00421,4372733:0.02595)0.008:0.00711,((4314545:0.00448,12592:0.01485)1.000:0.02571,(484320:0.01432,92262:0.01468)1.000:0.02585)0.493:0.00543)0.894:0.00766)0.527:0.00608,671469:0.022)0.120:0.0019,(4450012:0.01409,524457:0.01132)0.998:0.01725)0.381:0.00648)0.840:0.00511,(142602:0.05864,(((((((((((787709:0.00542,778484:0.01738)0.237:0.00241,(4355718:0.00709,569912:0.0125)0.851:0.00217)0.843:0.00247,72536:0.00949)0.740:0.00101,(955102:0.01198,(375059:0.00482,526682:0.01498)0.885:0.00341)0.864:0.00308)0.874:0.00339,((4334479:0.00294,613230:0.00345)1.000:0.01588,(((890882:0.01658,4350499:0.01393)0.874:0.00256,1089121:0.00694)0.858:0.00176,12574:0.00176)0.977:0.00704)0.837:0.00252)0.000:0.00205,((679803:0.01273,156438:0.01979)0.293:0.00556,938851:0.04441)0.232:0.00646)0.986:0.01384,(((((((4448211:0.00345,(4383052:0.01701,92874:0.00319)0.950:0.00396)0.963:0.00467,((((((((((4308647:0.02299,4299026:0.01858)0.794:0.0014,(888498:0.0128,965289:0.01005)0.862:0.00251)0.867:0.00014,((876514:0.03497,877991:0.00591)0.731:0.00114,(4323500:0.03976,1028191:0.02712)0.521:0.0015)0.717:0.00081)0.893:0.00014,((4437231:0.02908,(868003:0.00607,(856270:0.01861,913493:0.02206)0.882:0.00327)0.191:0.00212)0.896:0.00274,(4301027:0.02028,4467993:0.03494)0.785:0.00164)0.938:0.00016)0.895:0.00015,(4449198:0.00171,(4322466:0.00908,4463237:0.01747)0.748:0.00141)0.912:0.00014)0.998:0.00014,(((4428568:0.00535,(4363222:0.02242,(4446152:0.00899,(4300121:0.00491,4294749:0.02467)0.872:0.00354)0.760:0.00391)0.858:0.00256)0.109:0.00247,4311417:0.00338)0.661:0.00014,(((4296424:0.01061,4323932:0.00627)0.957:0.00481,4421228:0.00655)0.882:0.00294,4309627:0.0247)0.765:0.00087)0.765:0.00084)0.997:0.00014,(4302743:0.00864,1066410:0.00852)0.860:0.00015)0.924:0.00015,((510422:0.02626,888466:0.00523)0.994:0.01339,(909624:0.00512,(70706:0.03035,951711:0.01021)0.982:0.01884)0.302:0.00025)0.927:0.00397)0.755:0.00075,(4374220:0.03116,(1032841:0.00474,(1108638:0.01094,1110594:0.01381)0.284:0.00257)0.899:0.00429)0.875:0.00325)0.790:0.00084,((571103:0.01138,(4347860:0.00502,499378:0.00436)0.741:0.00077)0.913:0.00314,(930680:0.02305,(4459560:0.01681,4473227:0.00422)0.707:0.00015)0.980:0.00443)0.909:0.0024)0.483:0.00015)0.626:0.00158,(583893:0.00254,(568440:0.00964,12558:0.00503)0.920:0.00327)0.964:0.00409)0.928:0.00309,(884751:0.00643,(875735:0.00871,936565:0.04878)1.000:0.02505)0.927:0.00521)0.868:0.00213,(1108437:0.00359,12548:0.00967)0.732:0.00147)0.415:0.00364,(((584347:0.02036,(4299526:0.02135,(4318624:0.00627,4447219:0.00866)0.465:0.00328)0.878:0.00415)0.747:0.00914,((92123:0.02822,((551431:0.00982,(4351304:0.00496,561935:0.01598)0.995:0.0165)0.960:0.0095,((103151:0.00942,566233:0.00335)0.876:0.00277,(4317477:0.01409,4419323:0.02001)0.890:0.00327)0.973:0.00597)0.967:0.00674)0.710:0.00271,92721:0.00516)0.974:0.01325)0.996:0.01514,(181318:0.0038,(23149:0.00332,3116763:0.02319)0.529:0.00397)0.997:0.01191)0.668:0.00273)0.069:0.00209,(((4416015:0.00299,(4306356:0.00926,12543:0.00169)0.967:0.00506)0.993:0.00907,(12560:0.00335,(4306166:0.00639,(4336070:0.02356,4436334:0.01575)0.887:0.0038)0.963:0.00607)0.856:0.0041)0.970:0.00659,(4342225:0.01017,4399767:0.02881)0.830:0.00308)0.989:0.01179)1.000:0.02688)0.125:0.00364,(((627069:0.02675,12562:0.01021)0.999:0.03336,(4452280:0.02562,12564:0.05251)0.345:0.01086)0.395:0.00712,(956625:0.05395,(258140:0.00533,(104135:0.0056,804621:0.00234)0.551:0.0023)1.000:0.04038)0.869:0.01198)0.945:0.0103)0.363:0.00441,(556375:0.04858,(((2438948:0.01892,4411875:0.02381)0.036:0.01236,(4481861:0.01512,((3528448:0.01423,831342:0.01385)0.945:0.00531,(4376828:0.01662,((4396138:0.03509,(535707:0.03059,72820:0.00617)0.972:0.00846)0.930:0.00687,553611:0.01249)0.948:0.00644)0.838:0.00396)0.986:0.01057)0.998:0.02729)1.000:0.06946,565136:0.02038)0.989:0.03033)0.913:0.00807)0.798:0.0069,737331:0.03696)0.984:0.01127,((303554:0.01135,181971:0.01346)0.999:0.01562,(533159:0.01569,12589:0.01772)0.956:0.0088)0.222:0.00083)0.944:0.0061)0.811:0.00951)0.993:0.01536,(((244196:0.01434,1129081:0.00577)0.998:0.01323,(723774:0.00764,1141160:0.01046)0.975:0.00861)0.721:0.00264,(((193693:0.04135,545986:0.01483)0.879:0.01053,3377451:0.02743)0.769:0.00363,(((1084157:0.02032,(885496:0.01593,574141:0.01595)0.534:0.00468)0.947:0.00766,(995960:0.02168,((666358:0.00866,((691033:0.00891,763671:0.01672)0.988:0.00933,(742770:0.03148,(4454082:0.00693,(109591:0.00432,(449684:0.01511,963004:0.01873)0.797:0.00214)0.998:0.01141)0.915:0.00432)0.445:0.00267)0.901:0.00268)0.910:0.00364,((4473893:0.00763,((4415689:0.00502,(809192:0.00716,((851073:0.01854,(821930:0.01099,882018:0.00632)0.212:0.00191)0.864:0.00228,903158:0.0052)0.960:0.00402)0.769:0.00143)0.723:0.00193,4457504:0.01242)0.654:0.00176)0.429:0.00146,(845939:0.01631,113648:0.02768)0.905:0.00453)0.731:0.00116)0.840:0.00404)1.000:0.01819)0.636:0.00527,((((876170:0.02481,895512:0.01915)0.941:0.00797,(200217:0.04243,(817679:0.02261,(261123:0.01257,((72814:0.00509,(535932:0.01241,851567:0.01392)0.854:0.00213)0.767:0.00115,(882272:0.03521,917141:0.0192)0.822:0.00015)0.931:0.00497)0.730:0.0028)0.985:0.01016)0.857:0.00321)0.892:0.00589,((838940:0.01862,139817:0.04244)0.439:0.00824,(593992:0.04376,(4440860:0.02834,87098:0.01933)0.531:0.00373)0.750:0.00722)0.542:0.00711)0.999:0.01524,(1090029:0.0186,(844567:0.04002,(322340:0.08925,1831095:0.00258)0.878:0.00551)0.819:0.00584)0.948:0.00707)0.720:0.00211)0.990:0.01219)0.834:0.00244)0.938:0.00736)0.875:0.00489)0.798:0.0039,(912640:0.05449,(914235:0.01431,(4446686:0.00414,((4326871:0.00397,630649:0.00297)0.977:0.00652,(4456894:0.00825,863837:0.02231)0.801:0.0023)0.183:0.00212)0.969:0.01257)0.584:0.01613)0.997:0.02415)0.997:0.01302)0.929:0.00562)0.589:0.00556,((((((((103606:0.0036,(((1061441:0.01093,1061566:0.02521)0.685:0.00084,(960702:0.03242,1060029:0.00835)0.893:0.00354)0.991:0.00888,(3396094:0.00513,523086:0.02489)0.132:0.00193)0.331:0.00156)0.995:0.01136,((1004445:0.01918,113265:0.01118)0.050:0.00095,(379009:0.00723,(380567:0.02409,((378660:0.02167,436848:0.01889)0.745:0.0044,444738:0.03343)0.149:0.00203)0.988:0.01219)1.000:0.01929)0.977:0.01043)0.691:0.00353,(((((979761:0.01408,(361600:0.01348,779456:0.02085)0.973:0.00926)0.902:0.00482,(536902:0.01583,(((439036:0.00372,4404731:0.0161)0.986:0.00872,4462432:0.00391)0.594:0.00239,361871:0.0135)0.901:0.00411)0.391:0.00365)0.786:0.00269,518065:0.03016)0.216:0.00224,(((((4458475:0.01798,(4314116:0.08318,(4304003:0.05394,4390920:0.0868)0.847:0.00618)0.973:0.00913)0.836:0.00161,4468662:0.02281)0.440:0.00015,((4339309:0.02192,4403378:0.0285)0.969:0.00954,(((4391181:0.02648,4296514:0.027)0.974:0.00721,(4441462:0.00846,((4319192:0.00618,(4330618:0.01178,4390919:0.04328)0.879:0.0084)0.996:0.01099,947375:0.02781)0.860:0.00269)0.714:0.00172)0.669:0.00056,((4309380:0.03851,(1080820:0.0103,(1016033:0.01599,4346801:0.02614)0.098:0.0039)0.910:0.0078)0.699:0.00212,(977756:0.004,1000735:0.02623)0.895:0.00012)0.813:0.00194)0.865:0.00011)0.994:0.00014)0.784:0.00352,((4470078:0.00958,(1022944:0.02889,(4326860:0.01473,854769:0.02017)0.931:0.00485)0.908:0.00015)0.868:0.00172,(4302651:0.01442,4319155:0.03525)0.855:0.0033)0.643:0.00013)0.957:0.01096,((73471:0.02296,867184:0.02506)0.981:0.02114,542124:0.05028)0.935:0.00876)1.000:0.02307)0.881:0.00746,((((462988:0.03028,((4381192:0.00914,751209:0.01958)0.944:0.0065,(((((((376876:0.00793,912997:0.01326)0.951:0.00484,(1053979:0.02101,1051939:0.02956)0.848:0.00308)0.477:0.00177,(552026:0.00522,115099:0.01077)0.945:0.00555)0.963:0.00526,414315:0.00172)0.989:0.00756,(861807:0.01117,1015518:0.01423)0.905:0.00565)0.267:0.00109,(((1052468:0.03436,1010642:0.01888)0.875:0.00385,874553:0.03418)0.888:0.00297,((883649:0.02931,912680:0.02938)0.887:0.00395,1012948:0.01133)0.862:0.0017)0.722:0.00098)0.979:0.00631,((271035:0.00769,(743755:0.01045,(((1069816:0.00709,(930926:0.01619,((941632:0.02323,(1062051:0.00973,((1048678:0.00704,((1049198:0.00893,871148:0.0187)0.804:0.00347,(1008824:0.02337,919484:0.02995)0.789:0.00072)1.000:0.00015)0.666:0.00015,(((1102778:0.01794,865476:0.03307)0.769:0.00638,929294:0.03068)0.521:0.00243,(945171:0.01412,(855003:0.02579,1018446:0.02564)0.565:0.00443)0.947:0.00015)0.899:0.00015)0.875:0.00015)0.868:0.00014)0.489:0.00174,1049188:0.01689)0.892:0.00478)0.882:0.00581)0.000:0.00475,990201:0.00947)0.838:0.00797,907826:0.00423)0.705:0.00273)0.963:0.00531)0.802:0.00194,(897161:0.00282,(925110:0.00707,(((930655:0.01771,949826:0.01589)0.893:0.00277,(923890:0.01328,(1068572:0.01152,((1060501:0.02003,(868088:0.02468,900971:0.02174)0.707:0.00405)0.762:0.00096,((927110:0.02172,955073:0.01968)0.959:0.00694,(4321924:0.04226,976815:0.02391)0.854:0.00369)0.599:0.00115)0.872:0.00258)0.515:0.00164)0.731:0.00083)0.854:0.00014,(964220:0.01142,(4425024:0.00721,(4395346:0.01757,4319661:0.0155)0.073:0.00352)0.848:0.00397)0.428:0.00108)0.972:0.00521)0.997:0.01084)1.000:0.01672)0.484:0.00238)0.792:0.00161)0.754:0.0033)0.729:0.00037,(583448:0.02685,13485:0.0085)0.997:0.01196)0.952:0.00435,(((1065044:0.01289,974249:0.00491)1.000:0.02069,(13424:0.01678,((913149:0.01222,(1070095:0.01957,1096010:0.02667)0.703:0.00068)0.789:0.00086,(1088305:0.00698,1043678:0.01682)0.845:0.00167)0.895:0.00282)0.951:0.00775)0.976:0.01107,(1007599:0.00865,4441343:0.01956)0.923:0.00746)0.588:0.00015)0.842:0.00255,(260807:0.02313,(572970:0.00284,(650615:0.00013,(1084182:0.02232,943539:0.02889)0.928:0.00452)0.995:0.01061)0.994:0.01132)0.946:0.00562)0.840:0.0027)0.657:0.00697)0.000:0.00883,74894:0.02545)0.709:0.00604,(875245:0.01242,(((1013285:0.00693,(430040:0.04636,1091101:0.04262)0.498:0.0043)0.489:0.00093,1041591:0.02979)0.797:0.00303,(1047041:0.00461,1091685:0.02043)0.853:0.01282)0.838:0.00989)0.995:0.01662)0.879:0.00599,(1008136:0.03825,1126467:0.01421)0.999:0.02037)0.928:0.006,(((667327:0.01846,136561:0.01937)0.562:0.00252,(331489:0.02759,130922:0.00229)0.980:0.01828)0.954:0.00598,((4334930:0.04194,(4350014:0.00132,825819:0.0093)0.626:0.00234)0.919:0.00444,((((688993:0.01005,823633:0.01517)0.998:0.01483,(3261570:0.02747,132913:0.01445)0.898:0.00764)0.178:0.00128,(63690:0.01396,(36906:0.01604,(4464949:0.02469,4434318:0.01384)0.412:0.00263)0.921:0.00749)0.996:0.01496)0.901:0.00368,(571264:0.01557,(821292:0.00974,(1049277:0.03256,4396152:0.01766)0.433:0.00158)0.997:0.01831)0.968:0.00823)0.952:0.00512)0.856:0.00168)0.963:0.00633)1.000:0.01889,(((3767373:0.05826,(1079481:0.01115,(((1141775:0.00419,(4429803:0.00755,829373:0.01321)0.871:0.00313)0.978:0.00736,(947354:0.01947,114587:0.00168)0.929:0.00492)0.976:0.00907,4483055:0.01417)0.280:0.00212)0.969:0.01022)0.958:0.00782,((1131185:0.02929,(739207:0.00887,12702:0.01256)0.996:0.01511)0.909:0.00898,((1086934:0.01599,(534213:0.00856,850971:0.00975)0.985:0.01296)0.867:0.00328,((1097711:0.01211,1105663:0.01821)0.936:0.00681,(637649:0.01074,(4322317:0.00412,(706798:0.0161,(708169:0.01047,(922362:0.00772,12938:0.00183)0.731:0.00252)0.304:0.00282)0.971:0.00665)0.711:0.00275)0.999:0.01505)0.269:0.00292)0.564:0.00356)0.980:0.01042)0.892:0.005,((154567:0.02614,4437321:0.04504)0.971:0.01148,(267698:0.01603,((4316726:0.00957,89337:0.07266)0.957:0.00836,(735771:0.01295,155487:0.02033)0.852:0.00671)0.268:0.00236)0.760:0.00418)0.810:0.00214)0.890:0.00752)0.949:0.00795)0.672:0.00646,((154618:0.03104,((519295:0.02429,4391050:0.02337)0.920:0.00717,((((48003:0.0171,(592605:0.01811,834567:0.01773)0.851:0.00882)0.899:0.00768,(((((((545511:0.03219,(213332:0.02445,468148:0.01991)0.361:0.0033)0.931:0.00702,1126893:0.01838)0.996:0.01186,((((570771:0.00483,((4310716:0.01968,4317173:0.01318)0.999:0.01592,((4317175:0.01434,4340961:0.01521)1.000:0.01431,(4302711:0.01913,(4296062:0.03785,4362609:0.00754)0.902:0.00367)0.852:0.00014)0.903:0.00015)0.926:0.00376)0.991:0.01104,(2231214:0.01142,((4314014:0.00817,4471189:0.02226)0.916:0.00531,((4299527:0.04226,4404456:0.01895)0.951:0.00764,(4368828:0.02843,4450260:0.00503)0.827:0.00619)0.375:0.00318)0.999:0.01643)0.395:0.00499)0.821:0.00411,((510281:0.01837,811824:0.01649)0.964:0.0084,4426473:0.01432)0.950:0.00692)0.012:0.00201,2948713:0.01109)0.606:0.00209)0.871:0.00288,((171651:0.04367,(4317238:0.01651,4406939:0.00801)0.997:0.01742)0.994:0.01767,(609936:0.06828,((((((((((487598:0.01842,1006231:0.02023)0.884:0.00135,((641891:0.01633,999977:0.02183)0.385:0.00234,447827:0.01912)0.812:0.00177)0.721:0.00065,(((1008172:0.01393,1028571:0.02083)0.495:0.00292,((1089181:0.0248,498081:0.01918)0.912:0.00376,(966139:0.02614,1008902:0.02256)0.855:0.00262)0.281:0.00014)0.835:0.00155,((918139:0.02656,(972955:0.01413,870106:0.03582)0.700:0.0028)0.748:0.00096,(53098:0.04156,((((1039322:0.02288,967425:0.01474)0.853:0.00431,1090580:0.02627)0.572:0.00223,((420444:0.01498,1095260:0.02854)0.936:0.00507,(((939231:0.02079,960492:0.02274)0.910:0.0032,(981405:0.01895,455096:0.02786)0.753:0.00036)0.855:0.00324,(868874:0.01397,(399950:0.01485,(980383:0.02788,986176:0.01422)0.719:0.00384)0.775:0.00125)0.381:0.00295)0.735:0.00121)0.996:0.00014)1.000:0.00067,586355:0.00791)0.973:0.00015)0.429:0.00014)0.201:0.00015)1.000:0.00012)0.026:0.00012,(925397:0.01458,((1004326:0.01841,(567406:0.00014,893157:0.01746)0.774:0.00015)0.990:0.00879,(911016:0.02325,(1042485:0.02602,1088265:0.00459)0.964:0.01622)0.975:0.00941)0.225:0.00097)0.901:0.00325)0.708:0.0015,(4438739:0.01323,1043951:0.01962)0.710:0.0006)0.984:0.00015,(((461877:0.01743,1098184:0.01744)0.994:0.0012,4414311:0.00602)0.427:0.00044,403853:0.01042)1.000:0.00015)0.000:0.00015,(4467774:0.00175,(424721:0.01438,918733:0.02319)0.894:0.0033)1.000:0.00014)0.760:0.00164,933896:0.0233)0.973:0.01087,(495515:0.00534,(386088:0.01247,1074945:0.02379)0.999:0.02101)0.840:0.0109)0.950:0.01104,652276:0.00179)0.988:0.01737)0.547:0.01023)0.908:0.00722)0.944:0.0079,(279978:0.02492,4348634:0.02653)0.836:0.00698)0.919:0.0064,2231218:0.02215)0.782:0.00726,(4398231:0.01127,(406190:0.01844,4450867:0.01795)0.980:0.01087)0.995:0.01511)0.940:0.00766)0.893:0.00733,(1107468:0.01421,(834883:0.02625,(1072424:0.0067,1070796:0.02561)0.590:0.00523)0.382:0.00338)0.986:0.01316)0.865:0.00713,231733:0.01667)0.709:0.00648)1.000:0.02177)0.407:0.00804,(((4313769:0.02241,(131051:0.00787,132901:0.01248)0.692:0.00495)0.963:0.01092,(131932:0.01541,(131001:0.0293,153158:0.02143)0.808:0.01218)0.998:0.02477)0.982:0.01898,((1074867:0.03266,(1068902:0.01477,1143726:0.01689)0.994:0.01465)0.993:0.01516,(324217:0.02079,(213587:0.00617,(4321466:0.01121,(1106471:0.02255,(919487:0.00863,(((1098866:0.02416,3024398:0.01027)0.794:0.00381,(((1063513:0.00901,(563612:0.00958,(4324432:0.00499,1134504:0.03995)0.998:0.01344)0.823:0.00198)0.812:0.00235,155349:0.05229)0.884:0.00523,4451432:0.01593)0.000:0.00033)1.000:0.02215,(4421321:0.02981,501824:0.00687)0.945:0.00693)0.214:0.00048)0.495:0.00397)0.917:0.00774)0.904:0.00402)0.743:0.00242)0.193:0.0051)0.925:0.00966)0.723:0.00792)0.996:0.0163)0.983:0.01245,((905076:0.02461,(387744:0.01344,4414230:0.03338)0.179:0.00603)0.914:0.00842,(1072854:0.00456,665877:0.01249)0.999:0.02074)0.921:0.00632)0.926:0.00588,(((1083949:0.02762,1089190:0.0155)0.223:0.00713,(1108658:0.01922,569992:0.02533)0.405:0.00579)0.888:0.00631,1103002:0.03034)0.878:0.00373)0.801:0.00336,1040091:0.03143)0.999:0.02746)0.901:0.01701,((235666:0.06576,((((((565240:0.01179,(4419538:0.01408,952765:0.04462)0.102:0.00215)0.994:0.01061,(4421849:0.02674,573477:0.03082)0.869:0.00405)0.993:0.01131,562164:0.01738)0.991:0.01162,(216638:0.02184,(((4431106:0.0423,94128:0.03961)0.902:0.0091,365923:0.04777)0.876:0.00581,(1126195:0.02989,153998:0.01838)0.649:0.00907)0.964:0.0097)0.953:0.00786)0.856:0.00277,(((((806107:0.03187,807555:0.05372)0.848:0.00928,1132885:0.02555)0.216:0.00336,((172264:0.03721,(539147:0.02666,(573369:0.02155,849612:0.0178)0.964:0.01224)0.975:0.00879)0.883:0.00462,((883610:0.05039,(266217:0.02553,820524:0.03535)0.255:0.00628)0.585:0.00515,(((797998:0.03762,(4452511:0.00844,658132:0.01047)1.000:0.03263)0.950:0.01151,(222905:0.01616,4434910:0.02944)0.963:0.01237)0.896:0.00656,4371083:0.03083)0.968:0.01065)0.965:0.00953)0.848:0.00757)0.932:0.00927,((4159758:0.02175,4435891:0.02235)0.939:0.00681,((272708:0.02229,1108274:0.02584)0.803:0.00636,(584444:0.13269,577384:0.0341)0.957:0.01217)0.986:0.01255)0.431:0.00553)0.857:0.00526,((((354357:0.02263,859313:0.0159)0.986:0.01729,356618:0.06572)0.970:0.01216,125157:0.02538)0.668:0.01067,257663:0.02255)0.999:0.02281)0.806:0.00694)0.980:0.01008,(209886:0.11734,((((((1126251:0.02393,540625:0.05814)0.970:0.01371,218273:0.02463)0.333:0.00439,(235014:0.01616,4409494:0.01745)0.944:0.00826)0.783:0.00406,(269564:0.01563,4409917:0.01623)1.000:0.02248)0.492:0.00733,((4313541:0.01656,807854:0.02063)0.981:0.01266,(741708:0.03272,4373837:0.04892)0.885:0.00797)0.932:0.00553)0.942:0.00937,((1042596:0.02999,567166:0.02451)0.849:0.00731,(570023:0.03062,(529793:0.02062,(1101476:0.03024,(584272:0.02912,1012668:0.00282)0.988:0.01144)0.998:0.0205)0.549:0.00566)0.999:0.02023)0.971:0.01161)0.262:0.00402)0.427:0.00296)0.089:0.00635)0.880:0.01147,((((4341660:0.01097,4479034:0.00088)0.887:0.00553,(4315733:0.01495,4426725:0.0269)0.997:0.01867)0.357:0.00623,((272992:0.01582,101954:0.12403)0.958:0.03081,578060:0.03342)0.999:0.02971)0.994:0.01648,(4418155:0.05044,575324:0.04192)0.847:0.01062)1.000:0.03564)0.922:0.01105)0.920:0.01604,(((882516:0.07079,((699353:0.01238,((4299531:0.02943,(4302554:0.02837,561452:0.02326)0.947:0.00883)0.000:0.00244,(1054879:0.024,4321464:0.02467)0.965:0.00776)0.906:0.00799)0.988:0.01862,4396361:0.07398)0.325:0.00933)0.894:0.0141,822903:0.05026)0.754:0.0133,(756183:0.0339,(((((4358176:0.01604,970425:0.02771)1.000:0.05625,(((1081178:0.0188,837092:0.03123)0.871:0.00318,(594023:0.02264,(1081618:0.0162,1100123:0.02959)0.857:0.00644)0.908:0.00436)0.145:0.00205,968085:0.02619)0.869:0.00627)0.881:0.00542,1017251:0.03395)0.964:0.01108,(((4304789:0.01976,577397:0.01856)0.000:0.0045,(209359:0.01944,897627:0.01818)0.809:0.00405)0.698:0.00152,(580173:0.02647,(4458919:0.02796,4483958:0.0244)0.973:0.00949)0.971:0.00693)0.894:0.00368)0.910:0.00674,(3334377:0.01763,(4430960:0.0421,1125850:0.03902)0.481:0.00675)0.935:0.00691)0.980:0.01397)0.991:0.02223)0.987:0.01786)0.995:0.02511)0.739:0.01061,(153923:0.06986,(829328:0.0212,((581107:0.01943,762100:0.01292)0.985:0.01498,(584680:0.0388,579711:0.03673)0.592:0.00818)0.521:0.00923)1.000:0.0895)0.948:0.02261)0.997:0.02318)0.722:0.00899,(((((((4384712:0.10431,((4307013:0.08586,4417476:0.07861)0.906:0.01659,(702286:0.07282,2778627:0.17646)0.941:0.02246)0.917:0.01345)0.985:0.01838,(563413:0.11445,(((244444:0.0693,(1106629:0.10874,(296001:0.0176,1106582:0.02458)1.000:0.04653)0.962:0.02367)1.000:0.066,(268117:0.13368,((204010:0.1638,(2332627:0.13042,((610656:0.07582,(4305725:0.07216,591523:0.07673)0.967:0.03324)0.994:0.03619,(339723:0.11081,(4332815:0.05791,(2768481:0.06348,943571:0.03784)0.906:0.00795)0.548:0.01598)0.997:0.042)0.825:0.02228)0.994:0.04403)0.991:0.03684,(588626:0.11967,(527968:0.04029,561256:0.02665)1.000:0.08001)0.128:0.01545)0.044:0.02059)0.516:0.01572)0.998:0.03752,(152262:0.15641,((291292:0.20238,146979:0.05592)0.978:0.02389,(570311:0.07145,((4356937:0.10144,1108624:0.05268)0.711:0.02415,(4343164:0.07039,202151:0.14765)0.903:0.0164)1.000:0.07011)0.353:0.01363)0.997:0.03923)0.988:0.03095)0.996:0.02824)0.393:0.00716)0.995:0.01571,((4319633:0.06796,(592491:0.05448,638800:0.04106)0.995:0.03292)0.999:0.04409,(2837969:0.06879,(682269:0.11128,(510790:0.03052,547820:0.03271)0.973:0.02141)0.981:0.02331)0.987:0.02517)0.442:0.01687)0.830:0.0061,((803295:0.06567,(249279:0.03569,4416808:0.0399)0.955:0.02351)0.955:0.02482,((4420322:0.02307,4476585:0.03423)1.000:0.07921,(697148:0.0831,(((4390561:0.07717,(((440096:0.0381,(909173:0.07517,578951:0.03298)0.235:0.01332)0.928:0.02142,(1097580:0.02628,((93929:0.09209,(325238:0.00563,4283838:0.00884)0.999:0.02541)0.987:0.01741,(1083580:0.04421,1146107:0.04944)0.958:0.01734)0.541:0.00349)0.403:0.00878)0.630:0.00925,2536925:0.05068)0.978:0.01934)1.000:0.03459,((4140500:0.03892,(4481528:0.02302,79951:0.04035)0.965:0.0168)0.997:0.02548,(4402805:0.03875,(740392:0.02329,(739148:0.02309,839530:0.06375)0.542:0.00972)0.375:0.00919)0.974:0.01531)0.964:0.01574)0.997:0.028,(((960862:0.03221,(4383054:0.0246,939457:0.03589)0.986:0.01739)0.938:0.01641,((1078375:0.04173,1138741:0.08157)0.996:0.02886,537599:0.08761)0.944:0.01859)0.898:0.01232,239584:0.10162)0.987:0.02075)0.966:0.02142)0.991:0.02473)0.725:0.01398)0.990:0.02584)0.981:0.01389,(((((4354565:0.11956,(809949:0.11972,130062:0.08891)0.710:0.03035)0.992:0.03553,((4424864:0.01341,4426964:0.0103)1.000:0.06394,((308099:0.11309,(1105643:0.14604,(((306910:0.02105,99075:0.0845)1.000:0.05005,((247640:0.01989,(216219:0.01589,(548377:0.01198,671667:0.01421)0.994:0.0114)0.685:0.00554)1.000:0.05093,(993602:0.04102,(1089504:0.05412,758320:0.04498)0.968:0.03146)1.000:0.0602)0.991:0.04184)0.509:0.01325,(277292:0.0598,4317201:0.05012)0.991:0.02569)0.979:0.03244)0.771:0.02428)0.999:0.04665,(1107605:0.06359,587900:0.07535)0.562:0.02402)0.936:0.01481)0.136:0.01057)0.919:0.01884,(((4461098:0.05674,(3545624:0.03861,(271790:0.06489,586588:0.0643)0.400:0.01231)0.972:0.02091)0.962:0.01789,(818302:0.10868,(1077295:0.08951,(3993319:0.05587,799354:0.07587)0.845:0.01614)0.840:0.00916)0.223:0.01064)0.954:0.01131,((616357:0.13195,(617861:0.05678,821460:0.14179)0.962:0.02927)0.892:0.01895,630008:0.13786)0.915:0.00765)0.910:0.00928)0.938:0.01118,(((((((153292:0.05941,(756376:0.06158,(4479913:0.02516,542613:0.0444)0.991:0.02655)0.784:0.00941)1.000:0.04069,777896:0.0515)0.927:0.01402,((((749724:0.0416,804019:0.03299)1.000:0.09329,4429750:0.10397)0.928:0.0299,(881442:0.06178,(4440607:0.02891,(741312:0.02375,((757718:0.02733,1142597:0.01947)0.858:0.00569,(572890:0.01267,582611:0.01069)0.221:0.00679)0.977:0.01538)0.178:0.0058)0.947:0.02035)1.000:0.10137)0.225:0.01148,(1107738:0.034,(4458184:0.00349,(707755:0.01306,(4377841:0.00501,3808211:0.05725)0.682:0.00283)0.999:0.01796)0.961:0.01391)1.000:0.06082)0.964:0.02482)0.959:0.01616,1107849:0.0699)0.949:0.01644,(154279:0.08568,(248875:0.07433,1111890:0.09081)0.030:0.01654)0.502:0.01086)0.773:0.00721,4281045:0.10279)0.595:0.00536,(89297:0.10313,4413003:0.07177)0.930:0.02683)0.709:0.00675)0.487:0.0105,((547767:0.082,(209399:0.1114,821625:0.06648)0.997:0.0376)0.658:0.01635,(4454164:0.11207,(273316:0.13185,578414:0.09716)0.259:0.02899)0.980:0.03781)0.982:0.02332)0.753:0.00982)0.104:0.00593,(((((1614883:0.07823,(542199:0.05727,(972024:0.10025,1108940:0.05971)0.251:0.0114)0.505:0.01454)1.000:0.04345,(992439:0.08353,(4458848:0.00813,627435:0.02197)1.000:0.13946)0.996:0.04355)0.828:0.00948,(4439980:0.16808,(((4417435:0.10259,(226580:0.05269,4401275:0.10084)0.820:0.01484)0.988:0.02576,((((20814:0.0202,(4438569:0.02898,169282:0.01206)0.807:0.00738)0.499:0.00692,(4389588:0.04604,(4298280:0.03571,(4323605:0.03638,4348865:0.02762)0.615:0.00842)0.888:0.00727)0.980:0.01538)0.938:0.01598,(1111730:0.04461,(615316:0.08118,(90296:0.02635,(151814:0.02884,1619584:0.01611)0.990:0.01535)0.986:0.018)0.880:0.01534)0.904:0.01297)0.689:0.02116,4472216:0.07655)0.994:0.02777)0.906:0.01097,((((1105584:0.06402,((4445107:0.05258,4709:0.07818)1.000:0.05658,834375:0.06755)0.754:0.02241)0.991:0.02786,((4386646:0.05422,(229501:0.05909,253141:0.03944)1.000:0.04068)0.220:0.00999,((1109337:0.06017,((((4416965:0.03633,711935:0.02337)0.820:0.01214,((253018:0.05849,216600:0.03439)0.623:0.01036,1107608:0.03833)0.944:0.01154)0.518:0.00418,4345033:0.03611)1.000:0.03232,(67784:0.02582,(4461509:0.03753,823607:0.06833)0.935:0.01579)1.000:0.03771)0.910:0.01932)0.949:0.0208,((4086222:0.05989,4304296:0.07446)0.989:0.02313,(238772:0.05341,(826084:0.07348,(4437142:0.04052,(806393:0.02372,92222:0.03666)0.999:0.02943)1.000:0.04227)0.908:0.01696)0.230:0.00502)0.982:0.02108)0.902:0.0084)0.352:0.00288)0.932:0.00818,(4442851:0.03818,(4449141:0.02495,(10666:0.04879,832773:0.02598)0.751:0.01033)0.995:0.02847)0.937:0.01606)0.957:0.01248,(((4345229:0.08975,(258466:0.05147,524041:0.02694)1.000:0.04621)0.870:0.0096,((537190:0.02404,542328:0.01835)1.000:0.04027,(245974:0.05781,(4166945:0.0437,701417:0.06226)0.641:0.0142)0.820:0.00973)0.549:0.01029)0.850:0.00488,(658413:0.04315,((((546852:0.03098,739161:0.03163)0.997:0.03158,(159904:0.07387,(534419:0.04849,558441:0.02977)0.952:0.01618)0.978:0.01684)0.871:0.00957,(3533726:0.04492,540283:0.03205)0.475:0.01424)0.853:0.0184,(4413166:0.04291,1108268:0.02407)0.995:0.02264)0.754:0.0109)0.709:0.0049)0.000:0.00909)0.483:0.01047)0.884:0.00825)0.182:0.00629)0.975:0.01255,((((3214752:0.05916,4462009:0.04318)1.000:0.0762,((4344660:0.05725,557033:0.05997)1.000:0.1157,(1118855:0.11488,(237675:0.09666,(4370757:0.1874,((100109:0.14488,((349445:0.06021,(513355:0.04291,150023:0.06928)0.154:0.0166)1.000:0.04955,(4351499:0.07356,(512860:0.0631,((510452:0.02915,1012195:0.03532)0.949:0.01272,((1102554:0.02554,823826:0.01214)0.996:0.03307,((2792167:0.00822,(781203:0.02319,4387187:0.00346)0.990:0.01438)1.000:0.03524,745482:0.04883)0.125:0.01702)0.841:0.01269)0.999:0.03266)1.000:0.0436)0.912:0.02398)0.564:0.011)0.918:0.01583,(((((567259:0.01278,144973:0.02242)1.000:0.08747,4481373:0.1239)0.154:0.00832,(((1105341:0.04557,((822432:0.0439,1019914:0.03771)1.000:0.06032,(((399883:0.01184,(567712:0.0398,796692:0.01455)0.222:0.00747)0.965:0.01476,(4388705:0.03803,(4376911:0.01806,722815:0.00917)0.999:0.02482)0.996:0.02296)1.000:0.03066,(967832:0.09254,(4348393:0.12232,823343:0.10412)0.381:0.01562)0.888:0.03006)0.892:0.01289)0.816:0.00391)0.361:0.00541,((4376323:0.06856,(4405443:0.04422,815701:0.04542)0.995:0.02849)0.755:0.02103,((4483290:0.05088,(4326523:0.01979,561534:0.01972)0.967:0.02238)0.971:0.02454,(71316:0.08162,((353158:0.01041,510104:0.02013)1.000:0.049,((1003339:0.02876,981709:0.01408)0.852:0.00961,(948396:0.03143,875951:0.03422)0.828:0.00594)1.000:0.03994)0.906:0.01947)0.992:0.0312)1.000:0.06045)0.935:0.01683)0.348:0.01042,((827674:0.03804,(593226:0.02753,675357:0.01111)0.997:0.02233)0.994:0.01548,(824700:0.03895,401960:0.04874)0.708:0.00958)1.000:0.05966)0.904:0.0116)0.967:0.01385,(1142767:0.07066,(353421:0.04525,758429:0.05381)0.996:0.02703)0.958:0.01536)0.994:0.02153,(((((4336865:0.11127,(4346403:0.05836,587845:0.04819)0.986:0.02584)0.946:0.01272,((700262:0.08292,(((((544715:0.0404,583211:0.03413)0.966:0.01456,589105:0.02958)0.980:0.01425,544483:0.03639)0.999:0.03186,((4455564:0.06005,4465442:0.07156)0.995:0.0384,584300:0.10654)0.814:0.0166)0.000:0.00711,(806415:0.04169,978375:0.05892)0.985:0.02393)0.876:0.00845)0.897:0.00548,((((293428:0.07663,297655:0.12447)0.998:0.04049,(4316932:0.03684,((1077185:0.00237,(253550:0.01516,125230:0.03278)0.972:0.00766)0.726:0.00096,(4368802:0.03808,44257:0.00319)0.806:0.00215)0.946:0.02148)1.000:0.12569)0.000:0.00446,((303371:0.11872,((325542:0.08949,309192:0.08234)0.873:0.01771,(((350909:0.02514,(292150:0.03692,23709:0.05161)0.821:0.01252)0.987:0.02549,((245523:0.09556,588455:0.07546)0.846:0.02435,((55917:0.00563,(4313608:0.00351,4373301:0.04435)0.754:0.00406)1.000:0.07844,582555:0.0607)0.632:0.01515)0.863:0.00992)0.982:0.02225,(243614:0.08155,(((((651079:0.02074,(833372:0.00881,819829:0.04169)0.113:0.00305)0.936:0.00674,678238:0.01205)0.993:0.01605,(806257:0.03962,(1884041:0.01677,4361047:0.0262)0.999:0.03079)0.983:0.01386)0.000:0.00559,(4448605:0.05679,(727388:0.0218,744291:0.04011)0.980:0.02366)0.982:0.01953)0.951:0.01825,4400924:0.06543)0.772:0.01873)0.954:0.01691)0.894:0.01288)0.949:0.01858)0.982:0.02576,(((((((208479:0.00014,3117556:0.03029)0.892:0.00209,(4483046:0.00818,4339144:0.0016)0.836:0.00201)0.755:0.00189,70461:0.00963)1.000:0.06869,(4224753:0.06974,(4454586:0.03522,4472721:0.02463)0.995:0.03733)0.990:0.03272)1.000:0.0734,((((846798:0.03151,(4445226:0.03252,(1910658:0.02071,4323124:0.00826)0.170:0.0041)1.000:0.0321)0.997:0.02503,(294909:0.06423,(((3090117:0.01577,3500642:0.05427)0.998:0.02145,4356080:0.00665)0.302:0.00408,4094263:0.02612)0.997:0.02396)0.938:0.01315)1.000:0.03238,((576221:0.05128,(720709:0.05383,(305251:0.05742,((564537:0.00422,590662:0.05798)1.000:0.03846,((539542:0.03614,589652:0.04821)0.997:0.0284,(355949:0.01334,(582757:0.03708,564211:0.03593)0.991:0.01693)0.932:0.00811)0.880:0.00664)0.410:0.01048)0.982:0.01792)0.947:0.01908)0.857:0.00648,((213717:0.06067,(844589:0.01662,(188851:0.01541,177679:0.02272)0.971:0.01428)1.000:0.05422)0.986:0.0203,((((((264734:0.01932,346267:0.01372)1.000:0.03323,(511564:0.02116,(194225:0.01167,163433:0.0171)0.958:0.00808)0.940:0.00942)0.840:0.00847,(513021:0.04261,(194145:0.03213,(194673:0.04756,204003:0.01285)0.189:0.00711)0.941:0.01269)0.942:0.01034)0.997:0.01617,(((340873:0.0898,174368:0.07069)0.478:0.00677,(195506:0.04412,(((175598:0.02935,176119:0.02025)0.997:0.02412,(162639:0.07828,(196984:0.09821,198101:0.0474)0.493:0.01395)0.870:0.02048)0.581:0.00452,(1107018:0.00965,(438304:0.00576,451273:0.01509)1.000:0.02337)0.996:0.02163)0.997:0.02916)0.976:0.02147)0.847:0.00625,((876705:0.02468,((((175333:0.03013,(188845:0.03498,(299687:0.01911,372368:0.02204)0.898:0.00933)0.671:0.01024)0.996:0.01475,(350149:0.02817,1105659:0.02847)0.603:0.00263)0.968:0.00717,1021682:0.03961)0.065:0.00325,228730:0.04616)0.842:0.00374)0.915:0.00808,(299090:0.0591,1106101:0.0314)0.996:0.02058)0.848:0.00577)0.273:0.00316)0.614:0.0029,((449833:0.03049,(194043:0.03854,(259012:0.01088,741001:0.01771)1.000:0.02368)0.337:0.00083)0.996:0.01005,(384555:0.02715,857639:0.02147)1.000:0.02761)0.246:0.00278)0.866:0.00523,(512275:0.02421,542699:0.02587)1.000:0.04233)0.994:0.01766)0.126:0.00496)0.993:0.02131)0.893:0.01075,(4303027:0.07528,(1066956:0.08711,241627:0.08745)0.694:0.02852)0.999:0.04375)0.791:0.01437)0.685:0.00172,(((344506:0.07727,(353406:0.05125,(290839:0.02139,3670062:0.07098)0.991:0.02897)0.993:0.03349)0.758:0.01436,(((653753:0.06782,(4319785:0.09265,(538256:0.05836,(1891861:0.08369,553255:0.06161)0.987:0.03331)1.000:0.03586)0.900:0.0114)0.605:0.015,(((((515074:0.00524,522858:0.0317)0.904:0.0027,514137:0.03117)0.787:0.00014,529689:0.03307)1.000:0.02569,((517455:0.0429,(((301956:0.0252,546557:0.01025)0.866:0.003,(4468464:0.03253,335132:0.05191)0.861:0.00677)0.902:0.00697,(((4429079:0.0148,584484:0.05439)0.998:0.02396,((((1096842:0.02812,872158:0.01522)0.993:0.00014,(1008348:0.01902,(861780:0.00797,(((860144:0.0463,(1032694:0.02603,977292:0.01225)0.963:0.00589)0.706:0.00081,269907:0.00658)0.934:0.00014,(1062944:0.04071,1076413:0.02498)0.914:0.00486)0.772:0.00166)0.858:0.00016)0.927:0.00434)0.864:0.01112,((398192:0.01695,659277:0.01504)0.438:0.00665,(93000:0.03129,(956982:0.0124,(((4310396:0.00614,4340162:0.00942)0.912:0.00338,((4295238:0.00016,1065387:0.09477)1.000:0.02347,4324196:0.00015)0.996:0.00961)0.924:0.0031,799211:0.01628)0.805:0.00016)0.960:0.00016)0.958:0.00729)0.319:0.0038)0.419:0.01023,(886640:0.00301,(4419379:0.00142,(677680:0.0413,4459265:0.01685)0.522:0.00015)0.995:0.01052)0.973:0.0128)1.000:0.0296)0.722:0.01321,(557702:0.02955,(338456:0.04749,(2469654:0.01312,4430581:0.00492)1.000:0.03197)0.551:0.00815)0.558:0.01058)0.849:0.01087)0.620:0.0073)0.954:0.01423,(509895:0.05284,531596:0.03014)1.000:0.04852)0.867:0.00916)0.821:0.00827,(571185:0.07816,(568082:0.07555,(38227:0.06752,((2887205:0.00841,(2783638:0.00896,((2714267:0.01441,4465204:0.02208)0.732:0.00076,4470016:0.01308)0.873:0.00015)0.729:0.0008)0.756:0.00014,(4432430:0.01957,(4340247:0.02126,(4438147:0.01039,(4334651:0.00845,4354885:0.00659)0.993:0.00842)0.851:0.00016)0.761:0.00078)0.943:0.00344)1.000:0.03985)0.998:0.03135)0.796:0.02015)0.525:0.00718)0.999:0.0299)0.957:0.01476,(((291769:0.0738,(((354420:0.03662,791560:0.03133)0.880:0.01152,((354105:0.03436,606560:0.06785)0.994:0.02162,(304289:0.04094,(1104739:0.01933,539244:0.02394)1.000:0.02188)0.610:0.0084)0.222:0.00308)0.990:0.02154,(2201:0.03003,339213:0.01775)0.998:0.02791)0.999:0.03139)0.865:0.01957,((1111115:0.04201,(((((((((183619:0.00832,(((4457872:0.00843,(((((3474081:0.01509,4389125:0.02065)0.377:0.00141,(4329112:0.00579,(183603:0.01031,(128205:0.0205,4433823:0.01729)0.689:0.00015)0.618:0.0016)0.784:0.00015)0.939:0.00396,4479397:0.00933)0.973:0.00598,4393172:0.00429)0.996:0.01063,(4346368:0.03294,4301298:0.01362)0.308:0.00375)0.981:0.00794)0.754:0.00417,((((4360055:0.01397,((2563561:0.00338,4386761:0.00596)0.540:0.00015,(305946:0.00434,(3745352:0.02259,4484034:0.00988)0.947:0.00515)0.919:0.00015)0.938:0.00406)0.932:0.00398,3182235:0.02714)0.460:0.00016,(357582:0.00624,90487:0.16167)0.936:0.00899)0.940:0.00337,(((4449054:0.00015,(2085032:0.00817,193528:0.00962)0.987:0.00795)0.992:0.00799,(((((308598:0.00701,4352747:0.00981)0.861:0.00162,((4433339:0.01832,363625:0.01955)0.815:0.00146,((332317:0.03103,(187443:0.00429,3475269:0.0094)0.817:0.00014)0.927:0.00509,(4103317:0.00471,(4387250:0.00439,4256470:0.01702)0.958:0.00652)0.771:0.00156)0.817:0.00143)0.873:0.00159)0.991:0.00793,(4446898:0.0016,(3141094:0.00597,(197537:0.00427,(3211875:0.00849,4015273:0.01118)0.431:0.00167)0.840:0.00014)0.869:0.00081)0.866:0.00016)0.252:0.0016,2237211:0.01395)0.845:0.00175,((260410:0.01681,339013:0.03319)0.049:0.00806,(196219:0.0395,182117:0.02391)0.974:0.01319)0.997:0.01553)0.793:0.00139)0.872:0.00289,524318:0.01317)0.876:0.00206)0.856:0.00304)0.943:0.00471,(193233:0.00511,((4420408:0.00564,1703712:0.01057)0.967:0.00566,4437814:0.01223)0.128:0.00015)0.597:0.00317)0.812:0.00245)0.227:0.00238,(531722:0.01788,(203004:0.06242,(((221758:0.00829,4442299:0.02213)0.025:0.00535,572010:0.04464)0.944:0.01088,(696477:0.02508,1127353:0.02875)1.000:0.03411)0.922:0.01212)0.063:0.00799)0.864:0.00396)0.986:0.00839,((((326662:0.00376,3785400:0.00459)0.693:0.00431,(184610:0.01024,(4401580:0.01296,(195258:0.01996,174646:0.01641)0.881:0.00372)0.937:0.00473)0.949:0.00786)0.997:0.02019,(4020502:0.00959,(4226929:0.0123,(4477861:0.01139,127309:0.00435)1.000:0.00014)0.563:0.00729)0.938:0.01114)0.859:0.0048,178148:0.0122)0.350:0.00124)0.962:0.00942,((((4395774:0.01511,(2128805:0.00625,(197214:0.01672,((2696706:0.01045,((4392484:0.00566,1531298:0.01132)0.958:0.00482,4415263:0.02317)0.411:0.00156)0.490:0.00016,(4464079:0.0269,164088:0.0064)0.733:0.00107)0.871:0.00195)0.908:0.00321)0.726:0.00473)0.914:0.00388,(176564:0.00519,(((178253:0.00605,312770:0.02271)0.993:0.01117,359538:0.00979)0.721:0.0006,(4345458:0.03293,(4447950:0.00015,(193534:0.02339,(186866:0.01337,297057:0.02107)0.912:0.00503)0.972:0.00863)0.834:0.00236)0.767:0.00075)0.995:0.00569)0.195:0.00015)0.999:0.00907,(4372612:0.00717,(4402960:0.00849,(3940440:0.01146,4354042:0.00748)0.999:0.01413)0.999:0.01551)0.857:0.00295)0.881:0.00336,(332732:0.01097,4401375:0.00996)0.959:0.00612)0.621:0.00392)0.821:0.00427,(((228601:0.01823,(4012190:0.02751,4354041:0.01784)0.946:0.00896)0.848:0.00279,((4376964:0.00671,((((4381755:0.01855,1076629:0.04324)0.903:0.00351,(1749791:0.02705,4250634:0.02621)0.806:0.00113)0.935:0.00015,((2283111:0.01905,2383341:0.00705)0.853:0.00192,(328617:0.02136,4435664:0.00679)0.332:0.00016)0.344:0.00016)0.776:0.00079,4390211:0.01067)0.347:0.00149)0.444:0.00073,(4212012:0.01527,1736067:0.01354)0.960:0.00601)0.871:0.0025)0.777:0.00313,(((183817:0.01688,((185604:0.01745,174978:0.03264)0.723:0.01411,(537070:0.02058,(292121:0.01463,568410:0.04132)1.000:0.02966)1.000:0.0293)0.998:0.02118)0.997:0.01956,((190309:0.00417,52362:0.0475)0.965:0.00802,336012:0.02183)0.878:0.01086)0.973:0.01103,(4447072:0.00562,2388617:0.02382)0.995:0.00978)0.528:0.00119)0.745:0.00309)0.959:0.00839,(363887:0.0102,4394313:0.00427)1.000:0.01875)0.988:0.01324,((((311950:0.02927,4451152:0.0126)0.557:0.00459,(((((196778:0.04377,((848315:0.02266,(352825:0.03242,556126:0.00121)0.997:0.01658)0.756:0.00766,((2550809:0.00651,4425495:0.00793)0.986:0.01353,(327050:0.00699,((4424106:0.01713,((188113:0.0036,181953:0.02713)1.000:0.01844,4416614:0.00407)0.906:0.00512)0.682:0.00014,(336559:0.01226,4329090:0.01794)0.761:0.00014)0.899:0.00257)0.893:0.00466)0.986:0.01629)0.415:0.00733)0.965:0.01425,271214:0.01713)0.822:0.00532,((190638:0.01544,(198788:0.02894,2921213:0.00316)0.774:0.00192)0.923:0.0065,(188887:0.00605,4463892:0.00077)0.869:0.00373)0.838:0.00698)0.889:0.00315,((((((185888:0.01039,198711:0.01352)0.415:0.00736,4467447:0.02763)0.488:0.00468,3486634:0.01651)0.589:0.00622,189920:0.00555)0.984:0.0095,157327:0.00571)0.901:0.00312,4232045:0.01007)0.645:0.00321)0.834:0.00277,((194909:0.02332,(184753:0.01429,177150:0.01893)0.999:0.01993)0.919:0.0076,(((577170:0.01249,580629:0.01426)0.997:0.01983,847092:0.04989)0.963:0.00822,(((3887769:0.01618,((((3671383:0.0029,((4357811:0.00425,(3439403:0.00963,(211706:0.00906,(3600504:0.00371,(3272632:0.00863,560336:0.00518)0.294:0.00092)0.920:0.00416)0.848:0.00528)0.984:0.00803)0.791:0.00219,4358723:0.00556)0.966:0.00531)0.791:0.00196,(3426658:0.02419,3361687:0.05868)0.540:0.0032)0.573:0.0001,((4381553:0.00962,1906483:0.01583)0.481:0.00103,(3154070:0.01219,(4402195:0.05061,4417335:0.02423)0.830:0.00231)0.869:0.0025)0.992:0.00774)0.852:0.00015,((((1566189:0.02116,(4411385:0.02197,1682176:0.01837)0.602:0.00274)0.741:0.00109,4384516:0.02031)0.474:0.00142,(4477537:0.02198,3638321:0.02322)0.874:0.00014)0.514:0.00016,(4468234:0.01488,(4435396:0.01739,4455163:0.01477)0.786:0.00242)0.932:0.00014)0.966:0.00014)0.846:0.00015)0.886:0.00214,844375:0.01219)0.397:0.00113,(315429:0.0204,(4357712:0.00576,((3563235:0.0161,171559:0.02647)0.604:0.00434,180421:0.04298)0.895:0.00856)0.784:0.00075)1.000:0.00016)0.781:0.00224)0.741:0.00636)0.834:0.00232)0.963:0.00767)0.934:0.00718,2362317:0.02663)0.961:0.01415,(((103730:0.00461,271259:0.01058)0.988:0.01181,(((2189140:0.01217,3562626:0.01837)0.886:0.00464,((531067:0.02625,571458:0.01165)0.931:0.00696,187179:0.02672)0.454:0.00655)0.988:0.01375,((4368216:0.00072,(365496:0.00691,(4449055:0.01298,320291:0.03534)0.972:0.01019)0.992:0.00015)0.984:0.00648,(213566:0.04988,(2224336:0.00114,369449:0.01943)0.990:0.01281)0.838:0.00334)0.985:0.01097)0.957:0.00746)0.689:0.00648,(2730944:0.00289,522595:0.00881)1.000:0.02366)0.706:0.00944)0.987:0.0158)0.831:0.00667,(158581:0.01422,688067:0.04387)0.800:0.0064)0.959:0.0121,(((288752:0.01761,(298225:0.01449,(288681:0.0271,324301:0.01967)0.875:0.00551)0.997:0.02482)1.000:0.04614,338226:0.02879)0.648:0.00876,1124080:0.10527)0.128:0.00977)0.992:0.02328)0.939:0.00885,(52212:0.05725,(366147:0.02585,(165118:0.01674,181432:0.00702)0.923:0.00689)1.000:0.02471)0.911:0.01048)0.603:0.00098)0.865:0.00947,((641092:0.05667,82971:0.05188)0.327:0.01156,(183321:0.10575,((70217:0.05464,((264746:0.01698,265519:0.03813)1.000:0.04949,4355075:0.05684)0.815:0.01404)0.884:0.01098,((4480074:0.0606,((((((((290880:0.01744,821985:0.0236)0.661:0.00581,((312373:0.00976,578885:0.01276)0.981:0.01103,(2098:0.01029,819870:0.02461)0.983:0.01392)0.959:0.01163)0.999:0.01815,((545085:0.00863,(557819:0.00964,589549:0.01343)0.917:0.01311)0.924:0.00748,(589442:0.04421,(328946:0.03662,593717:0.03876)0.916:0.01165)0.256:0.00604)0.843:0.00555)0.347:0.00396,(651513:0.02325,806646:0.04202)0.791:0.01404)0.731:0.00181,((236865:0.02466,313890:0.03051)0.988:0.01399,(((268455:0.0052,291542:0.01529)0.996:0.01442,((246608:0.00507,(107238:0.01453,104591:0.01444)0.874:0.00749)1.000:0.01563,535033:0.0333)0.817:0.00431)0.952:0.00642,(333372:0.05803,671383:0.02713)0.850:0.00665)0.366:0.00251)0.609:0.00334)0.893:0.00452,(340238:0.03595,(777572:0.02798,797570:0.01738)0.914:0.00703)0.850:0.00358)0.979:0.01036,((((822443:0.02359,((171639:0.0329,(533460:0.02241,760163:0.0313)0.622:0.00936)0.959:0.00846,(301030:0.03612,4410951:0.04303)0.950:0.01086)0.960:0.00934)0.950:0.00998,(214336:0.01748,848968:0.01268)0.996:0.01441)0.719:0.00965,821906:0.02405)0.000:0.00863,583661:0.03423)0.290:0.00785)0.774:0.00361,99264:0.0423)0.301:0.00766)0.844:0.00597,((265347:0.04372,691191:0.06608)0.908:0.01032,(((305603:0.07675,338551:0.02884)0.000:0.00607,(((104511:0.03198,839660:0.05934)0.604:0.01313,((((211557:0.03502,542977:0.01584)0.995:0.02894,552281:0.01205)0.734:0.01237,(661866:0.04373,548932:0.00535)0.952:0.0112)0.990:0.01944,(100680:0.02469,(101192:0.02007,1768317:0.01186)1.000:0.0456)0.952:0.0139)0.924:0.01222)0.235:0.01233,591971:0.0642)0.953:0.01251)0.996:0.02056,((((((269567:0.00101,321154:0.00237)0.999:0.0301,814840:0.07778)0.813:0.01137,818959:0.05338)0.259:0.01268,((((55854:0.01735,92629:0.02077)1.000:0.04063,(610111:0.04092,(190233:0.04011,114813:0.03615)0.997:0.02744)0.108:0.00937)0.982:0.01816,((676082:0.02721,(301251:0.01529,1061134:0.00903)0.996:0.02101)0.649:0.00946,(626335:0.07593,(4414823:0.03601,(322826:0.02416,334051:0.00394)0.993:0.01846)0.689:0.00856)0.989:0.02132)0.924:0.01132)0.934:0.01208,((293568:0.02595,925131:0.02428)0.997:0.02459,((369077:0.04461,987581:0.02836)0.973:0.01734,(185841:0.06029,956050:0.04761)0.632:0.01212)0.445:0.00863)0.889:0.01133)0.857:0.01033)0.644:0.00597,(258507:0.0168,336482:0.00217)1.000:0.05132)0.889:0.00522,((4449526:0.0421,1107209:0.04416)0.997:0.02604,((((71907:0.03367,(712179:0.02539,(22951:0.03041,(4472482:0.02516,(4329957:0.00594,4426165:0.02575)0.737:0.00062)0.941:0.00891)0.985:0.02143)1.000:0.02766)0.933:0.01154,(((71799:0.01373,851923:0.03115)0.986:0.01355,(254099:0.01612,545772:0.02122)0.952:0.01092)0.000:0.00918,((548730:0.02163,(557665:0.0014,(4302571:0.01898,(((851935:0.00014,(155329:0.0359,4439766:0.01026)0.680:0.00031)0.899:0.00287,236154:0.01919)0.998:0.00896,(((4475231:0.01875,4406303:0.00885)0.613:0.00163,4397680:0.01842)0.812:0.00016,280567:0.00518)0.969:0.00016)0.465:0.00225)0.992:0.00944)0.943:0.00477)0.878:0.00563,763967:0.03808)0.996:0.02045)0.945:0.00914)0.917:0.00983,((694713:0.01513,(403822:0.0239,(495394:0.00257,(760967:0.01189,(968664:0.02497,1028283:0.00878)0.751:0.00079)0.999:0.02166)0.845:0.01843)0.980:0.01752)0.998:0.01881,(210764:0.03487,317141:0.0473)0.994:0.02093)0.908:0.00733)0.899:0.00743,(((((((670829:0.02966,((243956:0.03812,(428116:0.03787,4307006:0.03618)0.876:0.01291)0.921:0.01105,(532681:0.04753,((306207:0.0317,330674:0.04167)0.997:0.03201,(325802:0.03981,214997:0.02071)0.881:0.00885)0.952:0.01606)0.341:0.00473)0.000:0.00552)0.820:0.00474,((700970:0.01231,(337497:0.01491,4383090:0.00959)0.702:0.00473)1.000:0.02043,((609211:0.04366,((239506:0.01244,70671:0.01035)0.642:0.01016,(88035:0.00134,(4401235:0.00824,(4323490:0.03969,(4454385:0.01848,41911:0.02872)0.955:0.01069)0.922:0.0056)0.867:0.00276)0.990:0.01362)0.966:0.0116)0.945:0.00781,651897:0.042)0.456:0.01016)0.843:0.00939)0.205:0.00923,577260:0.02893)0.988:0.0141,((((642465:0.04277,(((1701964:0.01314,(3491072:0.03079,4435186:0.02769)0.998:0.02085)0.997:0.02782,(313789:0.03364,721102:0.01874)0.999:0.02706)0.989:0.01985,(530206:0.0367,(4372058:0.02294,4418243:0.02007)0.934:0.02049)0.967:0.01434)0.863:0.00651)0.999:0.02244,(60257:0.0379,(((((4307391:0.01625,(((1042479:0.01719,4321402:0.02651)0.964:0.00874,((4479603:0.01315,(4408558:0.00275,4427609:0.02745)0.784:0.00297)0.928:0.00392,((4298291:0.01864,((4458304:0.04053,4321915:0.02163)0.790:0.00015,981912:0.00986)0.745:0.00067)0.909:0.00324,4321397:0.0201)0.880:0.00266)0.276:0.0026)0.226:0.00344,(4307782:0.01588,4404224:0.04613)0.978:0.01167)0.888:0.00453)0.887:0.00421,((((525942:0.03307,(1066621:0.00698,((4308270:0.01441,(4465561:0.01624,(4307652:0.03624,4451252:0.02968)0.882:0.00966)0.451:0.00541)0.966:0.01014,521268:0.02863)0.925:0.00015)0.779:0.00096)0.888:0.00213,(4447248:0.02298,4385687:0.02014)0.793:0.00185)0.734:0.00112,935742:0.00428)0.901:0.00448,(4460404:0.02149,535359:0.00379)0.263:0.00199)0.693:0.00078)0.956:0.00605,4428060:0.00827)0.984:0.01119,(((72964:0.00294,851961:0.01753)0.463:0.0035,(((4395888:0.01769,((4480094:0.02003,4395366:0.01679)0.435:0.00091,4359222:0.00589)0.847:0.00174)0.740:0.00087,2228:0.00586)0.763:0.00016,(3009856:0.028,4346863:0.02269)0.991:0.01295)0.900:0.00338)0.996:0.0149,146094:0.01574)0.986:0.01345)0.351:0.00609,103768:0.03312)0.277:0.00287)0.887:0.00398)0.762:0.00166,((((((4480777:0.01964,(4300503:0.00955,(54330:0.00431,(561036:0.02033,4308970:0.01465)0.257:0.00127)0.760:0.00269)0.025:0.00251)0.997:0.01731,(4303237:0.0068,(((1011398:0.0319,(1060441:0.00188,594026:0.01644)0.884:0.02364)0.282:0.00613,926362:0.0056)0.999:0.01233,(((4397805:0.01566,4404356:0.03159)0.883:0.00537,((4306767:0.0072,(4338372:0.01382,4435065:0.02824)0.965:0.00911)0.818:0.00336,4315804:0.01344)0.775:0.00524)0.823:0.00015,((922964:0.00653,933439:0.0237)0.739:0.00065,(4302472:0.0105,(1541939:0.01137,((4426163:0.01227,1088118:0.02543)0.792:0.00167,515747:0.02659)0.919:0.00016)0.783:0.00081)0.409:0.00014)0.824:0.00082)0.966:0.00508)0.948:0.00499)0.938:0.00609)0.965:0.00813,((586066:0.02106,(529349:0.02308,(625159:0.00237,4304901:0.01313)0.049:0.00014)0.906:0.00231)0.752:0.00078,851822:0.00016)1.000:0.01334)0.946:0.00619,1033687:0.00016)0.999:0.01351,240049:0.00185)0.949:0.00636,4449250:0.0212)0.912:0.00675)0.958:0.01387,((291490:0.00754,71710:0.0029)1.000:0.05232,(36031:0.02873,(2992307:0.05128,(2742591:0.01472,572743:0.00143)1.000:0.04043)0.989:0.02307)0.770:0.00724)0.940:0.01249)0.940:0.01015)0.875:0.00418,(714212:0.04306,((((1052181:0.02882,((4310398:0.0172,999477:0.00621)1.000:0.017,((1012376:0.02503,866797:0.03591)0.869:0.00358,(1086036:0.01066,898309:0.01431)0.750:0.00016)0.803:0.00194)0.991:0.01957)1.000:0.03364,4399781:0.04358)0.961:0.01419,((((741701:0.03081,((4320561:0.02295,747980:0.00697)0.458:0.00302,((4302041:0.05269,4464328:0.05303)0.921:0.00634,((((1028549:0.00893,2199223:0.00824)0.758:0.00067,(4332410:0.05706,(2635230:0.01952,4466203:0.01569)0.789:0.00173)0.723:0.00062)0.990:0.00014,(2195:0.00058,1891602:0.02408)0.509:0.00025)0.499:0.00079,(3746312:0.01468,4333940:0.02399)0.874:0.00264)0.746:0.00073)0.877:0.00171)0.999:0.01645)0.828:0.01466,((4321396:0.02337,((2222:0.00245,(705241:0.01336,4453484:0.0151)0.868:0.00231)0.000:0.00015,4321398:0.01514)0.027:0.00071)0.954:0.00741,(1004910:0.01585,(246785:0.0028,(4456380:0.0235,(611110:0.00112,72112:0.00014)0.839:0.00311)0.170:0.00646)0.976:0.0092)0.949:0.00839)0.776:0.00654)0.482:0.01457,851668:0.01704)0.991:0.01673,134265:0.09192)0.629:0.00489)0.864:0.0087,(4338742:0.02582,(73324:0.00909,(4382476:0.01151,4331006:0.02312)0.860:0.00203)0.998:0.0196)0.760:0.01135)0.838:0.00577)0.884:0.00502)0.928:0.0075,((4387121:0.02816,1010283:0.0166)0.999:0.02214,68416:0.02643)0.995:0.01861)0.943:0.00699,((((516457:0.03948,523844:0.03026)0.745:0.00239,(4476186:0.02745,198869:0.05675)0.672:0.00169)1.000:0.04917,(297176:0.07673,((668252:0.02526,710998:0.03407)0.965:0.01506,((((313121:0.01415,(215670:0.01242,568118:0.00929)0.960:0.01086)1.000:0.02117,(((849535:0.0029,(519704:0.03824,531114:0.03371)0.973:0.00975)0.999:0.01413,((197994:0.03487,198502:0.02746)0.921:0.00667,((291725:0.01165,511256:0.01673)0.967:0.00652,(515381:0.02069,531614:0.00474)0.609:0.0011)0.964:0.0095)0.830:0.00531)0.827:0.00286,(((((4295618:0.00434,4410166:0.00173)0.881:0.00169,(4436552:0.00872,4318208:0.00439)0.698:0.00172)0.938:0.00015,((2550241:0.01258,(((527604:0.02395,(530319:0.018,(513242:0.01228,516093:0.0147)0.353:0.00292)0.851:0.00228)0.499:0.00087,522627:0.01634)0.767:0.00107,516464:0.02103)0.999:0.00014)0.929:0.00015,(181539:0.033,(2037235:0.01928,321743:0.02123)0.941:0.0067)0.993:0.01089)0.771:0.00082)0.877:0.00319,348612:0.01374)0.622:0.00207,(514723:0.03985,((326482:0.03677,295554:0.01565)0.911:0.00961,((545061:0.01007,(592925:0.01629,589329:0.02899)0.378:0.0024)0.840:0.00187,588929:0.01487)0.326:0.00024)0.201:0.00114)0.903:0.00453)0.740:0.00109)0.990:0.0144)0.974:0.01247,294196:0.0073)0.997:0.01226,(294814:0.00686,303112:0.02011)0.989:0.01647)0.991:0.01915)0.987:0.01773)0.332:0.00689)0.818:0.00438,((543032:0.01751,74407:0.0122)0.993:0.02446,(690552:0.01859,758471:0.02553)0.974:0.01826)0.952:0.0136)0.948:0.00739)0.980:0.01408)0.355:0.01088)0.642:0.01032)0.850:0.0092)0.958:0.013)0.576:0.00546)0.962:0.01629)0.929:0.01181)0.980:0.01818)1.000:0.03703)0.458:0.00938)0.953:0.01353)0.998:0.03483,(312272:0.05545,317865:0.03251)1.000:0.06152)0.981:0.02014)0.463:0.01263,(((((4464323:0.01867,156012:0.05116)1.000:0.03642,((((150369:0.01293,(2630788:0.01681,4477956:0.05463)0.263:0.00541)1.000:0.04449,337068:0.04115)0.571:0.00956,((536979:0.01566,292811:0.10632)0.508:0.02093,(4444599:0.01111,(4305935:0.00952,(4446973:0.01994,4319972:0.01107)0.636:0.00233)0.912:0.0066)1.000:0.05827)0.823:0.00637)0.290:0.00361,4441516:0.05282)0.992:0.01679)0.908:0.01062,522819:0.06684)0.970:0.01978,((752678:0.06813,(4408991:0.03757,(237752:0.04113,2968667:0.02802)0.881:0.01026)0.000:0.00554)0.998:0.03523,(((((979707:0.09985,((495451:0.08789,(573034:0.0149,(874462:0.06506,(340509:0.00971,(4467982:0.03243,((((4308200:0.01919,4423790:0.01387)0.646:0.00014,4303759:0.01207)0.753:0.00085,1940:0.00583)0.942:0.00059,(308956:0.02131,1938:0.00569)1.000:0.00015)0.861:0.00253)0.595:0.00344)0.885:0.01076)0.596:0.00847)0.942:0.02179)0.990:0.02825,635083:0.05362)0.260:0.00586)0.491:0.00832,(71638:0.00122,(4464721:0.01609,2613485:0.0176)0.527:0.00498)1.000:0.04988)0.650:0.00634,((((((((4412630:0.02871,(4390922:0.0194,(4294607:0.00957,4319668:0.01474)0.609:0.00382)0.817:0.00201)0.906:0.00617,4298483:0.01035)0.742:0.00092,(4295419:0.0078,4315834:0.00259)0.736:0.00083)0.824:0.00082,((((905769:0.03971,(855586:0.03764,4365687:0.03404)0.003:0.00243)0.737:0.00116,862136:0.00695)0.778:0.00092,(1931:0.00015,(4437520:0.02286,(4393926:0.00014,(1072288:0.01943,4459993:0.00759)0.851:0.00092)1.000:0.00016)0.809:0.00078)0.905:0.00174)0.803:0.00087,993127:0.01145)1.000:0.00014)0.803:0.00265,4315605:0.00958)0.868:0.0018,((767270:0.02778,(530164:0.06107,4340587:0.01821)1.000:0.03029)0.951:0.0121,(4409545:0.024,((4447260:0.00663,(4311598:0.00808,4321559:0.01069)0.290:0.00154)0.886:0.00254,((4375685:0.01726,959660:0.02848)0.892:0.00396,((970302:0.02345,1029036:0.02257)0.909:0.00454,((4301737:0.02796,(883556:0.03248,4431497:0.01089)0.800:0.00173)0.947:0.00015,(1030041:0.03452,950533:0.01088)0.913:0.00417)0.436:0.00014)0.509:0.00015)0.575:0.00015)0.772:0.00085)0.747:0.00099)0.636:0.00159)0.994:0.00947,((((3218290:0.01053,449245:0.01473)0.934:0.00602,(4465803:0.0095,997010:0.01666)1.000:0.02423)0.952:0.01119,(2171537:0.00774,433468:0.01795)0.963:0.00682)0.929:0.00796,(419945:0.00853,4330461:0.01898)0.909:0.0051)0.955:0.00635)0.947:0.00709,537371:0.05017)0.988:0.01536)1.000:0.02909,((((782749:0.04235,130070:0.06828)0.991:0.0249,(((3970657:0.03501,(3449121:0.00569,150412:0.01753)0.925:0.00572)0.968:0.01078,((((847228:0.00953,(4369272:0.00564,4418496:0.00409)0.759:0.00077)0.157:0.00016,(198866:0.01079,180082:0.01462)1.000:0.02348)0.294:0.00255,(846127:0.0018,851323:0.01036)0.000:0.00167)0.932:0.00721,((290566:0.03315,((((((177313:0.02429,291090:0.00517)0.753:0.00084,4365130:0.00564)0.787:0.00165,(4329571:0.02435,(195123:0.04394,179157:0.02842)0.709:0.00449)0.864:0.00653)0.761:0.00074,2309802:0.004)0.882:0.00161,(161238:0.05827,174842:0.02494)0.855:0.00014)0.170:0.00015,4372130:0.01623)1.000:0.02018)0.987:0.01473,((518538:0.01308,522582:0.00256)0.983:0.01038,(531353:0.00665,564989:0.03052)0.996:0.01488)0.838:0.00859)0.971:0.01022)0.994:0.01614)0.845:0.00812,(661933:0.03766,150494:0.02828)0.978:0.0143)0.789:0.00409)0.297:0.00687,(767198:0.05893,((101201:0.01456,166153:0.03061)0.047:0.00543,(((4307326:0.02708,4443201:0.00697)0.769:0.00188,(4479602:0.0212,(4406621:0.01055,4467322:0.02734)0.358:0.00016)0.974:0.00853)0.998:0.01403,(165107:0.00484,(4296168:0.06357,(4459021:0.00432,4469813:0.01954)0.848:0.00181)0.848:0.00251)0.412:0.00844)0.713:0.00428)0.982:0.01312)0.556:0.00873)0.975:0.01412,(81298:0.03372,142108:0.05305)0.870:0.01199)0.548:0.00759)0.999:0.02596,(((110974:0.03515,(4337070:0.0149,606755:0.00522)0.976:0.01116)0.989:0.01931,(269502:0.03651,4344822:0.02509)0.986:0.01733)0.932:0.01497,(637013:0.05916,729992:0.03869)0.993:0.02294)0.342:0.00573)0.000:0.0009)0.647:0.01341)0.543:0.01479,(4367238:0.14445,4477737:0.07942)0.935:0.02212)0.976:0.02984)0.678:0.01232)0.965:0.01714)0.975:0.02075,(((((((190844:0.01154,582103:0.08375)0.310:0.0092,243150:0.01931)0.966:0.00767,(1517779:0.01128,((4457064:0.01403,(4325533:0.00467,4453609:0.00428)0.976:0.0127)0.977:0.00717,((((4476780:0.01593,(4127460:0.01718,4035247:0.01524)0.125:0.0007)0.954:0.00505,(3565293:0.02961,(1530340:0.0146,(3056461:0.01697,357046:0.0114)0.631:0.00198)0.439:0.00183)0.964:0.00552)0.949:0.00513,(((772282:0.00218,(185420:0.01191,351292:0.01891)1.000:0.02421)0.990:0.00759,169398:0.03404)0.908:0.00016,(3028318:0.00384,953855:0.00648)0.994:0.00748)0.876:0.00257)0.756:0.00149,171772:0.01606)0.872:0.00245)0.440:0.00127)0.916:0.00664)0.996:0.01718,144995:0.057)0.618:0.00779,(214031:0.0071,216599:0.01277)1.000:0.02383)0.925:0.00954,4336943:0.02935)1.000:0.02804,569030:0.05966)0.999:0.03293)0.998:0.02647)0.980:0.01499)0.591:0.00885,(4364989:0.01598,(213433:0.02837,623749:0.00114)0.857:0.00436)1.000:0.04402)0.941:0.01172,((3462199:0.03524,4443897:0.05751)1.000:0.06711,((((2242096:0.05149,((((3692330:0.00443,(209124:0.00773,(((904885:0.0265,921131:0.01913)0.845:0.00223,((1052264:0.02316,461998:0.0295)0.378:0.00347,4154872:0.01864)0.908:0.00016)0.399:0.00016,396109:0.0114)0.947:0.00016)0.948:0.00546)0.987:0.01062,(149122:0.02553,(107501:0.00911,4478426:0.01991)0.904:0.00624)0.982:0.01262)0.148:0.00709,((((887744:0.01825,((4394667:0.00941,(4307843:0.01498,4298633:0.02476)0.827:0.00015)0.837:0.0009,((((4343376:0.03128,4391205:0.06685)0.927:0.00513,4322459:0.02288)0.339:0.00163,(4372091:0.03751,1013240:0.01488)0.313:0.00177)0.923:0.00016,4350466:0.01308)0.714:0.00014)0.995:0.01225)0.874:0.0103,(4395068:0.01087,4433676:0.01515)0.873:0.00509)0.937:0.00796,(968873:0.02571,(1049053:0.01137,(1046116:0.01953,977686:0.02403)0.702:0.00071)0.880:0.00015)1.000:0.03507)0.939:0.00662,257175:0.01875)0.479:0.00897)1.000:0.0535,((941896:0.00642,(547181:0.00955,949327:0.00842)0.885:0.0126)1.000:0.05111,(109499:0.02505,589362:0.03414)0.990:0.0297)0.702:0.01804)0.960:0.02781)0.991:0.02928,(676064:0.11354,((549386:0.05066,(1107076:0.01695,827769:0.02666)1.000:0.06713)0.950:0.0253,(691928:0.04073,((171189:0.05941,(((591748:0.04052,((811760:0.01039,814401:0.01051)0.983:0.01094,(539195:0.02066,542401:0.03431)0.859:0.00549)0.928:0.00909)0.964:0.01185,((((107484:0.01175,(1033754:0.01273,(805856:0.02318,148678:0.01336)0.992:0.01215)0.987:0.01086)0.943:0.00633,(290356:0.03156,(524239:0.02223,521447:0.0112)0.915:0.00514)0.958:0.00705)0.974:0.01054,((154979:0.02758,(932153:0.01438,(1131906:0.01329,1019904:0.01354)0.912:0.0112)1.000:0.03722)1.000:0.02212,(((((((1067488:0.02044,(837404:0.03253,(4394862:0.0116,141821:0.00237)0.629:0.0156)0.995:0.01566)0.951:0.00811,((729109:0.01942,((4400098:0.00843,583388:0.00412)0.995:0.01199,((253814:0.0174,((99774:0.01188,994982:0.01346)0.732:0.00076,(4459206:0.01223,(711843:0.01134,(970921:0.02973,(2153561:0.00793,626519:0.00813)0.815:0.00015)0.880:0.00164)0.871:0.00248)0.761:0.00072)0.000:0.00139)0.168:0.00398,84602:0.01158)0.706:0.00438)0.798:0.00762)0.891:0.00771,(((1078167:0.01061,(1034645:0.00652,1059509:0.00993)0.981:0.00865)0.970:0.00849,(((922724:0.00401,(114965:0.02472,971457:0.01055)0.906:0.00456)0.664:0.00216,942751:0.00687)0.955:0.00486,1114156:0.01901)0.888:0.00442)0.895:0.00523,(944420:0.01108,(101031:0.0089,896098:0.00545)0.962:0.0111)0.988:0.01302)0.980:0.00877)0.525:0.00323)0.787:0.00481,((3121319:0.01925,39294:0.01374)0.365:0.00713,(4385507:0.01288,(605681:0.02498,486195:0.01571)0.853:0.0086)0.947:0.00826)0.930:0.00775)0.815:0.00658,837285:0.01215)0.962:0.00729,(842845:0.03969,(59360:0.00962,151319:0.01912)0.891:0.00538)0.677:0.00294)0.957:0.00676,(((4426270:0.00959,(556232:0.02853,(215484:0.01454,(4423796:0.01238,1657387:0.00628)0.565:0.00654)1.000:0.01494)0.348:0.0041)0.990:0.01,(618862:0.02741,(580196:0.01294,165589:0.01467)0.588:0.00497)0.846:0.00377)0.839:0.00508,(1145553:0.04406,((313734:0.02146,700402:0.01616)0.998:0.02823,709063:0.03208)0.995:0.02502)0.687:0.0106)0.906:0.007)0.937:0.00775,(21369:0.02396,(1069413:0.01475,60733:0.00524)0.970:0.00996)0.998:0.01594)0.891:0.00661)0.788:0.00511)0.958:0.00791,(((709839:0.03652,(4468073:0.02782,860508:0.02642)0.326:0.00456)0.925:0.0047,((249740:0.019,71957:0.01261)0.962:0.01076,((((672852:0.01714,(95610:0.00429,(811516:0.0053,903886:0.01392)0.972:0.00718)0.872:0.0057)0.994:0.01379,(((4462149:0.02686,4331586:0.02878)1.000:0.00014,(4296512:0.02527,4445178:0.012)0.905:0.00539)0.799:0.00135,(4316508:0.00433,4402944:0.02763)0.884:0.00233)1.000:0.03814)0.582:0.00658,(92636:0.02886,((((878951:0.01251,(((4440187:0.00792,(4417749:0.00938,983098:0.02127)0.863:0.00184)0.896:0.00058,4451646:0.00859)0.995:0.00014,(4481455:0.01395,(4354247:0.01859,4392350:0.00908)0.931:0.00491)0.768:0.00086)0.980:0.00697)0.977:0.00616,4419376:0.00726)0.866:0.00266,((4338512:0.00862,4338511:0.00865)0.276:0.00015,((4464267:0.01322,((4294954:0.01294,(4322311:0.00779,4309262:0.01581)0.863:0.0017)0.912:0.00014,4396240:0.0156)0.557:0.00079)0.959:0.00347,985034:0.02937)0.671:0.00015)0.956:0.00494)0.471:0.00351,((((((4299087:0.006,168817:0.00012)1.000:0.01044,4436135:0.00153)0.984:0.00559,(987790:0.00809,149379:0.0166)0.874:0.00014)0.013:0.00016,(2394:0.00157,((4313553:0.01876,4426946:0.0143)0.792:0.00126,((4425690:0.01487,4348826:0.00251)0.652:0.00014,87442:0.00104)0.876:0.00015)0.754:0.0021)0.746:0.00081)0.539:0.00157,((4414099:0.01564,(4295289:0.00773,((4422565:0.00765,(((4479043:0.0226,4388707:0.00992)0.599:0.00283,(4333110:0.0371,4447993:0.00724)0.800:0.00317)0.876:0.00332,(4392347:0.00714,4443200:0.01279)0.198:0.00178)0.160:0.00116)0.896:0.00189,(4426816:0.01822,2380:0.00197)0.281:0.00014)0.265:0.00016)0.834:0.00096)0.272:0.00014,(4295417:0.01628,4469811:0.01047)0.938:0.00371)0.759:0.001)0.984:0.00828,989074:0.01248)0.958:0.006)0.987:0.01335)0.587:0.01007)0.997:0.01846,(557100:0.00914,((((4433523:0.00256,530224:0.00088)0.966:0.00753,(419279:0.01944,1106150:0.00081)1.000:0.02351)0.910:0.00656,(4302288:0.00773,(1010329:0.04549,(664697:0.0018,4323508:0.02004)0.869:0.00182)0.741:0.00082)0.784:0.001)0.743:0.00066,((4366487:0.01117,4312655:0.01753)0.740:0.00015,(4330572:0.01836,(4312247:0.00675,(4300777:0.02758,4313141:0.01125)0.432:0.00184)0.273:0.00228)0.390:0.00219)1.000:0.00015)0.993:0.01315)0.999:0.01845)0.900:0.00818)0.899:0.00724)1.000:0.02837,(4391315:0.02734,4398600:0.02294)0.938:0.01628)0.973:0.01364)0.617:0.01093)0.997:0.01665,((((((((560027:0.00802,(4360273:0.00769,(4337249:0.00173,3741114:0.00985)0.759:0.00071)0.995:0.01016)0.904:0.00394,(248254:0.00397,(246587:0.02116,250655:0.00486)0.666:0.00159)1.000:0.01708)0.907:0.00449,((590020:0.01918,(4454084:0.01674,1106294:0.02876)0.987:0.0178)0.790:0.00312,(243677:0.01456,4305580:0.00934)0.973:0.00782)0.983:0.00968)0.130:0.00016,((4371950:0.02017,(336602:0.01348,(2450:0.01751,3153795:0.01927)0.995:0.01601)0.829:0.00293)0.979:0.00787,(154706:0.02838,((1031040:0.01503,4440597:0.00562)0.851:0.00449,953050:0.03716)0.999:0.02154)0.927:0.00862)0.930:0.00413)0.989:0.012,4309476:0.03917)0.916:0.00727,((799852:0.02168,(812333:0.03548,188913:0.02813)0.548:0.0051)0.989:0.01407,(((2806523:0.01572,977942:0.01119)0.871:0.00992,(((797540:0.01643,780722:0.03644)0.151:0.00595,1585210:0.00844)0.850:0.00964,(((299765:0.02516,582440:0.01734)0.954:0.01588,(3429470:0.01472,802675:0.01272)0.297:0.00869)0.086:0.00543,3892660:0.02477)0.834:0.00842)0.835:0.00591)0.983:0.01121,((4459893:0.11911,(4388952:0.02243,148858:0.03388)0.866:0.01219)0.926:0.01559,(3537183:0.03054,4407925:0.03846)0.721:0.00642)0.998:0.01719)0.730:0.00144)0.992:0.01187)0.799:0.00316,(1032575:0.07678,((4275829:0.02778,(249383:0.01465,((564481:0.00897,941278:0.00785)0.988:0.01489,(104306:0.0313,830374:0.03864)0.897:0.01651)0.619:0.01161)0.952:0.01161)0.791:0.01536,(238195:0.01821,1120936:0.01664)0.813:0.01125)1.000:0.02962)0.993:0.01869)0.290:0.00738,(748553:0.03547,(241994:0.05217,((1002245:0.00885,544559:0.02263)0.814:0.00444,(865474:0.00704,2423264:0.05644)0.931:0.00988)0.975:0.01191)0.562:0.00688)0.990:0.01582)0.912:0.00654)0.693:0.00571)0.956:0.00826,(278191:0.05218,(278968:0.03327,3494920:0.01607)1.000:0.05852)0.968:0.01511)0.983:0.01492)0.992:0.0235)0.831:0.00716)0.981:0.02297)0.915:0.01277,(163423:0.05959,4453356:0.10942)0.972:0.01937)0.639:0.00727,(589115:0.06991,806006:0.04962)0.993:0.02763)0.830:0.00856)0.725:0.01223)0.985:0.01571,((583925:0.0416,((1080100:0.04311,996761:0.04698)0.950:0.01898,(320424:0.02487,841993:0.07159)0.991:0.02966)0.999:0.02795)0.980:0.01929,(901995:0.04873,(4438668:0.04922,(2457239:0.03593,1086554:0.0921)0.509:0.01551)0.952:0.02101)0.917:0.0159)0.945:0.01528)0.979:0.01458)0.867:0.01991)0.973:0.03163)0.995:0.03964)0.910:0.0323)0.997:0.03723)0.365:0.01424)0.913:0.0114,(((2726915:0.02883,4465305:0.05529)1.000:0.07029,((128801:0.02449,(10960:0.01967,(109107:0.02913,10952:0.00397)1.000:0.03274)0.991:0.01856)1.000:0.04269,((11139:0.05418,(188243:0.05434,114123:0.04565)0.978:0.01815)0.994:0.02479,(584500:0.07422,(((300432:0.01818,((((4362073:0.01959,(238674:0.01358,(4394095:0.01417,(430191:0.01467,4425150:0.00454)0.805:0.00534)0.727:0.00085)0.645:0.00337)0.790:0.01071,833609:0.01015)0.529:0.00168,4313915:0.00632)0.975:0.00913,((4401957:0.01091,4480882:0.00853)0.599:0.00542,(4326219:0.00741,((4393071:0.01728,1616059:0.02183)0.716:0.00175,4375688:0.00602)1.000:0.00016)0.693:0.00211)0.861:0.00488)0.858:0.00282)0.879:0.00707,((547675:0.01733,(1105219:0.00428,(1922365:0.00711,11208:0.00391)0.976:0.00758)0.951:0.00748)0.935:0.01388,((32546:0.00547,253584:0.03981)0.898:0.00586,((((4319168:0.02853,4297695:0.00953)0.912:0.00359,3094601:0.02476)0.983:0.00014,114621:0.00621)0.959:0.00051,4467081:0.02596)1.000:0.01759)0.973:0.00831)0.472:0.01053)0.900:0.00752,267263:0.01507)1.000:0.04663)0.286:0.01678)0.798:0.01867)0.995:0.04485)1.000:0.07239,((222711:0.16504,((((4479753:0.03184,94969:0.06998)0.948:0.01621,((574121:0.0609,(4447191:0.09676,(((819136:0.07625,(((354006:0.37146,548683:0.02274)0.806:0.01569,((((306710:0.00774,127870:0.02756)0.965:0.00873,(809583:0.01925,140176:0.04432)0.481:0.00324)0.999:0.01683,4393057:0.03016)0.978:0.01095,((342749:0.01924,(4476892:0.02274,(1109964:0.01928,1123617:0.05578)0.981:0.01714)0.980:0.01409)0.613:0.00435,((2406507:0.01317,487725:0.01472)0.898:0.00523,(580992:0.02351,(((102915:0.00447,(4344371:0.01297,(1108960:0.0148,1087496:0.0197)0.901:0.00387)0.442:0.00284)0.935:0.00543,4396025:0.00309)0.978:0.00817,146007:0.00754)0.255:0.00485)0.943:0.00677)0.854:0.00554)0.889:0.00441)0.714:0.00425)0.998:0.03277,208343:0.03747)0.998:0.03316)0.000:0.00652,((231172:0.037,((((573135:0.02784,4377104:0.08851)0.942:0.00857,580625:0.00945)1.000:0.02523,(3984866:0.01335,1148214:0.0332)0.998:0.02134)0.431:0.00451,4473275:0.05097)0.980:0.01568)0.570:0.00908,(((4303249:0.00719,(278680:0.01534,105470:0.02446)0.988:0.01042)0.306:0.00458,68458:0.01313)1.000:0.03443,(1072446:0.05573,913654:0.0358)0.695:0.0131)0.642:0.01128)0.997:0.02317)0.788:0.00402,(((4473276:0.05321,(4412158:0.05978,(4296433:0.03627,549805:0.07902)0.999:0.03258)0.905:0.01152)0.524:0.00614,((59527:0.02747,(4376885:0.06635,5419:0.03597)0.942:0.00946)0.943:0.00697,((4319281:0.0293,(5158:0.01827,563408:0.02185)0.603:0.00372)0.565:0.00606,4380180:0.04944)0.698:0.00482)0.985:0.01207)0.715:0.00508,((((4343194:0.0189,1108982:0.01667)1.000:0.03521,((2785331:0.015,4395697:0.0142)0.968:0.01753,((1110598:0.02669,(186153:0.02624,4318294:0.02343)0.916:0.01507)0.999:0.02656,(2000709:0.02252,4390108:0.13998)0.911:0.01156)0.511:0.00839)0.628:0.01235)0.997:0.02203,1109246:0.03455)0.995:0.02063,(4371448:0.08414,(1134948:0.06345,((810889:0.0119,159017:0.02718)0.997:0.02167,(2429852:0.04142,(4353264:0.01959,(268353:0.0224,377546:0.00937)0.740:0.00899)0.985:0.01632)0.850:0.01005)0.583:0.0055)0.998:0.02686)0.901:0.01866)0.870:0.01245)0.908:0.00791)0.976:0.01322)0.714:0.00505)0.879:0.00574,(((3708318:0.0219,535041:0.02722)0.998:0.02411,(((1640195:0.05531,4478627:0.09054)0.986:0.02014,((4329378:0.06935,4481181:0.09128)0.994:0.02418,(583557:0.07854,(((1122854:0.03557,805356:0.10102)1.000:0.04233,(210865:0.01821,4379531:0.01688)1.000:0.0375)0.506:0.00906,(4362226:0.06168,(241491:0.03223,4391684:0.06008)0.993:0.02682)0.372:0.00475)0.316:0.0074)0.865:0.00709)0.258:0.00789)0.737:0.01045,(273866:0.03076,((240989:0.03872,829221:0.02904)0.517:0.01077,156088:0.05954)0.222:0.00529)0.915:0.01041)0.842:0.00811)0.982:0.01825,1109366:0.08741)0.939:0.01299)0.799:0.00829)0.950:0.01726,(254391:0.07806,((653448:0.05153,(557673:0.01855,1114083:0.02337)0.934:0.01214)0.999:0.03345,787856:0.14909)0.902:0.0201)0.355:0.01318)0.633:0.01489,((834810:0.12302,(4415094:0.28741,(1918929:0.07788,3225199:0.05436)1.000:0.17169)0.992:0.06626)0.941:0.03277,((3920492:0.08946,((4333943:0.04176,(295180:0.04832,4435655:0.02109)0.716:0.0153)1.000:0.08044,(567189:0.24362,(4407555:0.04844,4475437:0.01363)1.000:0.09093)0.938:0.03095)0.675:0.02098)0.998:0.03702,(560977:0.09084,(229332:0.05951,(264506:0.07355,767447:0.11887)1.000:0.05253)0.569:0.01088)0.688:0.01913)0.413:0.01048)0.876:0.01652)0.992:0.03621)0.977:0.02647,(1711234:0.16852,(819753:0.09906,(((((3420099:0.03965,((4345313:0.04418,(828254:0.02976,((219439:0.03882,((537062:0.01488,(817926:0.01382,284308:0.01868)0.974:0.01022)0.758:0.00072,(3907764:0.01901,593848:0.03214)0.736:0.00098)0.954:0.00781)0.983:0.0143,875734:0.04822)0.505:0.01137)0.727:0.00636)0.995:0.02169,(1136234:0.00301,(1142337:0.00694,584324:0.0127)0.872:0.0063)1.000:0.0386)0.920:0.0085)0.993:0.02376,(4295773:0.1053,(((((952163:0.05219,1124040:0.02732)0.947:0.01879,(((900973:0.04135,933546:0.02234)0.998:0.02926,((344593:0.02473,4298899:0.01242)0.251:0.0022,(((4484389:0.00376,((((((((87506:0.00383,3472245:0.01305)0.974:0.00476,(4315833:0.01372,4401186:0.00699)0.977:0.00635)0.851:0.00158,226450:0.00663)0.892:0.00235,(4307887:0.05416,(4310927:0.01366,70331:0.01043)0.220:0.00165)0.998:0.01348)0.944:0.00322,562992:0.02078)0.862:0.00169,((4402735:0.02282,(((4390825:0.01287,4403576:0.01314)0.947:0.00479,4344933:0.02448)0.876:0.00369,(((4420371:0.03033,4431355:0.0124)0.937:0.00662,(4412991:0.00763,1122364:0.00014)0.844:0.00014)0.721:0.00015,((4317169:0.00715,(4312342:0.01646,4374645:0.01765)0.999:0.01635)1.000:0.01647,((4295662:0.02398,934169:0.04015)0.823:0.00202,(942534:0.0122,927328:0.02233)0.883:0.00349)0.718:0.00124)0.941:0.00014)0.885:0.00014)0.879:0.00211)0.747:0.00106,851932:0.00712)0.753:0.00077)0.967:0.00323,((((4380570:0.00489,(1067006:0.00512,999569:0.02783)0.985:0.00709)0.991:0.00738,1020605:0.00264)0.922:0.00319,(107195:0.00846,((((125235:0.03677,4062647:0.00162)0.960:0.00389,((4449364:0.02195,866247:0.02486)0.824:0.00164,(4480775:0.01126,(4311254:0.00828,(4299445:0.00834,4425557:0.03094)0.639:0.01005)0.480:0.00324)0.642:0.00016)0.978:0.00427)0.810:0.00016,4330972:0.00859)0.184:0.00208,92601:0.01169)0.697:0.00341)0.765:0.00162)0.730:0.00332,(126626:0.01963,(978067:0.01032,(1045587:0.01304,63117:0.01163)0.804:0.00374)0.867:0.00315)0.870:0.00534)0.912:0.00383)0.857:0.0019,(((((1106060:0.00374,75279:0.01533)0.926:0.00317,((4337383:0.01386,((1084952:0.00813,(1037526:0.00595,761024:0.00965)0.852:0.00243)0.951:0.00402,4476050:0.00586)0.492:0.00158)0.721:0.00092,(47990:0.00625,(4392888:0.00844,53569:0.00254)0.802:0.00159)0.988:0.00538)0.951:0.00323)0.847:0.00198,103879:0.01414)0.859:0.00627,(1117566:0.00799,(((4437422:0.00287,589124:0.00447)0.964:0.0057,(55486:0.00845,(752440:0.00656,(688708:0.00519,788393:0.01431)0.830:0.00177)0.766:0.00392)0.884:0.0057)0.891:0.00429,(838207:0.00632,(4303853:0.00584,4469400:0.01308)0.743:0.00782)0.340:0.00747)0.858:0.00358)0.725:0.00405)0.331:0.00015,(105593:0.00811,((4395175:0.00655,(912420:0.03315,899285:0.01192)0.814:0.00207)0.194:0.0008,((21796:0.00395,384573:0.01149)0.879:0.00309,1029678:0.05229)0.069:0.0044)0.984:0.00718)0.981:0.00798)0.968:0.00728)0.853:0.00374)0.651:0.00364,725834:0.00706)0.936:0.00358,((((((335112:0.00723,(355750:0.00249,(346778:0.03097,335565:0.02312)0.678:0.00017)0.369:0.00014)0.982:0.00404,(4307078:0.01824,876009:0.01484)0.949:0.00016)0.761:0.0008,(4482428:0.00646,927991:0.01392)0.742:0.00079)0.525:0.00015,(((((1007399:0.0113,(4340653:0.03014,4396235:0.01051)0.740:0.00015)0.000:0.00015,4318352:0.00958)0.645:0.00015,((222032:0.01381,(4448346:0.02016,960555:0.02589)0.122:0.00218)0.422:0.00076,1036557:0.01927)0.785:0.00083)0.857:0.00109,(1092944:0.03376,874401:0.04937)0.831:0.00724)1.000:0.00015,(((4297332:0.01047,4331858:0.01683)0.880:0.00386,4298880:0.00927)0.911:0.00302,(4352493:0.00777,(4310192:0.01054,4310829:0.02203)0.945:0.00444)0.747:0.00081)1.000:0.00015)0.725:0.00014)0.778:0.00015,((4440404:0.00555,((((470724:0.01263,(4296513:0.01655,(4385599:0.021,4373910:0.00015)0.678:0.00074)0.977:0.00585)0.970:0.00561,(((4297271:0.01746,(((4326647:0.01125,((4309088:0.03536,4318672:0.02657)0.958:0.01139,(4299448:0.00844,4377731:0.01825)0.416:0.00373)0.738:0.00015)0.950:0.00014,(((4314749:0.01118,(4323390:0.02302,4366522:0.01663)0.959:0.00818)0.948:0.00768,4454356:0.01768)0.568:0.00536,4376251:0.00991)0.924:0.00527)0.968:0.0051,4456691:0.01475)0.862:0.00175)0.436:0.00085,((4477910:0.02192,(1056389:0.03035,934651:0.00863)0.013:0.00098)0.831:0.0017,(4434732:0.0239,(938043:0.01391,1024636:0.01752)0.823:0.00269)0.871:0.00015)0.990:0.00014)1.000:0.00059,(1007452:0.01658,988602:0.01664)0.847:0.00181)1.000:0.0002)0.293:0.00015,(4320547:0.0135,(4305062:0.01926,4326857:0.039)0.884:0.00603)0.850:0.00203)0.949:0.00014,(221648:0.00759,((218785:0.02401,945908:0.01396)0.083:0.00092,221105:0.01798)0.055:0.00016)0.766:0.00081)0.960:0.00394)0.910:0.00234,(((4320462:0.00686,(916303:0.02754,853416:0.01127)0.742:0.00091)0.974:0.00015,(((4062650:0.02404,981957:0.0259)0.103:0.00255,1070334:0.01472)0.774:0.00093,(4326635:0.01638,861375:0.01218)0.950:0.00014)0.815:0.00078)0.761:0.00083,517381:0.01292)0.036:0.00076)0.895:0.00161)0.754:0.00014,(76751:0.01886,(1060621:0.03235,1722468:0.01135)0.849:0.00253)0.739:0.00099)0.879:0.00016)0.990:0.01031)0.969:0.01615)0.998:0.02149,(280825:0.02019,4479548:0.02254)0.997:0.01754)0.315:0.00745)0.649:0.00733,143869:0.09164)0.000:0.0014,4418211:0.11589)0.802:0.01017,(((((661229:0.01194,(1060234:0.04164,948512:0.01067)0.928:0.01058)1.000:0.02531,(567622:0.02323,((4348946:0.03727,4401179:0.02629)0.734:0.0097,((1137462:0.03938,(4420458:0.01613,950044:0.00693)0.868:0.00353)0.948:0.00502,(887694:0.01948,((1921813:0.00493,(4368370:0.0129,4368827:0.01108)0.922:0.00285)0.861:0.00161,(((((4472294:0.00402,(4296059:0.00718,4303688:0.01412)0.953:0.01)0.899:0.00534,1023963:0.00768)0.752:0.00107,(4315538:0.01752,4426982:0.01046)0.815:0.00165)1.000:0.00067,1084417:0.01773)1.000:0.00016,(4298041:0.0272,4305788:0.02462)0.792:0.00015)0.983:0.00014)0.745:0.00089)0.925:0.0044)0.944:0.00714)0.563:0.00783)0.186:0.00719)0.952:0.00815,((818935:0.01832,((154845:0.02008,((331752:0.01248,253494:0.0252)0.815:0.00014,136025:0.01078)0.843:0.00321)0.882:0.00014,321451:0.01233)0.993:0.0124)0.869:0.00922,((((((668303:0.00415,((802064:0.0298,832598:0.03855)0.107:0.00014,4473178:0.24827)0.346:0.00185)0.940:0.00573,565936:0.01273)0.984:0.00016,132704:0.01789)0.993:0.01153,1086621:0.00647)0.988:0.01095,(4448890:0.03785,(4311005:0.0246,(100149:0.01805,(4057266:0.0231,(4421746:0.01823,4421749:0.02231)0.830:0.01356)0.853:0.00273)0.960:0.00756)0.803:0.00182)0.562:0.00027)0.998:0.01916,276631:0.00434)0.838:0.01674)0.996:0.01937)0.878:0.0056,(806094:0.06195,((1602307:0.00843,(112891:0.01559,(189076:0.0048,(4429986:0.01775,4393568:0.01581)0.731:0.00093)0.925:0.00705)0.278:0.00393)1.000:0.04521,(215097:0.04803,((4391009:0.00014,178885:0.02777)0.999:0.0235,(4473506:0.01693,1820513:0.01821)0.795:0.01045)0.695:0.00794)0.984:0.0192)0.949:0.01675)0.902:0.01251)0.780:0.00242,(((((1111342:0.01465,816444:0.00721)0.972:0.00788,((546403:0.0161,(4195429:0.00469,150686:0.04022)0.876:0.00661)0.873:0.00498,(586230:0.00934,(((2200137:0.00451,792868:0.00667)0.829:0.00193,1124034:0.0389)0.820:0.00256,(591499:0.01125,94668:0.01537)0.508:0.0052)0.359:0.00321)0.911:0.00648)0.740:0.00474)0.939:0.00568,((4343661:0.009,4455330:0.02476)0.908:0.00442,((578353:0.02741,584422:0.01487)0.953:0.00668,(819702:0.01608,(944197:0.00842,(((2353709:0.00407,((1074016:0.00804,813725:0.00187)0.926:0.0037,579413:0.03333)0.878:0.00219)0.964:0.00595,((((838629:0.01115,93999:0.01586)0.888:0.00249,((1137185:0.01332,(4418009:0.01623,(4445096:0.01257,(819708:0.02314,808372:0.023)0.189:0.00357)0.980:0.01139)0.902:0.00479)0.876:0.00245,4340380:0.03913)0.797:0.00278)0.750:0.0008,((813047:0.00567,106310:0.01908)0.944:0.00597,(822419:0.0009,(620677:0.00215,941487:0.00259)0.959:0.00517)0.480:0.00268)0.916:0.00282)0.763:0.00156,317157:0.00489)0.807:0.00184)0.983:0.00758,(313175:0.02057,(321153:0.02119,((832674:0.00766,(2279387:0.00361,822337:0.00114)0.811:0.00158)0.518:0.00016,(285269:0.01494,134201:0.03257)0.762:0.00067)0.240:0.00016)0.786:0.00099)0.705:0.0012)0.588:0.00288)0.980:0.00859)0.720:0.00421)0.974:0.0086)0.751:0.00147)0.989:0.011,277768:0.03035)0.963:0.00941,((((6602:0.0365,(69019:0.02456,808256:0.02544)0.911:0.0158)0.862:0.00668,(667450:0.03656,(535635:0.04003,1110215:0.02913)0.508:0.00696)0.685:0.00451)0.948:0.00876,(((103743:0.02779,(807734:0.02122,(264560:0.02205,4424409:0.01547)0.998:0.01576)0.682:0.00479)0.941:0.00799,806665:0.02835)0.967:0.01085,(310202:0.04432,4456105:0.0305)0.930:0.01264)0.418:0.01343)0.844:0.00438,((((((4297396:0.02754,(((((796865:0.02464,(286874:0.00616,(275296:0.00418,(254888:0.01412,1116384:0.02014)0.840:0.00215)0.883:0.00233)0.828:0.00408)0.880:0.00308,((820747:0.02411,850135:0.02011)0.981:0.01267,835591:0.0147)0.998:0.01712)0.941:0.00764,(1106674:0.01043,(1939283:0.02115,(4452118:0.01141,(4402520:0.02753,1135768:0.01557)0.442:0.00535)0.991:0.00906)0.458:0.0034)0.943:0.00643)0.968:0.01192,((((((((789526:0.01001,97627:0.01796)0.866:0.0038,((4333372:0.01387,(239064:0.01615,(4376293:0.01959,(4307464:0.00287,571873:0.03136)0.413:0.00074)0.894:0.00398)1.000:0.01527)0.751:0.00106,(937372:0.01294,1148342:0.0038)0.992:0.01148)0.500:0.00439)0.935:0.0063,540133:0.00641)0.992:0.01245,831179:0.02164)0.988:0.01057,(797572:0.00913,(((579946:0.01282,((791738:0.0198,1145162:0.00734)0.990:0.01053,(4321229:0.03251,238109:0.00932)0.993:0.01239)0.826:0.00478)0.943:0.00838,309847:0.039)0.917:0.00873,(836937:0.056,279450:0.014)0.900:0.00638)0.306:0.00187)0.925:0.00523)0.903:0.00668,((4362246:0.01492,73090:0.01091)0.939:0.004,(((559654:0.02583,570071:0.02774)0.916:0.00485,264416:0.05066)0.937:0.00016,268935:0.00241)0.926:0.00325)0.966:0.00636)0.452:0.0045,((629404:0.01543,(4328104:0.01303,(576010:0.0979,1024520:0.02065)0.806:0.0017)0.741:0.00068)1.000:0.02415,((((((242614:0.00435,4044599:0.01448)0.988:0.00985,(((838837:0.01307,(888396:0.01456,745122:0.02378)0.932:0.00938)0.965:0.0074,849642:0.02491)0.600:0.00488,((((811427:0.01081,(4394695:0.01496,(845845:0.01816,527415:0.02254)0.991:0.00025)0.911:0.00045)0.814:0.00136,((773739:0.00014,899348:0.00261)0.766:0.00116,4389705:0.0238)0.610:0.00131)0.766:0.00188,((((4355408:0.01626,141709:0.01707)0.847:0.00318,(((895220:0.01564,(4362165:0.00958,823696:0.02477)0.611:0.00495)0.863:0.00297,3146787:0.01356)0.373:0.00141,580578:0.01698)0.994:0.01004)0.701:0.00038,4421830:0.01976)0.923:0.00583,846104:0.0111)0.967:0.0058)0.139:0.0008,674056:0.00484)0.958:0.00629)0.885:0.0041)0.781:0.00175,(590441:0.01488,612716:0.04452)0.773:0.00452)0.972:0.00742,1114921:0.01802)1.000:0.0131,790758:0.00015)0.981:0.01505,4450877:0.00329)0.996:0.01122)0.963:0.00904)0.979:0.01281,((136015:0.00932,(4328567:0.01755,((315334:0.01507,335818:0.02286)0.983:0.01493,(255518:0.02854,277409:0.04399)0.998:0.0263)0.935:0.01204)0.955:0.00785)0.780:0.00704,((330070:0.01073,(2607184:0.01532,(816420:0.01613,1117255:0.01461)0.593:0.00015)0.881:0.00014)0.768:0.00128,109060:0.00995)0.622:0.00406)0.749:0.00457)0.918:0.00523)0.842:0.0133,167761:0.04123)0.976:0.01672)0.956:0.01381,(362933:0.01005,4344571:0.00616)0.974:0.01464)0.994:0.01539,(((574321:0.03256,586984:0.0253)0.752:0.01131,143225:0.05998)0.885:0.00742,(146890:0.02128,((((4394099:0.03753,4456735:0.03938)0.903:0.01105,275605:0.02017)0.213:0.00242,559099:0.00918)0.416:0.00484,4408740:0.04872)0.939:0.00993)0.976:0.01321)0.854:0.00308)0.932:0.00673,((868849:0.0267,(668268:0.0418,1147573:0.03003)0.847:0.00707)0.993:0.01542,226082:0.02697)0.547:0.00554)0.932:0.00733,((569971:0.04577,567553:0.04249)0.836:0.0152,(989456:0.03313,(1104923:0.01238,541147:0.01143)0.950:0.01166)1.000:0.03283)0.920:0.01061)0.487:0.00469,((3320487:0.02007,(2851419:0.01885,759507:0.04038)0.990:0.0157)0.966:0.01651,((254098:0.01559,136704:0.01674)0.977:0.00944,(256879:0.01816,810679:0.05684)0.073:0.00367)1.000:0.02221)0.959:0.0111)0.908:0.00465)0.937:0.00628)0.923:0.00665)0.888:0.00554)0.992:0.02364)1.000:0.04589)0.889:0.01256,(4451157:0.07342,1107631:0.03025)0.999:0.02612)0.779:0.00709,1109451:0.07782)0.968:0.01544,(((1108899:0.06679,4465175:0.0389)0.993:0.01439,((3119361:0.02368,544130:0.02882)0.999:0.01959,((((((((776888:0.04586,(225370:0.00719,4469223:0.0138)1.000:0.04061)0.932:0.01342,(((9036:0.04578,(((837569:0.04894,((9511:0.02759,((3183894:0.007,((571320:0.0114,9475:0.00016)0.993:0.01276,9510:0.00331)0.995:0.0094)0.998:0.01363,(((((70512:0.01218,(109413:0.00015,(1140941:0.01423,45916:0.00077)0.992:0.00884)0.000:0.00311)0.979:0.00658,(9548:0.02292,((1140356:0.01685,(579924:0.00663,(((893979:0.00663,(4327184:0.01311,1026778:0.03746)0.810:0.00213)0.842:0.0018,(971907:0.01409,(4318122:0.01261,4377624:0.00811)0.870:0.002)0.718:0.00014)0.992:0.00944,4449061:0.01347)0.529:0.00158)0.741:0.00262)0.830:0.00225,((82728:0.00605,9505:0.01791)0.797:0.0017,(681253:0.01965,796969:0.00757)0.983:0.00709)0.928:0.00345)0.895:0.0032)0.873:0.00284)0.733:0.00108,((((((555654:0.00918,588278:0.01254)0.995:0.01333,((576819:0.00538,99711:0.00121)0.047:0.00016,(4455606:0.00364,(91308:0.00015,91545:0.00159)0.993:0.00801)0.820:0.00474)0.999:0.01411)0.882:0.00328,(1086274:0.00676,(4397500:0.0099,(293231:0.01908,903686:0.00157)0.802:0.00166)0.995:0.00915)0.952:0.00419)0.611:0.00068,9562:0.01084)0.975:0.00673,((((108732:0.00265,9498:0.00584)0.928:0.00526,(109414:0.00344,1147942:0.00177)0.999:0.01607)0.988:0.00716,((((4363066:0.01159,(612512:0.00692,70728:0.00523)0.867:0.00281)0.956:0.00677,((((164515:0.00644,(3130888:0.00701,4207350:0.00608)0.999:0.01419)0.954:0.00521,((4353757:0.01422,862115:0.00656)0.894:0.00421,(1066368:0.03103,(963216:0.00597,(1102940:0.02934,953463:0.01136)0.802:0.00192)0.883:0.00326)0.871:0.00386)0.415:0.00182)0.874:0.00235,(4320708:0.05299,(((((1040514:0.02955,4454331:0.03199)0.851:0.00204,((((4302371:0.01159,4315066:0.01211)0.636:0.00364,((4294655:0.00846,4423236:0.06046)0.000:0.0041,4432431:0.00889)0.863:0.00297)0.888:0.0036,4316157:0.01654)0.886:0.00287,4356465:0.00532)0.746:0.00088)0.717:0.00065,(((4334748:0.01494,4466150:0.07798)0.839:0.00817,(4335776:0.00802,4323397:0.0207)0.918:0.00396)0.755:0.00125,(4328040:0.0214,4428177:0.01095)0.841:0.00182)0.907:0.00222)0.411:0.00014,4439970:0.01477)0.999:0.00016,92231:0.00016)0.775:0.00125)0.927:0.00415)0.725:0.00314,(897109:0.00745,(4352772:0.00248,999930:0.01557)0.562:0.00096)0.989:0.00679)0.966:0.00555)0.827:0.00192,(((3820075:0.00016,(((862816:0.06313,4406393:0.00067)0.855:0.00283,240755:0.00657)0.946:0.00399,4469627:0.00142)0.747:0.00189)0.926:0.00242,((((((4451028:0.01379,880229:0.03011)0.710:0.00074,1069169:0.01698)0.846:0.00151,4342267:0.0256)0.601:0.0001,243777:0.00016)0.192:0.00015,(((((4307479:0.05051,((4385138:0.00964,4335864:0.02475)0.918:0.0062,4319500:0.01657)0.959:0.00016)0.825:0.00244,4354267:0.00343)0.854:0.0002,((((4334976:0.01281,(4336077:0.01097,(4443574:0.01562,4471251:0.0129)0.718:0.00468)0.980:0.00774)0.969:0.00515,(4408085:0.0172,4331866:0.01746)0.726:0.00057)0.777:0.00091,(4318872:0.02121,(4301068:0.01229,4315828:0.00608)0.414:0.00291)0.845:0.00293)0.902:0.00015,(4318130:0.01844,((4407433:0.01302,(((4469359:0.02049,4416265:0.01464)0.369:0.00284,4425919:0.02593)0.364:0.00187,(4309513:0.00956,4314141:0.01472)0.913:0.0037)0.893:0.00263)0.716:0.00088,(4424355:0.01462,(4295455:0.01548,4306049:0.00988)0.783:0.00258)0.957:0.00379)0.918:0.00363)0.942:0.0034)0.551:0.00159)0.879:0.00228,((4309298:0.01971,4330328:0.01246)0.891:0.00398,517548:0.00522)0.625:0.00016)0.289:0.00016,(1017413:0.01328,995893:0.00265)0.765:0.0008)0.856:0.00014)0.717:0.00015,(3125352:0.00014,4470612:0.00132)0.866:0.00279)0.943:0.00327)0.920:0.00415,(((((((((1103501:0.02204,1507389:0.00836)0.768:0.00307,(4326177:0.03564,1771876:0.03828)0.850:0.00593)0.862:0.00015,(3709596:0.01377,4396367:0.0138)0.734:0.00093)0.802:0.00079,(((1052152:0.01824,(952534:0.01659,(920334:0.0428,1016422:0.01069)0.563:0.00438)0.994:0.01301)0.070:0.00254,999046:0.01944)0.803:0.00015,4455583:0.01472)0.782:0.0008)0.767:0.00079,(((4425763:0.02776,4079463:0.02305)0.723:0.00118,(4417377:0.02426,3361368:0.03026)0.366:0.00084)0.772:0.00114,(4295763:0.06739,4351077:0.01993)0.976:0.01044)0.750:0.00071)0.789:0.00076,((969543:0.01823,(1087882:0.01774,993258:0.0196)0.346:0.00303)0.890:0.00329,4395327:0.02185)0.963:0.00014)0.416:0.00079,((910340:0.04179,(2706302:0.03343,4365611:0.01719)0.461:0.00581)0.683:0.00102,((513807:0.03584,968675:0.02386)0.854:0.00257,(988542:0.0167,(4295743:0.01922,(4328364:0.0286,(4473129:0.01027,898433:0.02825)0.062:0.00323)0.878:0.00313)0.308:0.00014)1.000:0.00016)0.351:0.00014)0.789:0.00016)0.313:0.00016,(((((1980945:0.01093,3592276:0.01817)0.747:0.00053,4439032:0.01547)0.788:0.00081,(((((4420474:0.01137,((4312338:0.0437,(4374639:0.03398,4426980:0.01178)0.503:0.0066)1.000:0.02528,((4466616:0.0085,891034:0.01787)0.979:0.00744,865469:0.01067)0.755:0.00258)0.097:0.00153)0.969:0.00015,((4306157:0.02188,(2291414:0.01044,3350931:0.01772)0.857:0.00254)0.734:0.00015,3314173:0.02827)0.890:0.0017)1.000:0.00015,(2654263:0.01237,(2647328:0.00567,4404220:0.00434)0.952:0.00405)0.892:0.00322)0.781:0.00075,((((((((4323393:0.00449,4300778:0.04803)0.979:0.01509,((4427030:0.02205,(4296080:0.01478,4309323:0.01665)0.881:0.00486)0.793:0.00359,4430639:0.01133)0.826:0.00164)0.236:0.00225,4458758:0.01034)0.734:0.00092,(920105:0.0105,(4414783:0.00789,4353801:0.01399)1.000:0.00016)0.848:0.00845)0.763:0.00342,2862781:0.01958)0.568:0.00808,4364083:0.01586)0.186:0.00019,4303114:0.01577)1.000:0.00013,4340065:0.01155)0.460:0.00014)0.745:0.00014,(2914680:0.02,(1916970:0.01283,1971819:0.01948)0.624:0.00241)0.891:0.0025)0.354:0.00016)0.494:0.00015,(4374638:0.01434,4383918:0.02072)0.965:0.00586)0.486:0.00015,887641:0.02681)0.830:0.00109)0.988:0.00853,((341460:0.01075,(4431938:0.03573,153997:0.03086)0.997:0.02263)0.998:0.02171,4417053:0.00478)0.328:0.00237)0.998:0.0146)0.906:0.00576)0.910:0.00376,(23898:0.00315,823745:0.01534)0.972:0.0066)0.725:0.00083)0.947:0.0054,(9466:0.00909,(4428224:0.03123,9465:0.00014)0.843:0.00722)0.978:0.00956)0.651:0.00382)0.919:0.00397,(35735:0.01428,579141:0.01117)0.972:0.00764)0.391:0.00014)0.855:0.00166,((((74192:0.00084,(359779:0.0042,160015:0.00014)1.000:0.00015)0.951:0.00453,1136513:0.01699)0.889:0.00441,((993610:0.00174,(289990:0.00601,986431:0.03727)0.807:0.00143)0.953:0.00501,4407554:0.00689)0.902:0.00376)0.967:0.00794,((4362470:0.00174,162150:0.00786)0.844:0.00291,(31902:0.00866,4471762:0.01043)0.916:0.0047)0.602:0.00446)0.879:0.0031)0.946:0.00337,(107401:0.00358,(9610:0.00014,((560709:0.00078,(575542:0.00239,72830:0.00884)0.943:0.00319)0.994:0.00643,(685380:0.00015,844940:0.00014)0.754:0.0008)0.910:0.00554)0.999:0.01082)0.983:0.00744)0.895:0.00463)0.688:0.00508)0.952:0.01736,91315:0.02063)1.000:0.03265)0.992:0.02862,(((((10323:0.00843,(3944484:0.00116,(4331183:0.00798,748483:0.00807)0.898:0.0029)0.419:0.00158)0.936:0.00332,((4430682:0.2091,4343005:0.01968)0.711:0.00304,((((1122622:0.02701,((234148:0.02734,4439606:0.01845)0.832:0.00706,825989:0.01275)0.729:0.0006)0.970:0.00906,(4332775:0.0198,4356100:0.03251)0.997:0.01535)0.957:0.00556,(3232397:0.01074,3101394:0.02796)0.975:0.00726)0.994:0.01102,(((((4328189:0.01518,241415:0.05881)0.919:0.0052,331697:0.00095)0.846:0.00199,4391363:0.02462)0.863:0.00195,((3908639:0.00682,752584:0.00699)0.954:0.00408,(((((746679:0.00878,172586:0.00981)0.898:0.00234,(4403542:0.00885,754778:0.00826)0.877:0.00153)0.890:0.00157,228556:0.00554)0.439:0.00015,(1104936:0.03344,(4317730:0.01004,4374146:0.00349)0.722:0.00014)0.998:0.00852)0.752:0.00078,(((546384:0.00938,(((4193312:0.01412,4393066:0.03224)0.384:0.00166,77675:0.00597)0.739:0.00107,544824:0.01983)0.888:0.00392)0.999:0.00015,572750:0.00318)0.964:0.00319,(538000:0.00479,(((4311208:0.07172,1111294:0.05085)0.983:0.01083,114510:0.00551)0.888:0.00168,(((2651538:0.01855,1649772:0.01475)0.731:0.00079,3799784:0.02044)0.356:0.00014,4457268:0.00418)0.932:0.00014)0.983:0.00475)0.958:0.00398)0.936:0.00237)0.966:0.00317)0.859:0.00163)0.093:0.00157,(((114462:0.01191,(581021:0.02942,(((233220:0.0249,674696:0.00992)0.830:0.00244,4227110:0.00335)0.870:0.00202,251387:0.01029)0.957:0.00335)0.840:0.00015)0.883:0.00157,(((3441309:0.03717,((((4454531:0.02873,268101:0.00678)0.861:0.0064,345540:0.02908)0.304:0.00539,4423027:0.0112)0.920:0.00765,1128398:0.02051)0.901:0.00457)0.917:0.00465,((810831:0.00116,121180:0.01411)0.884:0.00686,815898:0.01605)0.472:0.00417)0.729:0.00105,(((348680:0.03683,782953:0.03562)0.897:0.00576,(((4297918:0.01904,4455895:0.01792)0.952:0.00633,813805:0.01855)0.726:0.00142,810317:0.00634)0.870:0.00521)0.881:0.00292,((3228974:0.01569,4333020:0.02183)0.663:0.0003,((((103166:0.06714,(2529285:0.10495,4334501:0.22483)0.660:0.02857)0.973:0.02267,203579:0.01479)0.862:0.00014,4318935:0.00867)0.995:0.00016,(259306:0.01859,152859:0.00675)0.721:0.00077)0.887:0.00197)0.873:0.00295)1.000:0.00014)0.780:0.00012)0.929:0.00015,91962:0.0251)0.882:0.00161)0.994:0.00916)0.758:0.00425)0.652:0.00014)0.869:0.00283,((148003:0.00866,152527:0.03319)0.906:0.0084,9986:0.02949)0.914:0.00351)0.290:0.00121,(((197286:0.02343,814442:0.02171)0.958:0.01417,((249525:0.00227,(2148356:0.01798,(837574:0.04994,(812549:0.03871,826178:0.01338)0.933:0.00479)0.702:0.00044)0.999:0.01352)1.000:0.01705,611068:0.00757)0.987:0.00935)0.960:0.00806,173030:0.03011)0.928:0.00746)0.457:0.00816,(586383:0.02497,(534469:0.0619,79588:0.04923)0.928:0.01647)0.261:0.00659)0.916:0.01087)0.965:0.02241,(838851:0.0466,(9131:0.04443,((91588:0.01262,(4337084:0.03781,826563:0.01923)0.841:0.003)0.485:0.00088,939811:0.00436)0.979:0.01858)0.653:0.01098)0.958:0.01444)0.954:0.01622)0.611:0.00421,23426:0.13572)0.904:0.01014,((8878:0.0368,91492:0.0142)1.000:0.06169,(643606:0.03882,(851937:0.02752,(260238:0.02776,577393:0.00576)1.000:0.03716)1.000:0.04634)0.999:0.03206)0.946:0.01657)0.999:0.03885)0.743:0.01429,((((((1566691:0.01497,((541859:0.02602,((552449:0.02319,280459:0.00823)0.745:0.0005,(237173:0.01731,574546:0.04326)0.985:0.00015)0.979:0.00014)0.894:0.00158,((816090:0.01642,((4435982:0.04741,816671:0.2301)0.734:0.04047,4403651:0.2862)0.870:0.01858)0.845:0.00454,2317377:0.0248)0.999:0.00014)0.883:0.00225)0.709:0.00099,((454228:0.02959,155962:0.00863)0.824:0.00477,((161169:0.02291,((139321:0.0315,(225088:0.02162,(4475523:0.02307,269901:0.01213)0.180:0.00168)0.720:0.00065)0.965:0.00662,(912967:0.02909,(194461:0.0383,72643:0.01664)0.863:0.00188)0.745:0.00608)0.967:0.00698)0.875:0.00274,(38888:0.00884,140772:0.03962)0.863:0.00312)0.996:0.00863)0.811:0.00218)0.384:0.00545,(4441638:0.02327,1133140:0.02538)1.000:0.02532)0.908:0.00681,((108909:0.01921,(4028110:0.01708,4352233:0.00681)0.999:0.02261)0.890:0.00934,2468881:0.02255)0.636:0.00586)0.997:0.02145,(158925:0.03547,(((2326547:0.0104,((((4334055:0.03861,60345:0.02549)0.986:0.0161,4334049:0.00295)0.994:0.01609,((543942:0.00566,(247695:0.00846,126133:0.00688)0.885:0.00016)0.966:0.00588,4482374:0.0197)0.543:0.00014)0.944:0.00336,((405425:0.01724,((699789:0.02074,840291:0.00352)0.980:0.00683,219151:0.03214)0.557:0.00218)0.744:0.00215,515265:0.00627)0.885:0.00228)0.937:0.00397)0.900:0.00767,(4482598:0.01583,808851:0.05737)0.990:0.02466)0.619:0.019,((823916:0.00247,975991:0.04211)1.000:0.03915,((222016:0.00437,(1009240:0.03189,861881:0.01616)0.978:0.01096)0.540:0.00356,246528:0.00728)0.992:0.01835)0.988:0.01819)0.983:0.02225)0.979:0.02154)0.995:0.01774,((4357118:0.0343,144283:0.05097)0.941:0.00704,((((802696:0.02916,909910:0.05407)0.555:0.01433,305436:0.03715)0.885:0.01189,166985:0.0864)0.795:0.00438,(1110677:0.0538,(334662:0.05601,962736:0.05279)0.776:0.01397)0.946:0.01321)0.878:0.01039)0.914:0.00494)0.589:0.00586)0.982:0.01371,673131:0.05788)0.910:0.00818,((4363095:0.01772,1108643:0.05369)0.999:0.03769,(275249:0.06094,(4319884:0.08918,(282458:0.02928,79079:0.06028)0.967:0.02435)0.960:0.01593)0.421:0.01379)0.708:0.01024)0.907:0.00948,(312010:0.01977,1109452:0.02387)1.000:0.01994)0.751:0.00349,((576601:0.06953,(588451:0.06231,(584730:0.02053,(1134626:0.02892,(1083910:0.03046,((((1057995:0.01537,1061192:0.02524)0.924:0.00538,1754506:0.00452)0.762:0.00319,4391912:0.00453)0.936:0.00656,(7764:0.01831,(1097868:0.01327,(((4325866:0.0165,(4451397:0.00957,(4296057:0.01816,(4313483:0.01474,4312347:0.02448)0.665:0.00295)0.938:0.00499)0.639:0.00426)0.927:0.00484,((4374641:0.02096,(4304785:0.02165,4326777:0.02351)0.914:0.00517)0.833:0.00014,((4296858:0.00706,4446247:0.06102)0.969:0.00796,(4309087:0.00778,(4442779:0.00869,4447444:0.01155)0.934:0.00341)0.866:0.0017)0.885:0.00176)0.759:0.00015)0.288:0.00016,(4305791:0.00152,4396234:0.04214)1.000:0.01225)0.829:0.00228)0.664:0.00096)0.430:0.00014)1.000:0.0199)0.931:0.00997)0.596:0.00574)0.966:0.01774)0.997:0.03053)0.972:0.01885,(1721729:0.07301,100064:0.07035)0.309:0.00892)0.442:0.00789)0.858:0.00803,(((222625:0.01463,763588:0.01)0.999:0.02104,(301966:0.01507,566056:0.02134)0.796:0.0127)0.999:0.02756,971931:0.04683)0.983:0.01563)0.606:0.00456)0.970:0.00959)0.589:0.00445,543181:0.04829)0.674:0.00745)0.997:0.03757)0.758:0.01348)0.304:0.00892)0.940:0.01948)0.686:0.01638)0.744:0.01002,(555217:0.13043,(824619:0.08099,(513307:0.00962,(10512:0.00845,4425648:0.00842)0.946:0.01012)0.999:0.04104)1.000:0.04635)0.970:0.02204)0.400:0.00708)0.999:0.02076,((((4354131:0.11862,13881:0.06297)0.874:0.02101,((1142754:0.14741,((((1143960:0.05725,(236747:0.05817,(4384477:0.05411,4443282:0.03031)0.998:0.03407)0.448:0.0111)0.181:0.00958,(101053:0.04046,(159210:0.05569,(99658:0.04735,4473376:0.04628)0.723:0.01199)0.600:0.00431)0.912:0.01206)0.908:0.00877,(811136:0.05774,(4424520:0.03705,(4405326:0.01149,(352774:0.00267,1666894:0.01758)1.000:0.05116)0.776:0.02133)1.000:0.06455)0.989:0.02481)0.596:0.01276,(((4374849:0.06033,((551209:0.01024,(569396:0.01092,513030:0.02511)0.693:0.00792)0.723:0.00734,(((276247:0.0322,((535465:0.03559,(581477:0.01269,148967:0.05749)1.000:0.03421)0.403:0.00633,(4311447:0.03345,143947:0.02693)0.722:0.00747)0.755:0.00433)0.751:0.00708,536207:0.02072)0.975:0.00932,(((142741:0.02998,(77948:0.02604,(143612:0.01214,149948:0.00911)0.974:0.01571)0.655:0.0121)0.949:0.01023,(255139:0.04018,742330:0.01083)0.965:0.00882)0.729:0.00554,(((4445552:0.01448,77632:0.02223)0.991:0.01441,((114560:0.01616,135878:0.02454)0.600:0.00518,(536096:0.04385,(534577:0.03314,4024:0.03392)0.590:0.01105)0.903:0.00822)0.889:0.00875)0.976:0.01092,555083:0.03253)0.692:0.005)0.900:0.00823)0.980:0.01383)0.958:0.01448)0.248:0.00867,((((((299619:0.01965,(((4036316:0.01463,(2372714:0.00779,239628:0.02043)0.891:0.00764)0.904:0.00539,(3907:0.00488,4340454:0.00979)0.971:0.00619)0.878:0.00298,669126:0.01002)0.970:0.009)0.596:0.00358,(3906:0.01152,((4294775:0.00791,4314435:0.02908)0.931:0.00484,(649375:0.02149,(((59569:0.00918,124932:0.00956)0.999:0.01965,(121373:0.02483,(124523:0.0185,3918:0.01097)0.496:0.00362)0.292:0.00324)0.062:0.00183,3922:0.01233)0.440:0.00236)0.923:0.00763)1.000:0.02259)0.955:0.01206)0.952:0.01334,73875:0.06599)0.973:0.0176,(((((2857302:0.00933,(4437402:0.00918,4016967:0.01035)0.458:0.00273)0.898:0.00393,4421621:0.00587)0.910:0.00472,(3945:0.01438,3943:0.01019)0.868:0.00589)0.318:0.00124,((4347875:0.02664,4437399:0.00503)0.950:0.00666,(717486:0.01164,(4427066:0.01585,(3931:0.00939,(((4313079:0.01325,(4295418:0.03832,4376637:0.00736)0.998:0.01973)0.855:0.00249,71146:0.01247)0.912:0.00016,(4307228:0.001,648610:0.00305)0.987:0.00483)0.771:0.00085)0.193:0.00312)0.854:0.00157)0.957:0.00595)0.850:0.0051)0.844:0.00296,3932:0.01187)0.999:0.01912)0.948:0.01293,(3640980:0.01285,(4463123:0.02398,834424:0.00491)0.893:0.00698)0.998:0.02215)0.973:0.0154,(((4374538:0.01991,((660502:0.02962,339375:0.04333)0.912:0.00937,1139645:0.04403)0.968:0.01291)0.889:0.00813,(((((4426475:0.03902,(4355504:0.0121,(297140:0.06081,(((((74330:0.01603,2836861:0.00288)0.821:0.00281,(4459671:0.02227,2310825:0.02697)0.813:0.00166)0.747:0.00181,24210:0.00082)1.000:0.07946,(399903:0.03439,737242:0.09037)0.650:0.01417)0.608:0.01113,((29328:0.00684,3860:0.00939)1.000:0.03691,(4447514:0.01075,(573932:0.03354,(3859:0.01282,794941:0.0082)0.962:0.00858)0.210:0.00433)0.990:0.01988)0.935:0.01823)0.886:0.01497)0.960:0.01726)0.933:0.01649)0.965:0.00972,(103814:0.01765,(301587:0.01534,309470:0.00785)0.997:0.01519)0.980:0.01155)0.992:0.01714,((((((295127:0.0056,301603:0.01208)0.999:0.02286,296528:0.02264)0.776:0.00691,(293538:0.02709,299900:0.01145)0.909:0.00582)0.873:0.00448,((265613:0.04885,(((588427:0.00463,259533:0.02879)0.697:0.00388,704365:0.01163)0.817:0.00197,578240:0.00775)0.991:0.01285)0.699:0.00472,(688144:0.02079,(689598:0.03441,(351155:0.02682,718629:0.00456)0.998:0.02214)0.997:0.01901)0.957:0.00714)1.000:0.02347)0.400:0.00394,(289217:0.02203,(3836:0.02607,565720:0.01173)0.997:0.01848)0.554:0.00451)0.944:0.00889,(537216:0.04705,68837:0.02161)0.987:0.01995)0.260:0.00382)0.980:0.01356,((2055565:0.04581,562502:0.03663)0.321:0.00621,4318566:0.047)0.912:0.00935)0.944:0.0104,(610910:0.03958,(95168:0.01233,(63015:0.01435,(2372755:0.00241,4294777:0.03798)0.932:0.00539)0.660:0.00859)1.000:0.02913)0.890:0.01247)0.948:0.00894)0.888:0.00586,((4127:0.02168,146570:0.04207)1.000:0.03185,4314039:0.03112)0.817:0.00674)1.000:0.03589)0.963:0.01306)0.999:0.04572,317471:0.1478)0.865:0.01913)0.945:0.02336)1.000:0.04011,((4331526:0.05345,4390693:0.06786)1.000:0.08147,(2555060:0.11556,1148035:0.17742)0.984:0.0504)0.843:0.02113)0.946:0.0141)1.000:0.04136,(3180225:0.11591,4403257:0.13569)0.203:0.01964)0.762:0.01651,(4373415:0.15587,(1081489:0.08917,(3580:0.03305,(63459:0.01725,(291575:0.04263,(352570:0.00112,302906:0.04352)0.771:0.00192)0.972:0.01545)0.989:0.0338)1.000:0.08517)1.000:0.05839)0.989:0.03793)0.838:0.00786)0.874:0.01024)0.987:0.02303,((667905:0.06499,(561430:0.06481,(567883:0.05612,(((((4391913:0.01249,4405003:0.00875)0.685:0.00799,(((4402941:0.00915,754684:0.02122)0.987:0.01211,(4364628:0.00788,4460507:0.01056)0.850:0.0026)0.085:0.00014,(540821:0.0092,(4343466:0.00391,(4338152:0.00469,4460509:0.01173)0.917:0.00667)0.948:0.00545)0.909:0.00387)0.870:0.00438)0.972:0.00918,(4460505:0.01705,4010832:0.04477)0.256:0.00014)0.785:0.00977,(((538753:0.02395,(560120:0.01506,(580200:0.02869,563771:0.00348)0.975:0.00668)0.946:0.00639)0.897:0.00441,((577511:0.01278,(557695:0.03908,817003:0.03832)0.956:0.01295)0.970:0.00916,555866:0.01146)0.298:0.00466)0.996:0.01543,(4307230:0.00268,68345:0.00329)0.999:0.01889)0.850:0.0041)1.000:0.0545,(562214:0.03876,691763:0.01505)0.999:0.0259)0.279:0.0072)0.958:0.02149)0.989:0.03686)1.000:0.0713,(((687407:0.03477,731317:0.10433)1.000:0.10375,(705850:0.04347,(311965:0.00301,547085:0.07732)0.958:0.03204)1.000:0.09144)0.958:0.02842,((1104654:0.09211,128604:0.1523)1.000:0.07683,(((((((655496:0.01267,(4457085:0.0248,4457086:0.02615)0.965:0.01197)0.872:0.00655,(750674:0.03695,104959:0.06057)0.901:0.008)1.000:0.16573,(572775:0.10102,1121301:0.13338)0.969:0.04238)0.998:0.05975,(550765:0.16157,562348:0.15738)0.993:0.0682)0.194:0.01344,(543799:0.15578,((1887414:0.04486,812996:0.01382)1.000:0.0493,((645889:0.06155,(((4458736:0.01684,(4385420:0.02045,(4444038:0.00965,(4339528:0.02122,(4377652:0.01682,4401226:0.01468)0.910:0.00359)0.728:0.00084)0.987:0.0105)0.753:0.00665)0.208:0.00362,(757854:0.02397,(4417526:0.02113,(240941:0.02016,169160:0.0157)1.000:0.01992)0.861:0.00393)0.969:0.00775)0.987:0.00906,(4455994:0.04127,(4457296:0.02471,(((65419:0.00797,(3094413:0.00915,95008:0.02481)0.711:0.00471)0.967:0.00835,(4016971:0.00182,4343202:0.03763)0.912:0.00402)0.993:0.01132,((1887417:0.00721,(4427701:0.01474,(799024:0.00253,4393962:0.10258)0.859:0.00261)0.585:0.0045)0.548:0.00235,4374289:0.02704)0.984:0.00777)0.761:0.00219)0.994:0.01288)0.946:0.00847)0.894:0.00624)0.874:0.00744,(607045:0.03709,((3103396:0.05715,(4440970:0.00708,(4299136:0.00635,(39443:0.00177,4475205:0.05047)0.738:0.001)0.964:0.01065)1.000:0.06251)0.931:0.01725,(100865:0.01631,(4323100:0.00346,4365684:0.00626)0.993:0.0133)0.981:0.01882)0.888:0.00907)0.772:0.0074)0.995:0.03229)1.000:0.10274)0.826:0.01785)0.453:0.02555,(((4475282:0.04184,(4330849:0.00301,(4213913:0.00562,4400869:0.01732)0.873:0.01401)0.990:0.03708)1.000:0.25863,(108120:0.10584,(((100780:0.04977,1105:0.14453)1.000:0.08198,(1127611:0.14359,(189388:0.11398,(4397178:0.07135,138956:0.08044)0.995:0.0289)0.985:0.02773)0.781:0.01276)1.000:0.06365,(4438983:0.12912,(4468716:0.16582,(4426773:0.11179,809464:0.17226)0.989:0.05734)0.353:0.02696)0.986:0.03462)0.679:0.03619)1.000:0.32133)0.792:0.04721,275300:0.2632)0.107:0.02131)0.976:0.03643,(((4482702:0.15124,548718:0.18776)0.877:0.04384,(4034664:0.2004,(((4399808:0.1105,(4326809:0.09426,(4298920:0.09581,(4316226:0.02052,91842:0.00239)1.000:0.09974)0.987:0.03176)0.974:0.02058)0.982:0.02472,((4481303:0.13328,792693:0.08101)0.903:0.02972,4349218:0.09654)0.430:0.0116)0.972:0.01942,(((((4335553:0.05739,(4382733:0.04849,4454167:0.04668)0.999:0.04039)0.951:0.02693,(4404172:0.09263,(1090745:0.03495,755091:0.03338)1.000:0.03504)0.999:0.03055)0.748:0.01615,((((645886:0.01819,836802:0.05386)0.993:0.01667,737413:0.02942)0.234:0.00509,1107188:0.02649)1.000:0.04311,(308778:0.10301,(810450:0.03752,(568917:0.0183,571700:0.02933)1.000:0.05769)0.798:0.01802)0.966:0.01533)0.984:0.02633)0.000:0.01865,((4373725:0.02133,795165:0.01874)1.000:0.07174,((4414734:0.10823,((840576:0.11528,(4319513:0.10187,1131309:0.06978)0.782:0.01729)1.000:0.05132,(136311:0.0827,(1121657:0.0195,1131325:0.01718)1.000:0.07885)1.000:0.04756)0.099:0.01094)0.929:0.01364,(653931:0.0766,(3719109:0.08674,((578097:0.00919,(4433512:0.01117,4471198:0.02768)0.438:0.00236)0.844:0.00289,((4413720:0.02564,(206963:0.02105,113232:0.01734)0.869:0.00302)0.088:0.00198,(284171:0.01122,112867:0.00983)0.964:0.00673)0.582:0.00277)0.949:0.01434)0.994:0.02809)1.000:0.04385)0.353:0.00772)0.941:0.01761)0.000:0.00235,828305:0.15918)0.891:0.01292)0.940:0.01506)0.946:0.0182)0.183:0.01179,222456:0.17472)0.803:0.00835)0.287:0.00934)0.739:0.01141)0.159:0.01806)0.982:0.02296)0.934:0.01329)0.571:0.01428)0.985:0.02054)0.330:0.00272,(4473477:0.09511,(590604:0.04249,833182:0.04943)1.000:0.05854)0.986:0.03021)0.888:0.00437)0.120:0.00189)0.981:0.01495)0.910:0.0085)0.787:0.00375)0.977:0.01774)0.977:0.02086)0.987:0.02462,((241877:0.08568,(573035:0.0404,134470:0.00948)0.784:0.0116)1.000:0.05423,(4427802:0.0284,653394:0.00533)1.000:0.04019)0.979:0.0185)0.938:0.01264)0.880:0.00733,(4467810:0.01835,703846:0.04085)0.864:0.0128)0.966:0.01411)0.908:0.00771,(301677:0.03586,655531:0.03087)1.000:0.02616)0.451:0.00556)0.937:0.00518,((4449703:0.06973,(3991164:0.01687,4469924:0.02025)0.996:0.01991)0.975:0.01393,(614814:0.024,((330570:0.01897,383122:0.0197)0.972:0.00764,((2455156:0.01761,4471631:0.01411)0.979:0.00737,(((4463542:0.01797,(4463153:0.01291,1123873:0.01734)0.082:0.00155)0.917:0.00342,((1136455:0.01847,(4386267:0.05426,4433573:0.01974)0.794:0.00336)0.451:0.00177,4420059:0.01195)0.739:0.00085)0.892:0.00318,4321176:0.02364)0.985:0.00819)0.444:0.00016)0.963:0.00647)0.981:0.01036)0.906:0.00744)0.832:0.00302)0.485:0.0025,((919466:0.01225,((341488:0.03841,(261882:0.03539,353069:0.00948)0.084:0.00156)0.956:0.00553,((4301865:0.01695,(((1078248:0.0107,140024:0.00806)0.987:0.01088,(554312:0.01303,4344355:0.04257)0.818:0.00238)0.085:0.00304,(322136:0.02414,(28732:0.00476,33595:0.02809)0.999:0.01907)0.998:0.01673)0.843:0.0034)0.874:0.00513,138493:0.02716)0.951:0.0059)0.777:0.00173)0.995:0.01117,(792218:0.0162,(1112200:0.02443,(553595:0.03925,573338:0.02323)0.652:0.00067)0.997:0.01364)0.938:0.00659)0.875:0.00453)0.552:0.00404,((346340:0.06276,1125320:0.02174)0.703:0.00613,(4471122:0.0547,143739:0.06949)0.979:0.0209)0.873:0.00612)0.906:0.00788)0.702:0.00646)1.000:0.0268,(((((2510538:0.00014,15059:0.01149)0.807:0.00146,(257492:0.01376,((998383:0.02184,(922887:0.00938,(949789:0.00488,(879565:0.0137,(1016923:0.00844,(1040220:0.0085,1058950:0.00946)0.997:0.011)0.935:0.00651)0.999:0.01428)0.976:0.00825)0.985:0.01227)0.950:0.00684,(((1696853:0.01056,4417848:0.01554)1.000:0.00014,(((521851:0.0086,892845:0.01333)0.979:0.00015,(261241:0.01012,221127:0.01564)0.513:0.00014)0.692:0.00014,(1920110:0.02273,3504774:0.01366)0.741:0.00038)0.906:0.00016)0.672:0.00011,((((954947:0.03464,((1095524:0.01677,921726:0.02041)0.906:0.00448,(855224:0.03547,972571:0.02474)0.399:0.00363)0.995:0.00012)0.998:0.00093,((4297562:0.01928,(4353676:0.01825,4426626:0.0154)0.908:0.00777)0.759:0.00117,(945064:0.01806,(4337578:0.01032,1081134:0.02478)0.839:0.00445)0.919:0.00346)0.458:0.00014)0.328:0.00015,(4483015:0.00081,996167:0.00787)0.543:0.00014)0.780:0.00096,(915327:0.02241,923909:0.00997)0.923:0.00418)0.987:0.00639)0.798:0.00147)0.875:0.00016)0.888:0.00179)0.858:0.00288,((((1065569:0.03445,945326:0.02577)0.945:0.00675,(905652:0.02142,(864021:0.00696,907684:0.02924)0.886:0.00015)0.881:0.00302)0.976:0.00757,1076668:0.00199)0.992:0.01346,(618222:0.01596,((4344968:0.01582,4437128:0.03019)0.999:0.01957,(15062:0.03032,(3770277:0.05462,(240694:0.00241,369668:0.00239)0.999:0.02003)0.745:0.0115)0.851:0.00357)0.986:0.01469)0.990:0.0132)0.992:0.01337)0.668:0.00435,(744251:0.02618,(519677:0.00951,593672:0.00016)0.999:0.01746)0.803:0.00567)0.587:0.00352,(528909:0.03592,((663101:0.0276,879039:0.02099)0.662:0.00567,(615025:0.02952,611931:0.02109)0.819:0.00381)1.000:0.04841)0.903:0.00926)0.917:0.00697)0.629:0.00419,((4478762:0.03087,676511:0.0101)0.877:0.00487,((527065:0.02552,(514624:0.01415,(907583:0.00321,167237:0.04684)0.974:0.00893)0.734:0.00075)0.900:0.00422,2264288:0.02695)0.998:0.01584)0.752:0.00178)0.328:0.00524)0.880:0.01024,(((((137026:0.03137,(26608:0.01508,318764:0.04295)0.964:0.01639)0.996:0.01976,(((578837:0.01891,(4324587:0.04882,4371645:0.01349)0.992:0.01378)0.840:0.00842,(4303765:0.03289,1722623:0.04366)0.931:0.00799)0.668:0.00308,((4416659:0.02079,((288521:0.01506,(((805007:0.02603,851733:0.00015)1.000:0.02162,((192832:0.01467,354256:0.02029)0.636:0.00212,(326180:0.01773,(329402:0.00839,242917:0.02718)0.492:0.00229)0.927:0.00594)0.381:0.00272)0.978:0.00586,588197:0.00173)0.856:0.00233)0.934:0.00743,(4358602:0.0164,685156:0.00853)0.999:0.02004)0.260:0.00365)0.979:0.01135,(326721:0.02739,(297457:0.02447,(275845:0.01325,4315658:0.05985)0.970:0.01114)0.341:0.00596)0.875:0.00497)1.000:0.0341)0.877:0.00485)0.867:0.00495,((679245:0.01855,((4389033:0.00711,290573:0.0167)0.239:0.00431,(846656:0.00718,((4480189:0.01188,((4456784:0.06285,518033:0.06072)0.734:0.00082,(73609:0.00953,1546671:0.00652)0.760:0.00092)0.868:0.0017)0.477:0.00083,1132297:0.00826)0.976:0.00724)0.214:0.00299)0.876:0.00421)0.968:0.00828,(((4480686:0.01296,(326270:0.01874,4450903:0.00619)0.735:0.00478)1.000:0.02367,((4412873:0.0194,((((((975918:0.01038,(816919:0.02591,((818144:0.01826,(1121124:0.00725,(((1062475:0.00201,(112026:0.01297,836776:0.00177)0.875:0.00445)0.959:0.00631,4482015:0.01031)0.181:0.00245,(4379242:0.00082,833679:0.0017)0.874:0.00016)0.987:0.00944)1.000:0.01923)0.824:0.00238,809106:0.0035)0.192:0.00196)0.976:0.00736)0.531:0.00156,(356529:0.00416,171232:0.01685)0.976:0.00602)0.829:0.00213,((((128300:0.01711,131921:0.02302)0.942:0.00504,(537734:0.0158,146935:0.01022)0.873:0.00451)0.825:0.00369,((15129:0.01448,(244464:0.04435,958496:0.02114)0.927:0.00014)0.717:0.00082,(((818672:0.02035,(807795:0.01767,(((813785:0.01796,816642:0.03573)0.852:0.00342,823803:0.02667)0.747:0.0008,(521424:0.01729,815132:0.02934)0.991:0.00015)0.833:0.00154)0.562:0.00081)0.414:0.00444,(137580:0.00985,(584571:0.00485,703741:0.00651)0.984:0.00908)0.842:0.00347)0.766:0.00172,1668820:0.04486)0.740:0.00016)0.898:0.00272)0.984:0.00807,133065:0.00567)0.994:0.00945)0.983:0.00779,((463361:0.00833,(47365:0.01115,134467:0.01296)0.926:0.00464)0.765:0.00183,131702:0.01072)0.964:0.00697)0.934:0.00525,((622013:0.01221,(808579:0.03009,813944:0.01531)0.994:0.01407)0.992:0.01282,(1019465:0.01244,((4344283:0.03581,(164187:0.0498,1765402:0.0262)0.800:0.00166)0.835:0.00152,((((563654:0.01845,(331248:0.03006,342787:0.02083)0.553:0.00187)0.770:0.0009,(273320:0.02088,((187233:0.0228,182764:0.02091)0.720:0.00522,(574021:0.0072,(350242:0.01633,(509452:0.01505,((330353:0.01039,549756:0.00529)0.725:0.00107,581474:0.02485)0.669:0.00329)0.927:0.00543)0.924:0.00428)0.921:0.00511)0.943:0.00513)0.887:0.00014)0.731:0.00102,308463:0.012)0.994:0.00015,(((350349:0.02351,335967:0.01904)0.781:0.00015,338845:0.00512)0.925:0.00077,(326968:0.00506,4428313:0.00246)0.907:0.00317)0.673:0.00016)0.856:0.00157)0.989:0.00719)0.576:0.00477)0.947:0.00888)0.188:0.00177,(133075:0.00941,(236308:0.02683,130864:0.00591)0.937:0.00652)1.000:0.01541)1.000:0.02983)0.973:0.01292,634120:0.02918)0.488:0.00395)0.898:0.0069,288784:0.0292)0.596:0.00321)0.773:0.00271)0.963:0.01226,(((752685:0.04291,(251243:0.00585,4380803:0.02381)0.954:0.0149)1.000:0.04574,(4423978:0.00502,564704:0.01098)0.526:0.00208)0.598:0.0037,(4373641:0.0188,64384:0.00289)0.797:0.00382)1.000:0.06297)0.270:0.01104,(939084:0.05471,(886735:0.0184,945519:0.04057)0.603:0.01461)1.000:0.04364)0.820:0.00765)0.981:0.01381,(511795:0.0097,((332718:0.03413,586458:0.00395)1.000:0.03654,(1027587:0.00561,(993647:0.0203,(899059:0.00102,(4348151:0.0215,(864640:0.0324,929580:0.00287)0.670:0.00711)0.893:0.008)0.996:0.01452)0.970:0.00951)0.829:0.00306)0.933:0.00891)1.000:0.02199)0.926:0.007,((870762:0.05042,((535353:0.00267,(((523036:0.00785,967433:0.00345)0.917:0.00576,((881590:0.01913,882765:0.01123)0.994:0.01226,((((((4309767:0.01033,4297758:0.03586)0.751:0.00103,(((1030985:0.03248,1016257:0.01874)0.943:0.00583,(((4443237:0.03503,(4337755:0.00803,4446902:0.02064)0.996:0.0136)0.958:0.01012,(4323059:0.01434,4407434:0.07179)0.289:0.00566)0.424:0.00313,(4453535:0.02066,4326277:0.01521)0.927:0.00388)0.733:0.001)0.433:0.00016,(((922239:0.0066,(384716:0.02537,925091:0.00906)0.937:0.00636)0.999:0.02354,(858896:0.0138,905088:0.01224)0.416:0.00469)0.989:0.01173,(((1033235:0.01274,1097593:0.0256)0.953:0.00481,4376905:0.0165)0.745:0.00015,1025385:0.02118)0.953:0.00328)0.843:0.00015)0.547:0.00015)0.355:0.00014,((1071929:0.02275,917017:0.01707)0.551:0.00417,(1011983:0.02396,4304528:0.01791)0.038:0.00148)0.886:0.00014)1.000:0.00012,(4342860:0.00164,1712416:0.00161)0.849:0.00014)0.902:0.00237,(2973395:0.00999,(4384936:0.01487,1101669:0.02818)0.506:0.00095)0.979:0.00533)0.671:0.00051,(808852:0.00695,14920:0.01837)0.958:0.00715)0.954:0.00724)0.983:0.00926)0.716:0.01063,1074210:0.00697)0.981:0.01114)0.594:0.0029,1015143:0.01101)0.311:0.00978)1.000:0.03013,((237444:0.02087,(294885:0.03925,341322:0.00107)0.837:0.01186)0.999:0.02463,(916108:0.02505,(((956553:0.00964,1061772:0.02029)0.990:0.01401,960131:0.01246)0.727:0.00106,894774:0.02052)0.997:0.01575)0.891:0.00936)0.838:0.00492)0.981:0.01069)0.996:0.01405)0.929:0.01224,(4482888:0.03307,((303204:0.03415,605266:0.02237)0.947:0.01039,(317522:0.02887,(110020:0.07362,(((4315660:0.02148,(((318763:0.02385,4468805:0.00907)0.975:0.00701,(332466:0.01869,544419:0.00881)0.873:0.00014)0.916:0.00015,930301:0.02116)0.785:0.00014)0.988:0.00818,1100972:0.00409)0.830:0.00565,299943:0.00926)0.357:0.00985)0.760:0.01577)0.899:0.01332)0.946:0.01202)0.822:0.01099)0.989:0.01121,(((((299918:0.01214,302919:0.04096)0.905:0.0047,(15458:0.00806,((521294:0.02684,(294794:0.01423,295590:0.02146)0.408:0.00061)0.992:0.00015,(3965747:0.01728,4143457:0.02144)0.755:0.00082)0.620:0.00015)0.778:0.00047)0.763:0.00109,((((316587:0.00084,328283:0.01572)0.875:0.00175,(349024:0.02041,(301270:0.00482,327851:0.01626)0.971:0.00951)0.916:0.00558)0.792:0.00092,(288054:0.02375,290759:0.02284)0.956:0.00528)0.132:0.00084,(1109395:0.00766,(15441:0.019,(15440:0.01283,15483:0.02129)0.845:0.01053)0.961:0.00876)0.769:0.00124)0.890:0.00231)0.997:0.00718,4441854:0.00759)0.963:0.00014,((1124305:0.00012,1146865:0.00083)0.999:0.00903,(897007:0.01147,((624246:0.01009,756189:0.03241)0.985:0.00781,(104405:0.00383,301574:0.01139)0.137:0.002)0.945:0.00487)0.835:0.00014)0.938:0.00385)0.866:0.00237)0.759:0.00067,(110438:0.01276,(4441855:0.00815,(4303016:0.00746,(((4425214:0.02472,(2901965:0.02564,511475:0.01534)0.926:0.00569)0.596:0.00058,4392549:0.00521)0.741:0.00045,((2358923:0.00801,1056058:0.0131)0.765:0.00087,((4472685:0.01723,(1085832:0.013,3264735:0.03561)0.004:0.00126)0.782:0.00147,(941096:0.01757,(((516966:0.00528,(54794:0.01132,(197273:0.02014,513500:0.01238)0.791:0.00014)0.227:0.00085)0.860:0.00163,((1015154:0.01757,(920226:0.01372,994219:0.02174)0.892:0.00529)0.372:0.00173,(4463579:0.02313,(4404925:0.02071,992057:0.01859)0.867:0.00336)0.760:0.00085)0.549:0.00094)1.000:0.00015,(4297161:0.01633,1085033:0.03809)0.959:0.00744)0.238:0.00014)1.000:0.00014)0.745:0.00016)0.962:0.00014)0.859:0.00196)0.978:0.00644)0.596:0.00184)0.892:0.00271)0.610:0.00085,328458:0.00725)0.887:0.00228)0.895:0.00177)0.859:0.00159,(((4415177:0.00398,(4474756:0.01633,((4416763:0.0249,(4314737:0.01913,4447992:0.0076)0.878:0.00192)0.973:0.00016,((((217734:0.02104,4344207:0.00804)0.737:0.00113,((1047674:0.01266,799884:0.02446)0.741:0.00041,936798:0.01403)0.773:0.0008)0.962:0.00015,((4383407:0.01597,4431829:0.01828)0.962:0.00596,(4423321:0.02687,4431828:0.0134)0.837:0.00181)0.836:0.00148)0.990:0.00703,1141646:0.0113)0.926:0.00353)0.867:0.00237)0.988:0.00644)0.914:0.00238,((3407515:0.01454,((4315974:0.01537,4438166:0.01353)0.946:0.00591,(261156:0.01832,802262:0.03456)0.913:0.00419)0.736:0.00084)0.488:0.00014,((1049256:0.03138,(((((864129:0.00907,(4317267:0.02142,936190:0.03461)0.828:0.00253)0.381:0.00159,(1035753:0.01952,(1092300:0.02002,929713:0.0277)0.928:0.00589)0.847:0.00209)0.789:0.00148,4371765:0.01842)0.780:0.00086,98605:0.02478)0.963:0.00027,(1000273:0.01581,1075283:0.0122)0.832:0.00183)0.188:0.00026)0.000:0.0001,(1088134:0.01734,(959009:0.01602,1023716:0.02052)0.999:0.01675)0.749:0.00126)1.000:0.00018)0.797:0.00016)0.691:0.00014,15570:0.01877)0.954:0.00237)0.874:0.00157)0.864:0.00164,872446:0.00968)0.876:0.00163)0.873:0.00179)0.791:0.00087)0.364:0.00014)0.811:0.00089)0.223:0.00014)0.399:0.00014)0.546:0.00016,(((890460:0.01268,916510:0.01399)0.695:0.00316,1067660:0.01899)0.908:0.00297,(((958405:0.01845,991729:0.01754)0.878:0.00273,((((4448457:0.02632,((910500:0.01697,997595:0.02615)0.971:0.00678,894045:0.0126)0.420:0.00016)0.825:0.00215,(932853:0.02304,885560:0.02297)0.890:0.00015)0.908:0.00169,(919898:0.03207,955003:0.01367)0.930:0.00419)0.736:0.00015,((893335:0.01286,933156:0.02206)0.892:0.00307,((1057875:0.02308,886612:0.02313)0.772:0.00256,(1030188:0.01685,984572:0.02071)0.886:0.00313)0.743:0.00086)0.789:0.00091)0.848:0.00088)0.873:0.00014,(4318710:0.01742,(1040009:0.01583,((1000872:0.02216,(932208:0.0106,((4313935:0.04188,981894:0.00929)0.405:0.00557,(4322858:0.01262,955886:0.01177)0.854:0.00288)0.923:0.00519)0.836:0.00338)0.705:0.00092,(937163:0.01946,(868803:0.01589,932370:0.01463)0.687:0.00431)0.904:0.00374)0.786:0.00172)0.959:0.00425)0.751:0.00083)0.940:0.00016)0.823:0.00083)0.200:0.00016);
