# Supplementary material for: Phylogenetic approaches to microbial community classification
Source: Microbiome. 2015 Oct 5;3:47. doi: 10.1186/s40168-015-0114-5 (PMC4593236; doi:10.1186/s40168-015-0114-5)
Supplement: Additional file 3: — Script to produce clade abundance features. (ZIP 788 kb) [file 40168_2015_114_MOESM3_ESM.zip › script/create_clade/README]

Prerequisites:
-Python 2.7 or later.
-DendroPy installed. 

`clade_abundance_script.py'
=================
Usage: python clade_abundance_script.py [options] 

options:
-i --input   Input tab-separated OTU Table file
-t --tree    Input a rooted phylogenetic tree, an unrooted tree will be
-f --format  Specify the tree file format, eg. newick, nexus and etc
-o --output  Output file

'Example'
=================
python clade_abundance_script.py -i otu_table.txt -t otu_tree.tre -f newick -o clade_table.txt
