# Supplementary material for: Phylogenetic approaches to microbial community classification
Source: Microbiome. 2015 Oct 5;3:47. doi: 10.1186/s40168-015-0114-5 (PMC4593236; doi:10.1186/s40168-015-0114-5)
Supplement: Additional file 6: — Clade counts raw dataset. (TXT 9,214 kb) [file 40168_2015_114_MOESM6_ESM.txt]

Site	Taxon	U_1544	U_1817	U_1546	U_6248	U_6249	U_6243	U_6240	U_6241	U_6246	U_6247	U_6244	U_6245	U_1542	U_4775	U_1811	U_4773	U_4697	U_4574	U_1140	U_1141	U_1142	U_1143	U_1145	U_1146	U_1147	U_1148	U_1149	U_4779	U_981	U_6242	U_4694	U_5265	U_5267	U_5266	U_5261	U_5260	U_5263	U_5262	U_3209	U_5269	U_5268	U_4249	U_4244	U_4245	U_4246	U_4247	U_4240	U_4241	U_4242	U_4243	U_2066	U_3049	U_3048	U_3739	U_3738	U_3734	U_3040	U_3047	U_3046	U_3045	U_3044	U_3332	U_210	U_211	U_212	U_213	U_214	U_215	U_216	U_217	U_219	U_6746	U_6744	U_6743	U_6742	U_6741	U_6749	U_6748	U_1777	U_1776	U_1775	U_1774	U_1773	U_1772	U_1771	U_1770	U_1779	U_1778	U_675	U_3958	U_3951	U_3950	U_3953	U_3952	U_3955	U_3954	U_3957	U_3956	U_6523	U_6521	U_6520	U_6527	U_6526	U_6525	U_6524	U_6529	U_6528	U_1553	U_1552	U_1551	U_1557	U_1556	U_1555	U_1554	U_1559	U_1558	U_1809	U_1808	U_1144	U_2150	U_2606	U_2607	U_2604	U_2605	U_2602	U_2600	U_2601	U_2609	U_140	U_144	U_5078	U_5079	U_5070	U_5071	U_5072	U_5073	U_5074	U_5076	U_4389	U_4388	U_4381	U_4380	U_4383	U_4382	U_4385	U_4384	U_4387	U_4386	U_517	U_5382	U_5383	U_5380	U_5381	U_5386	U_5387	U_5384	U_5385	U_2549	U_5388	U_1603	U_4657	U_4656	U_4653	U_4651	U_4650	U_4659	U_4658	U_3385	U_3386	U_3387	U_3380	U_3381	U_3382	U_3388	U_3389	U_5926	U_5927	U_5925	U_5922	U_5923	U_5920	U_5921	U_5928	U_5929	U_4437	U_4032	U_4031	U_4037	U_4036	U_4035	U_4034	U_4039	U_4038	U_2548	U_3309	U_3560	U_3561	U_3562	U_3563	U_3564	U_3565	U_3566	U_3567	U_3568	U_3569	U_3304	U_3654	U_3655	U_5816	U_3652	U_3653	U_3302	U_3651	U_5118	U_2383	U_2382	U_2381	U_2380	U_2387	U_2386	U_2385	U_2384	U_3472	U_2389	U_2388	U_6053	U_6052	U_2199	U_5045	U_2168	U_2166	U_2164	U_2162	U_2161	U_2160	U_5046	U_5516	U_5043	U_5042	U_6264	U_6265	U_6266	U_6267	U_6260	U_6261	U_6262	U_6268	U_6269	U_6453	U_6452	U_6451	U_6450	U_6457	U_4391	U_6455	U_2870	U_6454	U_2872	U_4394	U_4395	U_1976	U_2874	U_1128	U_1129	U_1122	U_1120	U_1121	U_1126	U_1127	U_1124	U_1125	U_2879	U_5719	U_5718	U_5249	U_5248	U_5247	U_5246	U_5245	U_5244	U_5243	U_5242	U_5241	U_5240	U_2024	U_348	U_3717	U_3716	U_3714	U_3713	U_3712	U_3711	U_3710	U_3719	U_580	U_581	U_582	U_583	U_584	U_585	U_586	U_587	U_588	U_6721	U_6720	U_6722	U_6724	U_6727	U_6726	U_6729	U_6728	U_6899	U_6898	U_1711	U_1710	U_1712	U_1715	U_1714	U_1717	U_1716	U_1719	U_1718	U_3973	U_3977	U_3976	U_3974	U_3979	U_3978	U_6099	U_6098	U_6093	U_6092	U_6091	U_6090	U_6097	U_6096	U_6095	U_6094	U_1829	U_1828	U_1827	U_1826	U_1825	U_1824	U_1823	U_1822	U_1821	U_1820	U_2596	U_2594	U_2595	U_2592	U_2593	U_2590	U_2591	U_2598	U_2599	U_2058	U_2620	U_2621	U_2622	U_2623	U_2624	U_2625	U_2626	U_2627	U_2628	U_2629	U_5012	U_5011	U_5016	U_5017	U_5014	U_5015	U_5018	U_5019	U_1203	U_1936	U_4631	U_4630	U_4633	U_4632	U_4635	U_4634	U_4636	U_4639	U_4638	U_3368	U_3369	U_3366	U_3367	U_3364	U_3365	U_3362	U_3363	U_3360	U_3361	U_5900	U_5901	U_5902	U_5903	U_5904	U_5905	U_5906	U_5907	U_5908	U_5909	U_5581	U_3123	U_5583	U_6150	U_3509	U_3503	U_3500	U_3501	U_3506	U_3507	U_3504	U_3505	U_4937	U_2369	U_2368	U_2365	U_2364	U_2367	U_2366	U_2360	U_2362	U_4024	U_1991	U_2109	U_3043	U_3042	U_2101	U_2103	U_2102	U_2105	U_2104	U_2107	U_2106	U_3736	U_1997	U_3730	U_395	U_394	U_397	U_396	U_391	U_390	U_393	U_392	U_3732	U_399	U_398	U_2698	U_6288	U_6286	U_6284	U_6285	U_6282	U_6280	U_6281	U_2695	U_2694	U_2696	U_3553	U_2691	U_2690	U_2692	U_1104	U_1105	U_1106	U_1107	U_1101	U_1102	U_1103	U_1108	U_1109	U_1458	U_1459	U_5229	U_5228	U_5221	U_5220	U_5223	U_5222	U_5225	U_5227	U_5226	U_2088	U_5737	U_5736	U_5734	U_5733	U_5732	U_5731	U_5730	U_5739	U_5738	U_4176	U_4177	U_4174	U_4173	U_4170	U_4171	U_4178	U_4179	U_3771	U_624	U_627	U_626	U_621	U_3774	U_623	U_622	U_3779	U_3778	U_629	U_628	U_705	U_568	U_569	U_566	U_567	U_564	U_565	U_562	U_560	U_561	U_3195	U_3194	U_3197	U_3196	U_3191	U_3193	U_3192	U_3199	U_3198	U_6427	U_6709	U_6878	U_2828	U_2829	U_2826	U_6874	U_6701	U_2825	U_2822	U_2823	U_2820	U_6872	U_1738	U_1733	U_1732	U_1731	U_1730	U_1737	U_1736	U_1735	U_1734	U_3999	U_3998	U_3995	U_3994	U_3996	U_3991	U_3990	U_3993	U_3992	U_2399	U_1849	U_1848	U_1841	U_1840	U_1843	U_1842	U_1845	U_1844	U_1847	U_1846	U_218	U_4987	U_1573	U_5790	U_1572	U_6747	U_2648	U_2649	U_2642	U_2643	U_2640	U_2641	U_2646	U_2647	U_2645	U_1597	U_1596	U_1595	U_1594	U_1593	U_1592	U_1591	U_1590	U_1599	U_1598	U_6740	U_2566	U_5038	U_5039	U_5034	U_5035	U_5037	U_5030	U_5031	U_5032	U_5033	U_818	U_819	U_816	U_817	U_815	U_812	U_813	U_810	U_811	U_4506	U_4502	U_1348	U_5690	U_5691	U_5693	U_5694	U_5696	U_5698	U_5699	U_2171	U_4619	U_4618	U_4349	U_4348	U_4345	U_4344	U_4346	U_4341	U_4340	U_4343	U_3349	U_3698	U_3699	U_3340	U_3341	U_3342	U_3691	U_3345	U_3346	U_3347	U_5968	U_5969	U_1292	U_5962	U_5963	U_5960	U_5961	U_5964	U_5965	U_3959	U_50	U_2487	U_55	U_2115	U_2347	U_2346	U_2345	U_2344	U_2343	U_2342	U_2341	U_2340	U_2349	U_2348	U_3525	U_3526	U_3527	U_3520	U_3521	U_3522	U_3523	U_3528	U_3529	U_2123	U_2122	U_2121	U_2120	U_2127	U_2126	U_2125	U_2124	U_6116	U_6117	U_2129	U_2128	U_6112	U_6113	U_6110	U_6111	U_2908	U_4806	U_1804	U_1807	U_1694	U_1695	U_1696	U_1550	U_1690	U_1691	U_1692	U_1693	U_1801	U_1698	U_1699	U_3836	U_3837	U_3834	U_3835	U_3832	U_1803	U_3830	U_3831	U_1802	U_3838	U_3839	U_1470	U_1471	U_1472	U_1473	U_1474	U_1475	U_1476	U_1478	U_1479	U_5533	U_4497	U_1295	U_2228	U_2408	U_2229	U_5203	U_5202	U_5201	U_5200	U_5204	U_5758	U_5209	U_5208	U_4150	U_4151	U_4152	U_4153	U_4154	U_4155	U_4156	U_4157	U_4158	U_4407	U_4404	U_4405	U_4402	U_4400	U_4401	U_85	U_2224	U_603	U_602	U_601	U_600	U_606	U_605	U_604	U_3753	U_3752	U_609	U_608	U_3757	U_3756	U_3755	U_3754	U_2225	U_544	U_545	U_546	U_547	U_540	U_541	U_542	U_543	U_548	U_549	U_80	U_23	U_6857	U_6855	U_6853	U_6852	U_6851	U_6850	U_6859	U_6858	U_2800	U_2801	U_2802	U_2803	U_2805	U_2806	U_2807	U_83	U_3880	U_6581	U_6580	U_6583	U_6582	U_6585	U_6584	U_6587	U_6586	U_6589	U_6588	U_2544	U_27	U_2603	U_1156	U_2664	U_6324	U_2666	U_2667	U_2660	U_2608	U_6323	U_2663	U_2668	U_6328	U_1863	U_1862	U_1861	U_1860	U_1867	U_1866	U_1865	U_1864	U_1869	U_1868	U_4594	U_834	U_835	U_836	U_837	U_830	U_831	U_832	U_833	U_4597	U_838	U_839	U_4598	U_4847	U_1315	U_1314	U_1317	U_1316	U_1311	U_1310	U_1313	U_1312	U_1319	U_6605	U_4367	U_4365	U_4364	U_4363	U_4362	U_4361	U_4360	U_4369	U_5416	U_1052	U_5414	U_5415	U_5412	U_5413	U_5410	U_5948	U_5949	U_5418	U_5419	U_4091	U_4090	U_4092	U_4095	U_4094	U_4097	U_4096	U_4099	U_4440	U_4447	U_1059	U_4444	U_4113	U_3313	U_1604	U_3312	U_4448	U_4899	U_4898	U_3310	U_4891	U_4893	U_4892	U_4895	U_4894	U_4897	U_3322	U_3321	U_3326	U_3327	U_3324	U_3325	U_3328	U_3329	U_2321	U_2320	U_2322	U_2325	U_2324	U_2327	U_2326	U_2329	U_2328	U_2017	U_2016	U_3461	U_2015	U_3460	U_2014	U_6026	U_6651	U_6027	U_2011	U_2010	U_2499	U_2498	U_2493	U_2492	U_2491	U_2490	U_2497	U_2496	U_2495	U_2494	U_2994	U_5075	U_879	U_5077	U_2783	U_1678	U_1679	U_1676	U_1677	U_1674	U_1675	U_1672	U_1673	U_1670	U_1671	U_3810	U_3811	U_3813	U_3814	U_3815	U_3817	U_3818	U_5706	U_6819	U_1418	U_1419	U_6939	U_1412	U_1410	U_1411	U_1416	U_1417	U_1414	U_1415	U_2780	U_6813	U_6812	U_6811	U_3627	U_6810	U_6817	U_6816	U_6815	U_6814	U_2203	U_4253	U_5389	U_2200	U_993	U_991	U_990	U_997	U_996	U_995	U_994	U_999	U_998	U_5779	U_5778	U_5773	U_5772	U_5771	U_5770	U_5624	U_5776	U_5775	U_4428	U_4429	U_4138	U_4139	U_4132	U_4133	U_4130	U_4131	U_4136	U_4137	U_4134	U_4135	U_669	U_668	U_661	U_660	U_663	U_665	U_664	U_667	U_666	U_2204	U_522	U_520	U_521	U_526	U_527	U_524	U_525	U_528	U_529	U_2205	U_298	U_299	U_290	U_291	U_292	U_293	U_294	U_295	U_296	U_297	U_6831	U_2863	U_2860	U_2861	U_2866	U_2867	U_6837	U_6836	U_6838	U_2869	U_2209	U_958	U_955	U_951	U_1647	U_2688	U_2689	U_2686	U_2687	U_2684	U_2685	U_2682	U_2683	U_2680	U_2681	U_4655	U_4654	U_1889	U_1888	U_2521	U_1885	U_1884	U_1887	U_1886	U_1881	U_1880	U_1883	U_1882	U_1622	U_2156	U_1085	U_1084	U_1087	U_1086	U_1081	U_1080	U_1083	U_1082	U_1089	U_1088	U_2157	U_853	U_851	U_856	U_857	U_854	U_855	U_858	U_859	U_2154	U_6287	U_2517	U_6104	U_1339	U_1338	U_1337	U_1336	U_1335	U_1334	U_1333	U_1332	U_1331	U_6893	U_4301	U_4300	U_4303	U_4302	U_4305	U_4304	U_4307	U_4306	U_4309	U_4308	U_5924	U_1628	U_5430	U_5431	U_5432	U_5433	U_5434	U_5435	U_5436	U_5437	U_5438	U_5439	U_6891	U_6556	U_3866	U_1365	U_2192	U_2151	U_2193	U_6890	U_6557	U_2196	U_5055	U_2194	U_2195	U_6897	U_6554	U_6896	U_3308	U_3658	U_3659	U_3305	U_3306	U_3307	U_3300	U_3301	U_3303	U_2309	U_2308	U_2303	U_2302	U_2301	U_2300	U_2307	U_2306	U_2305	U_2304	U_1289	U_1427	U_4033	U_1425	U_4030	U_4020	U_1658	U_1659	U_1650	U_1651	U_1652	U_1653	U_1654	U_1655	U_1656	U_1657	U_3878	U_3879	U_1195	U_3872	U_3873	U_3870	U_3871	U_3876	U_3874	U_3875	U_6152	U_6153	U_6151	U_6156	U_6157	U_6154	U_6155	U_6158	U_6159	U_1434	U_1435	U_1436	U_1437	U_1430	U_1431	U_1432	U_1433	U_1438	U_1439	U_496	U_1709	U_736	U_590	U_734	U_732	U_598	U_647	U_646	U_645	U_644	U_643	U_642	U_641	U_640	U_649	U_648	U_1455	U_508	U_509	U_500	U_501	U_502	U_503	U_504	U_505	U_506	U_507	U_4114	U_4115	U_4116	U_4117	U_4110	U_4111	U_4112	U_4118	U_4119	U_3465	U_3464	U_3467	U_3466	U_3463	U_3462	U_3029	U_2155	U_3469	U_2733	U_6818	U_2848	U_2849	U_2844	U_2845	U_2846	U_2847	U_2840	U_2841	U_2842	U_2843	U_1330	U_3384	U_2518	U_2516	U_2514	U_2515	U_2512	U_2513	U_2510	U_2511	U_6369	U_6368	U_6361	U_6360	U_6363	U_6362	U_6365	U_6364	U_6366	U_6732	U_4975	U_6733	U_6731	U_6736	U_878	U_1703	U_870	U_871	U_872	U_873	U_874	U_875	U_876	U_877	U_1359	U_1358	U_1644	U_1351	U_1350	U_1353	U_1352	U_1355	U_1354	U_1356	U_5180	U_5181	U_5182	U_5183	U_5184	U_5185	U_5186	U_5639	U_5188	U_5189	U_5634	U_5635	U_5632	U_5633	U_5631	U_4329	U_4328	U_4323	U_4322	U_4320	U_4327	U_4326	U_4325	U_4324	U_5988	U_5989	U_5458	U_2169	U_5452	U_5981	U_5450	U_5451	U_5456	U_5985	U_5455	U_2167	U_1357	U_2165	U_1640	U_2163	U_4843	U_4859	U_4858	U_4588	U_4586	U_4585	U_4584	U_4583	U_4582	U_4581	U_4852	U_3678	U_3679	U_3670	U_3671	U_3672	U_3673	U_3674	U_3675	U_3676	U_3677	U_2989	U_2988	U_2981	U_2980	U_2983	U_2982	U_2985	U_2984	U_2987	U_2986	U_3582	U_3583	U_3581	U_3586	U_3587	U_3584	U_3585	U_3588	U_3589	U_5636	U_2938	U_2939	U_319	U_318	U_3846	U_315	U_314	U_317	U_311	U_310	U_313	U_312	U_1632	U_1633	U_1630	U_1631	U_1980	U_1981	U_1634	U_1635	U_1638	U_1639	U_1988	U_1989	U_1648	U_3854	U_3855	U_3856	U_3857	U_3850	U_3851	U_3852	U_3853	U_1834	U_3858	U_3859	U_2266	U_1837	U_2181	U_2180	U_2183	U_2182	U_2185	U_2184	U_2187	U_2186	U_2189	U_6175	U_6176	U_6177	U_6170	U_6171	U_6172	U_6173	U_1188	U_1189	U_1184	U_1186	U_1180	U_1181	U_1182	U_1183	U_2725	U_2724	U_2727	U_2726	U_2721	U_2723	U_2722	U_2729	U_2728	U_2507	U_2506	U_5459	U_1293	U_5980	U_5982	U_5983	U_5984	U_5457	U_5987	U_715	U_2782	U_5844	U_5847	U_5846	U_5841	U_5840	U_5843	U_5842	U_5849	U_5848	U_65	U_4468	U_4469	U_4464	U_4465	U_4466	U_4467	U_4460	U_4461	U_4462	U_4463	U_3119	U_3118	U_3449	U_3115	U_3446	U_3117	U_3116	U_3110	U_3441	U_2742	U_2538	U_2616	U_6691	U_2531	U_6693	U_2533	U_2534	U_2535	U_6697	U_6696	U_2741	U_1387	U_1123	U_6435	U_6434	U_6437	U_6436	U_6431	U_6430	U_6345	U_6432	U_2740	U_6349	U_6348	U_6439	U_6438	U_2747	U_126	U_127	U_124	U_125	U_123	U_120	U_121	U_128	U_129	U_2746	U_6700	U_6707	U_2744	U_6706	U_4589	U_6342	U_1372	U_1371	U_1370	U_1377	U_1376	U_1375	U_1379	U_1378	U_4857	U_4856	U_4851	U_4850	U_4853	U_4580	U_6704	U_5618	U_5619	U_6617	U_5610	U_5611	U_5612	U_5613	U_6340	U_5615	U_5616	U_5617	U_1912	U_1914	U_5060	U_6346	U_279	U_4103	U_4102	U_1004	U_1048	U_4454	U_4877	U_4876	U_4874	U_4873	U_4872	U_4870	U_4879	U_4878	U_3612	U_3613	U_3610	U_3611	U_3616	U_3617	U_3614	U_3615	U_3618	U_3619	U_5475	U_5476	U_5477	U_5470	U_5471	U_5472	U_5473	U_5478	U_5479	U_4705	U_4704	U_4707	U_4706	U_4701	U_4700	U_4703	U_4702	U_4709	U_4708	U_6031	U_6030	U_6033	U_6032	U_3108	U_6035	U_3457	U_6034	U_3106	U_6037	U_3107	U_6036	U_4181	U_339	U_338	U_333	U_332	U_331	U_330	U_337	U_336	U_334	U_6144	U_1618	U_1619	U_1968	U_1969	U_1966	U_1967	U_1964	U_1965	U_1962	U_1963	U_1960	U_1961	U_5715	U_5717	U_5716	U_5711	U_3580	U_5713	U_6149	U_2669	U_4338	U_2857	U_2709	U_2708	U_2707	U_2706	U_2705	U_2704	U_2703	U_2702	U_2701	U_2700	U_3111	U_1240	U_1247	U_939	U_935	U_934	U_937	U_931	U_930	U_933	U_932	U_5289	U_5288	U_5283	U_5282	U_5281	U_5280	U_5287	U_5286	U_5285	U_5284	U_1245	U_689	U_688	U_683	U_682	U_681	U_680	U_687	U_686	U_685	U_684	U_5869	U_5867	U_2469	U_5863	U_5862	U_5861	U_5860	U_3429	U_3428	U_3421	U_3420	U_3423	U_3422	U_3425	U_3424	U_3427	U_3426	U_1248	U_2401	U_316	U_3137	U_3136	U_3135	U_3134	U_3133	U_3132	U_3131	U_3130	U_3139	U_2552	U_2553	U_2550	U_2551	U_2556	U_2557	U_2554	U_2555	U_2558	U_2559	U_946	U_1361	U_1984	U_6419	U_6418	U_6417	U_6415	U_6414	U_6413	U_1986	U_6410	U_1636	U_1982	U_4623	U_1983	U_108	U_109	U_104	U_105	U_106	U_107	U_100	U_101	U_102	U_103	U_6002	U_1262	U_1264	U_2505	U_3390	U_1399	U_1398	U_2504	U_1395	U_1394	U_1397	U_1396	U_1391	U_1390	U_1393	U_2501	U_2500	U_2503	U_2502	U_5672	U_5673	U_5670	U_5671	U_5677	U_6178	U_6179	U_4811	U_4810	U_4813	U_4812	U_4815	U_4814	U_4817	U_4816	U_4819	U_4818	U_3715	U_6174	U_2188	U_2854	U_746	U_747	U_744	U_745	U_742	U_3639	U_740	U_741	U_3635	U_3636	U_3637	U_3630	U_3631	U_748	U_749	U_5499	U_5497	U_5492	U_5493	U_5490	U_5491	U_6426	U_4729	U_4728	U_4727	U_4726	U_4725	U_4724	U_4723	U_4722	U_4721	U_4720	U_6425	U_6350	U_3718	U_6423	U_6352	U_1185	U_17	U_16	U_15	U_1187	U_13	U_12	U_11	U_10	U_19	U_18	U_351	U_350	U_353	U_3093	U_355	U_354	U_3096	U_356	U_359	U_358	U_6126	U_2949	U_2948	U_2945	U_2944	U_2947	U_2946	U_2941	U_2940	U_2943	U_2942	U_1948	U_1949	U_1940	U_1941	U_1942	U_1943	U_1944	U_1945	U_1946	U_1947	U_3898	U_3899	U_3890	U_3892	U_3893	U_3894	U_3895	U_3896	U_3897	U_1100	U_3578	U_6065	U_6063	U_6060	U_4525	U_926	U_6069	U_2769	U_2768	U_2761	U_2760	U_2763	U_2762	U_2765	U_2764	U_2767	U_2766	U_1492	U_1493	U_1490	U_1491	U_1496	U_1497	U_1494	U_1495	U_1498	U_1499	U_651	U_139	U_589	U_918	U_913	U_912	U_911	U_910	U_917	U_916	U_915	U_914	U_1236	U_1237	U_1234	U_1235	U_1232	U_1230	U_1231	U_1239	U_655	U_5809	U_5808	U_5801	U_5800	U_5803	U_5802	U_5805	U_5804	U_5807	U_5806	U_1684	U_2720	U_5453	U_2372	U_3151	U_3150	U_3152	U_3155	U_3154	U_3157	U_3156	U_3159	U_3409	U_3408	U_2578	U_2579	U_2574	U_2575	U_2576	U_2577	U_2571	U_6653	U_2573	U_6745	U_5454	U_5783	U_6479	U_6478	U_6471	U_6470	U_6473	U_6472	U_6474	U_6477	U_6476	U_6892	U_6723	U_168	U_169	U_162	U_6725	U_160	U_161	U_166	U_167	U_164	U_165	U_6895	U_6894	U_1009	U_1008	U_1005	U_1007	U_1006	U_1001	U_1000	U_1003	U_1002	U_1366	U_2875	U_6387	U_6386	U_6385	U_6383	U_6381	U_6380	U_6389	U_6388	U_1713	U_5461	U_4567	U_4569	U_4568	U_3972	U_3971	U_3970	U_2113	U_2116	U_3039	U_2117	U_3788	U_5658	U_5659	U_3037	U_5126	U_5127	U_5124	U_5125	U_5122	U_3034	U_5120	U_5121	U_4839	U_4838	U_4529	U_4528	U_4299	U_4298	U_4297	U_4296	U_4295	U_4294	U_4293	U_4292	U_4291	U_4290	U_770	U_768	U_769	U_1297	U_764	U_765	U_767	U_760	U_761	U_762	U_763	U_4749	U_4748	U_4741	U_4742	U_4745	U_4744	U_4747	U_4746	U_5720	U_5197	U_5195	U_5194	U_39	U_38	U_35	U_34	U_37	U_36	U_31	U_30	U_33	U_32	U_5191	U_379	U_378	U_377	U_376	U_375	U_374	U_373	U_372	U_371	U_370	U_2967	U_2966	U_2965	U_2964	U_2963	U_2962	U_2961	U_2960	U_2969	U_2968	U_2921	U_3216	U_3217	U_3214	U_3215	U_3212	U_3213	U_3210	U_3211	U_3218	U_3219	U_2299	U_2298	U_2291	U_2290	U_2293	U_2292	U_2295	U_2294	U_2297	U_2296	U_1922	U_1920	U_1921	U_1926	U_1927	U_1924	U_1925	U_1928	U_1929	U_5235	U_1343	U_2035	U_2034	U_2037	U_2036	U_2031	U_2030	U_6046	U_6047	U_6049	U_2749	U_2748	U_2039	U_2038	U_3250	U_2597	U_3257	U_3803	U_4755	U_6020	U_971	U_973	U_972	U_974	U_977	U_976	U_979	U_978	U_1210	U_1211	U_1212	U_1213	U_1214	U_1215	U_1216	U_1217	U_1218	U_1219	U_445	U_444	U_5355	U_5354	U_5357	U_5351	U_5350	U_5353	U_5352	U_5829	U_5828	U_5359	U_5358	U_442	U_4198	U_4199	U_4194	U_4195	U_4196	U_4197	U_4191	U_4192	U_4193	U_4995	U_4996	U_4997	U_4990	U_4991	U_4992	U_4993	U_4998	U_4999	U_3510	U_6306	U_3840	U_2917	U_3179	U_3178	U_3173	U_3172	U_3171	U_3170	U_3177	U_3176	U_3175	U_3174	U_498	U_499	U_492	U_493	U_490	U_491	U_497	U_494	U_495	U_1135	U_141	U_142	U_143	U_145	U_146	U_147	U_148	U_149	U_6676	U_6675	U_6674	U_6673	U_6672	U_6671	U_6670	U_6679	U_6678	U_1027	U_1026	U_1025	U_1024	U_1023	U_1022	U_1021	U_1020	U_1029	U_1028	U_198	U_2286	U_6905	U_6904	U_6907	U_6906	U_6901	U_6900	U_6903	U_6902	U_6459	U_6458	U_6909	U_6908	U_194	U_4863	U_6627	U_3660	U_4799	U_2787	U_6005	U_2785	U_2784	U_6000	U_6553	U_2781	U_6551	U_5108	U_5109	U_4392	U_5100	U_5101	U_5102	U_5103	U_5104	U_5105	U_5106	U_5107	U_5013	U_5010	U_6558	U_2788	U_708	U_709	U_702	U_703	U_700	U_701	U_706	U_707	U_704	U_778	U_2073	U_3448	U_4507	U_4505	U_4504	U_4503	U_4501	U_3114	U_3445	U_4509	U_59	U_58	U_53	U_52	U_51	U_57	U_56	U_54	U_5256	U_3113	U_3112	U_2901	U_2900	U_2903	U_2902	U_2905	U_2904	U_2907	U_2906	U_2909	U_4763	U_4762	U_4761	U_4760	U_4767	U_4766	U_4765	U_4764	U_4769	U_3230	U_3231	U_3232	U_3233	U_3234	U_3235	U_3236	U_3237	U_3238	U_3239	U_6195	U_6489	U_5259	U_5233	U_5230	U_5231	U_263	U_5236	U_5237	U_3592	U_5234	U_6481	U_6482	U_4234	U_2572	U_6484	U_268	U_1908	U_1909	U_1904	U_1905	U_1906	U_1907	U_1900	U_1901	U_1902	U_1903	U_6028	U_6029	U_2019	U_2018	U_6022	U_6023	U_6021	U_2013	U_2012	U_6024	U_6025	U_6044	U_5356	U_4390	U_4396	U_2083	U_959	U_957	U_956	U_954	U_953	U_952	U_950	U_4397	U_1278	U_1279	U_1272	U_1273	U_1270	U_1271	U_1276	U_1277	U_1274	U_1275	U_5593	U_5592	U_5591	U_5590	U_5596	U_5595	U_5594	U_5599	U_5598	U_1787	U_2472	U_5052	U_5379	U_5378	U_5377	U_5376	U_5375	U_5374	U_5373	U_5372	U_5371	U_5370	U_5053	U_4978	U_4979	U_4976	U_4974	U_4972	U_4973	U_4970	U_4971	U_2085	U_6322	U_3848	U_1526	U_1527	U_1524	U_1525	U_1251	U_1992	U_5214	U_1996	U_1995	U_1994	U_6611	U_6610	U_6613	U_6612	U_6615	U_6614	U_6616	U_6619	U_6618	U_1999	U_1041	U_1040	U_1043	U_1042	U_1045	U_1044	U_1047	U_1046	U_1049	U_4526	U_2539	U_6929	U_6928	U_6927	U_6926	U_6925	U_6924	U_6923	U_6922	U_6921	U_6920	U_20	U_2530	U_6690	U_2532	U_2466	U_2467	U_2464	U_2465	U_2462	U_2463	U_2460	U_2461	U_2468	U_2536	U_2537	U_3737	U_3731	U_714	U_5162	U_5163	U_5160	U_5161	U_5166	U_5167	U_5164	U_5165	U_5169	U_5576	U_5571	U_720	U_721	U_722	U_723	U_724	U_725	U_726	U_727	U_728	U_729	U_3697	U_5218	U_6343	U_6341	U_5786	U_5787	U_5784	U_5785	U_5782	U_5780	U_5781	U_6347	U_5788	U_5789	U_6433	U_6344	U_4561	U_4560	U_4563	U_4562	U_4565	U_4564	U_4566	U_3780	U_3781	U_3782	U_3783	U_3784	U_3785	U_3038	U_3787	U_3036	U_3035	U_3032	U_3033	U_3030	U_3031	U_1222	U_5275	U_615	U_2929	U_2928	U_2923	U_2922	U_2920	U_2927	U_2926	U_2925	U_2924	U_4789	U_4788	U_4785	U_4784	U_4787	U_4786	U_4781	U_4780	U_4783	U_4782	U_3258	U_3259	U_3252	U_3253	U_3251	U_3256	U_3254	U_3255	U_1851	U_4350	U_4059	U_71	U_70	U_73	U_72	U_75	U_74	U_77	U_76	U_79	U_78	U_2259	U_2258	U_2255	U_2254	U_2257	U_2256	U_2250	U_2253	U_2252	U_6004	U_2786	U_6006	U_6007	U_6552	U_6001	U_6550	U_6003	U_6008	U_6009	U_2789	U_6559	U_2079	U_2078	U_2071	U_2070	U_2072	U_2075	U_2074	U_2077	U_2076	U_4522	U_265	U_264	U_267	U_266	U_261	U_260	U_262	U_122	U_269	U_1788	U_1789	U_1782	U_1783	U_1780	U_1781	U_1786	U_1784	U_1785	U_5986	U_571	U_1254	U_1255	U_1256	U_1257	U_1523	U_1253	U_1258	U_1259	U_1528	U_1529	U_5579	U_5578	U_5575	U_5574	U_5577	U_5570	U_5573	U_5572	U_710	U_5319	U_5318	U_5311	U_5310	U_5313	U_5312	U_5315	U_5314	U_5317	U_5316	U_2710	U_2711	U_2712	U_4958	U_4959	U_2713	U_4951	U_4952	U_4953	U_4955	U_4956	U_4046	U_4047	U_4044	U_4045	U_4042	U_4043	U_4040	U_4041	U_4691	U_4048	U_4049	U_2361	U_2363	U_3656	U_3140	U_3657	U_458	U_456	U_457	U_454	U_455	U_452	U_453	U_450	U_451	U_184	U_185	U_186	U_187	U_180	U_181	U_182	U_183	U_188	U_189	U_4954	U_771	U_6639	U_6633	U_6631	U_4957	U_6637	U_6635	U_6634	U_1069	U_1068	U_1063	U_1062	U_1061	U_1060	U_1067	U_1066	U_1065	U_1064	U_6714	U_6716	U_6497	U_1373	U_6495	U_6493	U_6492	U_6490	U_6710	U_6499	U_6498	U_6948	U_6712	U_4417	U_6941	U_3650	U_6943	U_6942	U_6945	U_6944	U_6947	U_6946	U_1374	U_3	U_2	U_1	U_7	U_6	U_5	U_4	U_9	U_8	U_2440	U_2441	U_2442	U_2443	U_2444	U_2445	U_2446	U_2447	U_2448	U_2449	U_4559	U_1897	U_2894	U_4226	U_4225	U_2108	U_2893	U_4222	U_5858	U_2892	U_5148	U_5149	U_5144	U_5145	U_5146	U_5147	U_5140	U_5141	U_5142	U_5143	U_3025	U_3024	U_6456	U_3026	U_3021	U_3020	U_3791	U_4977	U_4548	U_4239	U_4238	U_4235	U_4237	U_4236	U_4230	U_4233	U_4232	U_3018	U_3019	U_3012	U_3013	U_3015	U_3016	U_3017	U_1588	U_1859	U_6289	U_1852	U_99	U_98	U_97	U_96	U_95	U_94	U_93	U_1850	U_91	U_2277	U_2276	U_2275	U_2274	U_2273	U_2272	U_2271	U_2270	U_1584	U_6798	U_6799	U_2279	U_6283	U_1586	U_1855	U_3274	U_3275	U_3276	U_3277	U_3270	U_3271	U_3272	U_3273	U_3278	U_3279	U_2053	U_2052	U_6572	U_2050	U_6574	U_2056	U_2055	U_6577	U_6578	U_6579	U_2059	U_1578	U_243	U_242	U_241	U_240	U_247	U_246	U_245	U_244	U_249	U_248	U_2585	U_3242	U_3145	U_3247	U_3907	U_3904	U_3905	U_3902	U_3903	U_3900	U_3901	U_2582	U_3908	U_3909	U_1500	U_1501	U_1502	U_1503	U_1504	U_1505	U_1506	U_1507	U_1508	U_1509	U_5089	U_5088	U_5081	U_5080	U_5083	U_5082	U_5085	U_5084	U_5086	U_2227	U_459	U_4425	U_5556	U_5555	U_5554	U_5553	U_5552	U_5551	U_5550	U_5559	U_5558	U_4684	U_4685	U_4687	U_4680	U_4681	U_4682	U_4683	U_4938	U_4939	U_4688	U_4689	U_86	U_1456	U_886	U_881	U_883	U_1457	U_889	U_1454	U_5333	U_5332	U_5331	U_5330	U_5336	U_5887	U_5334	U_5889	U_1452	U_5339	U_5338	U_1453	U_4060	U_4061	U_4063	U_4064	U_1450	U_4066	U_4067	U_4068	U_4069	U_1451	U_3489	U_3488	U_3483	U_3482	U_3481	U_3487	U_3486	U_3485	U_3484	U_474	U_475	U_476	U_477	U_470	U_471	U_472	U_473	U_479	U_5884	U_3022	U_4875	U_2260	U_2631	U_2630	U_5622	U_2267	U_6963	U_6962	U_6961	U_6966	U_6965	U_6964	U_6969	U_6968	U_754	U_5878	U_5879	U_2428	U_2429	U_888	U_2422	U_2423	U_2420	U_2421	U_2426	U_2424	U_2425	U_6638	U_6215	U_6214	U_6217	U_6216	U_6211	U_6213	U_6212	U_6219	U_6218	U_4542	U_6630	U_4541	U_6012	U_6547	U_2089	U_1406	U_6541	U_6540	U_5474	U_6542	U_4547	U_2048	U_2049	U_2221	U_4544	U_4217	U_4216	U_4215	U_4214	U_4213	U_4212	U_4211	U_4210	U_4219	U_4218	U_3120	U_3122	U_288	U_6496	U_3124	U_3125	U_6494	U_3127	U_2080	U_6491	U_2081	U_2082	U_276	U_3126	U_277	U_5945	U_3072	U_3073	U_3070	U_3071	U_3076	U_3077	U_3074	U_3075	U_272	U_3078	U_3079	U_2211	U_2210	U_2213	U_2212	U_2215	U_2214	U_2217	U_2216	U_2219	U_2218	U_5946	U_6775	U_6772	U_6773	U_6770	U_5224	U_6940	U_5947	U_3298	U_3299	U_3296	U_3297	U_3294	U_3295	U_3292	U_3293	U_3290	U_3291	U_6518	U_6519	U_6512	U_6513	U_6510	U_6511	U_6516	U_6517	U_6514	U_6515	U_5885	U_4521	U_800	U_229	U_803	U_221	U_220	U_223	U_225	U_224	U_227	U_226	U_1749	U_1746	U_1747	U_1744	U_1745	U_1742	U_1743	U_1740	U_3920	U_3921	U_3922	U_3923	U_3925	U_3926	U_3927	U_3928	U_3929	U_3348	U_2717	U_1298	U_1299	U_1568	U_1569	U_1290	U_1563	U_1560	U_1566	U_1567	U_1564	U_1565	U_1799	U_1791	U_5531	U_5530	U_5532	U_5535	U_5537	U_5536	U_5539	U_5538	U_4918	U_4919	U_4668	U_4669	U_4666	U_4667	U_4665	U_4660	U_4661	U_3041	U_4008	U_4002	U_4000	U_4001	U_4006	U_4007	U_4004	U_335	U_412	U_413	U_410	U_411	U_416	U_417	U_414	U_415	U_418	U_419	U_1243	U_1534	U_426	U_1241	U_1533	U_1538	U_1614	U_1615	U_1616	U_4358	U_1610	U_1612	U_4357	U_1613	U_1581	U_4354	U_4355	U_6989	U_6988	U_6985	U_4352	U_6987	U_6986	U_6981	U_6980	U_6983	U_341	U_4603	U_531	U_2404	U_6184	U_6187	U_4175	U_2152	U_2153	U_6183	U_6182	U_4172	U_6189	U_6188	U_2158	U_2159	U_4543	U_3027	U_6239	U_6238	U_6237	U_6236	U_6234	U_6233	U_6232	U_6231	U_5549	U_1175	U_1174	U_1177	U_1176	U_1171	U_1170	U_1173	U_1172	U_1179	U_1178	U_5092	U_5093	U_5090	U_782	U_625	U_781	U_786	U_787	U_784	U_3770	U_5096	U_788	U_789	U_2489	U_3773	U_5097	U_3772	U_5094	U_3775	U_5095	U_620	U_3777	U_4442	U_3776	U_5091	U_5276	U_5277	U_5274	U_5272	U_4443	U_5270	U_5271	U_5527	U_5278	U_5279	U_6403	U_6405	U_4271	U_4273	U_4272	U_4275	U_4274	U_4276	U_4279	U_4278	U_4441	U_4446	U_4495	U_4494	U_4496	U_4491	U_4490	U_4493	U_4492	U_4499	U_4498	U_3058	U_3059	U_3728	U_3729	U_3054	U_4445	U_3056	U_3057	U_3050	U_3051	U_3052	U_6758	U_6759	U_2239	U_2238	U_2898	U_2233	U_2232	U_2895	U_2230	U_2237	U_2235	U_2890	U_3103	U_207	U_206	U_205	U_204	U_203	U_202	U_201	U_200	U_209	U_208	U_4449	U_1768	U_1769	U_1760	U_1761	U_1762	U_1763	U_1764	U_1766	U_1767	U_3948	U_3949	U_3942	U_3943	U_3940	U_3946	U_3947	U_3944	U_3945	U_2097	U_2096	U_2095	U_6537	U_2093	U_2092	U_2091	U_2090	U_6538	U_6539	U_2099	U_2098	U_1816	U_1545	U_1814	U_1815	U_1812	U_1813	U_1810	U_1548	U_1549	U_1818	U_1819	U_3062	U_5519	U_5518	U_5049	U_5048	U_3240	U_5513	U_5044	U_5510	U_5517	U_5515	U_5514	U_4648	U_4649	U_4398	U_4399	U_4640	U_4393	U_4642	U_4643	U_4644	U_4645	U_4646	U_4647	U_2358	U_3190	U_4940	U_2355	U_438	U_439	U_430	U_431	U_432	U_433	U_435	U_436	U_437	U_2417	U_4025	U_4026	U_4027	U_4021	U_4022	U_4023	U_4028	U_3555	U_3557	U_3556	U_3551	U_3550	U_3552	U_3559	U_3558	U_1856	U_6708	U_6879	U_3146	U_2394	U_6875	U_2396	U_2392	U_2827	U_2398	U_2824	U_6876	U_6871	U_6870	U_6705	U_2821	U_2416	U_1739	U_2170	U_2172	U_2173	U_2174	U_2175	U_2176	U_2177	U_2178	U_2179	U_5324	U_1385	U_5325	U_4549	U_5327	U_1857	U_5320	U_1758	U_6258	U_6251	U_6250	U_6253	U_6252	U_6255	U_6254	U_6257	U_6256	U_4540	U_4231	U_320	U_4546	U_4545	U_4686	U_3997	U_1158	U_1157	U_1155	U_1154	U_1153	U_1152	U_1151	U_1150	U_3010	U_323	U_3014	U_5967	U_4500	U_5250	U_5251	U_5252	U_5253	U_5254	U_5255	U_5708	U_5709	U_5258	U_5707	U_5704	U_5705	U_5702	U_5703	U_5700	U_5701	U_3403	U_4259	U_4258	U_4252	U_4251	U_4250	U_4257	U_4256	U_4255	U_4254	U_385	U_380	U_2045	U_381	U_2046	U_938	U_2047	U_2040	U_936	U_2191	U_3708	U_3709	U_3700	U_3701	U_3702	U_3703	U_3704	U_3705	U_3706	U_4508	U_6292	U_2042	U_597	U_596	U_595	U_594	U_593	U_592	U_591	U_3320	U_599	U_2043	U_6884	U_6885	U_6730	U_6887	U_6880	U_6735	U_6738	U_6739	U_6888	U_6889	U_1702	U_1700	U_1701	U_1706	U_1707	U_1704	U_1705	U_1708	U_3964	U_3965	U_3966	U_3967	U_3960	U_3961	U_3962	U_3963	U_3968	U_3969	U_6088	U_6089	U_6084	U_6085	U_6086	U_6087	U_6080	U_6081	U_6082	U_6083	U_1830	U_1831	U_1832	U_1833	U_1835	U_1836	U_1838	U_1839	U_4485	U_469	U_2615	U_2614	U_2617	U_2611	U_2610	U_2613	U_2612	U_2619	U_467	U_6703	U_464	U_5067	U_5066	U_5065	U_5064	U_5063	U_5062	U_5069	U_5068	U_5391	U_5390	U_5393	U_5392	U_5395	U_5394	U_5397	U_5396	U_5399	U_5398	U_1111	U_92	U_1441	U_90	U_6794	U_1115	U_6790	U_6791	U_6792	U_404	U_4622	U_4620	U_4621	U_4626	U_4627	U_4624	U_4625	U_4628	U_4629	U_3393	U_3392	U_3391	U_3397	U_3396	U_3395	U_3394	U_3399	U_3398	U_5935	U_5934	U_5937	U_5936	U_5931	U_5930	U_5933	U_5932	U_6757	U_2278	U_5939	U_5938	U_3383	U_3579	U_3577	U_3576	U_3575	U_3574	U_3573	U_3572	U_3571	U_3570	U_2644	U_4809	U_3447	U_2378	U_2379	U_2376	U_2377	U_2374	U_2375	U_2373	U_2370	U_1547	U_1540	U_2118	U_2119	U_5866	U_2112	U_2110	U_2111	U_5865	U_2114	U_5864	U_6273	U_6272	U_6271	U_6270	U_6277	U_6276	U_6275	U_6274	U_6279	U_6278	U_757	U_4832	U_756	U_1543	U_751	U_750	U_753	U_752	U_4831	U_6570	U_6571	U_2051	U_6573	U_2057	U_6575	U_1139	U_1138	U_6576	U_1131	U_1130	U_1133	U_2054	U_4837	U_1134	U_1137	U_1136	U_4836	U_28	U_5036	U_5728	U_5729	U_5238	U_5239	U_5232	U_5721	U_5722	U_5723	U_5724	U_5725	U_5726	U_5727	U_1580	U_2745	U_6702	U_3762	U_3763	U_3760	U_3761	U_3766	U_3764	U_3765	U_3768	U_3769	U_579	U_578	U_575	U_574	U_577	U_576	U_570	U_573	U_572	U_3187	U_3184	U_3185	U_3182	U_3183	U_3180	U_3181	U_814	U_3188	U_3189	U_6718	U_6719	U_6868	U_6869	U_6866	U_6715	U_6864	U_6717	U_6862	U_6711	U_6860	U_6713	U_1728	U_1729	U_1724	U_1725	U_1726	U_1727	U_1720	U_1721	U_1722	U_1723	U_1582	U_3988	U_3989	U_3986	U_3987	U_3984	U_3985	U_3982	U_3983	U_3980	U_3981	U_2044	U_1589	U_1858	U_1853	U_1583	U_1585	U_1854	U_1587	U_3091	U_2584	U_2587	U_2586	U_2581	U_2580	U_2583	U_2589	U_2588	U_3906	U_2639	U_2638	U_2637	U_2636	U_2635	U_2634	U_2633	U_2632	U_2456	U_2450	U_5001	U_5003	U_5002	U_5005	U_5004	U_5007	U_5006	U_5009	U_2100	U_5845	U_809	U_808	U_805	U_804	U_807	U_806	U_801	U_5692	U_5695	U_5697	U_2006	U_6483	U_6480	U_4608	U_4609	U_4359	U_4604	U_4605	U_4606	U_4607	U_4600	U_4601	U_4602	U_4351	U_3379	U_3375	U_3374	U_3377	U_3371	U_3370	U_3373	U_3372	U_5919	U_5918	U_5917	U_5916	U_5915	U_5914	U_5913	U_5912	U_5911	U_5910	U_3440	U_3138	U_3519	U_3518	U_3511	U_3513	U_3512	U_3515	U_3514	U_3517	U_3516	U_1978	U_5216	U_5217	U_1602	U_5210	U_1601	U_5211	U_1600	U_5212	U_1607	U_5213	U_1606	U_4910	U_2359	U_1605	U_4612	U_2350	U_2351	U_2352	U_2353	U_2354	U_2356	U_2357	U_4617	U_4616	U_2063	U_4615	U_6487	U_4342	U_1985	U_2134	U_2135	U_2136	U_2137	U_2130	U_2131	U_2132	U_2133	U_2138	U_2139	U_2060	U_4160	U_4587	U_2061	U_386	U_387	U_384	U_382	U_383	U_3693	U_1987	U_3690	U_388	U_389	U_3343	U_6299	U_6298	U_6295	U_6294	U_6296	U_6291	U_6290	U_6293	U_3694	U_3695	U_2067	U_2064	U_1447	U_1110	U_1117	U_1116	U_1443	U_1119	U_1449	U_1448	U_2065	U_5966	U_637	U_2041	U_5087	U_632	U_3400	U_630	U_638	U_639	U_6416	U_5159	U_6412	U_6411	U_5742	U_5215	U_5740	U_5741	U_5746	U_5747	U_5744	U_5745	U_5748	U_5749	U_5219	U_4165	U_4167	U_4161	U_4163	U_4162	U_4169	U_4314	U_636	U_563	U_634	U_635	U_3748	U_633	U_631	U_3744	U_3745	U_3746	U_3747	U_3740	U_3741	U_3742	U_3743	U_559	U_558	U_553	U_552	U_551	U_550	U_557	U_556	U_555	U_554	U_3023	U_4108	U_1404	U_6849	U_2839	U_2838	U_2835	U_2834	U_2837	U_2836	U_6844	U_2830	U_6846	U_6847	U_6367	U_6592	U_6593	U_6590	U_6591	U_6596	U_6597	U_6594	U_6595	U_6598	U_6599	U_863	U_6336	U_6337	U_6334	U_6335	U_6332	U_6333	U_6330	U_6331	U_6338	U_6339	U_2659	U_2658	U_2651	U_2650	U_2653	U_2652	U_2655	U_2654	U_2657	U_1874	U_1875	U_1876	U_1870	U_1871	U_1878	U_1879	U_6848	U_2570	U_5557	U_5029	U_5028	U_3086	U_5023	U_5022	U_5020	U_5027	U_5026	U_5025	U_5024	U_829	U_828	U_823	U_821	U_827	U_826	U_825	U_824	U_1306	U_1307	U_1304	U_1302	U_1303	U_1300	U_1301	U_1308	U_1309	U_4932	U_2771	U_4933	U_4930	U_4931	U_5689	U_5688	U_5687	U_5686	U_5685	U_5684	U_5683	U_5682	U_5681	U_5680	U_4934	U_4379	U_4370	U_4371	U_4372	U_4373	U_4936	U_4375	U_4376	U_4377	U_3689	U_3688	U_3681	U_3680	U_3683	U_3682	U_3684	U_3687	U_3686	U_5979	U_5971	U_5970	U_5973	U_5972	U_5975	U_5974	U_5977	U_5976	U_4082	U_4083	U_4080	U_4081	U_4086	U_4087	U_4084	U_4085	U_4088	U_4089	U_1347	U_4935	U_4888	U_4889	U_2878	U_6135	U_4882	U_4883	U_4880	U_4881	U_4886	U_4887	U_4884	U_4885	U_3357	U_3356	U_3354	U_3353	U_3352	U_3351	U_3350	U_3359	U_3358	U_2332	U_885	U_2330	U_2331	U_2336	U_2334	U_2335	U_2338	U_887	U_6840	U_6841	U_6842	U_880	U_6843	U_882	U_6845	U_3533	U_3532	U_3531	U_3530	U_3537	U_2833	U_3535	U_3539	U_2832	U_6109	U_6108	U_2484	U_2485	U_2486	U_6106	U_6101	U_2481	U_6103	U_6102	U_2007	U_5881	U_6118	U_5880	U_6119	U_5883	U_2008	U_5882	U_5337	U_1392	U_6114	U_6115	U_5335	U_5886	U_1683	U_1682	U_1681	U_1680	U_1687	U_1686	U_1685	U_5888	U_1689	U_1688	U_5894	U_3824	U_3827	U_3821	U_3820	U_3823	U_3822	U_3829	U_3828	U_1468	U_1467	U_1466	U_1465	U_1463	U_1462	U_1461	U_1460	U_4871	U_2799	U_1074	U_5193	U_919	U_3735	U_5768	U_5769	U_5764	U_5766	U_5767	U_5760	U_5761	U_5762	U_5763	U_3480	U_4419	U_4418	U_4149	U_4148	U_4147	U_4146	U_4144	U_4143	U_4142	U_4141	U_4140	U_1469	U_618	U_619	U_614	U_616	U_617	U_610	U_611	U_612	U_613	U_533	U_532	U_534	U_537	U_536	U_539	U_538	U_289	U_287	U_286	U_285	U_284	U_283	U_282	U_280	U_2817	U_6823	U_6820	U_2814	U_2813	U_2812	U_2811	U_2810	U_6828	U_2818	U_6522	U_3833	U_694	U_695	U_478	U_2673	U_2672	U_2671	U_2670	U_2677	U_6315	U_2675	U_6318	U_6319	U_2679	U_2678	U_1898	U_1899	U_1896	U_1894	U_1895	U_1892	U_1893	U_1890	U_1891	U_1096	U_1097	U_1094	U_1095	U_1092	U_1093	U_1090	U_1091	U_3005	U_1098	U_1099	U_841	U_843	U_845	U_844	U_847	U_846	U_849	U_848	U_1320	U_1321	U_1323	U_1324	U_1325	U_1326	U_1327	U_1328	U_1329	U_2202	U_1477	U_6445	U_2201	U_2143	U_2206	U_2207	U_4312	U_4313	U_4310	U_4316	U_4315	U_6545	U_3186	U_5676	U_2208	U_5405	U_5404	U_5406	U_5401	U_5956	U_5403	U_5959	U_1617	U_5408	U_5678	U_5679	U_5192	U_6546	U_1611	U_2656	U_2026	U_3330	U_3333	U_1877	U_3335	U_3334	U_3337	U_3336	U_3339	U_3338	U_2027	U_2318	U_1872	U_2314	U_2315	U_2316	U_1873	U_2310	U_2311	U_2312	U_2313	U_5819	U_6867	U_3733	U_1669	U_1668	U_1665	U_1667	U_1666	U_1661	U_1660	U_1663	U_743	U_3809	U_3808	U_3807	U_3806	U_3805	U_3804	U_3802	U_3801	U_6127	U_3634	U_6125	U_6124	U_6123	U_6122	U_6121	U_6120	U_6129	U_6128	U_2190	U_1408	U_3632	U_1401	U_1400	U_1403	U_1402	U_1405	U_1407	U_6861	U_5498	U_5496	U_5494	U_5495	U_5021	U_5569	U_1445	U_6960	U_6967	U_1444	U_988	U_989	U_984	U_985	U_986	U_987	U_980	U_982	U_983	U_4129	U_4128	U_4121	U_4120	U_4122	U_4125	U_4124	U_4127	U_4126	U_783	U_1446	U_678	U_679	U_672	U_673	U_670	U_671	U_676	U_677	U_674	U_862	U_518	U_1440	U_516	U_515	U_514	U_513	U_512	U_510	U_2798	U_4950	U_4436	U_4435	U_4434	U_4433	U_4432	U_4431	U_4430	U_4439	U_4438	U_3476	U_3477	U_3474	U_3475	U_3473	U_3470	U_3471	U_3478	U_3479	U_1442	U_2871	U_2873	U_820	U_6808	U_6809	U_2877	U_2876	U_6804	U_6805	U_6806	U_6807	U_6800	U_6801	U_6802	U_6803	U_2197	U_1305	U_14	U_6378	U_6379	U_2699	U_6372	U_6373	U_2697	U_6371	U_6376	U_6377	U_6374	U_6375	U_3090	U_3092	U_1522	U_352	U_3094	U_3095	U_357	U_3097	U_2427	U_3098	U_3099	U_4855	U_1520	U_5257	U_869	U_868	U_867	U_866	U_865	U_864	U_1521	U_861	U_860	U_1349	U_1342	U_1340	U_1341	U_1346	U_1344	U_1345	U_1637	U_3142	U_4339	U_3143	U_4334	U_4335	U_4336	U_4337	U_4330	U_4331	U_4332	U_4333	U_3141	U_6391	U_3147	U_3144	U_5429	U_5428	U_5427	U_5426	U_5425	U_5424	U_5423	U_5422	U_5421	U_5420	U_6392	U_5868	U_6886	U_1519	U_4590	U_4591	U_4592	U_4593	U_4652	U_4595	U_4848	U_4849	U_4846	U_4599	U_4844	U_4845	U_4842	U_4840	U_4841	U_4378	U_2547	U_5750	U_2546	U_5753	U_1512	U_3318	U_3649	U_3648	U_3645	U_3644	U_3647	U_3646	U_3641	U_3640	U_3643	U_5206	U_2998	U_2999	U_5757	U_2992	U_2993	U_2990	U_2991	U_2996	U_2997	U_2995	U_5759	U_6881	U_6882	U_3891	U_6883	U_4408	U_4409	U_4406	U_4159	U_2693	U_1646	U_1645	U_1643	U_1642	U_1641	U_3685	U_1649	U_4403	U_3869	U_3868	U_5978	U_3861	U_3860	U_3863	U_3862	U_3865	U_3864	U_3867	U_6141	U_6140	U_6143	U_6142	U_6145	U_6147	U_6146	U_6148	U_2198	U_1423	U_1422	U_1421	U_1420	U_1426	U_1424	U_1429	U_1428	U_6297	U_3759	U_3758	U_607	U_2736	U_2737	U_2734	U_2735	U_2732	U_2730	U_2731	U_2738	U_2739	U_3751	U_3750	U_6390	U_6393	U_3975	U_6395	U_6396	U_6397	U_650	U_652	U_653	U_654	U_656	U_657	U_658	U_659	U_6131	U_5856	U_5857	U_5854	U_5855	U_5852	U_5853	U_5850	U_5851	U_6133	U_5859	U_1296	U_4451	U_4450	U_4453	U_4455	U_4106	U_4457	U_4104	U_4459	U_4458	U_4109	U_3450	U_3451	U_3452	U_3453	U_3454	U_3455	U_3456	U_3109	U_3458	U_3459	U_3104	U_3105	U_3102	U_3100	U_3101	U_2859	U_2858	U_178	U_2853	U_2852	U_2851	U_2850	U_2856	U_2855	U_3246	U_171	U_6137	U_172	U_175	U_6688	U_6689	U_2509	U_2508	U_6682	U_6683	U_6680	U_6681	U_6686	U_6687	U_6684	U_6685	U_3355	U_6356	U_6357	U_6422	U_6351	U_6420	U_6421	U_6358	U_6428	U_6429	U_6066	U_6067	U_6064	U_135	U_134	U_137	U_136	U_131	U_130	U_133	U_132	U_6062	U_6865	U_138	U_2333	U_6061	U_5637	U_2337	U_1013	U_6068	U_2339	U_1364	U_1367	U_1360	U_1362	U_1363	U_1368	U_1369	U_4180	U_884	U_3638	U_4693	U_5629	U_5628	U_5199	U_5198	U_5625	U_5196	U_5627	U_5626	U_5621	U_5620	U_5623	U_5190	U_4690	U_239	U_4696	U_4695	U_4929	U_5449	U_5448	U_6856	U_5441	U_5440	U_5443	U_5442	U_5445	U_5444	U_5447	U_5446	U_6854	U_6632	U_2897	U_4868	U_4869	U_4860	U_4861	U_4862	U_4864	U_4865	U_4866	U_4867	U_3667	U_3666	U_3665	U_3664	U_3663	U_3662	U_3661	U_6752	U_3669	U_3668	U_5997	U_5996	U_5995	U_5994	U_5993	U_5992	U_5991	U_5990	U_5999	U_4716	U_4717	U_4714	U_4715	U_4712	U_4713	U_4710	U_4711	U_2674	U_3534	U_6636	U_4718	U_4719	U_3591	U_3590	U_3593	U_3538	U_3595	U_3594	U_3597	U_3596	U_3599	U_3598	U_891	U_3938	U_6755	U_2896	U_2488	U_899	U_308	U_309	U_306	U_307	U_304	U_305	U_302	U_303	U_300	U_301	U_6105	U_6107	U_1621	U_1620	U_1623	U_1990	U_1625	U_1624	U_1627	U_1626	U_1629	U_2480	U_1998	U_6100	U_3843	U_3842	U_3841	U_3847	U_2482	U_3845	U_3844	U_3849	U_2483	U_6169	U_6168	U_6163	U_6162	U_6161	U_6160	U_6167	U_6166	U_6165	U_6164	U_1199	U_1198	U_1193	U_1192	U_1191	U_1190	U_1197	U_1196	U_1194	U_6186	U_4070	U_2714	U_2715	U_2716	U_2718	U_2719	U_2519	U_1166	U_4321	U_6181	U_5298	U_5299	U_5294	U_5295	U_5296	U_5297	U_5290	U_5291	U_5292	U_5293	U_2028	U_4248	U_5870	U_5871	U_5872	U_5873	U_5874	U_5875	U_5876	U_5877	U_6180	U_1233	U_4479	U_4478	U_4473	U_4472	U_4471	U_4470	U_4477	U_4476	U_4475	U_4474	U_3128	U_3129	U_3438	U_3439	U_3432	U_3121	U_3430	U_3431	U_3436	U_3437	U_3434	U_3435	U_5000	U_3825	U_1759	U_3826	U_400	U_402	U_405	U_2527	U_2526	U_2525	U_2524	U_2523	U_2522	U_2520	U_2529	U_2528	U_409	U_1923	U_6400	U_6401	U_6402	U_6404	U_6406	U_6407	U_6408	U_6409	U_6015	U_113	U_112	U_111	U_110	U_117	U_116	U_115	U_114	U_119	U_118	U_2891	U_2750	U_5008	U_6307	U_1388	U_1389	U_1386	U_1384	U_1382	U_1383	U_1380	U_1381	U_6354	U_6325	U_2665	U_6327	U_2753	U_6326	U_6321	U_6355	U_2661	U_2662	U_1752	U_1464	U_6778	U_6329	U_6776	U_6777	U_5665	U_6774	U_1993	U_5666	U_822	U_6485	U_5607	U_5606	U_5605	U_5604	U_5603	U_5602	U_5601	U_5600	U_6863	U_5609	U_5608	U_4802	U_4803	U_4800	U_4801	U_4807	U_4804	U_4805	U_4808	U_4641	U_4284	U_4285	U_3601	U_3603	U_3602	U_3605	U_3604	U_3607	U_3606	U_3609	U_3608	U_4287	U_759	U_758	U_6779	U_5463	U_5462	U_6353	U_5460	U_5467	U_5466	U_5465	U_5464	U_5469	U_5468	U_3620	U_4730	U_4731	U_1113	U_4733	U_4734	U_4735	U_4736	U_4737	U_4738	U_4739	U_4821	U_4530	U_2371	U_4531	U_1112	U_5168	U_6486	U_324	U_325	U_326	U_327	U_321	U_322	U_328	U_329	U_2958	U_2959	U_2956	U_2957	U_2954	U_2955	U_2952	U_2953	U_2950	U_2951	U_3749	U_1609	U_1608	U_1979	U_1975	U_1974	U_1977	U_1971	U_1970	U_1973	U_1972	U_3628	U_6359	U_774	U_3622	U_779	U_1114	U_6771	U_2778	U_2779	U_2772	U_2773	U_2770	U_2776	U_2777	U_2774	U_2775	U_1118	U_1246	U_1165	U_929	U_927	U_924	U_925	U_922	U_923	U_920	U_1250	U_696	U_697	U_690	U_691	U_692	U_693	U_698	U_699	U_228	U_6833	U_1252	U_5818	U_5812	U_5813	U_5810	U_5811	U_5817	U_5814	U_5815	U_222	U_6259	U_3414	U_3415	U_3416	U_3417	U_3410	U_3411	U_3412	U_3413	U_3148	U_3149	U_3418	U_3419	U_2541	U_2540	U_2543	U_2542	U_2545	U_1748	U_6648	U_6649	U_6646	U_6647	U_6644	U_6645	U_6642	U_6643	U_6640	U_6641	U_5580	U_928	U_1741	U_6398	U_6399	U_6468	U_6469	U_2438	U_6462	U_6463	U_6460	U_6461	U_6466	U_6467	U_6464	U_6465	U_3924	U_6737	U_179	U_170	U_173	U_6734	U_174	U_177	U_176	U_344	U_345	U_2395	U_1018	U_1019	U_1016	U_1017	U_1014	U_1015	U_1012	U_1010	U_1011	U_349	U_6073	U_3082	U_3080	U_2397	U_2390	U_3600	U_6677	U_3877	U_2391	U_3401	U_3407	U_921	U_3406	U_2393	U_4366	U_6795	U_5661	U_5660	U_5663	U_5662	U_6796	U_5664	U_5667	U_5669	U_5668	U_4280	U_3405	U_4282	U_4283	U_4828	U_4829	U_4539	U_4824	U_4825	U_4827	U_4820	U_4822	U_4823	U_1562	U_6797	U_1291	U_6659	U_4368	U_2087	U_6658	U_773	U_772	U_3629	U_1561	U_777	U_776	U_775	U_3623	U_1294	U_3621	U_3626	U_3625	U_3624	U_6655	U_5489	U_5488	U_6654	U_5485	U_5484	U_5487	U_5481	U_5480	U_5483	U_5482	U_4758	U_6656	U_4752	U_4753	U_4750	U_4751	U_4756	U_4757	U_4754	U_6650	U_5765	U_6652	U_22	U_5944	U_6038	U_21	U_26	U_24	U_25	U_6793	U_29	U_342	U_343	U_340	U_346	U_347	U_3089	U_3088	U_3087	U_5940	U_3085	U_3084	U_3083	U_3081	U_5941	U_5942	U_5411	U_2430	U_2978	U_2979	U_2970	U_2971	U_2972	U_2973	U_2974	U_2975	U_2976	U_2977	U_3887	U_3886	U_3885	U_3884	U_3883	U_3882	U_3881	U_4411	U_3889	U_3888	U_4413	U_4743	U_802	U_3767	U_2288	U_2289	U_2282	U_2283	U_2280	U_2281	U_2284	U_2285	U_1957	U_1956	U_1955	U_1953	U_1952	U_1951	U_1950	U_1959	U_1958	U_5273	U_4093	U_6075	U_6074	U_2756	U_2025	U_2023	U_2020	U_6072	U_2758	U_2759	U_2029	U_2436	U_1481	U_1480	U_1483	U_1482	U_1485	U_1484	U_1487	U_4098	U_1488	U_2069	U_5486	U_1541	U_904	U_905	U_906	U_907	U_900	U_901	U_902	U_903	U_6475	U_908	U_909	U_1162	U_1225	U_1224	U_1227	U_1221	U_1220	U_1223	U_3554	U_1229	U_1228	U_6555	U_4412	U_1169	U_1697	U_5346	U_5835	U_5344	U_5342	U_5343	U_5340	U_5838	U_5839	U_5348	U_5349	U_530	U_535	U_790	U_2287	U_794	U_796	U_1954	U_6370	U_6699	U_163	U_6698	U_3168	U_3169	U_4890	U_3164	U_3165	U_3166	U_3167	U_3160	U_3161	U_3162	U_6668	U_6669	U_2569	U_6660	U_2562	U_6662	U_6663	U_6664	U_6666	U_2564	U_4896	U_3323	U_489	U_488	U_481	U_480	U_483	U_482	U_485	U_484	U_487	U_486	U_4123	U_157	U_2754	U_155	U_154	U_153	U_152	U_151	U_2755	U_6077	U_159	U_158	U_2022	U_2751	U_2752	U_2021	U_1038	U_1039	U_1030	U_1031	U_1032	U_1033	U_1034	U_1035	U_1036	U_6079	U_6078	U_6444	U_6446	U_6915	U_6440	U_6913	U_6442	U_6443	U_6448	U_6449	U_6918	U_5534	U_4009	U_1132	U_6320	U_2757	U_6692	U_4914	U_6384	U_281	U_4915	U_6695	U_4916	U_6382	U_6822	U_4917	U_2816	U_4662	U_1486	U_2815	U_4663	U_1489	U_6821	U_4912	U_6694	U_6826	U_4913	U_6827	U_6824	U_6825	U_5649	U_5648	U_5138	U_5135	U_5134	U_5137	U_5640	U_5131	U_5646	U_5133	U_5644	U_4518	U_4519	U_6829	U_4510	U_4511	U_4512	U_4513	U_4514	U_4515	U_4516	U_2819	U_4759	U_718	U_4374	U_3536	U_711	U_713	U_717	U_716	U_4260	U_48	U_6138	U_6139	U_40	U_41	U_42	U_43	U_44	U_46	U_47	U_368	U_369	U_361	U_362	U_363	U_365	U_366	U_367	U_2912	U_2913	U_2910	U_2911	U_2916	U_2914	U_2918	U_2919	U_4774	U_6130	U_4776	U_4777	U_4770	U_4771	U_4772	U_4778	U_6132	U_3205	U_3204	U_3207	U_3206	U_3201	U_3200	U_3203	U_3202	U_6134	U_3208	U_6136	U_1931	U_1930	U_1933	U_1932	U_1935	U_1934	U_1937	U_4003	U_1939	U_1938	U_2000	U_2002	U_2003	U_2004	U_2005	U_6059	U_6057	U_2009	U_6055	U_6054	U_6051	U_6050	U_892	U_6058	U_5367	U_962	U_963	U_960	U_961	U_966	U_967	U_964	U_965	U_968	U_969	U_6056	U_5047	U_5368	U_1209	U_1208	U_1207	U_1206	U_1205	U_1204	U_4005	U_1202	U_1201	U_1200	U_5584	U_5585	U_5586	U_5587	U_5582	U_5588	U_5589	U_5041	U_6424	U_5040	U_5360	U_5361	U_5362	U_5363	U_5364	U_5365	U_5366	U_5369	U_6657	U_6313	U_1226	U_5407	U_4189	U_4188	U_4183	U_4182	U_5657	U_4187	U_4186	U_4185	U_4184	U_4983	U_4982	U_4981	U_4980	U_4986	U_4985	U_4984	U_4989	U_4988	U_3284	U_3502	U_3812	U_3816	U_3819	U_5650	U_6602	U_6603	U_6600	U_6601	U_6606	U_6607	U_6604	U_6608	U_6609	U_1053	U_1050	U_1051	U_1056	U_1057	U_1054	U_1055	U_5409	U_1058	U_1159	U_5207	U_3692	U_6930	U_6931	U_6932	U_6933	U_6934	U_6935	U_6936	U_6937	U_6938	U_4145	U_6210	U_5205	U_6310	U_6311	U_6312	U_2618	U_6314	U_2676	U_4062	U_6316	U_6317	U_2883	U_1413	U_2884	U_5187	U_2888	U_2889	U_2226	U_5128	U_2220	U_5129	U_2222	U_5655	U_2223	U_4065	U_5656	U_5117	U_5116	U_5115	U_5114	U_5113	U_5112	U_5111	U_5110	U_4596	U_5119	U_5123	U_5652	U_5653	U_5834	U_3707	U_2831	U_5836	U_735	U_733	U_731	U_730	U_5830	U_739	U_738	U_6877	U_5832	U_5264	U_5341	U_4833	U_4347	U_4524	U_4527	U_4830	U_4520	U_4835	U_4768	U_4834	U_5417	U_4572	U_4573	U_4570	U_4571	U_4576	U_4577	U_4575	U_4578	U_4579	U_2934	U_2935	U_2936	U_2937	U_2930	U_2931	U_2932	U_2933	U_4798	U_4796	U_4797	U_4794	U_4795	U_4792	U_4793	U_4790	U_4791	U_3229	U_3228	U_3227	U_3226	U_3225	U_3224	U_3223	U_3222	U_3221	U_3220	U_66	U_67	U_64	U_62	U_63	U_60	U_61	U_766	U_68	U_69	U_6508	U_2248	U_2249	U_2246	U_2247	U_2244	U_2245	U_2242	U_2243	U_2240	U_2241	U_2808	U_1919	U_1918	U_1913	U_1911	U_1910	U_1917	U_1916	U_1915	U_2809	U_2084	U_6504	U_6039	U_2068	U_2086	U_2790	U_2791	U_2792	U_2793	U_2794	U_2795	U_2796	U_2797	U_5347	U_443	U_6076	U_6071	U_5345	U_6070	U_4101	U_4740	U_948	U_949	U_940	U_941	U_942	U_943	U_944	U_945	U_947	U_4281	U_4100	U_1269	U_1268	U_4220	U_1261	U_1260	U_1263	U_1265	U_1267	U_1266	U_4107	U_6984	U_4221	U_5568	U_840	U_5566	U_5567	U_5564	U_5565	U_5562	U_5563	U_5560	U_5561	U_842	U_4105	U_3444	U_5308	U_5309	U_5302	U_5303	U_5300	U_5301	U_5306	U_5307	U_5304	U_5305	U_1318	U_3443	U_1532	U_4286	U_236	U_3442	U_6982	U_2804	U_4969	U_4968	U_4965	U_4964	U_4967	U_4966	U_4961	U_4960	U_4963	U_4962	U_4288	U_3918	U_193	U_4289	U_1322	U_6185	U_2405	U_2406	U_2407	U_2400	U_2402	U_4164	U_2403	U_1757	U_1756	U_449	U_448	U_447	U_446	U_441	U_440	U_2409	U_4166	U_1073	U_199	U_192	U_191	U_190	U_197	U_196	U_195	U_6628	U_6629	U_6624	U_6625	U_6626	U_6620	U_6621	U_6622	U_6623	U_1078	U_1079	U_1075	U_1076	U_1077	U_1070	U_1071	U_1072	U_3642	U_6488	U_6958	U_6959	U_6952	U_6953	U_6950	U_6951	U_6956	U_6957	U_6954	U_6955	U_4664	U_2475	U_2474	U_2477	U_2476	U_2471	U_4854	U_2473	U_2479	U_2478	U_3726	U_1281	U_3727	U_4029	U_755	U_992	U_4311	U_1288	U_4317	U_5171	U_5170	U_5173	U_5172	U_5175	U_5174	U_5177	U_5176	U_5179	U_5178	U_4168	U_3402	U_3163	U_4318	U_4319	U_2568	U_6235	U_5521	U_2563	U_6661	U_6230	U_2561	U_2560	U_2567	U_6665	U_5795	U_5794	U_5797	U_5796	U_5791	U_2565	U_5793	U_5792	U_6667	U_5799	U_5798	U_3721	U_5777	U_4558	U_4228	U_4229	U_4554	U_4555	U_4224	U_4557	U_4550	U_4223	U_4552	U_5953	U_3028	U_3799	U_3798	U_3797	U_3796	U_3795	U_3794	U_3793	U_3792	U_3790	U_5950	U_5957	U_5400	U_5955	U_3404	U_5402	U_4420	U_4421	U_4422	U_3249	U_3248	U_4423	U_3786	U_3241	U_4424	U_3243	U_3245	U_3244	U_4426	U_88	U_89	U_84	U_87	U_81	U_82	U_3524	U_2268	U_2269	U_6191	U_2261	U_2262	U_2263	U_2264	U_2265	U_3789	U_4523	U_2001	U_6013	U_6544	U_6011	U_6010	U_6017	U_6016	U_6543	U_6014	U_6019	U_6018	U_6549	U_6548	U_274	U_275	U_273	U_270	U_271	U_278	U_662	U_5150	U_1238	U_1798	U_1790	U_1793	U_1792	U_1795	U_1794	U_1797	U_1796	U_1535	U_1242	U_1537	U_1536	U_1531	U_1530	U_1244	U_1249	U_1539	U_6198	U_5548	U_5098	U_5099	U_5540	U_5541	U_5542	U_5543	U_5544	U_5545	U_5546	U_5547	U_2323	U_156	U_523	U_150	U_4947	U_4946	U_4945	U_4944	U_4943	U_4942	U_4941	U_780	U_4949	U_4948	U_2251	U_785	U_2062	U_5892	U_5893	U_5326	U_5891	U_5896	U_5321	U_5322	U_5323	U_5898	U_5899	U_5328	U_5329	U_4055	U_4054	U_4057	U_4056	U_4051	U_4050	U_4053	U_4052	U_4058	U_3468	U_3696	U_5614	U_3498	U_3499	U_3494	U_3495	U_3496	U_3497	U_3490	U_3491	U_3492	U_3493	U_5774	U_3331	U_468	U_463	U_462	U_461	U_460	U_466	U_465	U_6040	U_6041	U_6042	U_6043	U_6045	U_2885	U_2033	U_2032	U_6048	U_2319	U_6974	U_6975	U_6976	U_6977	U_6970	U_6971	U_6972	U_6973	U_6978	U_6979	U_1037	U_5714	U_2317	U_5058	U_5056	U_5057	U_5054	U_2459	U_2458	U_2457	U_2455	U_2454	U_2453	U_2452	U_2451	U_5050	U_4537	U_5051	U_6206	U_6207	U_6204	U_6205	U_6202	U_6203	U_6200	U_6201	U_6208	U_6209	U_6916	U_6917	U_2743	U_6914	U_4675	U_5710	U_4674	U_6912	U_4677	U_6441	U_2862	U_3549	U_4676	U_6910	U_6830	U_4671	U_6911	U_4670	U_6832	U_6835	U_4672	U_6834	U_5158	U_2864	U_5153	U_5152	U_5151	U_2865	U_5157	U_5156	U_5155	U_5154	U_6839	U_5712	U_6919	U_2868	U_1805	U_5512	U_4270	U_5511	U_4277	U_4208	U_4209	U_1806	U_4200	U_4201	U_4202	U_4203	U_4204	U_4205	U_4206	U_4207	U_6394	U_1800	U_5952	U_5943	U_5951	U_3007	U_3006	U_3004	U_3003	U_3002	U_4356	U_3000	U_3009	U_3008	U_6783	U_6782	U_6781	U_6780	U_6787	U_6786	U_6785	U_6784	U_6789	U_6788	U_3263	U_3262	U_3261	U_3260	U_3267	U_3266	U_3265	U_3264	U_3269	U_3268	U_6569	U_6568	U_6567	U_6566	U_6565	U_6564	U_6563	U_6562	U_6561	U_6560	U_5654	U_6764	U_5954	U_258	U_259	U_254	U_255	U_256	U_257	U_250	U_251	U_252	U_253	U_970	U_975	U_5751	U_3915	U_3914	U_3917	U_3916	U_3911	U_3910	U_3913	U_3912	U_3919	U_3001	U_1518	U_1517	U_1516	U_1515	U_1514	U_1513	U_1511	U_1510	U_5651	U_5958	U_5752	U_4415	U_5061	U_5755	U_4414	U_5754	U_4416	U_5756	U_5522	U_5523	U_5520	U_5526	U_5524	U_5525	U_5528	U_5529	U_4921	U_4920	U_4923	U_4922	U_4925	U_4924	U_4927	U_4926	U_5638	U_4928	U_4699	U_4698	U_4410	U_1664	U_896	U_897	U_894	U_895	U_893	U_890	U_898	U_4732	U_1662	U_4079	U_4078	U_4077	U_4076	U_4075	U_4074	U_4073	U_4072	U_4071	U_6873	U_4613	U_5890	U_401	U_403	U_407	U_406	U_408	U_3800	U_424	U_422	U_4611	U_6949	U_4610	U_434	U_5897	U_5630	U_5895	U_6994	U_6992	U_6993	U_6990	U_6991	U_3011	U_4614	U_6196	U_6197	U_6194	U_6192	U_6193	U_6190	U_3055	U_3724	U_737	U_6199	U_2439	U_1409	U_3725	U_4353	U_2431	U_3722	U_2433	U_2432	U_2435	U_2434	U_2437	U_3723	U_3720	U_3546	U_6309	U_6308	U_6220	U_6221	U_6222	U_6223	U_6224	U_6225	U_6226	U_6227	U_6228	U_6229	U_6305	U_3543	U_6304	U_2899	U_6303	U_6302	U_6750	U_6301	U_6751	U_5139	U_6300	U_2231	U_6753	U_6754	U_2236	U_5643	U_6756	U_5642	U_2234	U_5641	U_1167	U_1164	U_5136	U_1163	U_1160	U_1161	U_5647	U_4556	U_1168	U_5130	U_5645	U_5132	U_791	U_5823	U_793	U_792	U_795	U_797	U_5822	U_799	U_798	U_5821	U_5820	U_5827	U_5837	U_5826	U_5825	U_5824	U_3633	U_4551	U_4452	U_5831	U_4517	U_4262	U_4263	U_4261	U_4266	U_4267	U_4264	U_4265	U_6447	U_4268	U_4269	U_4911	U_5743	U_4553	U_5833	U_4673	U_3319	U_6263	U_719	U_4456	U_4486	U_4487	U_4484	U_4482	U_4483	U_4480	U_4481	U_4488	U_4489	U_4538	U_3061	U_3060	U_3063	U_3065	U_3064	U_3067	U_3066	U_3069	U_3068	U_2880	U_2881	U_2882	U_712	U_6769	U_6768	U_2886	U_2887	U_6765	U_4190	U_6767	U_6766	U_6761	U_6760	U_6763	U_6762	U_4536	U_3289	U_3288	U_3285	U_3287	U_3286	U_3281	U_3280	U_3283	U_3282	U_6509	U_6501	U_6500	U_6503	U_6502	U_6505	U_5998	U_6507	U_6506	U_4534	U_2470	U_5597	U_238	U_5674	U_232	U_233	U_230	U_231	U_4535	U_237	U_234	U_235	U_5675	U_3311	U_1755	U_1754	U_4532	U_1751	U_1750	U_1753	U_3939	U_3937	U_3936	U_3935	U_3934	U_3933	U_3932	U_3931	U_3930	U_4533	U_1287	U_1286	U_1285	U_1284	U_1283	U_1282	U_1280	U_519	U_3317	U_1579	U_1571	U_1570	U_1575	U_1574	U_1577	U_1576	U_4994	U_3316	U_852	U_4427	U_3315	U_850	U_3314	U_5735	U_3344	U_4227	U_3378	U_5508	U_5509	U_5059	U_5504	U_5505	U_5506	U_5507	U_5500	U_5501	U_5502	U_5503	U_4909	U_4908	U_4679	U_4678	U_4903	U_4902	U_4901	U_4900	U_4907	U_4906	U_4905	U_4904	U_3433	U_511	U_4019	U_4018	U_4011	U_4010	U_4013	U_4012	U_4015	U_4014	U_4017	U_4016	U_2145	U_2412	U_2411	U_2410	U_2141	U_2140	U_2415	U_49	U_2414	U_3153	U_429	U_428	U_427	U_4637	U_425	U_423	U_421	U_420	U_3376	U_1765	U_3547	U_3544	U_3545	U_3542	U_3540	U_3541	U_3548	U_45	U_3053	U_3941	U_360	U_6534	U_6535	U_364	U_6536	U_2094	U_3508	U_6530	U_6531	U_6532	U_6533	U_2413	U_2144	U_2147	U_2146	U_2142	U_2419	U_2418	U_2149	U_2148	U_3158	U_2915	U_4826	U_4692
Subgingival_plaque	SRS017547	0	0	0	0	0	131	92	127	7	0	131	0	0	0	0	0	0	35	0	0	0	0	0	0	44	44	44	0	0	127	4	0	0	0	0	0	0	0	0	0	0	0	0	0	0	0	0	0	0	0	0	303	303	0	0	195	303	303	303	303	303	0	0	0	3	3	3	8	13	59	3	36	2	0	0	2	32	581	0	0	0	0	0	0	0	0	0	0	0	0	46	1	67	46	67	67	0	67	2	0	0	4	0	0	0	0	0	0	0	0	0	0	0	0	0	0	0	0	0	75	0	0	0	0	0	0	0	0	0	0	0	0	0	0	16	16	16	16	0	0	0	0	0	0	0	0	0	0	1	0	0	1	1	0	0	0	0	0	0	0	13	9	9	6	6	22	21	55	94	96	49	2	2	145	149	0	1	0	0	0	0	0	0	0	0	644	0	0	0	0	0	0	0	0	0	0	0	0	0	0	0	0	0	0	0	0	0	0	17	0	0	0	0	0	0	0	0	0	14	200	0	0	0	216	214	0	0	0	0	0	0	0	77	77	0	0	0	0	0	0	0	0	0	0	0	0	0	0	0	1	1	1	1	0	0	0	0	1	0	0	1	0	1	1	314	248	248	0	0	1	0	0	3	3	0	0	0	0	0	0	0	0	0	0	0	22	0	0	0	0	0	0	0	0	0	0	0	0	0	0	0	0	0	0	14	14	17	0	0	4	4	0	6	29	29	29	30	30	30	30	0	30	0	67	0	0	30	67	0	0	0	0	0	0	0	0	0	0	0	0	0	0	0	0	0	0	0	0	0	0	0	0	603	0	0	0	0	107	0	0	603	603	603	603	603	0	0	0	0	0	1	1	0	1	1	1	0	0	33	0	7	7	7	7	7	40	40	5	0	1	1	0	1	0	0	0	0	0	0	0	0	0	0	0	0	0	0	0	0	0	1	0	3	3	0	3	0	3	3	40	200	200	0	0	180	1	78	179	0	0	0	0	303	0	0	0	0	0	0	0	0	0	0	6	1	0	50	62	62	1	62	0	135	85	0	0	0	2	34	2	0	2	0	0	0	0	0	0	0	41	65	65	66	0	1	41	66	130	0	0	0	0	0	0	0	0	0	0	0	0	31	0	31	31	31	31	2	31	31	10	0	4	6	0	0	5	0	0	0	0	0	0	0	0	0	0	0	0	0	7	0	0	0	0	0	0	0	0	0	0	0	0	0	0	0	0	0	0	2	1	0	0	0	0	56	2	0	0	0	0	2	0	0	0	0	0	7	7	7	7	471	445	53	53	380	327	316	50	327	0	0	0	0	0	0	0	0	0	0	0	3	0	0	0	0	55	0	0	0	0	603	0	0	0	0	0	0	0	0	0	0	0	0	0	0	19	0	0	0	0	0	0	0	0	0	0	0	0	0	0	0	0	0	0	0	208	186	4	0	0	0	0	0	0	0	0	94	83	0	0	0	0	0	1250	13	1250	3	0	0	0	0	0	0	0	3	0	0	1	0	0	0	0	0	0	0	0	1	0	0	0	16	16	1	15	4	3	0	0	18	16	0	0	0	3	3	3	3	0	0	0	0	1	0	2	1	1	1	0	0	2	2	0	0	0	0	0	0	0	0	0	0	0	0	0	0	0	0	0	17	17	0	0	53	53	53	0	0	53	0	0	0	1610	0	0	0	0	0	0	0	0	0	122	0	0	0	0	0	0	0	0	0	34	0	0	124	4	1	5	0	0	0	5	129	2	5	2	0	1250	4720	0	0	96	0	0	0	98	98	96	34	4	0	0	0	53	53	53	0	0	0	0	0	0	0	0	0	0	0	0	0	412	372	344	34	1	310	0	0	0	0	0	0	0	0	0	0	0	0	0	0	0	0	0	0	0	0	0	0	2	0	19	0	0	0	0	0	0	0	0	0	0	0	0	0	0	0	0	0	0	0	0	0	0	1	0	0	0	0	0	0	0	0	0	4	36	0	0	0	0	4	1	0	873	0	1	0	0	0	0	0	0	0	0	1	28	0	1	0	0	0	1	1	38	0	0	0	0	0	0	0	0	0	0	0	0	0	3	0	0	2	0	27	1	0	0	2	1	2	2	26	0	0	2	2	0	0	2	0	83	2	0	0	0	0	0	83	0	1	0	0	6	0	6	0	6	0	3	1	90	21	0	21	19	19	21	0	0	0	1	16	0	0	0	0	0	0	0	1	1	0	1	0	0	0	0	0	0	0	0	0	0	8	0	0	2147	0	0	0	0	0	0	0	0	10	80	79	0	2	143	139	91	11	0	0	0	0	0	0	0	39	35	9	0	39	39	48	48	1	1	1	0	0	48	19	20	0	31	51	37	0	1	37	0	0	0	0	20	12	5	1	20	113	52	152	133	0	0	1	2	2	2	0	2	0	0	0	0	0	0	0	0	0	0	0	0	0	17	0	0	1	0	0	179	175	179	0	295	0	0	1	0	0	0	0	0	0	0	0	0	0	0	0	0	0	0	0	0	0	0	0	0	0	0	0	0	0	23	23	0	0	23	23	23	23	0	0	0	0	0	0	0	0	0	0	0	77	0	603	0	27	27	0	0	17	0	0	0	0	0	9	9	9	9	0	0	10	9	1	10	0	0	0	0	0	9	9	9	66	21	0	20	0	1	0	62	0	75	0	0	1	0	0	0	0	0	0	1	2	1	1	0	0	2	0	0	0	69	69	12	11	11	10	69	69	0	69	0	0	644	0	0	642	0	0	0	0	0	0	0	0	0	0	0	0	0	0	0	248	0	0	0	0	6	0	1	0	6	0	6	0	0	0	0	0	2	0	0	0	0	0	3	0	29	0	0	0	0	93	3	3	33	5	0	28	0	0	36	3	6	0	0	436	0	0	0	0	0	0	0	3	6	7	10	0	3	1	10	0	0	0	0	0	0	0	114	77	0	0	1	0	0	0	0	0	0	3	3165	3165	0	0	0	603	603	603	603	0	603	0	0	0	0	0	0	0	0	0	0	0	3	2037	8	4	521	0	29	0	1	0	0	0	0	0	0	13	10	0	0	5	5	5	0	0	5	0	0	0	0	0	0	0	0	0	0	0	0	0	0	0	13	13	12	0	0	0	0	0	13	0	1	0	0	0	0	0	0	16	1	16	0	5	0	0	0	1	5	22	2	0	0	0	0	0	0	8	0	0	0	0	0	0	0	0	0	0	0	0	0	0	0	0	0	0	0	0	0	0	0	0	0	0	0	0	0	0	0	0	0	0	53	0	0	0	19	19	0	0	0	0	0	0	0	0	0	0	0	0	0	0	0	0	0	0	0	0	0	0	0	0	0	0	307	0	77	0	0	0	0	0	0	0	0	0	0	0	0	0	0	0	0	0	0	0	0	3	0	0	0	0	0	0	0	0	0	0	0	16	16	1	0	0	0	1	1	0	1	0	0	0	8	0	40	7	0	40	17	17	3	0	0	0	0	0	0	0	0	0	0	0	0	0	0	0	3469	0	0	0	940	0	0	22	0	34	0	0	0	2	38	0	97	315	0	0	1	0	2	2	2	5	940	2	0	0	0	0	0	0	0	0	0	0	0	0	0	3162	2	42	1	41	2	1	0	0	0	29	26	8	2	2	374	372	86	86	8	0	40	0	0	2	0	0	0	0	1	0	0	0	0	0	0	0	0	0	0	1	12	0	7	4	3	1	1	0	0	7	0	0	1	0	0	0	0	0	0	1	0	0	0	139	0	0	0	0	0	2	0	2	0	4	2	2	0	0	0	0	0	0	0	0	0	0	0	0	0	0	0	2	0	0	0	1	1	0	0	0	0	0	0	0	0	0	0	0	0	0	0	0	1	0	0	3	1	0	0	0	1	0	0	0	0	0	0	0	0	0	0	0	0	0	0	0	0	0	0	0	0	0	0	0	0	0	0	0	0	0	0	0	0	0	0	0	1	0	317	163	162	162	487	2	485	333	57	17	2	0	17	0	0	0	191	2	2	8	2	186	8	186	186	0	100	0	0	0	0	0	0	0	0	0	0	0	0	0	0	0	0	0	0	0	0	1	45	0	0	0	0	0	0	0	0	0	0	0	0	0	0	0	0	0	0	0	0	0	0	0	0	0	1	16	1	0	0	1	0	0	0	0	974	974	0	0	585	0	15	166	166	0	166	1	0	0	0	0	0	0	15	15	0	43	1	0	0	0	0	0	0	0	0	0	0	0	0	0	0	0	0	0	1	0	0	1	0	0	0	0	0	2	11	11	0	0	28	18	14	2	1	1	0	2	0	0	0	0	0	0	1	0	1	0	0	0	0	0	0	0	0	0	0	0	0	0	2	2	2	0	6	12	12	0	12	0	0	12	0	0	0	22	0	0	0	0	0	0	0	0	1	1	0	1	1	1	1	0	1	0	0	0	0	268	0	0	0	0	0	0	0	0	0	0	3	0	1	0	1	1	3	3	1	3	4	5	36	0	0	0	0	0	0	1	1	1	0	0	2	2	0	2	2	0	0	0	37	0	16	0	0	1	1	0	16	0	0	0	0	12	0	0	0	0	0	0	0	0	1	0	0	0	0	0	0	0	0	0	35	0	32	15	48	1	0	0	0	0	0	0	0	0	0	17	1	1	0	0	0	0	0	1	0	0	1	0	2	2	0	2	0	41	2	50	50	62	0	3	3	0	0	0	0	0	0	29	29	11	9	1	0	0	0	0	0	0	0	0	0	0	303	0	0	0	0	0	303	1	0	3	0	13	0	9	4	0	5	0	0	0	1	0	1	0	0	0	0	0	0	0	0	0	0	0	563	563	0	39	166	166	563	166	0	0	0	0	1	0	0	0	0	0	0	0	0	0	0	2	1	1	1	0	0	5	37	0	17	167	167	167	143	143	12	131	119	0	0	0	0	0	0	0	0	0	0	0	0	1	9	1	0	0	0	2	51	6	57	57	0	0	0	0	0	0	0	0	0	0	1	0	0	0	0	11	11	0	0	0	0	0	1	1	0	0	0	0	0	0	3	3	3	3	0	0	0	0	5	0	5	0	0	0	0	0	0	5	0	0	0	0	1	0	0	0	0	0	33	0	1	0	15	40	14	0	14	14	8	6	14	0	19	19	0	19	19	0	19	0	0	0	53	0	0	0	1	1	0	0	1	1	0	1	436	0	436	0	354	354	0	436	0	0	0	0	0	0	0	0	0	0	392	5	387	387	350	175	172	88	51	2	2	2	2	2	0	15	15	4	2	0	1	0	0	0	0	0	0	6	0	0	1	0	0	0	401	0	195	11	0	0	0	0	0	0	0	2	0	0	0	0	0	0	0	0	0	0	0	0	0	7	0	7	495	7	7	0	7	7	7	7	1	109	0	0	208	207	207	18	0	0	0	0	0	0	1	1	0	0	0	0	0	0	0	0	1	0	0	0	0	0	0	0	0	0	0	0	0	0	0	0	0	0	0	1	0	0	1	1	1	0	11	1	0	0	0	0	0	0	0	1	0	1	1	0	0	0	0	0	0	22	0	0	0	0	22	22	22	0	0	10	7	0	0	0	3	3	0	0	0	1	0	0	36	0	0	0	0	0	0	1	0	0	0	0	0	1	1	1	0	0	0	0	0	0	0	0	0	0	0	0	0	10	0	0	0	0	0	0	0	0	0	0	0	0	0	0	2037	2008	1607	2008	1607	1607	0	0	0	0	0	0	0	3	0	0	0	0	0	0	2	2	0	3	2	0	7	4	0	8	18	5	9	5	5	2	2	17	13	0	1532	1515	494	494	82	9	9	8	8	8	4	0	0	0	0	2	0	0	0	0	8	8	2	0	0	0	0	630	0	0	0	0	0	0	0	0	0	0	0	0	630	0	0	0	0	0	0	0	0	0	0	1	0	0	0	0	0	0	0	0	2	0	0	39	2	0	1	1	1	3	1	11	0	0	0	0	0	0	0	0	303	303	114	303	0	0	308	0	1	0	0	0	0	0	0	0	0	0	0	18	0	18	18	0	0	0	0	0	0	0	0	0	0	0	0	0	0	0	0	0	0	0	0	0	0	0	0	0	0	0	0	0	0	0	0	0	0	0	0	3	0	0	0	0	0	0	0	0	0	9	36	3	109	109	0	15	15	33	18	59	0	0	0	0	0	0	0	0	0	0	0	0	0	0	0	0	0	0	1	0	0	0	0	0	0	0	0	0	0	0	0	0	0	0	0	0	0	0	0	0	0	0	0	0	0	0	0	0	0	0	0	0	0	1599	603	1582	1582	1582	17	1599	644	0	644	644	0	0	0	0	0	0	0	78	0	0	0	0	0	0	0	0	0	0	0	0	0	0	0	0	0	0	0	0	0	0	0	16	0	9	1	7	0	9	1	8	199	199	56	0	0	0	56	56	56	56	0	0	0	62	0	0	0	0	43	0	0	2159	0	0	2147	0	2148	2148	2148	2148	2158	2157	0	0	0	0	0	0	0	0	0	0	0	0	0	66	0	0	0	0	0	0	0	0	0	1236	1234	0	1	342	17	1	0	0	0	1	1	0	0	0	0	0	0	114	0	0	13	101	0	2600	0	0	0	0	0	0	0	0	1237	101	101	99	99	99	101	101	0	0	0	0	0	0	0	0	0	0	0	0	0	0	0	0	0	0	0	0	0	0	3	3	0	0	0	0	0	0	0	0	0	0	0	0	0	0	1	1	0	0	0	1	12	0	0	0	107	0	0	0	82	1	0	0	82	0	0	0	0	0	0	1	1	0	0	0	0	1	1	0	0	0	5	1615	1615	1619	1619	1779	1781	2217	2220	2221	0	0	0	0	0	0	0	0	0	0	0	1	0	0	0	0	0	0	0	0	0	113	113	0	19	37	67	108	93	133	0	4	0	6	0	0	0	0	0	6	0	0	0	0	0	0	0	0	6	0	0	6	0	0	0	644	0	0	0	0	0	0	0	0	0	0	0	0	0	0	0	0	0	0	0	0	0	0	0	0	0	13	1	0	0	0	0	307	2366	2358	2358	2378	2366	2366	2378	2378	0	0	0	0	1	0	0	0	0	0	0	0	0	9	5	0	16	0	0	0	0	0	16	299	7	287	1	0	31	0	0	0	0	0	300	0	0	0	0	341	341	0	341	331	331	17	314	342	341	0	0	0	0	0	0	0	0	0	1	0	36	0	0	0	0	0	0	3469	0	0	0	0	0	1	0	0	295	295	295	295	307	295	0	0	0	0	0	6	0	0	5	0	2147	0	0	0	0	0	0	0	0	0	0	0	0	1	2	2	0	0	3	0	2	1	0	49	0	0	0	1	0	63	11	68	0	79	12	12	12	7	12	7	7	0	0	0	2	0	0	0	0	0	0	3	0	0	0	0	0	0	0	0	0	0	0	0	0	0	166	166	0	0	0	0	0	0	516	516	1	2	2	16	0	22	22	303	0	535	49	64	573	573	38	0	0	0	70	3	74	89	1	4	324	8	0	0	354	0	0	0	0	0	0	0	0	0	0	0	0	0	0	10050	10047	10047	0	10047	10047	2707	2379	5327	1	4	0	495	0	1	10	2	77	0	0	6	9	1	0	0	0	0	92	92	92	92	19	17	1	73	0	1	1	2	1	0	0	1	0	3	2	0	0	0	0	0	0	0	1	0	0	0	0	0	0	0	0	0	0	0	0	0	0	0	0	0	0	0	0	0	0	0	0	5	0	0	3	3	0	0	0	0	0	0	0	0	0	0	6	115	121	70	23	92	73	4	168	0	0	0	0	304	0	0	0	0	303	303	141	164	0	0	0	0	0	0	0	0	0	0	0	0	3	3	0	0	0	0	0	0	0	0	0	0	0	0	0	0	0	0	0	0	45	0	0	0	0	0	0	0	70	34	34	0	0	34	34	3	0	0	181	72	0	0	0	0	0	0	0	0	0	0	0	0	5	5	0	0	0	158	0	0	0	161	158	0	6	0	0	41	0	6	8	0	0	0	8	0	0	167	101	0	0	0	0	0	0	0	0	0	0	0	0	0	644	0	0	0	0	0	0	0	194	0	0	0	0	0	0	0	66	0	93	26	0	100	3	56	0	2	1	0	1	0	0	0	0	0	0	0	0	0	0	0	35	0	0	0	0	0	0	0	0	0	0	0	0	0	0	0	6	1236	19	299	0	4	442	153	20	19	133	132	39	48	48	19	0	99	0	14	0	0	0	0	0	0	0	0	0	0	0	0	0	0	0	0	9	0	0	0	0	0	0	0	0	0	3	2	1	2	1	0	0	1	0	0	0	0	0	0	0	0	0	0	0	0	0	0	12	0	0	0	0	0	0	0	96	0	17	17	4	0	17	507	526	526	0	0	29	17	28	29	29	29	29	29	0	0	0	0	0	0	0	0	0	0	0	0	0	0	0	0	0	0	0	0	0	0	0	0	0	0	0	0	0	0	0	603	603	603	603	0	0	603	0	0	0	16	0	0	3	3	0	0	16	0	0	0	0	0	0	0	0	0	0	42	0	4	0	3	1	10	838	3	5	0	394	397	0	0	0	0	0	0	13	1	0	0	163	14	13	5	3	0	0	0	0	0	0	1	1	634	0	0	0	39	0	0	0	0	0	0	0	0	0	603	0	0	0	0	0	0	0	0	0	200	0	0	0	0	17	1	0	1	17	0	0	22	8	1	1	1	0	32	32	2	1	0	98	0	0	0	0	0	0	98	0	0	0	0	15	0	561	561	0	331	16	8	12	225	339	339	339	225	2	0	29	29	0	0	0	0	0	0	0	0	0	0	0	3162	40	0	0	0	0	0	0	0	0	0	0	0	0	0	0	0	0	0	0	0	0	0	3470	0	1	1	0	0	0	0	3	49	54	19	0	19	0	5	65	0	0	0	0	0	1	5	0	0	0	0	0	0	11	1	0	10	0	0	52	62	52	52	1	0	0	0	0	0	0	0	0	0	0	0	0	0	0	0	0	1	0	0	0	0	0	0	0	0	0	0	0	0	0	19	19	0	19	0	181	0	0	0	0	0	0	0	0	0	0	0	2	1	1	43	54	0	4	43	0	0	0	4	4	0	35	4	4	14	0	0	4	0	0	0	0	308	308	308	139	0	0	0	0	0	3	0	0	0	0	0	0	0	0	1	0	0	0	0	0	0	0	0	0	0	0	196	101	0	13	0	0	2	20	20	0	0	83	67	1	13	0	0	0	195	195	195	195	183	183	195	0	196	0	108	149	2	0	8	45	0	3	3	0	0	0	45	62	3	0	0	0	0	0	34	0	0	0	0	1	1	6	1	0	117	6	118	0	0	0	0	0	0	0	0	168	0	1	1	0	0	3	0	0	0	31	34	0	0	0	34	0	0	0	1	0	40	204	189	11	12	0	0	0	0	0	0	0	0	0	0	0	0	0	0	0	0	0	0	0	0	0	0	0	0	0	13	3	0	0	3	0	0	0	0	0	0	0	40	0	0	1	0	0	1	1	1	0	0	1	0	1	0	1	0	0	0	0	0	0	0	1	0	0	0	0	0	0	0	0	0	0	0	0	0	0	0	0	310	0	0	0	0	0	0	0	1	0	0	0	0	0	0	0	0	0	1	1	0	0	0	0	0	0	0	0	1	1	72	3	1	748	72	0	0	169	168	168	168	2	1	1	1	73	0	0	0	0	0	34	0	0	0	0	0	0	0	0	0	0	0	0	1	1	1	0	1	0	0	0	0	0	0	0	0	0	0	0	0	0	0	4	73	81	295	0	0	9	9	0	4	80	80	32	71	0	0	1	1	1	1	1	4	1	2	0	152	154	1	25	0	2	0	0	7	31	0	0	0	9	0	0	3	3	0	0	0	0	0	0	0	19	0	0	0	0	1	0	0	1	0	0	0	0	0	1	0	0	1604	0	0	0	0	0	0	0	0	0	0	0	0	0	0	0	0	0	0	0	0	0	0	0	1610	6	0	0	0	0	0	0	1	0	199	0	0	0	0	0	0	0	0	34	34	0	0	0	0	0	124	73	45	44	28	28	24	23	5	1610	0	0	0	0	0	0	1	1	0	2	0	2	160	0	160	160	0	0	0	0	0	0	0	0	0	0	4	0	0	0	0	0	13	0	1	53	1	488	0	0	0	0	0	0	0	0	0	0	0	0	0	22	22	22	22	0	0	0	0	23	222	0	23	0	0	0	0	79	222	1	0	0	0	0	0	0	0	0	0	1	874	874	0	0	0	0	0	0	0	4	0	0	0	77	0	12	11	0	0	0	0	0	273	1	0	1	0	0	0	0	0	0	1	1	0	0	0	0	11	0	0	0	0	0	0	0	0	0	0	81	0	0	6	6	0	30	75	75	0	33	19	0	0	0	0	0	0	0	0	0	0	0	0	0	0	0	0	0	0	2	0	2	0	0	0	0	0	2	2	0	0	0	0	0	0	0	0	0	0	0	1	139	1	0	0	6	2358	2378	6	0	0	0	3	0	0	0	0	0	0	10	0	0	0	0	0	10	0	0	0	157	162	3	154	57	151	0	81	0	0	1	4	1	1	0	0	0	0	0	1582	0	0	0	0	0	0	0	0	0	0	0	0	0	0	0	0	0	0	6	0	0	0	1	1	0	0	48	1	1	0	4	842	0	4	0	1	1	0	0	0	0	0	0	0	0	0	0	0	0	0	0	0	0	0	0	0	0	0	0	130	0	0	1	1	0	1	1	1	0	0	0	4	0	28	0	3	1	1	0	0	0	0	0	0	0	0	0	0	0	0	0	3	0	0	0	0	0	57	57	57	48	10	10	4	0	17	73	0	2	38	0	38	3	38	0	86	36	4	7	29	242	4	17	0	0	0	0	0	2221	2	0	0	0	0	0	0	0	0	0	0	0	0	0	1	0	1	0	2	0	2	34	17	0	1	17	2	2	7	129	0	0	0	0	0	0	0	0	0	53	0	1	0	0	0	0	0	0	0	5	5	0	0	0	1	1	1	0	0	0	0	0	0	0	0	0	0	0	0	98	603	603	0	0	0	0	0	910	910	30	19	0	0	0	0	0	0	36	36	36	37	12	3	1	4	0	0	0	0	17	17	17	17	17	0	0	0	0	0	0	0	3	0	3	0	0	0	0	0	0	0	0	0	0	0	0	0	0	0	0	0	0	0	0	0	0	0	3165	0	0	0	0	0	3	0	0	0	0	603	601	102	6	98	4	22	0	22	22	1	2	3	0	2	0	3	3	2	2	0	0	0	0	0	0	0	0	0	0	0	0	19	0	8	0	0	1	23	0	0	62	62	17	45	45	0	0	1	0	0	0	0	0	0	0	0	0	0	0	0	0	0	0	0	1	0	4	667	0	0	372	107	41	0	0	0	0	0	0	344	7	0	0	0	27	401	401	401	0	0	0	0	0	0	195	0	0	195	34	0	0	0	0	328	0	0	0	328	309	0	8	8	0	4	0	0	2	4	0	0	9	12	1	1	1	1	0	1	1	1	1	1	0	0	0	18	0	0	0	19	19	19	19	19	19	19	19	0	19	0	0	0	0	0	0	0	0	0	0	0	1	0	0	0	0	53	0	9	0	0	0	9	0	0	6	6	0	0	0	0	8	6	0	0	0	0	0	0	3	0	0	1	0	603	0	0	0	0	603	255	0	0	0	0	0	0	0	0	0	0	0	0	0	0	105	105	105	139	0	0	0	0	0	0	1	1	0	0	0	0	0	1	1	1	0	0	0	0	0	0	0	0	0	0	0	0	0	0	0	0	197	235	39	0	0	0	0	0	0	603	0	0	26	0	0	0	0	0	3	0	0	0	1	0	0	0	0	0	0	0	0	0	0	1	0	0	0	971	974	97	35	31	31	2	2	0	0	0	0	0	0	0	0	0	0	12	0	824	0	24	24	0	1	0	0	0	0	0	0	0	0	0	0	0	0	5	0	0	11	11	11	11	0	29	29	0	41	0	0	0	0	0	0	1	0	0	1	1	0	0	0	0	29	29	0	17	29	29	29	0	137	136	0	39	39	74	39	0	0	0	0	0	0	0	281	0	0	0	0	0	0	0	0	19	0	0	21	0	0	109	22	22	6	10	6	6	0	6	0	0	0	0	1	1	1	1	0	1	1	0	0	0	1	0	116	0	3	0	0	0	3	3	3	0	0	117	0	40	0	0	0	0	0	0	0	1	488	7	1	0	1	0	7	7	0	162	0	17	0	0	16	16	17	0	0	4	0	5	5	5	6	0	0	5	0	0	0	6	6	0	0	0	0	0	12	1	1	5	0	0	0	25	5	9	0	0	0	7	3	0	0	0	66	7	7	1	1	48	48	8	9	0	522	0	1	0	14	0	0	0	0	0	67	28	51	28	28	28	28	22	5	20	0	0	0	0	7	216	1	399	0	0	9	178	0	178	26	0	0	0	0	0	0	0	0	0	0	0	1237	10	0	0	47	47	6	2	46	35	44	2	2	0	0	1	0	0	0	175	0	0	0	0	0	1	1	0	1	0	0	0	0	175	0	0	37	0	0	0	0	0	0	0	0	0	563	563	563	563	0	0	563	6	0	31	4	0	0	4	0	4	4	3	0	22	22	0	0	0	0	0	0	0	0	0	0	0	0	0	0	3	0	189	0	0	0	0	0	167	189	0	0	0	0	0	0	0	0	9	1	1	9	53	0	53	2	0	0	0	0	0	1	0	0	1	0	1	1	0	0	1	0	0	0	0	0	0	0	0	1	0	0	0	0	0	0	0	0	0	0	1	1	0	0	1	0	0	0	0	0	1	0	0	0	0	48	1	0	166	308	0	0	5	5	0	0	0	869	0	0	0	0	0	0	0	0	0	0	7	7	0	0	0	0	0	2	1	0	1	0	2	0	0	0	0	0	0	0	0	0	1	0	0	5	162	0	10	0	21	0	1	22	0	25	2	354	354	0	0	354	0	0	0	0	0	0	0	0	0	0	0	0	0	0	0	0	0	11	0	0	11	17	17	6	21	21	72	93	143	143	0	0	2	6	2	1	2	2	0	0	0	8	0	2	8	0	0	31	212	0	0	7	38	219	0	12	221	0	8	1	0	30	0	4	13	38	12	13	12	0	12	0	0	0	0	0	0	0	0	0	0	0	0	48	14	0	1	1	1	0	1	1	0	0	0	0	0	0	532	0	0	0	0	2	5	1	1	1	1	1	1	1	17	0	8	31	4	36	36	0	0	0	0	0	0	0	0	0	0	0	0	0	0	0	0	0	0	0	0	0	0	0	0	0	0	0	0	3	0	0	0	0	0	0	0	535	0	0	0	0	1	1	2	0	0	1	0	0	0	0	0	0	0	0	0	0	0	1	1	0	1	2	3	0	0	0	0	5	5	4	1	0	38	1	1	1	0	0	0	0	0	0	0	0	0	0	0	0	0	0	0	0	0	0	175	0	869	0	0	1	18	7	0	1	1	25	18	0	0	0	0	0	0	0	0	0	0	3	0	0	0	0	0	0	0	0	1	1	1	0	2	10	26	26	38	38	10	10	0	56	163	0	0	1532	1532	1564	1629	1731	1731	1731	2130	2139	44	0	0	0	0	0	603	0	0	644	0	0	0	0	0	0	0	0	0	0	0	0	0	0	0	0	0	1	0	0	0	0	0	0	0	39	1	0	0	0	6	0	0	1	0	0	0	0	5	0	0	0	6	0	0	178	0	60	13	80	1	1	0	224	38	26	35	0	9	0	35	0	1	36	0	0	0	0	0	0	0	0	11	11	11	9	2	2	2	0	2	1	1	1	0	1	1	1	0	1	1	3	0	3	1	1	0	0	0	0	0	57	0	0	0	0	0	0	0	0	0	0	0	0	0	0	0	0	0	0	0	0	36	50	0	0	0	0	0	0	0	0	0	0	0	0	0	0	0	0	0	0	0	0	1	0	0	0	0	0	1	0	0	0	1	0	342	0	0	1	1	1	0	3	10047	342	0	0	0	0	0	0	0	0	0	0	0	0	0	0	0	0	0	0	0	0	0	0	0	0	0	0	0	1	0	5307	0	1607	1607	0	1607	0	0	1599	0	1607	1606	0	0	0	0	1	0	1	1	2	0	316	241	341	0	0	0	0	0	0	0	0	0	11	0	0	0	0	0	0	0	0	0	7	0	0	0	7	7	7	8	23	23	0	0	23	0	0	0	0	1	2170	2227	2165	2165	2163	2165	2168	2170	2165	2168	14	0	0	0	0	10	94	10	1	8	0	0	0	0	0	0	12	0	0	2	1	0	2	0	0	0	0	0	0	0	9	0	0	0	0	19	5	0	20	28	0	0	0	22	0	0	0	0	0	0	0	0	157	0	0	0	0	0	0	0	1	0	986	0	0	342	0	0	114	0	0	0	0	0	0	0	0	0	1	0	0	1	1	0	0	10	10	0	1	19	0	0	19	0	0	0	20	0	0	0	0	0	0	0	0	0	11	0	0	0	0	0	0	60	0	1	0	1	0	0	0	0	1	0	0	0	2	1	2	0	1	1	0	8	0	0	0	0	0	0	0	0	0	0	0	2	0	0	0	0	0	2	0	1	0	0	0	0	0	0	0	0	0	0	0	0	1	0	0	757	590	252	338	42	42	0	0	1578	830	0	0	0	0	0	0	0	0	0	0	0	0	0	0	0	0	0	0	0	0	0	0	0	0	0	0	0	3	3	0	0	0	0	0	0	0	0	29	0	0	0	0	0	0	0	0	0	0	0	0	0	1	11	11	0	0	2378	2378	2378	2378	2378	2378	2378	2378	2378	2379	17	0	6	0	3	3	0	8	7	0	2	2	69	66	66	0	5	0	0	0	0	0	0	0	0	0	0	0	0	2	3161	2	16	0	3	2	17	1	1	3	17	0	14	18	0	18	19	13	18	162	0	0	0	0	0	0	0	0	0	0	1021	0	0	0	0	158	0	158	0	313	1	0	40	40	50	60	71	312	313	0	0	0	0	0	0	0	80	71	8	2	0	0	19	6	0	825	1	1	0	0	0	0	828	3	1	0	0	0	1	1	0	0	0	1	0	0	0	0	0	0	0	0	0	9	0	0	0	0	0	0	0	0	0	0	82	82	0	0	0	0	2	1	0	0	0	0	0	0	0	2	0	2221	2221	2221	2221	2221	2221	2221	0	0	0	0	0	0	0	0	0	0	0	0	5	5	0	5	5	5	116	518	0	24	24	0	149	140	0	149	2	0	9	0	0	0	0	0	0	0	0	39	0	0	0	0	0	0	0	0	0	0	56	13	0	233	235	8	44	10	0	332	0	0	2163	54	0	0	0	0	10055	10054	10055	10050	10054	19	0	11	0	0	11	0	9	3469	0	0	12	0	0	0	0	3	0	0	3	0	0	7	0	0	0	0	0	16	22	38	0	38	0	2	40	40	45	0	0	0	0	0	0	2	0	2	0	0	0	615	2	307	0	19	0	0	0	303	215	0	49	163	163	0	0	303	0	0	0	0	0	1	1	0	0	0	1	0	0	33	0	1	0	0	0	0	0	0	6	48	0	0	0	0	0	0	0	0	0	0	199	0	1	6	0	0	0	0	0	1	21	0	0	0	1	12	21	17	6	0	0	0	0	0	0	0	0	0	0	0	0	495	3	3	1	0	0	0	800	2	2	798	0	2	4	0	0	0	0	0	0	0	0	0	0	1	0	2	1	0	0	50	50	0	2	0	1	0	0	0	79	81	4	1	0	1	0	2	0	0	0	12	12	0	0	0	0	0	0	0	0	0	0	1	0	0	0	0	0	0	1	1	2	0	0	0	0	0	0	0	19	2	0	20	2	0	0	0	0	0	6	0	0	0	3	142	158	158	0	1	2	3	191	191	2	2	12	12	1	29	162	150	146	0	0	0	0	642	2	0	0	2	0	0	575	2	75	1	0	0	0	0	1	0	1	0	0	0	354	40	354	332	0	332	14	0	0	0	3	0	0	0	3	1	303	0	2	0	0	5	0	0	0	1	1	1	0	1	3	0	75	0	0	1	75	75	1	0	23	0
Subgingival_plaque	SRS023514	0	0	0	0	0	10	5	10	0	0	10	0	0	0	0	0	0	19	0	0	0	0	0	0	21	21	21	0	0	10	0	0	0	2	0	0	0	0	0	0	0	0	0	0	0	0	0	0	0	0	0	270	270	0	0	186	270	270	270	270	270	0	0	0	0	0	0	4	4	47	4	5	2	0	0	2	1	183	0	0	0	0	0	0	0	0	0	0	0	0	70	1	99	70	99	99	0	100	1	0	0	4	0	0	0	0	0	0	0	0	0	0	0	0	0	0	0	0	0	18	0	0	0	0	0	0	0	0	0	0	0	0	0	0	38	38	38	38	1	0	1	1	0	1	1	1	0	0	1	0	0	0	0	0	1	0	1	0	0	0	4	4	4	4	2	14	13	57	75	75	71	0	0	146	147	0	0	0	0	0	0	0	0	0	0	464	0	0	0	0	0	0	0	0	0	0	0	0	1	1	1	0	0	0	0	0	0	0	1	0	0	0	0	0	0	0	0	0	0	1	0	0	0	1	1	0	0	0	0	0	0	0	18	18	0	0	0	0	0	0	0	0	0	0	0	0	0	0	0	0	0	0	0	0	0	0	0	0	0	0	0	0	0	0	4	4	4	0	0	0	0	0	0	0	0	0	0	0	2	0	2	1	1	0	0	19	0	0	0	0	0	0	0	0	0	0	0	0	0	0	0	0	0	0	0	0	0	0	0	0	0	0	0	310	310	310	310	310	310	310	0	312	0	100	0	0	0	100	4	0	0	0	0	0	4	4	0	0	0	0	0	0	0	0	0	0	0	0	0	0	0	0	101	0	0	0	0	45	0	0	101	101	101	101	101	0	0	0	0	0	0	0	0	0	0	0	0	0	2	0	3	3	3	3	3	5	5	2	0	0	0	0	0	0	0	0	0	0	0	0	0	0	0	0	0	0	0	0	0	0	5	0	7	7	0	7	0	7	7	41	1	1	0	0	1	0	1	1	0	0	0	0	270	0	0	0	0	0	0	0	0	0	0	0	0	0	2	299	297	0	299	0	25	23	0	0	0	0	0	0	0	0	0	0	0	0	0	0	0	0	0	0	0	0	0	0	0	3	0	0	0	0	0	0	0	0	0	0	0	0	23	0	23	23	23	23	19	23	23	3	0	3	0	0	0	0	10	0	0	0	0	0	0	0	0	0	0	0	0	144	0	0	1	0	1	1	0	1	0	0	0	0	0	0	0	0	0	0	1	0	0	0	0	0	0	0	0	0	0	0	0	0	1	1	1	1	21	20	19	19	258	245	19	19	220	201	189	16	201	0	0	0	0	0	0	0	0	0	0	0	3	0	0	0	0	7	0	0	0	0	101	0	0	0	0	0	0	0	0	1	1	0	0	0	0	2	0	0	0	0	0	0	0	0	0	0	0	0	0	0	0	0	0	0	0	409	378	0	0	0	0	0	0	0	0	0	59	34	0	0	0	0	0	1171	12	1171	2	0	0	0	0	0	0	0	2	0	0	0	0	0	0	0	0	0	0	0	3	0	0	0	0	0	0	0	0	0	0	0	0	0	0	0	0	7	7	8	8	0	0	0	0	0	0	0	0	0	0	0	0	0	0	0	0	0	0	0	0	0	0	30	33	0	0	2	3	29	30	0	234	234	4	4	23	23	23	0	0	23	0	4	4	752	0	0	0	0	0	0	0	0	0	313	0	0	0	0	0	1	1	0	0	32	0	1	158	0	1	1	0	9	9	10	168	5	3	2	0	1172	3771	1	0	186	0	0	0	186	186	186	6	4	0	0	0	23	23	9	0	0	0	0	0	1	1	0	0	0	0	0	0	246	233	230	4	1	226	0	0	0	0	0	0	0	0	0	1	0	5	0	5	5	5	5	0	0	0	0	0	1	0	77	0	0	0	0	0	0	13	0	0	0	0	0	0	0	0	0	0	0	0	0	0	0	0	0	0	0	0	0	0	0	0	0	5	5	0	0	0	0	4	4	0	321	0	0	0	0	0	0	0	0	0	0	6	144	0	1	0	0	0	0	0	10	25	0	0	0	0	0	2	0	19	0	0	0	0	0	0	0	2	0	78	50	0	2	5	1	7	5	28	0	0	2	2	0	0	2	0	0	0	0	0	0	0	0	0	0	15	0	1	1	0	1	0	0	0	47	32	51	51	0	51	51	51	51	0	0	0	0	38	2	0	0	0	0	0	0	0	0	0	0	2	0	0	0	0	0	0	0	0	0	0	0	0	843	0	0	0	0	0	0	0	0	0	3	3	0	0	5	5	5	2	4	0	0	4	0	0	0	1	1	0	0	1	1	21	21	0	0	0	0	0	21	20	11	0	36	40	4	0	0	4	0	0	0	0	0	0	1	0	1	0	0	1	1	0	0	0	1	1	1	0	1	0	0	0	0	5	0	0	0	0	5	5	0	0	10	0	0	0	0	0	15	15	15	0	177	0	0	5	2	0	0	0	0	0	0	0	0	0	0	0	0	0	0	0	0	0	0	0	1	1	0	1	0	0	5	5	0	0	5	5	5	5	0	0	0	0	1	1	0	0	0	0	0	18	0	101	0	0	0	0	0	4	0	0	0	0	0	11	11	11	11	0	0	11	11	1	11	0	0	5	5	5	0	0	5	41	1	0	6	0	0	0	22	0	18	0	0	0	0	0	0	0	0	0	0	2	7	7	0	0	2	0	0	0	6	6	0	0	0	0	6	6	0	6	0	0	464	0	0	461	0	0	0	2	2	2	0	0	0	0	0	0	0	0	0	213	0	0	0	0	19	0	6	0	19	0	19	0	0	0	0	0	0	0	0	0	0	0	0	0	310	0	0	0	0	185	36	36	10	2	2	8	0	0	46	36	0	0	0	906	0	0	0	0	0	0	0	0	4	10	10	0	0	6	29	0	0	0	0	0	0	1	89	18	0	0	4	0	0	0	0	0	0	5	2329	2329	0	0	0	101	101	101	101	0	101	0	0	0	0	0	0	0	0	0	0	4	0	2603	3	0	176	2	271	0	1	2	0	0	0	0	1	17	7	1	0	0	7	7	0	0	7	0	0	0	0	0	0	0	0	0	0	0	0	0	0	0	12	12	12	0	0	0	0	0	12	0	0	0	0	0	0	1	0	17	0	17	0	7	0	0	0	0	1	0	0	0	0	0	0	0	0	5	0	0	1	1	1	1	1	1	0	0	0	0	0	0	0	0	0	0	0	0	2	2	2	3	3	2	3	3	0	0	0	2	0	0	27	0	0	0	12	11	0	0	0	0	0	0	0	0	0	1	0	0	0	0	0	0	0	0	0	0	0	0	0	0	0	0	201	0	18	0	0	0	0	0	0	0	0	0	0	0	0	0	0	0	0	0	0	0	0	3	0	0	0	0	0	0	0	0	0	0	0	0	0	0	0	0	0	0	0	0	0	0	0	0	3	0	25	3	0	25	3	3	4	3	4	1	1	0	1	2	0	2	1	0	0	0	0	0	2599	0	0	0	614	0	0	3	0	0	0	0	0	0	1	0	28	4	0	0	0	0	1	1	0	23	614	0	0	0	0	0	0	0	1	0	1	0	0	0	0	2324	0	1	0	1	0	0	0	0	0	5	3	0	1	1	176	176	6	6	5	0	1	0	0	0	0	0	0	0	0	0	0	0	0	0	0	0	0	0	0	2	31	0	2	1	1	7	7	0	1	2	1	1	6	0	1	1	1	0	1	7	0	0	0	75	0	0	0	0	0	0	0	0	0	0	0	0	0	0	0	0	0	0	0	0	0	0	0	0	0	0	0	42	2	1	0	4	4	0	1	0	0	0	0	0	0	0	0	0	0	0	0	0	0	0	0	0	0	0	0	0	5	0	0	0	0	0	0	0	0	0	0	0	0	0	0	0	0	0	0	0	0	0	0	0	0	0	0	0	3	2	0	0	0	0	0	0	0	0	19	7	7	7	20	0	20	19	28	3	9	0	3	0	0	0	169	0	0	4	0	167	4	167	167	0	7	0	0	0	0	0	0	0	0	0	0	0	0	0	0	0	0	0	0	0	0	1	18	0	2	2	2	0	0	0	0	0	0	0	0	0	0	1	0	0	0	0	0	0	0	0	0	0	3	0	0	0	0	0	0	0	0	0	356	356	0	0	78	0	0	126	126	0	126	0	0	0	0	0	0	0	7	7	0	26	2	0	0	0	0	0	0	0	0	0	0	0	0	0	0	0	0	0	7	0	0	7	0	1	3	1	1	1	7	1	6	6	12	7	0	0	0	0	0	0	0	0	0	0	0	0	0	0	0	2	0	0	0	0	0	0	0	0	0	0	0	0	0	0	0	0	5	34	34	0	34	0	2	34	0	0	0	1	0	0	0	0	0	0	0	0	2	2	0	2	2	2	2	0	0	2	0	0	2	539	0	0	0	0	0	0	0	0	0	0	5	0	0	0	0	0	0	0	0	0	0	0	46	0	0	0	0	0	0	0	0	0	0	0	0	0	0	0	0	0	0	0	46	0	10	0	0	0	0	0	10	0	0	0	0	0	0	0	0	0	0	0	0	0	0	0	0	0	0	0	0	0	0	0	22	0	5	14	24	0	0	0	0	0	0	0	0	0	0	0	0	0	0	0	0	0	0	0	0	0	0	0	4	4	0	4	0	1	0	1	1	22	0	4	4	4	4	4	0	2	2	310	17	0	1	0	0	0	0	0	0	0	0	0	0	0	270	0	0	0	0	0	268	2	0	1	0	13	1	11	9	0	2	0	0	0	0	0	0	0	0	0	0	0	0	0	0	0	0	0	825	821	0	19	191	191	821	191	0	0	0	0	0	0	0	0	0	0	3	3	3	3	0	88	34	54	48	6	0	37	78	62	31	139	129	129	84	84	0	84	63	0	0	0	0	0	0	0	0	0	0	0	0	0	0	0	0	0	0	0	2	4	6	6	0	0	0	0	0	0	0	0	0	0	0	0	0	0	0	63	63	0	0	0	0	0	0	0	0	0	0	0	0	0	6	6	6	6	0	0	0	0	3	0	3	0	1	1	0	1	1	4	0	0	0	0	0	0	0	0	0	0	22	0	0	0	1	45	1	0	1	1	1	0	1	0	2	2	0	2	2	0	4	0	0	11	27	0	0	0	0	0	0	0	0	0	0	0	906	0	906	0	841	841	0	906	0	0	0	0	0	0	0	0	0	0	338	0	338	338	316	265	265	0	0	1	1	1	0	0	0	3	3	1	1	0	0	0	0	0	0	0	0	0	0	0	0	0	0	0	177	0	185	0	0	0	0	0	0	0	0	0	0	0	0	0	0	0	0	0	0	0	0	0	0	0	0	144	164	144	144	0	144	144	144	144	0	47	0	0	409	400	400	38	0	0	0	0	0	0	3	3	0	0	0	0	0	0	0	0	0	0	0	0	0	0	0	0	0	0	0	0	0	0	0	0	0	0	0	0	0	0	0	0	0	0	23	0	0	1	0	0	0	0	0	2	0	0	0	0	0	0	0	0	0	1	0	0	0	0	0	0	0	0	0	63	16	0	0	0	47	47	0	0	0	0	1	0	36	0	0	0	0	0	0	5	0	0	0	1	0	3	3	4	0	0	1	0	0	0	0	0	0	0	0	0	0	9	0	0	0	0	0	0	0	0	0	0	0	0	0	0	2603	2603	2426	2603	2426	2426	0	12	0	0	0	0	0	0	0	0	0	0	0	0	0	0	0	1	1	0	9	8	0	3	2	26	85	28	26	5	5	59	12	0	484	484	252	252	6	0	0	0	0	0	78	0	0	0	9	0	0	9	0	0	0	0	0	0	0	0	0	396	0	0	0	0	0	0	0	0	0	0	0	0	396	0	0	0	0	0	0	0	0	0	0	0	0	0	0	0	0	3	3	3	0	0	0	23	0	0	9	9	9	17	9	25	0	0	0	0	0	0	0	0	270	270	89	268	0	0	119	0	0	0	0	0	0	1	0	2	1	0	0	0	0	0	0	0	0	0	0	0	0	0	0	0	0	0	0	0	0	0	0	0	0	0	0	0	0	0	0	0	0	0	0	0	3	0	0	0	1	0	0	5	0	1	0	0	0	0	1	0	0	0	36	0	47	47	0	8	8	36	28	129	0	0	0	0	0	0	0	0	0	0	0	0	0	0	0	0	0	0	0	0	0	0	0	0	0	0	0	0	0	0	0	0	0	0	0	0	0	0	0	2	2	0	0	0	2	0	0	2	0	0	0	0	0	2417	101	2405	2405	2406	11	2417	464	0	464	464	0	0	0	0	0	0	0	1	0	0	0	0	0	0	0	0	0	0	0	0	0	0	0	0	0	0	0	0	0	0	0	11	0	6	0	6	0	6	0	6	176	176	146	0	0	0	146	146	146	146	0	1	0	22	0	0	0	0	1	0	0	848	0	0	843	0	843	843	848	848	848	848	0	0	0	2	0	0	0	0	0	2	0	0	0	0	0	0	0	0	0	0	6	0	0	1158	1156	0	0	479	3	0	0	0	0	1	1	0	0	0	0	0	0	89	0	0	5	84	0	3428	0	0	0	0	0	0	0	0	1159	84	84	83	83	84	84	84	0	0	0	0	0	0	0	0	0	0	0	0	0	0	0	0	0	0	0	0	0	0	0	0	0	0	0	0	0	0	0	0	0	0	0	0	0	0	1	1	0	0	0	0	64	0	0	0	47	1	0	0	56	2	9	0	56	0	0	0	0	0	0	1	0	0	0	0	0	2	0	0	1	0	0	752	752	752	753	803	804	1710	1710	1710	0	0	0	0	0	0	0	0	0	0	0	0	0	0	0	0	0	0	0	0	0	172	172	0	28	140	167	172	28	69	0	0	0	0	1	0	0	0	0	0	0	0	0	0	0	0	2	0	0	0	0	0	0	0	0	464	0	0	0	0	0	0	0	0	1	0	0	0	0	0	1	0	0	0	0	0	0	0	0	0	0	5	1	0	0	0	0	201	895	895	895	919	895	895	919	919	0	0	0	0	0	0	0	0	0	0	0	0	0	6	0	0	2	0	0	0	0	0	2	560	6	555	2	0	7	0	0	0	0	0	568	0	0	0	0	473	473	0	473	443	443	24	419	478	474	0	0	0	0	0	0	0	0	0	0	0	36	0	0	0	0	0	0	2599	0	0	0	0	0	0	0	0	177	177	177	177	198	177	0	0	0	0	0	1	0	0	1	1	843	0	0	0	0	0	0	0	0	0	0	0	1	1	1	1	0	0	0	0	1	0	0	117	0	0	0	0	0	51	3	51	0	54	21	21	21	21	21	21	21	0	0	0	3	0	0	0	0	1	1	2	0	0	0	0	0	0	0	0	0	0	0	0	0	0	126	126	0	0	0	0	0	0	726	726	1	1	31	111	1	14	14	270	0	341	41	83	359	359	18	0	1	1	396	58	459	459	5	63	822	0	0	0	841	0	0	0	0	0	0	0	0	0	0	0	0	0	0	8358	8354	8352	0	8354	8353	1142	928	4581	6	5	0	27	0	3	3	0	18	0	0	0	22	3	0	0	0	0	5	5	5	5	0	0	0	5	0	0	0	3	0	0	0	0	0	3	3	0	0	0	0	0	0	0	0	0	0	0	0	0	0	0	0	0	0	0	0	0	0	0	0	0	0	0	0	0	0	0	0	3	0	0	7	7	0	0	0	0	0	0	0	0	0	0	24	288	312	189	24	264	196	3	340	0	0	0	0	270	0	0	0	0	270	270	17	18	0	2	0	0	0	0	0	2	0	0	0	0	0	0	0	0	0	0	0	0	0	0	0	0	0	0	0	0	0	0	0	0	69	0	0	0	0	0	0	0	43	7	7	0	0	7	7	0	0	0	90	43	0	0	0	0	0	0	0	0	0	0	0	0	3	3	0	0	0	123	0	0	0	123	123	0	2	0	1	5	1	2	3	6	6	6	9	0	0	140	0	0	0	0	0	0	0	0	0	0	0	0	0	0	464	0	0	0	0	0	0	0	178	0	0	0	0	0	0	0	2	6	5	3	0	7	5	6	0	0	0	0	0	0	0	0	0	0	0	0	0	0	0	0	6	0	0	0	0	2	0	0	0	0	0	0	0	0	0	0	3	1158	12	560	0	0	245	77	77	58	0	0	0	21	21	9	0	83	0	35	0	0	0	0	0	0	0	0	0	0	0	0	0	0	0	0	2	0	0	0	0	0	0	0	0	0	151	143	0	143	0	0	0	0	0	0	0	0	0	0	0	0	0	0	0	0	0	0	6	0	0	0	0	0	0	0	186	0	0	0	0	0	0	170	176	176	0	0	271	241	271	272	275	271	272	308	0	0	0	0	0	0	0	0	0	0	4	0	0	0	0	0	0	0	0	0	0	0	0	0	0	0	0	0	0	0	0	101	101	101	101	0	0	101	0	0	0	38	0	0	0	0	0	0	38	0	0	0	0	0	0	0	0	0	0	0	0	0	0	0	0	8	217	0	7	0	627	630	0	0	0	0	0	0	14	0	0	0	161	14	14	0	0	0	0	0	0	0	0	0	0	184	0	0	0	18	2	0	2	0	2	2	0	0	0	101	0	0	0	0	0	0	0	0	0	1	0	0	0	0	3	0	0	0	3	0	0	0	0	0	0	0	0	0	0	0	0	0	4	0	0	0	0	0	0	4	0	0	1	0	20	0	198	198	0	9	5	8	64	158	17	17	17	137	1	0	4	4	0	0	1	0	0	1	1	1	0	0	0	2324	1	0	0	0	0	0	0	0	0	0	0	0	0	0	0	0	0	0	0	0	0	0	2599	0	0	0	0	0	0	0	0	0	0	0	0	0	1	0	4	0	0	0	1	0	0	0	0	0	0	0	0	0	12	0	0	11	0	0	20	25	20	20	0	1	0	0	0	0	0	0	0	0	0	0	0	0	0	0	0	0	0	0	0	0	0	0	0	0	0	0	0	0	0	4	4	0	4	0	90	0	0	0	0	0	0	0	0	0	0	0	15	0	0	24	24	0	5	24	0	0	0	5	5	0	69	1	0	2	0	0	0	0	0	0	0	210	210	210	84	0	0	0	0	0	7	0	0	0	0	0	0	0	0	0	0	0	1	0	1	0	1	0	0	0	0	455	0	0	1	0	0	0	0	0	0	0	34	25	0	1	0	0	0	154	154	154	154	90	90	154	0	154	0	47	196	0	0	188	266	8	143	143	0	0	0	266	297	2	1	1	0	0	1	0	0	0	1	0	0	0	0	0	0	1	0	1	0	0	0	0	0	0	0	0	161	0	0	0	2	0	20	0	0	0	24	24	0	0	0	24	0	0	0	0	0	64	345	260	4	12	0	0	0	0	14	0	0	2	11	11	13	0	0	0	1	0	0	0	0	0	0	0	0	0	0	5	0	0	8	5	0	0	0	0	0	1	0	12	1	0	0	0	0	0	0	0	0	0	0	0	1	0	0	0	0	0	0	0	0	0	0	0	0	0	0	0	0	0	0	0	0	0	0	0	0	0	1	218	0	0	0	0	0	0	0	0	0	0	0	0	0	0	0	0	0	0	0	0	0	0	0	0	0	0	0	4	4	106	5	5	1702	106	0	0	126	126	126	126	0	0	0	0	111	0	0	0	1	0	71	0	0	0	0	0	0	0	0	0	0	0	0	0	0	0	0	0	0	0	0	0	0	0	1	1	1	0	1	0	1	1	0	111	923	191	0	0	38	38	1	1	734	734	95	696	0	0	0	0	0	0	0	2	0	13	1	6	6	0	13	0	0	0	0	5	11	4	1	0	1	0	0	8	8	0	0	0	0	0	0	0	51	0	0	0	0	39	4	0	31	0	0	0	0	0	31	0	0	752	0	0	5	0	0	0	0	0	2	2	0	0	2	2	0	0	0	0	0	0	0	0	0	752	0	0	0	0	0	0	0	7	0	176	0	0	0	0	0	0	0	0	32	32	0	0	1	0	0	158	118	9	8	109	108	100	100	54	752	0	0	0	0	0	0	0	0	0	1	0	1	50	0	50	50	0	0	0	0	0	0	0	0	0	0	0	0	0	0	0	0	4	0	1	23	0	20	0	0	0	0	0	0	12	0	0	12	0	0	0	0	0	0	0	0	0	0	0	5	181	0	5	0	0	0	0	74	181	0	0	0	1	1	1	0	0	1	0	1	322	322	0	0	0	0	0	4	0	5	4	0	4	22	0	12	12	0	0	0	0	0	176	1	1	1	0	0	0	0	0	0	0	0	1	0	0	0	63	0	0	0	0	0	0	0	0	0	0	0	0	0	0	0	0	0	0	0	0	21	0	1	0	0	0	0	0	0	0	0	0	0	0	0	0	0	0	0	0	0	0	0	0	0	0	0	0	0	0	0	0	0	0	0	0	0	0	0	0	0	7	78	7	0	0	0	895	919	0	0	0	0	6	0	0	0	0	0	0	30	0	0	0	0	0	29	0	0	0	7	7	3	12	1	9	0	3	0	1	0	0	1	1	0	0	0	0	0	2403	0	0	0	0	0	0	0	0	0	0	0	0	0	0	0	0	1	1	0	0	0	0	0	0	0	0	0	0	0	0	0	217	0	0	0	4	0	0	0	0	4	4	0	0	0	0	4	0	0	0	0	0	0	0	0	0	0	0	0	16	0	0	1	1	0	1	1	1	0	0	0	1	0	0	1	0	0	0	0	0	0	0	0	0	0	0	0	0	0	0	0	7	0	0	5	0	0	36	36	36	36	26	26	25	0	3	6	0	0	19	0	19	0	19	0	6	5	5	4	1	160	1	2	0	0	0	0	0	1710	2	0	0	0	0	0	0	0	0	0	0	0	0	8	0	0	0	0	0	0	0	32	0	0	2	0	5	5	5	168	0	2	2	0	0	0	0	0	0	27	0	0	0	0	0	0	0	0	0	13	13	0	0	0	5	5	5	0	0	0	0	0	0	0	0	0	1	0	0	186	101	101	0	0	0	0	0	302	302	2	3	3	0	0	0	0	0	46	46	46	46	0	0	0	1	0	0	0	0	3	3	3	3	3	0	0	0	0	0	0	1	0	1	0	2	2	0	0	0	0	0	1	0	0	0	0	0	0	0	0	0	0	0	0	0	0	0	2329	0	0	0	1	0	12	0	0	0	0	101	78	0	2	0	0	3	0	2	2	0	0	0	0	0	2	22	0	1	1	0	0	0	0	0	0	0	0	1	1	1	0	0	0	13	2	0	0	7	0	0	22	22	18	18	18	0	0	42	4	0	0	0	0	0	0	0	0	0	0	0	0	0	0	0	2	0	0	779	0	0	234	48	7	0	0	1	0	1	1	230	6	0	0	0	1	177	177	177	0	0	0	1	1	1	185	0	0	185	1	1	1	0	0	214	0	0	0	214	210	0	0	0	0	0	0	0	0	0	0	0	6	0	0	2	2	2	0	2	2	2	2	2	0	0	1	0	0	0	0	6	11	6	6	6	6	6	6	5	6	4	0	0	0	0	0	0	0	0	0	0	39	0	4	0	0	27	0	39	0	0	0	42	0	0	19	19	0	0	0	0	19	19	0	0	0	0	0	0	3	0	0	3	0	101	0	0	0	0	101	94	0	0	0	0	0	0	0	0	0	0	0	0	0	0	52	52	52	84	0	0	0	0	0	0	8	8	7	7	0	4	0	8	8	8	0	0	0	0	0	0	0	0	0	0	0	0	0	0	0	0	324	363	155	0	0	0	0	0	0	101	0	0	234	0	0	0	0	0	20	0	0	0	3	0	0	0	0	0	0	0	0	0	0	0	0	0	11	350	356	28	6	6	6	1	1	0	0	0	0	0	0	12	0	0	0	21	0	206	0	3	3	0	0	0	0	0	0	0	0	0	0	0	0	0	0	0	0	0	0	0	0	0	0	0	0	0	5	0	0	0	0	0	0	2	1	1	6	3	0	0	0	0	18	17	0	17	18	18	18	0	72	66	0	19	19	1	19	0	0	0	0	0	0	0	552	0	0	0	0	0	0	0	0	12	0	0	13	0	10	61	40	40	5	6	5	5	0	5	14	0	0	0	0	0	0	0	0	0	0	0	0	0	7	0	1	0	5	0	0	0	5	5	5	0	0	1	0	5	0	0	0	0	0	0	0	0	20	143	0	0	0	0	144	144	0	15	0	11	10	10	10	10	1	10	0	4	0	3	4	4	4	1	0	3	0	0	0	4	4	0	0	0	0	0	21	0	0	0	0	0	0	22	0	6	0	0	0	21	7	0	0	0	0	6	6	0	0	30	30	6	7	0	176	0	0	0	6	0	0	0	0	0	2	12	19	12	12	12	12	5	1	1	0	0	0	0	2	1	2	338	0	0	2	163	0	163	3	0	0	0	0	0	0	0	0	0	0	0	1159	2	0	0	0	0	3	94	122	0	28	91	94	0	0	4	0	0	0	51	0	0	0	0	0	0	0	0	4	0	0	0	0	51	2	2	22	2	2	0	0	0	0	0	0	0	825	825	825	825	0	0	825	0	0	22	78	0	0	78	0	78	78	0	3	19	19	2	0	0	0	0	0	0	0	0	0	0	0	0	0	0	0	179	0	0	0	0	0	139	179	0	0	0	0	0	0	0	0	10	2	2	10	19	0	23	23	0	0	0	0	0	23	0	0	0	0	0	0	0	0	0	0	0	0	0	0	0	0	0	0	0	0	0	0	0	0	0	0	0	0	0	0	16	0	0	2	0	0	0	0	0	0	0	0	0	30	0	0	89	119	0	0	4	4	0	0	0	317	0	0	0	0	0	0	0	0	0	0	3	3	0	0	0	0	0	23	0	0	0	0	0	0	0	0	0	0	0	0	0	0	0	0	0	0	265	0	0	0	5	0	0	5	0	27	2	841	841	0	0	841	0	0	0	0	0	0	0	0	0	0	0	0	0	0	0	0	0	63	0	0	63	2	2	2	5	7	26	29	30	30	0	0	1	6	0	0	0	0	1	0	0	0	0	2	8	12	0	0	492	4	0	37	1	529	4	0	535	0	13	0	0	27	0	0	34	1	0	34	0	0	0	0	0	0	0	0	0	0	0	0	0	0	0	117	9	0	1	1	1	0	1	1	0	0	0	0	0	0	210	0	0	0	0	1	13	0	0	0	0	0	3	3	31	0	3	10	2	38	39	2	0	0	0	0	0	0	0	0	0	0	0	0	0	0	0	0	0	0	0	0	0	0	0	0	0	0	0	12	0	0	0	0	0	0	0	341	0	0	0	0	5	10	15	0	2	32	0	0	0	0	0	0	0	0	0	0	0	0	0	0	0	5	6	2	0	0	0	3	3	3	0	0	18	0	0	0	0	0	0	0	0	0	0	0	0	0	0	0	0	0	0	0	0	0	51	11	317	0	0	0	1	42	0	0	0	44	2	0	0	0	0	0	0	0	2	2	0	7	0	0	0	0	0	0	0	0	0	0	0	1	0	0	144	144	144	144	0	0	0	146	89	1	0	485	485	486	490	490	490	490	828	834	8	0	0	11	0	11	101	12	0	464	12	0	0	0	0	0	0	0	0	0	0	0	0	0	0	0	0	2	2	2	0	0	0	0	0	19	2	0	0	0	2	0	0	1	0	0	0	0	2	0	0	0	2	0	0	4	0	130	12	0	0	11	0	126	10	18	19	0	1	0	19	0	0	19	0	0	0	0	0	0	2	0	0	0	0	0	0	0	0	0	0	0	0	0	0	0	0	0	0	0	0	4	0	4	3	3	0	0	0	0	0	30	0	0	0	0	0	0	0	2	0	0	0	0	0	0	0	0	0	0	0	0	36	30	0	0	0	0	0	0	0	0	0	0	0	0	0	0	0	0	0	0	0	0	1	0	0	0	0	0	0	0	0	19	3	0	478	0	0	3	3	3	0	0	8352	478	0	0	0	0	0	0	0	0	0	0	0	0	1	0	0	0	0	0	0	0	0	0	0	0	1	0	0	2	0	4570	0	2426	2426	0	2426	0	0	2417	0	2426	2419	0	0	0	0	1	0	0	0	0	0	8	349	21	0	0	0	0	0	0	0	0	0	4	0	0	0	0	0	0	0	0	0	6	0	0	0	9	9	9	9	5	5	0	0	5	0	0	0	0	0	855	885	854	854	852	853	854	855	854	854	80	0	1	3	2	9	11	9	39	0	0	0	0	0	0	0	12	0	0	3	1	1	3	0	1	0	0	0	0	0	2	0	0	0	0	0	3	0	5	0	0	0	0	5	0	0	0	0	0	0	1	0	265	0	0	0	0	0	0	0	3	1	943	6	0	479	1	0	89	0	0	0	0	0	0	0	0	0	0	0	0	0	0	0	0	1	1	0	1	11	0	0	11	1	1	1	11	0	0	1	0	0	0	0	0	0	23	0	0	0	0	3	0	130	0	2	0	1	0	0	0	0	3	0	0	0	0	0	1	0	1	0	0	1	0	0	0	0	0	0	0	0	0	0	0	0	0	0	0	0	0	0	0	1	0	0	0	0	0	0	0	0	0	0	0	0	0	0	0	589	449	59	390	95	95	10	0	2402	700	2	0	0	0	0	0	0	0	2	0	0	0	0	0	0	0	0	0	0	0	0	0	0	0	0	0	0	6	7	0	1	0	0	0	0	0	0	1	0	0	0	0	0	0	0	0	0	0	0	0	0	0	63	63	0	0	925	925	925	925	923	923	925	925	925	928	2	0	0	0	0	0	0	0	0	0	0	0	0	0	0	0	3	0	0	0	0	0	0	0	0	0	0	0	0	0	2324	0	28	0	25	0	28	0	0	9	28	0	9	112	0	112	10	0	112	15	0	0	0	0	0	0	0	0	0	0	232	0	0	0	0	123	0	123	0	415	4	0	45	45	58	61	65	414	415	0	0	0	0	0	0	0	74	70	4	0	0	0	9	9	0	206	0	0	0	0	0	0	209	3	1	0	0	0	1	1	0	0	0	1	0	0	0	0	0	0	0	0	0	0	0	0	0	0	0	0	0	0	0	9	65	65	0	0	0	0	3	1	0	0	0	1	1	1	0	0	0	1710	1710	1710	1710	1710	1710	1710	0	0	0	0	0	0	0	0	0	8	0	0	3	3	0	3	3	3	49	727	0	1	1	0	52	50	0	52	0	0	10	0	0	0	0	0	0	0	0	19	0	1	1	1	0	1	0	0	0	1	0	1	0	363	363	0	162	1	0	822	0	0	852	24	0	0	0	0	8436	8436	8436	8358	8436	9	0	23	0	0	23	0	22	2599	0	0	24	0	0	0	0	0	0	0	0	0	0	0	0	0	0	0	0	2	3	5	0	5	0	0	5	5	5	11	0	0	0	0	0	0	1	0	0	1	0	184	0	198	0	0	0	0	0	115	89	0	0	89	89	0	6	115	0	0	0	0	0	0	0	0	0	0	0	0	0	22	0	1	0	0	0	0	0	0	2	117	0	0	0	0	0	0	0	0	0	0	458	0	1	2	0	0	0	0	1	9	22	0	0	0	2	5	22	17	3	0	0	0	0	0	0	0	0	0	0	0	0	164	0	0	0	0	0	0	203	1	0	202	0	1	3	0	0	0	0	0	0	0	0	0	0	0	0	0	0	0	0	30	30	0	9	0	2	0	0	0	54	54	2	2	0	2	0	2	0	0	0	21	21	0	0	0	0	0	0	0	0	0	0	0	0	0	0	0	0	0	4	0	2	0	0	0	0	0	0	0	2	2	1	11	2	1	0	0	0	0	19	0	0	0	7	85	123	123	0	0	7	7	380	380	0	0	86	86	4	85	295	209	196	3	0	0	0	461	2	0	0	2	0	0	361	2	18	0	0	0	0	0	0	0	0	0	0	0	841	5	841	822	0	822	2	0	0	0	8	0	0	0	8	0	270	0	0	0	0	28	0	0	0	0	0	0	0	0	1	0	18	0	0	0	18	18	0	0	0	0
Subgingival_plaque	SRS015635	0	1	0	0	0	6	5	6	0	0	6	0	0	0	0	0	0	0	0	0	0	0	0	0	0	0	0	0	0	6	0	0	0	0	0	0	0	0	0	0	0	1	0	0	0	0	1	0	0	0	0	3	3	0	0	445	3	3	3	3	3	0	0	0	1	1	1	1	3	133	4	1	0	0	0	0	0	92	0	0	0	0	0	0	0	0	0	0	0	0	133	0	158	133	158	158	0	159	1	0	0	0	0	0	0	0	0	0	0	0	0	0	0	0	0	0	0	0	0	75	0	0	0	0	0	0	0	0	0	0	0	0	0	0	0	0	0	0	0	0	0	0	0	0	0	0	0	0	0	0	0	0	0	0	0	0	0	0	0	0	0	0	0	0	0	1	1	299	349	349	52	0	0	401	401	0	0	0	0	0	0	0	0	0	0	800	0	0	0	0	0	0	0	0	0	0	0	0	1	1	1	0	0	0	0	0	0	0	0	0	0	0	0	0	1	1	0	0	138	53	1	0	1	191	191	0	0	0	0	0	0	0	75	75	0	0	0	0	0	0	0	0	0	0	0	0	0	0	0	0	0	0	0	0	0	0	0	0	0	0	1	0	0	0	1	1	1	0	0	0	0	0	0	0	0	0	0	0	0	0	0	0	0	0	0	3	0	0	0	0	0	0	0	0	0	0	0	0	0	0	0	0	0	0	2	2	2	2	2	2	0	0	0	0	0	0	0	0	0	0	0	0	0	159	0	0	255	159	0	0	0	0	0	0	0	0	0	0	143	143	143	142	5	0	2	2	0	2	0	0	0	0	483	0	0	0	0	24	0	0	483	483	483	483	483	0	0	0	0	0	0	0	0	0	0	0	0	0	1	0	0	0	0	0	0	1	1	2	0	0	0	0	0	0	0	0	0	0	0	0	0	0	0	0	0	0	0	0	0	0	0	0	1	1	0	1	0	1	1	0	52	52	0	0	19	0	15	19	0	0	1	0	3	1	0	1	0	0	1	0	0	0	0	1	1	0	2	217	102	0	217	0	97	95	0	0	0	0	2	0	0	0	0	0	0	0	0	0	0	0	0	0	0	0	0	0	0	1	0	0	0	0	0	0	0	0	0	0	0	2	0	0	0	0	0	0	0	0	0	2	0	1	1	0	0	9	7	0	0	0	0	0	0	0	0	0	0	0	0	0	0	0	0	0	0	0	0	0	0	0	0	0	0	0	0	0	0	0	0	0	0	0	0	0	3	0	0	1	1	0	0	0	0	0	0	0	23	23	23	23	433	432	82	82	134	52	52	13	52	0	0	0	2	2	2	2	2	0	0	0	4	0	0	0	0	1	0	0	0	0	483	0	0	0	0	0	0	0	0	0	0	0	0	0	0	0	0	0	0	0	0	0	0	0	0	0	0	0	0	0	0	0	0	0	0	44	44	0	0	0	0	0	0	0	0	0	0	0	0	0	0	0	0	2298	0	2298	2	0	0	0	0	0	0	0	2	0	0	0	0	0	0	0	0	0	0	0	0	0	0	0	28	28	0	28	0	0	0	0	29	28	0	0	0	2	2	2	3	0	0	0	0	0	0	0	0	0	0	0	0	1	1	0	0	0	0	0	0	1	0	0	0	0	0	0	0	0	0	0	0	0	0	0	116	119	116	0	1	115	0	0	0	71	0	0	0	0	0	0	0	0	0	40	0	0	0	0	0	0	0	0	0	0	0	0	307	0	1	1	0	1	1	2	309	0	0	0	0	2298	4352	0	0	0	0	0	0	0	0	0	27	8	0	0	0	111	111	111	0	0	0	0	0	0	0	0	0	0	0	0	0	209	67	67	1	1	66	0	0	1	0	1	0	0	0	0	0	0	0	0	0	0	0	0	0	0	0	0	0	0	0	0	0	0	0	0	0	0	1	0	0	0	0	0	0	147	147	147	0	0	0	147	0	0	0	0	0	0	0	0	0	0	0	0	0	0	0	0	0	0	0	0	0	8	0	0	0	0	0	0	0	0	0	0	0	1	0	0	0	0	0	0	0	1	0	0	0	0	0	0	0	0	0	0	0	0	0	0	0	0	0	0	0	0	0	0	0	0	0	0	0	0	0	0	0	0	0	0	0	58	0	0	0	0	0	0	58	0	0	0	1	9	0	9	0	0	0	211	188	1	0	0	0	0	0	0	0	0	0	0	0	0	0	0	0	0	0	0	0	0	0	0	0	0	0	0	0	0	0	0	0	0	0	0	0	549	0	0	0	0	0	0	0	0	0	9	9	0	0	13	13	11	2	0	0	0	0	0	0	0	0	0	0	0	0	0	3	3	0	0	0	0	0	3	3	0	0	30	35	124	0	0	124	1	1	1	1	0	0	0	0	1	1	1	3	2	0	0	0	0	0	0	0	0	0	0	0	0	1	0	0	0	1	1	1	0	0	0	0	0	0	0	0	14	14	14	0	684	0	0	0	0	0	0	0	0	0	0	0	0	0	0	0	0	0	0	0	0	0	0	0	0	0	0	0	0	0	0	0	0	0	0	0	0	0	0	0	0	0	0	0	0	0	0	0	0	75	0	483	0	3	1	0	0	0	0	0	0	0	0	0	0	0	0	0	0	0	0	0	0	0	0	0	0	0	0	0	0	1	7	0	0	0	0	0	3	0	75	0	0	0	0	0	0	0	0	0	0	0	17	17	0	0	0	0	0	0	42	42	33	2	2	2	41	41	1	40	0	0	800	0	0	800	0	0	0	0	0	0	0	0	0	0	0	0	0	0	0	564	0	0	0	0	1	0	0	0	1	0	1	0	0	0	0	0	0	0	0	0	0	0	0	0	0	0	0	0	0	0	0	0	3	1	1	2	0	0	3	0	0	0	0	636	0	0	0	0	0	0	0	0	8	11	14	0	3	3	14	0	0	0	0	0	0	1	3	75	0	0	0	0	0	0	0	0	0	1	2051	2051	0	0	0	483	482	482	482	0	482	0	0	0	0	0	0	0	0	0	0	0	0	201	27	2	89	0	0	0	0	0	0	0	0	0	0	0	0	0	0	0	0	0	0	0	0	0	0	0	0	0	0	0	0	0	0	0	0	0	0	0	0	0	0	0	0	0	0	0	0	0	0	0	0	0	0	0	0	4	0	4	0	0	0	0	0	0	13	0	0	0	0	0	0	0	0	0	0	0	0	0	0	0	0	0	0	0	0	0	0	0	0	0	0	0	0	0	15	15	15	16	16	15	16	16	0	0	0	0	0	0	119	0	0	0	3	2	0	0	0	0	0	0	0	0	0	0	0	0	0	0	0	0	0	0	0	0	0	0	0	0	0	0	857	0	75	0	0	0	0	0	0	0	0	0	0	0	0	0	0	0	0	0	0	0	0	0	0	0	0	0	0	0	0	0	0	0	0	2	2	0	0	0	0	0	0	0	0	0	0	0	0	0	0	0	0	0	0	0	0	0	0	0	0	0	0	0	0	0	0	0	0	0	0	0	2054	0	0	0	1340	0	0	7	0	0	0	0	0	0	2	0	3	1	0	0	0	0	0	0	0	1	1340	0	0	1	1	0	0	0	0	0	0	0	0	0	0	2050	0	26	0	2	0	0	0	0	0	0	0	0	0	0	89	89	60	60	0	0	2	0	0	0	0	0	0	0	0	0	0	0	0	0	0	0	0	0	0	0	0	0	1	1	0	0	0	0	0	1	0	0	16	0	0	0	0	0	0	16	0	0	0	12	0	0	0	0	0	0	0	0	0	0	0	0	0	0	0	0	0	0	0	0	0	0	0	0	0	0	0	55	0	0	0	0	0	0	0	0	0	0	0	0	1	0	0	0	0	0	0	0	0	0	0	0	0	0	0	0	0	0	0	0	0	0	0	0	0	0	0	0	0	0	0	0	0	0	0	0	0	0	0	0	0	0	0	0	0	0	0	0	0	0	0	0	0	0	52	19	19	19	57	0	57	54	0	0	0	0	0	0	0	0	423	1	1	7	1	421	7	421	421	0	173	0	0	0	0	0	0	0	0	0	0	0	0	0	0	0	0	0	0	0	0	0	3	0	0	0	0	0	0	0	0	0	0	0	0	0	0	0	0	0	0	0	0	0	0	0	0	0	0	2	0	0	0	0	0	0	0	0	11	11	0	0	480	0	2	12	12	0	12	0	0	0	0	0	0	0	4	3	0	4	0	0	0	0	0	0	0	0	0	0	0	0	0	0	1	1	1	0	16	0	0	0	0	0	0	0	0	0	0	0	0	0	0	0	0	0	0	0	0	0	0	0	0	0	0	0	0	0	0	0	0	0	0	0	0	0	0	0	0	0	0	4	4	0	0	0	0	0	0	0	0	0	0	0	0	0	0	0	0	0	0	0	0	0	0	0	0	0	0	0	0	0	0	0	0	15	0	0	0	44	0	0	0	0	0	0	0	0	0	0	0	0	0	0	0	0	0	0	0	0	0	0	3	0	0	0	0	0	0	0	0	0	0	0	0	0	0	0	0	0	0	0	3	0	0	0	0	0	0	0	0	0	0	0	0	0	0	0	0	0	0	0	0	0	0	1	0	0	0	0	0	0	0	0	6	0	1	4	3	0	0	0	0	0	0	0	0	0	0	2	2	2	0	1	0	0	0	2	0	0	0	0	1	1	0	1	0	0	0	0	0	3	0	0	0	0	0	0	0	0	0	0	4	0	0	0	0	0	0	0	0	0	0	0	0	0	3	0	0	0	0	0	3	0	0	0	0	2	0	0	0	0	0	0	0	0	0	0	0	0	0	0	0	0	0	0	0	0	0	0	52	52	0	0	6	6	52	6	0	0	0	0	0	0	0	0	0	0	0	0	0	0	0	0	0	0	0	0	0	2	70	42	8	0	0	0	0	0	0	0	0	0	0	0	0	0	0	0	0	0	0	0	0	0	2	0	0	0	0	0	0	7	7	7	0	0	0	0	0	0	0	0	0	0	0	0	0	0	0	480	480	0	0	0	0	0	0	0	0	0	0	0	0	0	0	0	0	0	0	0	0	0	0	0	0	0	0	0	0	0	0	0	0	0	0	0	0	0	0	0	0	0	0	0	0	0	4	79	4	0	4	4	2	2	4	0	0	0	0	0	0	0	0	0	0	0	119	0	0	0	0	0	0	0	0	0	0	0	636	0	636	0	493	493	0	636	0	0	0	0	0	0	0	0	0	0	185	0	185	185	179	158	158	0	0	0	0	0	0	0	0	0	0	0	0	1	0	0	0	0	0	0	0	0	0	0	0	0	0	1	102	0	445	0	0	0	0	0	0	0	0	0	0	0	0	0	0	0	0	0	0	0	0	0	0	1	1	0	57	0	0	0	0	0	0	0	0	35	0	0	44	44	44	2	0	0	0	0	0	0	0	0	0	0	0	0	0	0	0	0	0	0	0	0	0	0	0	0	0	0	0	0	0	0	0	0	0	0	0	0	0	0	0	0	0	0	1	0	0	0	0	0	0	0	0	0	0	0	0	0	0	0	0	0	0	0	0	0	0	0	0	0	0	0	0	221	9	0	0	0	212	211	0	0	0	0	0	0	33	0	0	0	0	0	0	0	0	0	0	0	0	0	0	0	0	0	0	0	0	0	0	0	0	0	0	0	0	0	0	0	0	0	0	0	0	0	0	0	0	0	0	0	201	201	99	201	99	99	0	1	0	0	0	0	0	0	0	0	0	0	0	0	0	0	0	0	0	0	0	0	0	1	0	0	1	0	0	0	0	0	2	0	326	324	215	215	6	3	3	3	3	3	0	0	0	0	0	0	0	0	0	0	0	0	0	0	0	0	0	60	0	0	0	0	0	0	0	0	0	0	0	0	60	0	0	0	0	0	0	0	0	0	0	0	0	0	0	0	0	0	0	0	0	0	0	3	0	0	0	0	0	0	0	0	0	0	0	0	0	0	0	0	3	3	3	3	0	0	4	0	0	0	0	0	0	0	0	0	0	0	0	0	0	0	0	0	0	0	0	0	0	0	0	0	0	0	0	0	0	0	0	0	0	0	0	0	0	0	0	0	0	0	0	0	0	0	0	0	0	0	0	0	0	0	0	0	0	0	0	0	1	1	33	4	35	35	0	0	0	29	29	0	0	0	0	0	0	0	0	0	0	0	0	0	0	0	0	0	0	0	0	0	0	0	0	0	0	0	0	0	0	0	0	0	0	0	0	0	0	0	0	0	0	0	0	0	0	0	0	0	0	0	0	0	0	98	483	98	98	98	0	98	800	0	800	800	0	0	0	0	0	0	0	15	0	0	0	1	0	0	0	0	0	0	0	0	0	0	0	0	1	0	0	0	0	0	1	0	0	3	2	1	0	3	0	3	2	2	1	0	0	0	1	1	1	1	0	0	0	3	0	0	0	0	26	0	0	551	0	0	549	0	549	549	549	549	551	551	0	0	0	0	0	0	0	0	0	0	0	0	0	0	0	1	0	1	1	1	0	0	0	2297	2297	0	0	933	0	0	0	0	0	0	0	0	0	0	0	0	0	3	0	0	3	0	0	253	0	1	1	0	1	0	0	0	2297	0	0	0	0	0	0	0	0	147	0	0	0	0	0	0	0	0	0	0	0	0	0	0	0	0	0	0	0	0	0	0	0	0	0	2	0	0	0	0	0	0	0	0	0	0	5	5	0	0	0	0	485	0	0	0	35	0	0	0	143	0	0	0	143	0	0	0	0	0	0	0	0	0	0	0	0	0	0	0	0	0	0	71	71	71	71	71	71	707	708	710	0	0	0	0	0	0	0	0	0	0	0	0	0	0	0	0	0	0	0	0	0	6	6	0	1	4	5	6	9	9	0	0	0	0	0	0	0	0	0	0	0	0	0	0	0	0	0	0	0	0	0	0	0	0	0	800	0	0	0	0	0	0	0	0	0	0	0	0	0	0	0	0	0	0	0	0	0	0	0	0	0	3	0	0	0	0	0	857	565	565	565	566	565	565	566	566	0	0	0	0	0	0	0	0	0	0	0	0	0	3	0	0	1	0	0	0	0	0	1	46	1	46	0	1	37	0	0	0	0	0	46	0	0	0	0	933	933	0	933	919	919	169	750	933	933	0	0	0	0	0	0	0	0	0	0	0	33	0	0	0	0	0	0	2054	0	0	0	0	0	0	0	0	831	831	831	831	857	831	0	0	0	0	0	0	0	0	0	0	549	0	0	0	0	0	0	0	0	0	0	0	0	1	0	0	0	0	0	0	0	0	0	0	0	0	0	0	0	137	0	143	0	143	26	26	26	24	26	23	23	0	0	0	0	0	0	0	1	1	1	2	0	0	0	0	0	0	0	0	0	0	0	0	0	0	12	12	0	0	0	0	0	0	6	6	0	1	0	2	0	1	1	3	0	635	193	202	640	640	5	0	0	84	28	17	129	129	84	101	490	0	0	0	493	0	0	0	0	0	0	0	0	0	0	0	0	0	0	5186	5186	5186	0	5186	5186	581	566	834	0	0	0	479	0	0	2	0	75	0	0	1	1	0	0	0	0	0	5	5	5	5	0	0	0	5	0	0	0	0	0	0	0	0	0	0	0	0	0	0	0	0	0	0	0	0	0	0	0	0	0	0	0	0	0	0	0	0	0	0	0	0	0	0	0	0	0	0	0	0	0	0	0	0	0	0	0	0	0	0	1	1	0	0	2	38	40	17	2	36	17	0	42	0	0	0	0	3	0	0	0	0	3	3	2	2	0	0	0	0	0	0	0	0	0	0	0	0	1	0	1	1	0	0	0	0	0	0	0	0	0	0	0	0	0	0	0	1	133	0	0	0	0	0	0	0	87	54	54	0	0	54	52	15	0	0	122	87	1	0	0	0	0	0	0	0	0	1	1	0	0	0	0	0	0	12	0	0	0	12	12	0	0	0	0	1	0	0	0	0	0	1	1	0	0	9	4	0	0	0	0	0	0	0	0	0	0	0	0	0	800	0	0	0	0	0	0	0	428	0	0	0	145	0	0	0	31	0	166	135	0	173	1	3	0	0	0	0	0	0	0	0	0	0	0	0	0	0	0	0	0	0	0	0	147	0	0	0	0	0	0	0	0	0	0	0	0	2297	3	46	0	0	432	3	0	0	3	3	0	0	0	0	0	0	0	2	0	0	0	0	0	0	0	0	0	0	0	0	0	0	0	0	0	0	0	0	0	1	0	0	0	0	22	22	5	22	5	0	0	5	0	0	0	0	0	0	0	0	0	0	0	0	0	0	0	0	0	0	0	0	0	0	0	0	0	0	2	0	0	62	91	91	0	0	0	0	0	0	0	0	0	0	0	0	0	0	0	0	0	0	0	0	0	0	0	0	0	0	0	0	0	0	143	143	143	0	143	0	0	2	0	0	0	483	483	483	483	0	0	483	0	0	0	0	0	0	0	0	0	0	0	0	0	0	0	0	0	0	0	0	0	0	0	0	0	0	0	0	95	0	7	0	46	46	0	0	0	0	0	0	11	0	0	0	412	11	11	2	0	0	0	0	0	0	0	0	0	93	0	0	0	50	15	0	15	0	15	15	0	0	0	483	0	0	1	1	0	1	0	0	0	52	0	0	0	0	0	0	1	0	0	0	0	2	0	0	0	0	0	2	2	0	0	0	22	0	0	0	0	0	0	22	0	0	0	0	16	0	4	4	0	1	0	1	485	29	2	2	2	29	0	0	0	0	0	0	0	0	0	0	0	0	0	0	0	2050	2	0	0	3	0	3	0	3	0	0	0	0	0	0	0	0	0	0	0	0	0	0	2054	0	0	0	0	0	0	0	0	3	3	3	0	1	0	0	33	0	0	1	0	0	0	2	1	0	0	0	0	0	0	0	0	0	0	0	297	298	265	267	5	0	147	0	0	0	0	0	0	0	0	0	0	0	0	0	0	0	0	0	0	0	0	0	0	0	0	1	0	0	0	0	0	0	0	0	122	0	0	0	0	0	0	0	0	0	0	0	23	0	0	0	0	0	0	0	0	0	0	0	0	0	51	0	0	1	0	0	0	0	0	0	0	15	15	15	3	0	0	0	0	0	2	1	0	0	0	0	0	1	0	1	0	0	0	0	0	0	0	0	0	0	0	0	4	0	0	3	4	4	33	33	0	0	0	0	0	0	0	0	0	608	608	608	608	123	123	608	0	609	0	35	325	0	0	24	94	0	22	22	0	0	0	94	102	2	0	0	0	0	0	2	0	0	0	0	0	0	0	0	0	0	0	0	0	0	0	0	0	0	0	0	414	0	0	0	0	0	1	0	0	0	0	0	0	0	0	0	0	0	0	0	0	83	531	408	4	0	0	0	0	0	0	0	0	0	0	0	0	3	0	3	0	0	0	0	0	0	0	0	0	0	0	3	3	0	0	1	0	0	0	0	0	0	0	141	1	0	0	0	0	0	0	0	0	0	0	0	0	0	0	0	0	0	0	0	0	0	0	0	0	0	0	0	0	0	0	0	0	0	0	0	0	0	0	66	0	0	0	0	0	0	0	0	0	0	0	0	0	0	0	0	0	0	0	0	0	0	0	0	0	0	0	0	0	4	0	0	17	4	0	0	12	12	12	12	0	0	0	0	4	0	0	0	0	0	0	0	0	0	0	0	0	0	0	0	0	0	0	0	0	0	0	0	0	0	0	0	0	0	0	0	0	0	0	0	0	0	0	4	4	0	0	0	0	0	0	0	3	3	1	3	0	0	0	0	0	0	0	2	0	1	0	100	100	0	15	0	0	0	0	140	141	0	0	0	0	1	0	3	3	0	0	1	0	0	0	0	0	0	0	0	0	0	0	0	174	0	0	0	0	0	174	0	0	71	0	0	0	0	0	0	0	0	0	0	0	0	0	0	0	0	0	0	0	0	0	1	1	71	0	0	0	0	0	0	0	0	1	2	0	0	0	0	0	0	0	0	0	0	0	0	0	0	0	307	272	35	34	237	237	233	233	229	71	0	0	0	0	0	0	0	0	0	0	0	0	0	0	0	0	0	0	0	0	0	0	0	0	0	0	0	0	0	0	0	0	0	0	1	116	0	57	0	0	0	0	0	0	0	0	1	1	0	0	0	0	0	0	0	0	0	0	0	0	2	0	0	0	0	0	0	0	2	0	0	0	0	0	0	0	0	0	0	0	8	8	0	0	0	0	0	0	0	2	0	0	0	75	0	0	0	0	0	0	0	0	684	0	0	0	0	0	0	0	0	0	0	0	0	0	0	0	480	0	0	0	0	0	0	0	0	0	0	58	0	0	39	39	0	0	19	19	0	0	3	0	0	0	0	0	0	0	0	0	0	0	0	0	0	0	0	0	0	0	0	0	0	0	0	0	0	0	0	0	0	0	0	0	0	0	0	0	0	0	0	12	0	0	0	0	565	566	0	0	0	0	0	0	0	0	0	0	0	14	0	0	0	0	0	14	0	0	0	19	19	0	33	7	33	0	19	0	0	0	0	0	0	0	0	0	0	1	98	0	0	0	0	0	0	0	0	0	1	0	1	1	1	0	1	0	0	0	0	0	0	0	0	0	0	2	0	0	0	0	95	0	0	0	0	0	0	0	0	0	0	0	0	0	0	0	0	0	0	0	0	0	0	4	0	0	0	0	60	0	0	0	0	0	0	0	0	0	0	0	0	0	3	0	0	0	0	0	0	0	0	0	0	0	0	0	0	0	0	0	0	0	0	0	0	0	1	1	1	1	0	0	0	0	0	3	0	0	0	0	0	0	0	0	60	0	0	0	0	29	0	0	0	0	0	0	0	710	0	0	0	0	0	0	0	0	0	0	0	0	0	0	0	0	0	0	0	0	0	0	0	0	0	0	0	0	0	310	0	0	0	0	0	0	0	0	0	119	0	0	0	0	0	0	0	0	0	1	1	0	0	0	0	0	0	0	0	0	0	0	0	0	0	0	0	0	0	0	483	483	0	0	0	0	0	1340	1340	19	84	0	0	0	0	0	0	3	3	3	3	0	1	0	0	0	0	0	0	0	0	0	0	0	0	0	0	0	0	0	0	3	0	3	0	0	0	0	0	0	0	1	0	0	0	0	0	0	0	0	0	0	0	0	0	0	0	2051	0	0	0	0	0	1	0	0	0	0	482	482	0	1	0	0	7	0	2	2	0	0	0	0	0	0	1	0	0	0	0	0	0	0	0	0	0	0	0	0	0	0	2	0	15	0	0	0	1	0	0	3	3	0	3	3	0	0	55	0	0	0	0	0	0	0	0	0	0	0	0	0	0	0	0	0	0	0	13	0	0	68	8	7	0	0	0	0	0	0	67	1	0	0	0	13	102	102	102	0	0	0	0	0	0	445	0	0	445	0	0	0	0	0	15	0	0	0	15	15	0	0	0	0	0	0	0	0	0	0	1	3	0	0	0	0	0	0	0	0	0	0	0	0	0	1	1	0	0	0	1	2	1	1	1	1	1	1	1	1	0	0	0	0	0	0	0	0	0	0	0	0	0	0	0	0	119	0	0	0	0	0	0	0	0	1	1	0	0	0	0	1	1	0	0	0	0	0	0	0	0	0	0	0	483	0	0	0	0	483	4	0	0	0	0	0	0	0	0	0	0	0	0	0	0	3	3	3	3	0	0	0	0	0	0	0	0	0	0	0	0	0	0	0	0	0	0	0	0	0	0	0	0	0	0	0	0	0	0	0	0	314	361	4	0	0	0	0	0	0	483	0	0	17	0	0	0	0	0	1	0	0	0	0	0	0	0	0	0	0	0	0	0	0	0	0	0	0	11	11	3	0	0	0	0	0	0	0	0	0	0	0	1	0	0	0	26	0	95	0	0	0	0	0	0	0	0	0	0	0	0	0	0	0	0	0	0	0	0	0	0	0	0	0	0	0	0	1	0	0	0	0	0	0	0	0	0	16	0	0	0	0	0	4	4	0	4	4	4	4	0	12	12	0	0	0	0	0	0	0	0	0	0	0	0	46	0	0	0	0	0	0	0	0	3	0	0	3	0	0	0	0	0	0	0	0	0	0	0	0	0	0	0	1	1	1	1	1	1	1	0	0	0	16	0	0	0	0	0	0	0	0	0	0	0	0	0	0	0	0	0	0	0	0	0	0	0	57	0	0	0	0	0	0	0	0	13	0	0	0	0	0	0	0	0	0	4	0	0	5	6	6	5	0	0	0	0	0	6	6	0	0	0	0	0	26	0	0	0	0	0	0	6	0	4	0	0	0	23	0	0	0	0	0	3	4	0	0	7	7	4	4	0	89	0	2	0	27	0	0	0	0	0	31	0	1	0	0	0	0	1	0	0	0	0	0	0	7	191	0	185	0	0	0	414	0	414	135	0	0	0	0	0	0	0	0	0	0	0	2298	0	0	0	3	3	0	0	4	0	4	0	0	0	0	0	0	0	2	21	0	0	0	0	0	0	0	0	0	0	0	0	0	21	0	0	6	0	0	0	0	0	0	0	0	0	52	52	52	52	0	0	52	0	0	6	0	0	0	0	0	0	0	0	0	3	3	0	0	0	0	0	0	0	0	0	0	0	0	0	0	0	0	0	0	0	0	0	0	0	0	0	0	0	0	0	0	0	0	0	0	0	0	0	0	114	0	0	0	0	0	0	0	0	0	0	0	0	0	0	0	0	0	0	0	0	0	0	0	0	1	0	0	0	0	0	0	0	0	0	0	0	0	0	0	0	0	0	0	0	0	0	0	0	0	0	7	0	0	4	4	0	0	0	0	0	0	0	8	0	0	0	0	0	0	0	0	0	0	0	0	0	0	0	0	0	0	0	0	0	0	0	0	0	0	0	0	0	0	0	0	0	0	0	0	158	0	0	0	0	0	0	0	0	0	0	493	493	0	0	493	0	0	0	0	0	0	0	0	0	0	0	0	0	0	0	0	0	480	0	0	222	0	0	0	0	0	1	1	1	1	0	0	1	3	2	1	2	1	0	0	0	3	0	1	1	1	0	0	5	0	0	1	2	6	0	0	6	0	0	0	0	1	0	0	5	2	0	5	0	0	0	0	0	0	0	0	0	0	0	0	0	0	0	0	0	0	0	0	0	0	0	0	1	0	0	0	0	0	60	0	0	1	0	0	1	0	0	0	0	0	0	0	8	0	1	24	19	43	43	2	0	0	0	0	0	0	0	0	0	0	0	0	0	0	0	0	0	0	0	0	0	0	0	0	0	0	0	1	0	0	0	0	0	0	0	635	0	0	67	258	14	8	22	0	0	184	0	0	0	0	0	0	0	0	0	0	0	0	0	0	0	0	0	0	0	0	0	0	0	0	0	0	5	0	0	0	0	0	0	0	0	0	0	0	0	0	0	0	0	0	0	0	0	0	21	0	8	0	0	0	11	64	0	0	0	75	11	0	0	0	0	0	0	0	0	0	0	1	0	0	0	0	0	0	0	0	0	0	0	0	0	0	1	1	1	1	0	0	0	1	3	0	0	326	326	327	360	360	360	360	545	549	34	0	0	0	0	0	483	0	0	800	0	1	0	0	0	0	0	0	0	0	0	0	0	0	0	0	0	0	0	0	0	0	0	0	0	0	0	0	0	0	0	0	0	0	0	0	0	0	0	0	0	0	0	0	0	25	0	0	2	3	0	0	0	29	1	0	0	0	0	0	0	0	0	0	0	0	0	0	0	0	0	0	0	0	0	0	0	0	0	0	0	0	0	0	0	0	0	0	0	0	0	0	0	0	0	0	0	0	0	0	0	7	0	0	0	0	0	0	0	0	0	0	0	0	0	0	0	0	0	0	0	0	33	7	0	0	0	1	1	1	1	0	0	0	0	0	0	0	0	0	0	0	0	0	0	0	0	0	0	0	0	0	0	0	0	0	933	0	0	0	0	0	0	3	5186	933	0	0	0	0	0	0	0	0	0	0	0	0	1	0	0	0	0	0	0	0	0	0	0	0	1	0	0	0	0	834	0	99	99	0	99	0	0	98	0	99	99	0	0	1	0	0	0	0	0	0	0	364	655	379	0	0	0	0	0	0	0	0	0	4	0	1	1	0	1	0	0	0	0	1	1	1	0	0	0	0	0	0	0	0	0	0	0	0	0	0	0	552	559	552	552	551	552	552	552	552	552	2	0	0	0	0	0	60	0	0	0	0	0	0	0	0	0	0	0	0	0	0	0	0	0	0	0	0	0	0	0	0	0	0	0	0	0	0	0	0	0	0	0	0	0	0	0	0	0	0	0	0	0	158	0	0	0	0	0	0	0	0	0	1733	0	0	933	0	0	3	0	0	0	0	0	0	0	0	0	0	0	0	0	0	0	0	0	0	0	0	0	0	0	0	0	0	0	0	0	0	0	0	0	0	0	0	0	1	0	0	0	0	0	0	0	258	0	0	0	0	0	0	0	0	0	0	0	0	0	0	0	0	0	0	1	0	0	0	0	0	0	0	0	0	0	0	0	0	0	0	0	0	0	0	0	0	0	0	0	0	0	0	0	0	0	0	0	2	0	0	77	68	64	4	1	1	0	0	98	81	0	0	0	0	0	0	0	0	0	0	0	0	0	0	0	0	0	0	0	0	0	0	0	0	0	0	0	1	1	0	0	0	0	0	0	0	0	0	0	0	0	0	0	0	0	0	0	0	0	0	0	0	480	480	0	0	566	566	566	566	566	566	566	566	566	566	0	0	39	0	0	0	0	0	0	0	0	0	1	1	1	0	0	0	0	0	0	0	0	0	0	0	0	0	1	3	2050	2	1	0	1	2	1	0	0	5	1	0	0	3	0	3	0	1	3	13	0	0	0	0	0	0	0	0	0	0	109	0	0	0	1	12	0	12	0	750	0	1	79	79	85	87	91	746	750	0	0	0	0	0	0	0	0	0	0	0	0	0	0	0	0	95	0	0	0	0	0	0	95	0	0	0	0	0	0	0	0	0	0	0	0	0	0	0	0	0	0	0	0	2	0	0	0	0	0	0	0	0	0	0	143	143	0	0	0	0	0	0	0	0	0	0	0	0	0	0	0	710	710	710	710	710	710	710	0	0	0	0	0	0	0	0	0	0	0	0	0	0	0	0	0	0	1	6	0	6	6	0	7	7	0	7	0	0	0	0	0	0	0	0	0	0	0	0	0	0	0	0	0	0	0	0	0	0	3	0	0	357	361	0	11	15	0	490	0	0	551	0	0	0	0	0	5186	5186	5186	5186	5186	0	0	1	0	0	1	0	1	2054	0	0	1	0	0	0	0	0	0	0	0	0	0	0	0	0	0	0	0	1	4	5	0	5	0	0	5	5	5	0	1	0	0	0	0	0	0	0	0	0	0	92	0	857	0	1	0	0	0	4	4	0	0	3	3	0	0	4	0	0	0	0	0	0	0	0	0	0	0	0	0	0	0	0	0	0	0	0	0	0	0	0	0	0	1	0	0	0	0	0	0	0	0	0	0	0	0	0	0	0	0	0	0	0	0	0	0	0	0	0	0	0	0	0	0	0	0	0	0	0	0	0	0	57	0	0	0	0	0	0	95	0	0	95	0	0	0	0	0	0	0	0	0	0	0	0	0	0	0	0	0	0	0	7	7	0	0	0	0	0	0	0	143	143	0	0	0	0	0	0	0	0	0	26	26	0	0	0	0	0	0	0	0	0	0	0	0	0	0	0	0	0	0	0	0	0	0	0	0	0	0	0	0	0	0	0	0	0	0	0	0	0	5	0	0	0	0	12	12	12	0	0	0	0	0	0	0	0	0	0	0	0	0	0	0	0	0	0	0	800	1	0	0	1	0	0	641	1	75	0	0	0	0	0	0	0	0	0	0	0	493	1	493	490	0	490	1	0	0	1	4	0	0	0	4	0	3	0	4	0	0	19	0	0	0	0	0	0	0	0	1	0	75	0	0	0	75	75	0	0	0	0
Subgingival_plaque	SRS015980	0	3	0	0	0	70	31	70	0	0	70	0	0	0	0	0	0	0	0	0	0	0	0	0	0	0	0	0	0	70	0	0	0	0	0	0	0	0	0	0	0	1	0	0	0	0	1	0	0	0	1	2	2	1	1	1974	2	2	2	2	2	0	0	0	0	0	0	1	1	49	2	7	1	1	1	0	3	619	0	0	0	0	0	0	0	0	0	0	0	0	46	0	63	46	63	63	0	63	0	0	0	2	0	0	0	0	0	0	0	0	0	0	0	0	0	0	0	0	0	0	0	0	0	0	0	0	0	0	0	0	0	0	1	1	5	5	5	5	0	0	0	0	0	0	0	0	0	0	0	0	0	0	0	0	0	0	0	0	0	0	5	4	4	3	3	6	6	82	106	106	1327	0	0	1433	1434	0	0	0	0	0	0	0	0	0	0	73	0	0	0	0	0	0	0	0	0	0	0	0	0	0	0	0	0	0	0	0	0	0	0	0	0	0	0	0	0	0	0	0	7	2	0	0	0	9	9	0	0	0	0	0	0	0	0	0	0	0	0	0	0	0	0	0	0	0	0	0	0	0	0	0	0	0	0	0	0	0	0	0	0	0	1	0	0	0	0	0	0	0	0	0	0	0	0	0	0	0	0	0	0	0	0	0	0	0	0	1	0	0	0	0	0	1	1	0	0	0	0	0	0	0	0	0	0	0	1	1	1	0	0	1	1	0	0	33	33	33	33	33	33	33	0	34	0	64	1	0	0	64	1	0	0	0	0	0	1	0	0	0	0	0	0	0	0	0	3	3	0	3	0	0	0	0	37	0	0	0	0	8	0	0	37	37	37	37	37	0	0	0	0	0	0	0	0	0	0	0	0	0	0	0	0	0	0	0	0	0	0	7	0	1	1	0	0	0	1	1	0	0	0	0	0	0	0	0	0	0	0	0	0	0	1	0	11	11	0	11	0	11	11	5	2	2	0	0	0	0	0	0	0	0	0	0	2	0	0	0	0	0	0	0	0	0	1	0	0	0	1	6	6	0	6	1	112	111	0	0	0	0	1	0	0	0	0	0	0	0	0	0	0	0	0	0	0	0	0	0	0	0	0	0	0	0	0	0	0	0	0	0	0	0	133	0	133	133	133	133	21	134	133	1	0	1	0	0	0	0	0	0	0	0	0	0	0	0	0	0	0	0	0	0	0	0	0	0	0	0	0	0	0	0	0	0	0	0	0	0	0	0	1	0	0	0	0	0	5	0	0	0	0	0	0	0	0	0	0	0	8	8	8	8	5	5	4	4	5	1	1	1	1	0	0	0	0	0	0	0	0	0	0	0	2	0	0	0	0	8	0	0	0	0	37	0	0	0	0	0	0	0	0	1	1	0	0	0	0	1	0	0	0	0	0	0	0	0	0	0	0	0	0	0	0	0	0	0	0	104	103	0	0	0	0	0	0	0	0	0	0	0	0	0	0	0	0	3611	13	3611	3	0	0	0	0	0	0	0	3	0	0	0	0	0	0	0	0	0	0	0	2	8	0	0	2	2	0	2	0	0	0	0	2	2	0	0	0	12	12	12	13	0	0	0	0	0	0	0	0	0	0	0	0	1	1	0	0	0	0	0	0	0	0	4	4	0	0	0	0	2	4	0	28	28	6	6	92	92	92	0	0	92	0	6	6	67	0	0	0	0	0	0	0	0	1	95	0	0	0	0	0	0	0	0	0	135	0	0	639	4	1	5	0	2	2	7	646	0	0	0	0	3611	4506	0	0	4	0	0	0	4	4	4	91	21	0	0	0	92	92	91	0	0	0	0	0	0	0	0	0	0	0	0	0	352	328	325	3	0	322	0	0	0	0	0	0	0	0	0	0	0	0	3	0	0	0	0	0	0	0	0	0	0	0	0	0	0	0	0	0	0	0	0	0	0	0	0	0	6	6	6	0	0	0	6	0	0	0	0	0	0	0	0	0	0	0	0	0	3	0	0	0	0	0	0	0	23	0	2	0	0	0	0	0	0	0	0	1	1	0	0	0	0	0	0	0	0	0	0	0	0	0	0	0	0	0	0	0	0	0	4	0	0	0	0	6	5	0	0	0	0	0	0	1	0	0	1	1	0	0	1	0	0	0	0	0	0	0	0	0	0	1	0	0	0	0	0	0	7	0	27	23	10	9	0	9	9	9	9	0	0	0	0	5	0	0	0	0	0	0	0	0	0	0	0	1	0	0	0	0	0	0	0	0	0	0	0	0	2327	0	0	0	0	0	0	0	0	3	32	29	0	0	37	37	36	4	0	0	0	0	0	0	0	0	0	0	0	0	0	1	1	0	0	0	0	0	1	0	1	0	27	40	3	0	0	2	0	0	0	0	0	0	1	0	1	3	3	4	4	0	0	0	0	0	0	0	0	0	0	0	0	0	0	0	0	0	0	0	0	0	11	0	0	0	0	0	48	48	48	0	230	0	0	0	1	0	0	0	0	0	0	0	0	0	0	0	0	0	0	0	0	0	0	0	0	0	0	0	0	0	0	0	0	0	0	0	0	0	0	0	0	0	0	0	0	0	0	0	0	0	0	36	0	0	0	0	0	0	0	0	0	0	0	0	0	0	0	0	0	11	0	0	11	0	0	0	1	1	0	0	1	1	0	0	0	1	0	0	0	0	0	0	1	0	0	0	0	0	0	0	1	0	11	11	0	0	0	0	0	0	0	0	0	0	0	0	0	0	0	0	0	0	73	0	0	72	0	0	0	1	1	1	0	0	0	0	0	0	0	0	0	2073	0	0	0	0	5	0	1	0	5	0	5	0	1	0	0	0	0	0	0	0	0	0	0	0	33	0	0	0	0	4	0	0	0	0	0	0	0	0	0	0	0	0	0	508	0	0	0	0	0	0	0	5	7	7	43	0	36	0	43	1	0	1	0	0	1	0	2	0	0	0	6	0	0	0	0	0	0	0	892	892	0	0	0	36	36	36	36	0	36	0	0	0	0	0	0	0	0	0	0	0	0	1300	9	1	610	0	29	0	0	0	0	0	0	0	0	0	0	0	0	0	0	0	0	0	0	0	0	0	0	0	0	0	0	0	0	0	0	2	3	2	13	13	12	0	0	1	1	1	12	0	0	0	0	0	0	0	0	7	0	7	0	0	0	0	0	0	0	0	0	0	0	0	0	0	0	1	0	0	0	0	0	0	0	0	0	0	0	0	0	0	0	0	0	0	0	0	5	5	5	5	5	5	5	5	1	0	0	0	0	0	99	0	0	0	1	1	0	0	0	0	0	0	0	0	0	0	0	0	0	0	0	0	0	0	0	0	0	0	0	0	0	0	244	0	0	0	0	0	0	0	0	0	0	0	0	0	0	0	0	0	0	0	0	0	0	0	0	0	0	0	0	0	0	0	0	0	0	0	0	0	0	0	0	0	0	0	0	0	0	0	0	0	15	0	0	15	0	0	2	0	0	0	0	0	0	0	0	0	0	0	0	0	1	0	895	1	0	0	317	0	0	9	0	0	0	0	0	0	7	0	1	0	0	0	0	0	1	1	0	3	317	0	0	0	0	0	0	0	0	0	0	0	0	0	0	892	0	8	0	7	0	0	0	0	0	1	1	0	0	0	11	11	2	2	1	0	7	0	0	1	0	0	0	0	0	0	0	0	0	0	0	0	0	0	0	0	0	0	1	1	0	0	0	0	0	1	0	0	11	0	0	0	0	0	0	11	0	0	0	9	0	0	0	0	0	0	0	0	0	1	1	0	0	0	0	0	0	0	0	0	0	0	0	0	0	0	0	222	0	0	0	0	0	0	0	0	0	0	0	0	0	0	0	0	0	0	0	0	1	0	0	0	0	0	0	0	1	0	0	0	2	2	2	2	0	0	2	2	2	0	0	0	0	0	0	0	0	0	0	0	0	0	0	0	0	0	0	0	0	0	0	0	0	0	33	33	33	33	38	0	38	34	15	0	0	0	0	0	0	0	1946	2	2	9	2	1938	10	1939	1939	0	9	0	0	0	0	0	0	0	0	0	0	0	0	0	0	0	0	0	0	0	0	0	0	0	0	0	0	0	0	0	0	0	0	0	0	0	0	0	0	0	0	0	0	0	0	0	0	0	0	0	2	0	0	0	0	0	0	0	24	24	0	0	35	0	0	20	20	3	20	0	0	0	0	0	0	0	1	1	0	1	0	0	0	0	0	0	0	0	0	0	0	0	0	0	0	0	0	0	11	0	0	3	0	0	0	0	0	1	0	0	0	0	0	0	1	0	0	0	0	0	0	0	0	0	0	0	0	0	0	2	0	0	0	0	0	0	0	0	0	0	0	0	0	0	0	0	0	0	0	0	0	0	0	0	0	0	0	0	0	0	0	0	0	0	0	0	1	1	0	1	1	1	1	0	0	4	0	0	0	104	0	0	0	0	0	0	0	0	0	0	0	0	0	0	0	0	0	0	0	0	0	0	0	0	0	0	0	0	0	0	0	0	0	0	0	0	0	0	0	0	0	0	1	0	13	0	0	0	0	0	13	0	0	0	0	0	0	0	0	0	0	0	0	0	0	2	1	0	0	0	0	0	0	0	484	0	7	7	1	0	0	0	0	0	0	0	0	0	1	1	0	0	0	0	0	0	0	0	0	0	1	0	2	0	0	0	2	0	0	0	0	0	0	2	2	0	0	0	0	0	0	33	7	0	0	0	0	0	0	0	0	0	0	0	0	0	2	0	0	0	0	0	2	0	0	1	1	1	0	0	0	0	0	0	0	0	0	0	0	0	0	0	0	0	0	0	0	0	0	0	121	121	0	0	11	11	121	11	0	0	0	0	0	0	0	0	0	0	0	0	0	0	0	2	0	2	1	1	0	0	0	0	4	0	0	0	0	0	0	0	0	0	0	0	0	0	1	1	0	0	0	0	0	0	0	0	0	0	0	0	0	0	0	0	0	0	0	0	0	0	0	0	0	0	0	1	1	0	1	28	28	0	0	0	0	0	2	2	0	0	0	0	0	0	0	0	0	0	0	0	0	0	0	0	0	0	0	0	0	0	0	0	0	0	0	0	0	0	0	0	0	0	15	0	0	0	33	259	22	3	25	25	0	22	22	0	0	0	0	0	0	0	0	0	0	0	98	0	0	0	0	0	0	0	0	0	0	0	508	0	508	0	456	456	0	508	0	0	0	0	0	0	0	0	0	0	1178	1	1177	1177	682	609	609	0	0	0	0	0	0	0	0	3	3	1	0	0	0	1	0	1	0	0	0	0	0	0	0	0	0	0	11	0	1972	0	0	0	0	0	0	0	0	0	0	0	0	0	0	0	0	0	0	0	0	0	0	1	0	0	38	0	0	0	0	0	0	0	0	81	0	0	104	104	104	1	1	0	0	0	0	0	2	2	0	0	0	0	0	0	0	0	0	0	0	0	0	0	0	0	0	0	0	0	0	0	0	0	0	0	0	1	0	0	1	1	1	0	9	0	0	0	0	0	0	0	0	4	0	0	0	0	0	0	0	0	0	0	0	0	0	0	0	0	0	0	0	28	1	0	0	0	27	27	0	0	0	0	0	0	82	0	0	0	0	0	0	0	0	0	0	0	0	0	0	0	0	0	0	0	0	0	0	0	0	0	0	0	0	0	0	0	0	0	0	0	0	0	0	0	0	0	0	0	1300	1300	1289	1300	1289	1289	0	0	0	0	0	0	0	0	0	0	0	0	0	0	0	0	0	2	0	0	12	10	0	0	0	0	1	0	0	0	0	0	1	0	1072	1071	371	369	17	9	8	7	7	7	0	0	1	0	0	0	0	0	0	0	0	0	0	0	0	0	1	43	0	0	0	0	0	0	0	0	0	0	0	0	43	0	0	0	0	0	0	0	0	1	0	2	0	0	0	0	0	0	0	0	0	0	0	5	0	0	0	0	0	0	0	0	0	0	0	0	0	0	0	0	2	2	2	2	0	0	16	0	0	0	0	0	0	0	0	0	0	0	0	0	0	0	0	0	0	0	0	0	0	0	0	0	0	0	0	0	0	0	1	0	0	0	0	0	0	0	0	0	0	0	0	0	0	0	0	0	0	0	0	0	0	0	0	0	0	0	0	0	0	1	51	0	81	81	0	38	38	51	13	0	0	0	0	0	0	0	0	0	0	2	2	0	0	0	0	0	0	0	0	0	0	0	0	0	0	0	0	0	0	0	0	0	0	0	0	0	0	0	0	1	1	0	0	0	1	0	0	1	0	2	2	2	0	1288	39	1286	1286	1286	2	1288	73	0	73	73	0	0	0	0	0	0	0	0	0	0	0	0	0	0	0	0	0	0	0	0	0	0	0	0	0	0	0	0	0	0	0	2	0	42	9	33	0	42	0	42	7	7	1	0	0	0	1	1	1	1	0	1	0	0	0	0	0	0	8	0	0	2331	0	0	2327	0	2327	2327	2330	2327	2331	2331	0	0	0	2	0	0	0	0	0	2	0	0	0	0	0	0	0	0	0	0	0	0	0	3596	3595	0	0	1448	0	0	0	0	0	0	0	0	0	0	0	0	0	2	0	0	2	0	0	1421	0	1	1	0	1	0	0	0	3597	0	0	0	0	0	0	0	1	6	1	0	0	0	0	0	0	0	0	0	0	0	0	0	0	0	0	0	0	0	1	1	0	0	0	0	0	0	0	0	0	0	0	0	0	0	4	3	0	1	0	0	32	3	3	3	80	0	0	0	52	1	0	0	52	0	0	0	0	0	0	1	0	0	0	0	0	1	0	0	0	0	0	67	67	67	67	67	67	575	575	575	0	0	0	0	0	0	0	0	0	0	0	0	0	0	0	0	0	0	0	0	0	10	10	0	3	4	10	10	10	15	0	0	0	0	0	0	0	0	0	0	0	0	0	0	0	0	1	0	0	0	0	0	1	1	0	74	0	0	0	0	0	0	1	0	0	0	0	0	0	1	0	0	0	0	0	0	0	0	0	0	0	2	1	0	0	0	0	244	2432	2432	2432	2441	2432	2432	2441	2441	0	0	0	0	0	0	0	0	0	0	0	0	0	42	0	0	1	0	0	0	0	0	1	107	33	106	0	0	31	0	0	0	0	0	110	0	1	0	0	1447	1447	0	1447	1403	1403	32	1371	1447	1447	0	0	0	0	0	0	0	0	5	0	5	56	0	0	0	0	0	0	894	0	0	0	0	0	0	0	0	236	236	236	236	244	236	0	0	0	0	0	0	0	0	0	0	2327	0	0	0	0	0	0	0	0	0	0	0	1	0	0	0	0	0	0	0	0	0	0	0	0	0	0	0	0	51	0	51	0	51	8	8	8	8	8	8	8	0	0	0	1	0	0	0	0	0	0	3	0	0	0	0	0	0	0	0	0	0	0	0	0	3	17	17	1	0	0	0	0	0	407	407	1	1	0	0	0	6	6	2	0	8	3	3	8	8	0	0	0	0	334	0	334	335	0	0	455	0	0	0	456	0	0	0	0	0	0	0	0	0	0	0	0	0	0	8545	8543	8543	0	8543	8543	2615	2444	4037	0	0	0	25	0	0	1	0	0	0	0	0	6	0	0	0	0	0	31	31	31	31	0	0	0	31	0	0	0	0	0	0	0	0	0	0	0	0	0	0	0	0	0	0	0	0	0	0	0	0	8	0	0	0	0	0	0	0	0	0	0	0	0	0	0	0	0	0	0	0	0	0	2	2	0	0	0	0	0	0	1	1	0	0	1	94	95	61	1	93	63	0	102	0	0	0	0	2	0	0	0	0	2	2	25	25	0	0	0	0	0	0	0	0	0	0	0	0	0	0	0	0	0	0	0	0	0	0	0	0	0	0	0	0	0	0	0	1	46	0	0	0	0	1	0	0	115	33	33	0	0	33	33	2	0	0	196	115	3	0	0	0	0	0	0	0	0	3	3	0	0	0	0	0	0	17	0	0	0	17	17	0	3	0	0	0	0	1	1	0	0	0	1	0	0	427	0	0	0	0	0	0	0	0	0	0	0	0	0	0	73	0	0	0	0	0	0	0	1961	0	0	0	0	0	0	0	1	2	7	6	0	9	0	7	0	0	0	0	0	0	0	0	0	0	0	0	0	0	0	0	1	0	0	0	3	1	0	0	0	0	0	0	0	0	0	0	1	3596	1	107	0	0	5	16	0	0	16	16	0	0	0	0	0	0	0	1	0	0	0	0	0	0	0	0	0	0	0	0	0	0	0	0	1	0	0	0	0	1	0	0	0	0	2	2	2	2	2	0	0	2	0	0	0	1	0	0	0	0	0	0	0	0	0	0	3	0	0	0	0	0	0	0	4	0	1	1	1	0	1	598	611	611	0	0	29	28	29	29	29	29	29	33	0	0	0	0	0	0	0	0	0	0	0	0	1	0	1	1	0	0	0	0	0	0	0	0	0	0	0	0	0	0	0	37	37	37	37	0	0	37	0	0	0	4	0	0	0	0	0	1	4	0	0	0	0	0	0	0	0	0	0	0	0	0	0	1	0	0	651	1	1	0	110	110	0	0	0	0	0	0	469	3	1	1	1906	472	469	17	11	0	0	0	0	0	0	0	0	624	0	0	0	24	5	0	4	0	4	4	0	0	0	37	0	0	0	0	0	0	0	0	0	2	0	0	0	0	0	0	1	0	0	0	0	1	0	0	0	0	0	1	1	0	0	0	0	0	0	0	0	0	0	0	0	0	1	0	4	3	7	7	3	0	0	0	32	4	0	0	0	4	0	0	112	112	0	0	0	0	0	1	1	1	1	0	0	892	7	0	0	0	0	0	0	0	0	0	0	0	0	0	0	0	0	0	0	0	0	0	895	0	0	0	0	0	0	0	0	4	5	1	0	1	1	1	17	0	0	0	0	0	0	0	0	0	0	0	0	0	0	0	0	0	0	0	0	0	0	0	2	1	6	0	0	0	0	1	1	0	0	0	0	0	0	0	0	0	0	0	0	0	0	0	0	0	0	0	0	0	0	0	0	0	0	0	196	0	0	0	0	0	0	0	0	0	0	0	4	0	0	0	0	0	0	0	0	0	0	0	0	0	1304	1	1	23	0	0	0	0	0	0	0	171	171	171	151	0	0	0	0	0	11	0	0	0	0	0	0	0	0	1	0	0	0	0	0	0	0	0	0	0	0	35	0	0	0	0	0	0	2	2	0	0	0	0	0	0	0	0	0	229	229	229	229	197	197	229	0	230	0	80	661	0	0	2	2	0	2	2	0	0	0	2	6	3	0	0	0	0	0	2	1	0	0	0	1	0	0	0	0	0	0	0	0	0	1	0	1	0	0	0	1923	0	1	1	0	0	2	0	0	0	135	135	0	0	0	135	0	0	0	0	1	263	1051	924	2	12	1	0	0	1	1	0	0	1	0	0	1	0	0	0	0	0	0	0	0	0	0	0	0	0	0	2	36	0	5	0	0	0	0	0	0	0	0	24	0	0	0	0	0	0	0	0	0	0	0	0	0	0	0	2	2	0	2	0	0	0	0	0	0	0	0	0	0	0	0	0	0	0	0	0	0	0	0	317	0	0	0	0	1	0	0	0	0	0	0	0	0	0	0	0	0	0	0	0	0	0	0	0	0	0	0	0	0	29	0	0	559	29	0	0	20	20	20	20	0	0	0	0	29	0	0	0	0	0	412	0	0	0	0	0	0	0	0	0	0	0	0	0	0	0	0	0	0	0	0	0	0	0	0	0	0	0	0	0	0	0	0	29	123	191	0	0	1	1	0	0	6	6	4	5	0	0	2	2	2	0	0	6	3	2	0	0	0	0	7	0	0	0	2	18	24	0	0	0	0	0	2	13	13	0	0	2	0	0	0	0	1	0	0	0	1	1	2	1	21	0	0	0	0	0	21	0	0	67	0	0	1	0	0	0	0	0	0	0	0	0	0	0	0	0	0	0	0	0	0	0	0	67	0	0	0	0	0	0	0	0	0	7	0	0	0	0	0	0	0	0	135	135	0	0	0	0	0	639	599	58	37	541	541	537	537	535	67	0	0	0	0	0	0	0	0	0	0	0	0	0	0	0	0	0	0	0	0	0	0	0	0	0	0	3	0	0	0	0	0	9	0	0	92	0	38	0	0	0	0	0	0	0	0	0	0	0	0	0	0	0	0	0	0	0	0	0	0	7	0	0	0	0	0	0	0	7	0	0	0	0	0	0	0	0	0	0	0	23	23	0	0	0	0	0	0	0	21	0	0	0	0	0	12	11	0	0	0	0	0	230	0	0	0	0	0	0	0	0	0	0	0	0	0	0	0	28	0	0	0	0	0	0	0	0	0	0	0	0	0	0	0	0	0	0	0	0	14	1	1	0	0	0	0	0	0	0	0	0	0	0	0	0	0	0	0	0	0	0	0	0	0	0	0	0	0	0	0	0	0	0	0	0	0	0	0	1	0	3	9	3	0	0	0	2432	2441	0	0	0	0	0	0	0	0	0	0	0	44	1	0	0	1	1	44	1	0	0	33	33	0	0	0	0	0	3	0	0	0	0	0	0	0	0	0	0	0	1286	0	0	0	0	0	0	0	0	0	1	0	0	1	0	0	0	0	0	0	0	0	0	3	3	0	0	1	1	1	2	1	652	0	0	0	0	0	0	0	0	0	0	0	0	0	0	0	0	1	0	0	0	0	0	0	0	0	1	0	6	0	0	0	0	0	0	0	0	0	0	0	0	0	0	0	0	0	0	0	0	0	0	0	0	0	0	0	0	0	0	0	2	0	0	0	1	1	0	0	0	0	0	0	0	0	0	8	0	0	0	0	0	1	0	0	2	3	0	1	2	5	1	1	0	0	0	0	0	575	1	0	0	0	0	0	0	0	0	0	0	0	0	0	0	0	0	0	0	0	0	135	1	0	1	1	0	0	0	646	0	1	1	0	0	0	0	0	0	99	0	0	0	0	0	0	0	0	0	4	4	0	0	0	1	1	1	0	0	0	0	0	0	0	0	0	0	0	0	4	39	39	0	0	0	0	0	283	283	70	0	0	0	1	0	0	0	0	0	0	1	0	0	0	1	0	0	0	0	0	0	0	0	0	0	0	0	0	0	0	0	36	0	36	0	0	0	0	0	0	0	0	0	0	0	0	0	0	0	0	0	0	0	0	0	0	0	892	0	0	0	0	0	3	0	0	0	1	36	35	0	5	0	0	8	0	6	6	3	0	2	0	0	0	2	2	1	1	0	0	0	0	0	0	0	0	0	0	0	0	1	0	7	0	0	0	2	0	0	0	0	0	0	0	0	0	22	0	0	0	2	2	0	0	0	0	0	0	0	0	0	0	0	1	0	0	436	0	0	328	1	0	0	0	0	0	0	0	325	33	0	0	0	0	11	11	11	0	0	0	0	0	0	1973	1	0	1972	3	0	0	0	0	171	0	0	0	171	171	0	1	1	0	0	0	0	0	0	0	0	42	1	0	4	3	4	0	4	4	5	5	5	0	0	0	2	0	0	0	1	1	1	1	1	1	1	1	0	1	2	0	0	0	0	0	0	0	0	0	0	1	0	1	0	0	99	0	1	0	0	0	1	0	0	6	6	1	1	0	0	6	6	0	0	0	0	0	0	0	0	0	0	0	39	0	0	0	0	37	16	0	0	0	0	0	0	0	0	0	0	0	0	0	0	16	16	16	151	0	0	0	0	0	0	3	3	3	3	0	0	0	3	3	3	0	0	0	0	0	0	0	0	0	0	0	0	0	0	0	0	118	120	67	0	0	0	0	0	0	37	0	0	266	0	0	0	0	0	2	0	0	0	0	0	0	0	0	0	0	0	0	0	0	0	0	0	0	24	24	1	1	1	1	0	0	0	0	0	0	0	0	0	0	0	0	8	0	651	0	0	0	0	0	0	0	0	0	0	0	0	0	0	0	0	0	1	0	0	0	0	0	0	0	0	0	0	0	0	0	0	0	0	0	6	0	0	11	6	0	0	0	0	7	7	0	7	7	7	7	0	9	8	0	0	0	0	0	0	0	0	0	0	0	0	105	0	0	0	0	0	0	0	0	1	0	0	1	0	0	0	0	0	0	0	0	0	0	0	1	0	0	0	1	1	1	1	0	1	1	0	0	0	11	0	0	0	0	0	0	0	0	0	0	0	0	0	0	0	0	0	0	0	0	0	0	0	38	0	0	0	0	0	0	0	0	48	0	1	1	1	13	13	0	1	0	2	0	5	5	7	7	0	1	5	0	0	0	7	7	0	0	0	0	0	8	7	7	0	0	0	0	467	0	43	0	0	0	8	2	0	0	0	0	22	22	0	0	28	28	22	23	0	610	0	0	0	12	0	0	0	0	0	1	0	2	0	0	0	0	2	0	0	0	0	0	0	2	9	6	1181	0	0	0	1928	0	1928	6	0	0	0	3	0	0	0	0	0	0	0	3598	5	0	0	0	0	1	3	4	0	1	0	3	0	0	0	0	0	0	73	0	0	0	0	0	0	0	0	0	0	0	0	0	73	0	0	495	0	0	0	0	0	0	0	0	0	121	121	121	121	0	0	121	7	0	474	0	0	0	0	0	0	0	1	0	1	1	0	0	0	1	1	1	0	1	0	0	0	0	0	0	0	0	0	0	0	0	0	0	0	0	0	0	0	0	0	0	0	0	0	1	1	0	1	0	92	1	0	1	0	1	1	1	0	0	1	1	0	0	0	0	1	0	0	0	0	0	0	0	0	0	0	0	0	0	0	0	0	0	0	0	0	0	0	0	1	0	0	0	0	0	0	0	0	0	0	28	0	0	16	16	0	0	0	0	0	0	0	23	0	0	0	0	0	0	0	0	0	0	0	0	0	0	0	0	0	1	0	0	0	0	0	0	0	0	0	0	0	0	0	0	0	0	0	1	608	0	1	0	2	0	0	2	0	1	1	456	456	0	0	456	0	0	0	0	0	0	0	0	0	0	0	0	0	0	0	0	0	28	0	0	28	0	0	1	4	4	6	6	6	6	0	0	1	22	5	1	4	1	0	0	0	7	0	0	0	0	0	0	213	0	0	2	7	215	0	3	216	0	0	0	0	6	0	3	178	7	3	178	3	0	3	0	0	0	0	0	0	0	0	0	0	0	0	0	11	0	0	0	0	0	0	0	0	0	0	0	0	0	39	0	0	1	0	1	4	0	0	0	0	0	2	2	4	0	1	1	1	2	2	0	0	0	0	0	0	0	0	0	0	0	0	0	0	0	0	0	0	0	0	0	0	0	0	0	0	0	0	3	0	0	0	0	0	0	0	8	0	0	0	0	2	1	3	0	0	23	0	0	0	0	0	0	0	0	0	0	0	0	0	0	0	0	0	0	0	0	0	0	0	0	0	0	0	0	0	0	0	0	0	0	0	0	0	0	0	0	0	0	0	0	0	0	0	0	73	0	23	0	0	8	4	222	0	8	8	226	4	0	0	0	0	0	0	0	0	0	0	11	0	0	0	0	2	2	0	0	2	2	0	0	0	0	1	1	1	1	0	0	0	1	16	0	0	1073	1074	1074	1091	1091	1091	1091	2272	2315	37	0	0	0	0	0	37	0	0	74	0	0	0	0	0	0	0	0	0	0	0	0	0	0	0	0	0	0	0	0	0	0	0	0	0	0	0	0	3	0	0	0	0	0	0	0	0	0	0	0	0	0	0	0	0	0	0	0	1	0	0	0	0	4	0	0	0	0	0	0	0	0	0	0	0	0	0	0	0	0	0	0	0	0	0	0	0	0	0	0	0	1	0	0	0	0	0	0	0	0	0	2	0	2	2	2	0	0	0	0	0	28	0	0	0	0	0	0	0	0	0	0	0	0	0	0	0	0	0	0	0	0	82	28	0	0	0	0	0	0	0	0	0	0	0	0	0	0	0	0	0	0	0	0	0	0	0	0	0	0	0	0	0	0	0	0	1447	0	0	0	0	0	0	36	8543	1447	0	0	0	0	0	0	0	0	0	0	0	0	0	0	0	0	0	0	0	0	0	0	0	0	0	0	0	1	0	4036	0	1289	1289	0	1289	0	0	1288	0	1289	1289	0	0	0	0	0	0	0	0	0	0	18	1054	25	0	0	0	0	0	0	0	0	0	1	0	0	0	0	0	0	0	0	0	33	1	1	0	12	12	12	12	0	0	0	0	0	0	0	0	0	0	2334	2362	2334	2334	2333	2333	2334	2334	2334	2334	0	0	0	0	0	0	3	0	1	0	0	0	0	0	0	0	12	0	0	0	0	0	0	0	0	0	0	0	0	1	0	0	0	0	0	0	0	0	2	16	0	0	0	2	0	0	0	0	0	0	1	0	607	0	0	0	0	0	0	0	0	0	1522	0	0	1448	0	0	2	0	0	0	0	0	0	0	0	0	0	0	0	0	4	0	0	1	1	0	1	1	0	0	1	0	0	0	1	0	0	0	0	0	0	0	0	0	8	0	0	0	0	0	0	0	0	0	0	0	0	0	0	0	0	0	0	0	0	0	0	0	0	0	0	1	0	0	0	3	0	3	0	0	0	0	0	0	0	0	0	0	0	0	0	0	1	0	0	0	0	0	0	0	1	1	1	0	0	0	0	698	271	18	253	11	9	8	0	1286	727	0	0	0	0	0	0	0	0	1	0	0	0	0	0	0	0	0	0	0	0	0	0	0	0	0	0	0	11	11	0	0	0	0	0	0	0	0	1	0	0	0	0	0	0	0	0	0	0	0	0	0	0	28	28	0	0	2443	2444	2444	2444	2443	2443	2443	2443	2444	2444	0	0	0	0	0	0	0	0	0	0	0	0	1	0	0	0	0	0	0	0	0	0	0	0	0	0	0	0	2	7	892	4	3	0	3	4	3	0	0	15	3	1	11	1	0	1	11	0	1	48	0	0	0	0	0	0	0	0	0	0	700	0	0	0	0	17	0	17	0	1324	47	3	259	259	261	262	264	1318	1324	0	0	0	0	0	0	0	0	0	0	0	0	0	0	0	0	651	0	0	0	0	0	0	651	0	1	0	0	0	1	1	0	0	0	1	0	0	0	0	0	0	0	0	0	1	0	1	0	0	0	0	0	0	0	0	52	52	0	0	0	0	1	0	0	0	0	0	0	0	0	0	0	575	575	575	575	575	575	575	0	0	0	0	0	0	0	0	0	0	0	0	0	0	0	0	0	0	17	408	0	10	10	0	28	27	0	28	1	0	0	0	0	0	0	0	0	0	0	0	0	0	0	0	0	1	0	0	0	1	5	0	0	120	120	1	68	74	0	455	0	0	2333	0	0	0	2	0	8545	8545	8545	8545	8545	0	0	9	0	1	8	1	6	894	0	0	9	0	0	0	0	1	0	0	1	0	0	0	0	0	0	0	0	1	12	13	0	13	1	2	15	15	15	0	2	0	0	0	0	0	0	0	0	0	0	622	0	244	3	2	0	0	0	16	16	0	0	16	16	0	0	16	0	0	0	0	0	0	0	0	0	0	0	0	0	15	0	0	0	0	0	0	0	0	0	0	0	0	1	0	0	0	0	0	0	0	35	0	0	0	0	0	0	0	0	0	1	0	0	0	0	1	1	0	1	0	0	0	0	0	0	0	0	0	0	0	0	38	0	0	0	0	1	0	651	2	0	649	0	1	0	0	0	0	0	0	0	0	0	0	0	0	0	0	0	0	0	28	28	0	0	0	1	0	0	0	51	51	0	1	1	1	0	0	0	0	0	8	8	0	0	0	0	0	0	0	0	0	0	1	0	0	0	0	0	0	0	0	1	0	0	0	0	0	0	0	0	1	0	1	1	0	1	0	0	0	144	0	0	0	3	12	17	17	0	0	3	3	16	16	0	0	5	5	0	6	10	5	5	0	0	0	0	72	0	0	0	0	0	0	8	0	0	0	0	0	0	0	0	0	0	0	0	0	456	0	456	455	0	455	23	0	0	2	15	0	0	0	15	2	2	0	0	0	0	1	0	0	0	0	0	0	0	0	0	0	0	0	0	0	0	0	0	0	0	0
Subgingival_plaque	SRS022059	0	0	0	0	0	19	7	19	0	0	19	0	0	0	0	0	0	18	2	2	2	2	0	2	0	0	0	0	0	19	0	0	0	0	0	0	0	0	1	0	0	0	0	0	0	0	0	0	0	0	0	7	7	0	0	47	7	7	7	7	7	0	0	0	1	1	1	1	2	43	1	2	0	0	0	0	1	174	0	0	0	0	0	0	0	0	0	0	0	0	43	1	67	43	67	67	0	67	1	0	0	0	0	0	0	0	0	0	0	0	0	0	0	0	0	0	0	0	2	0	0	0	0	0	0	0	0	0	0	0	0	0	0	0	0	0	0	0	0	0	0	0	0	0	0	0	0	0	0	0	0	0	0	0	0	0	0	0	0	0	17	16	16	12	12	24	24	25	32	33	0	1	1	33	33	0	0	0	0	0	0	0	0	0	0	454	0	0	1	0	0	0	1	0	0	0	0	0	1	1	1	0	0	0	0	0	0	0	0	0	0	0	0	0	0	0	0	0	18	82	0	0	0	100	100	0	0	0	0	0	0	0	0	0	0	0	0	0	0	0	0	0	0	0	0	0	0	0	0	0	0	0	0	0	0	0	0	0	0	0	0	0	1	1	600	600	600	1	1	0	0	0	0	0	0	0	0	0	0	0	0	0	0	0	0	1	0	0	0	0	0	0	0	0	0	0	0	0	0	0	0	0	0	0	2	2	5	0	0	0	0	0	1	1	1	1	1	1	1	1	0	3	0	67	0	0	99	67	0	0	0	0	0	0	0	0	0	0	0	0	0	0	0	0	0	0	0	0	0	0	0	1	132	0	0	0	0	543	0	0	132	132	132	132	132	0	0	0	0	0	0	0	0	0	0	0	0	1	0	0	0	0	0	0	0	0	0	0	0	0	0	0	0	0	0	0	0	0	0	0	0	0	0	0	0	0	0	0	0	0	0	0	0	0	0	0	0	0	0	8	82	82	0	0	74	1	73	73	0	1	19	0	7	0	0	0	0	0	0	0	0	2	0	23	12	0	24	6	6	12	6	0	65	41	0	0	0	0	5	0	0	0	0	0	0	0	0	0	0	0	0	0	0	0	0	0	0	473	0	0	0	0	0	0	0	0	0	0	0	61	46	0	46	46	45	45	42	47	47	6	0	3	1	2	2	0	0	0	0	0	0	0	0	0	0	0	0	0	0	0	0	0	1	0	1	1	0	1	0	0	0	0	0	0	0	0	0	0	0	1	0	0	0	0	6	1	0	1	1	0	0	0	0	0	0	0	0	0	0	0	258	252	29	29	132	103	100	8	103	0	0	0	0	0	0	0	0	0	0	0	1	0	0	0	0	3	0	0	0	0	132	0	0	0	0	0	0	0	0	0	0	0	0	0	0	1	0	0	0	0	0	0	0	0	0	0	0	0	0	1	0	0	0	0	0	221	209	2	0	0	0	0	0	0	0	0	46	46	0	0	0	0	0	1057	1	1057	0	0	0	0	0	0	1	0	0	0	0	0	0	0	0	0	0	0	0	0	0	0	0	0	6	6	1	5	1	1	0	0	7	7	0	0	0	0	0	0	0	0	0	1	0	2	2	4	2	2	2	0	0	23	23	0	0	0	0	0	0	0	0	0	0	0	0	0	0	0	0	0	1	1	1	1	22	22	22	0	0	22	0	1	2	1063	0	0	0	0	0	0	0	0	0	155	0	0	0	0	0	0	0	0	0	48	0	0	248	2	0	2	0	2	2	4	252	0	0	0	0	1057	3458	0	0	0	0	0	0	0	0	0	4	3	0	0	0	22	22	4	0	0	0	0	0	1	1	0	0	0	0	0	0	130	58	54	12	6	42	0	0	0	0	0	0	0	0	1	0	0	0	0	0	0	0	0	0	0	0	1	1	0	0	0	1	0	1	1	0	0	0	0	1	0	0	0	0	0	0	0	0	0	0	0	0	0	1	0	0	0	0	0	0	0	0	0	1	45	0	0	0	0	3	3	0	972	0	0	0	0	0	0	0	0	0	0	0	172	0	0	0	0	0	0	0	9	0	0	0	0	0	0	0	0	0	0	0	0	0	1	0	0	0	0	134	2	0	0	0	0	0	0	132	0	0	0	0	0	0	1	0	0	0	0	0	0	0	0	0	0	33	0	0	2	0	2	0	35	0	211	170	0	0	0	0	0	0	0	0	0	0	0	0	0	0	0	0	0	0	0	0	0	0	0	2	0	0	0	0	0	0	0	0	0	1	0	0	645	0	2	2	0	0	2	0	0	2	17	17	0	1	28	28	19	2	0	0	0	0	0	1	1	72	20	2	1	72	72	0	0	0	0	0	0	0	0	0	0	0	47	66	4	0	1	4	0	0	0	0	0	0	0	0	0	2	1	7	2	0	0	0	0	0	0	0	0	0	0	0	0	0	0	0	0	0	0	0	0	0	3	0	0	0	0	0	32	32	32	0	948	0	0	1	2	1	0	1	0	1	0	0	1	1	1	0	0	0	0	0	0	0	0	0	0	0	0	0	0	0	9	9	0	0	9	9	9	9	0	0	0	0	0	0	0	0	0	0	0	0	0	131	0	0	0	0	0	9	0	0	0	0	0	1	1	1	1	0	0	1	1	0	1	0	0	0	0	0	0	0	0	10	0	0	0	1	0	0	34	0	0	0	1	0	0	0	0	0	1	0	0	0	3	3	0	0	0	0	0	0	13	13	4	4	4	4	13	13	0	13	0	0	454	0	0	451	0	0	0	2	2	2	0	0	0	0	0	0	0	0	0	71	0	0	0	0	2	0	0	0	2	0	2	0	0	0	2	2	1	0	0	0	0	0	0	0	1	0	0	0	0	0	0	0	1	0	0	1	0	0	1	0	3	0	0	238	0	0	0	0	0	0	0	3	13	15	15	0	0	2	15	0	0	0	0	0	0	0	7	0	0	0	0	0	0	0	0	0	0	3	2391	2391	0	0	0	131	131	131	131	0	131	0	0	0	0	1	0	0	1	0	0	0	1	1400	9	0	171	0	1	0	1	0	0	0	0	0	0	23	13	2	2	1	12	10	0	0	12	0	0	0	0	0	0	0	0	0	0	0	0	0	0	0	1	1	1	0	0	0	0	0	1	0	0	0	0	0	0	0	0	0	0	0	0	12	0	0	0	1	0	0	0	0	0	1	0	1	1	14	0	0	0	0	0	0	0	0	0	0	0	0	0	0	0	0	0	0	0	0	0	0	0	1	1	0	1	1	1	0	0	0	0	0	24	0	0	0	1	1	0	0	2	2	0	1	0	0	2	2	0	0	2	2	0	0	0	0	0	0	0	0	0	0	0	0	949	0	0	0	0	0	0	0	0	0	0	0	0	0	0	0	0	0	0	0	0	0	0	4	0	0	0	0	0	0	0	0	0	0	0	1	1	0	1	0	0	0	0	0	0	0	0	0	0	0	22	0	0	22	0	0	0	1	1	0	0	0	0	0	1	1	0	0	0	0	1	0	2399	1	0	0	1085	1	0	4	0	1	1	1	1	1	4	0	35	600	1	1	2	2	1	1	0	2	1085	0	0	2	2	0	0	0	0	0	0	0	0	0	0	2388	1	5	0	5	1	0	0	0	0	0	0	0	0	0	82	82	0	0	14	1	5	0	0	0	0	0	0	0	0	0	0	0	0	0	0	0	0	0	0	0	38	0	0	0	0	0	0	0	0	0	0	0	3	0	0	0	0	0	0	3	0	0	0	10	0	0	0	0	0	0	0	0	0	0	0	0	0	0	0	0	0	0	0	0	0	0	0	0	0	0	0	0	0	0	0	0	0	0	0	0	0	0	0	0	0	0	0	0	0	0	0	0	0	0	0	0	0	0	0	0	0	1	0	0	0	0	0	0	0	0	0	0	0	0	0	0	0	0	0	0	0	0	0	0	0	0	0	0	0	0	0	0	0	0	0	0	0	0	11	11	11	11	50	0	50	43	22	0	0	0	0	0	0	0	43	0	0	6	0	43	6	43	43	0	15	0	0	0	0	0	0	0	0	0	0	0	0	0	1	0	0	0	0	0	0	1	25	0	0	0	0	0	0	0	0	0	0	0	0	0	0	0	0	0	0	0	0	0	0	0	0	0	0	1	0	0	0	0	0	0	0	0	1009	1009	0	0	129	0	1	11	11	0	11	0	0	0	0	0	0	0	11	11	0	11	0	0	0	0	0	0	0	0	0	0	0	0	0	0	0	0	0	0	3	0	0	1	0	0	0	0	0	0	0	0	0	0	0	0	0	0	0	0	0	0	0	0	0	0	0	0	0	0	0	2	0	0	0	0	1	0	1	0	0	1	0	0	0	0	0	0	0	0	0	0	0	0	0	0	0	0	0	1	0	0	0	0	0	0	0	0	3	2	1	3	3	3	3	0	0	0	0	0	0	261	0	0	0	0	0	0	0	0	0	0	1	0	0	0	0	0	0	0	0	0	0	0	1	0	0	0	0	0	0	1	1	1	0	0	0	0	0	0	0	0	0	0	1	0	22	0	0	0	0	0	22	0	0	0	0	0	0	0	0	0	0	0	0	0	0	0	0	0	0	0	0	0	0	0	65	0	2	0	0	0	0	1	1	1	1	1	0	0	1	5	0	0	0	0	0	0	0	0	0	0	0	0	0	0	0	0	0	72	0	75	74	34	0	1	1	1	1	0	0	0	0	1	0	0	1	1	0	0	0	1	0	0	1	0	0	0	7	0	0	0	0	0	7	0	0	0	0	7	0	1	0	0	1	0	0	0	0	0	0	0	0	0	0	0	0	0	0	0	0	0	401	400	0	0	77	77	400	77	0	0	0	0	0	0	0	0	0	0	0	0	0	0	0	1	1	0	0	0	0	4	0	0	1	0	0	0	0	0	0	0	0	0	0	0	0	0	2	2	0	2	0	0	0	0	4	0	0	0	0	0	0	9	9	9	0	0	0	0	1	0	0	1	1	0	0	0	0	0	0	246	246	0	0	0	0	0	1	1	0	0	0	0	0	0	2	2	2	2	0	0	0	0	9	0	9	0	0	0	0	0	0	9	0	0	0	0	0	0	0	0	0	0	22	0	0	0	0	3	0	0	0	0	0	0	0	0	0	0	0	0	0	0	0	0	0	0	24	0	0	0	2	2	2	2	2	2	0	2	238	0	238	0	193	193	0	238	0	0	0	0	0	0	0	0	0	0	229	0	229	229	162	138	138	8	5	1	1	1	1	1	0	1	1	0	1	0	0	0	0	0	0	0	0	1	0	0	1	0	0	0	82	0	46	0	0	0	0	0	0	0	0	0	0	0	0	0	0	0	0	0	0	0	0	0	0	0	0	0	50	0	0	0	0	0	0	0	0	548	0	0	220	218	218	29	1	0	0	0	0	0	0	0	0	0	0	0	0	0	0	0	0	0	0	0	0	0	0	0	0	0	0	0	0	0	0	0	0	0	0	2	0	0	2	2	3	0	8	0	0	0	0	0	0	0	0	1	0	0	0	0	0	0	0	0	0	0	0	0	0	0	0	0	0	0	0	246	35	0	0	0	211	211	0	0	0	0	0	0	38	0	0	0	0	0	0	1	0	1	1	0	0	0	0	0	0	0	0	0	0	0	0	0	0	0	0	0	0	0	0	0	0	0	0	0	0	0	0	0	0	0	0	0	1400	1400	1318	1400	1318	1318	1	0	0	0	0	0	0	0	1	0	0	1	0	0	0	0	0	0	0	0	0	0	4	9	3	113	14	119	115	4	4	157	7	1	369	364	140	140	10	3	2	2	1	1	0	0	0	0	0	0	0	0	0	0	0	0	0	0	1	0	0	51	0	0	0	0	0	0	0	0	0	0	0	0	51	0	0	0	0	0	0	0	0	0	0	0	0	0	0	0	0	0	0	0	0	0	0	7	0	0	0	0	0	0	0	0	0	0	0	0	0	0	0	0	7	7	7	7	0	0	29	0	0	0	0	0	0	0	0	0	0	0	0	0	0	0	0	0	0	0	0	0	0	0	0	0	0	0	0	0	0	0	0	0	0	0	0	0	0	0	0	0	0	0	0	0	0	0	0	0	0	0	0	1	0	0	0	0	0	0	0	0	0	0	36	1	547	546	1	8	8	35	27	33	0	0	0	0	0	0	0	0	0	0	0	0	0	0	0	0	0	0	0	0	0	0	0	0	0	0	0	0	0	0	0	0	0	0	0	0	0	0	0	0	0	0	0	0	0	0	0	0	0	0	0	1	0	1318	133	1317	1317	1317	1	1318	455	0	455	455	1	1	1	1	0	0	0	73	0	0	0	0	0	0	0	0	0	0	0	0	0	0	0	0	0	0	0	0	0	0	0	1	0	20	0	20	0	20	0	20	308	308	175	0	0	0	175	175	175	175	0	0	0	34	0	0	0	0	6	0	0	646	0	0	645	0	646	646	646	646	646	646	0	0	0	2	0	0	0	0	0	2	0	0	0	0	0	0	0	0	0	0	0	0	0	1052	1051	19	0	525	0	0	0	0	0	0	0	0	0	0	0	0	0	7	0	0	0	7	0	1801	0	0	0	0	0	0	0	0	1056	7	7	7	7	7	7	7	0	0	0	0	0	0	0	0	0	0	0	0	0	0	0	0	0	0	0	0	0	0	0	0	0	0	0	0	0	1	0	0	1	1	0	0	0	0	8	8	0	3	0	0	260	0	0	0	545	0	0	0	45	0	0	0	45	0	0	0	0	0	0	3	0	0	0	0	0	3	0	0	0	0	0	1063	1063	1063	1064	1064	1064	1302	1303	1303	0	0	0	0	0	0	0	0	0	0	0	0	0	0	0	0	0	0	0	0	0	77	77	0	42	50	77	77	56	64	0	0	0	3	0	0	0	0	0	3	0	0	0	0	0	0	0	0	1	0	0	3	0	0	0	455	0	1	0	0	1	0	0	0	0	0	0	0	0	0	0	0	0	0	0	0	0	0	0	0	0	0	0	0	0	0	0	949	701	701	701	709	701	701	709	709	0	0	0	0	0	0	0	0	0	0	0	0	0	20	2	0	0	0	0	0	0	0	0	277	20	272	0	0	12	0	0	0	0	0	277	1	2	0	0	520	520	0	520	505	505	14	491	521	520	0	0	0	0	0	0	0	0	2	0	2	38	0	0	0	0	0	0	2398	0	0	0	0	0	0	1	0	949	948	949	949	949	949	0	0	0	0	0	0	0	0	0	0	645	0	0	0	0	0	0	0	0	0	0	0	1	0	1	1	0	0	1	0	1	0	0	27	0	0	0	0	0	44	0	45	0	45	0	0	0	0	0	0	0	0	0	0	3	0	0	0	0	0	0	0	0	0	0	0	0	1	0	0	0	0	0	0	0	0	11	11	0	0	0	0	0	0	358	358	1	1	0	7	0	24	24	7	0	370	97	112	383	383	13	0	0	5	110	3	118	120	5	8	192	0	0	0	193	0	0	0	0	0	0	0	1	1	0	0	0	0	0	6050	6050	6050	0	6050	6050	791	710	2592	0	1	0	129	0	2	4	0	0	0	0	1	4	2	0	0	0	0	7	7	7	7	0	0	0	7	0	0	2	4	0	0	0	2	0	4	4	0	0	0	0	0	0	0	0	0	0	0	0	0	0	0	0	0	0	0	0	0	0	0	0	0	0	0	0	0	0	0	0	0	0	0	1	1	0	0	0	0	0	0	0	0	0	0	6	149	155	61	11	138	61	2	180	0	0	0	0	7	0	0	0	0	7	7	16	16	0	0	0	0	0	0	0	0	0	0	0	0	1	1	0	0	0	0	0	0	0	0	0	0	0	0	0	0	0	0	0	0	42	0	0	0	0	0	0	0	112	74	74	0	0	74	13	1	0	0	661	113	0	0	0	0	0	0	0	0	0	0	0	0	0	0	0	0	0	11	0	0	0	11	11	0	12	0	0	0	0	6	6	1	1	1	7	0	0	66	0	0	0	0	0	0	0	0	0	0	0	0	0	0	454	0	0	0	0	0	0	0	43	0	0	0	0	0	0	0	13	0	15	2	0	15	2	6	0	0	0	0	0	0	0	0	0	0	0	0	0	0	0	0	1	0	0	0	0	0	0	0	0	0	0	0	0	0	0	0	4	1052	1	277	0	0	252	18	0	0	18	18	1	0	0	0	0	7	0	27	0	0	0	0	0	0	0	0	0	0	0	0	0	0	0	0	2	0	0	0	0	0	0	0	0	0	1	1	2	1	2	0	1	1	0	0	0	0	0	0	0	0	0	0	0	1	0	0	0	0	0	0	0	0	0	0	0	1	1	1	0	0	1	161	171	171	0	0	1	1	1	1	1	1	1	1	0	0	0	0	0	0	0	0	0	0	0	0	0	0	0	0	0	0	0	1	0	0	0	0	0	0	0	0	1	0	0	132	132	132	132	0	0	132	0	0	0	0	0	0	0	0	0	0	0	0	0	0	0	0	0	0	0	0	0	5	0	0	0	0	0	0	192	0	1	0	323	323	0	0	0	0	0	0	1	0	0	0	34	1	1	1	0	0	0	0	0	0	0	0	0	176	0	0	0	7	0	0	0	0	0	0	0	0	0	132	0	0	0	0	0	0	0	0	0	82	0	0	2	0	0	0	19	0	0	0	0	4	0	0	0	0	0	5	5	0	0	0	0	0	0	0	0	0	0	0	0	0	6	0	93	0	940	940	0	601	1	21	260	23	622	622	622	23	0	0	3	3	0	0	0	0	0	0	0	0	0	0	0	2388	5	0	0	0	0	0	0	0	0	0	0	0	0	0	0	0	0	0	0	0	0	0	2401	0	2	2	0	0	0	2	3	6	6	3	0	2	0	0	10	0	0	0	0	0	0	0	0	0	0	0	0	0	3	0	0	3	0	0	120	120	120	120	2	0	0	0	0	0	0	0	1	0	0	0	0	0	0	0	0	0	0	0	0	0	0	0	0	0	0	0	0	0	0	0	0	0	0	0	661	0	0	0	0	0	0	0	0	0	0	0	41	0	0	21	21	0	1	21	0	0	0	1	1	0	0	0	0	0	0	0	0	0	0	0	0	81	81	81	70	0	0	0	0	0	0	0	0	0	0	0	0	0	0	0	0	0	0	0	0	0	0	0	0	0	0	204	0	0	0	1	1	1	8	8	0	0	45	21	0	0	0	0	0	947	947	947	947	684	687	947	0	947	0	545	274	0	0	5	5	0	1	1	1	1	1	5	6	0	0	0	0	0	0	5	0	0	1	0	0	0	1	5	0	122	1	127	0	0	0	0	0	0	0	0	35	0	0	0	0	0	1	0	0	0	47	47	0	0	0	47	0	0	0	0	0	128	417	402	4	1	0	0	0	0	18	0	0	2	16	16	18	0	0	0	0	0	0	0	0	0	0	0	0	0	0	0	0	0	1	2	0	0	0	0	0	0	0	72	0	0	1	0	1	1	0	0	0	0	1	0	1	0	0	0	0	0	0	0	0	0	0	0	0	0	0	0	0	0	0	0	0	0	0	0	0	0	0	41	0	0	0	0	0	0	0	0	0	0	0	0	0	0	1	1	0	1	1	1	0	0	0	0	0	0	0	3	3	27	1	0	415	27	0	0	11	11	11	11	0	0	0	0	27	0	0	0	0	0	2	0	0	0	1	1	1	0	0	0	0	0	0	0	0	0	0	0	0	0	0	0	0	0	0	0	0	0	0	0	0	0	2	27	9	136	0	0	3	3	0	0	9	9	5	6	0	0	0	0	0	0	0	0	0	1	0	13	13	0	1	0	0	0	0	68	72	0	0	0	0	0	0	0	0	0	0	0	0	0	0	0	0	0	0	0	0	0	0	0	140	0	0	0	0	0	140	0	0	1060	0	0	0	0	0	0	0	0	0	0	0	0	0	0	0	0	0	0	0	0	0	0	0	1063	3	0	0	0	0	0	0	0	0	308	0	0	0	0	0	0	0	0	48	48	0	0	0	0	0	247	181	54	46	127	127	121	117	110	1063	0	0	0	0	0	0	0	0	0	0	0	0	0	0	0	0	0	1	1	0	0	1	1	0	1	0	1	0	0	0	1	0	2	1	0	22	0	50	0	1	0	1	1	0	0	0	0	0	1	0	0	0	0	0	0	0	0	0	0	9	317	0	9	0	0	0	0	7	318	0	0	0	0	0	0	0	0	0	0	0	972	972	0	0	0	0	0	0	0	6	0	0	0	0	0	1	1	0	0	0	0	0	947	0	0	0	0	0	0	0	0	0	0	0	0	0	0	0	246	0	0	0	0	0	0	0	0	0	0	0	0	0	0	0	0	0	0	0	0	22	3	1	0	0	0	0	0	0	0	0	0	0	0	0	0	0	0	0	0	0	0	0	0	0	0	0	0	0	0	0	2	0	0	0	0	0	0	0	0	0	1	10	1	0	0	1	701	709	1	0	1	0	2	0	0	0	0	0	0	15	0	0	0	0	0	15	0	0	0	11	11	0	0	0	0	0	11	0	0	0	0	0	0	0	0	0	0	0	1316	0	0	0	0	0	0	0	0	0	0	0	0	0	0	0	0	0	0	1	0	0	0	0	0	0	0	9	0	0	0	0	192	0	0	0	3	0	0	0	0	0	0	0	0	0	0	0	0	0	0	0	1	0	0	0	0	0	1	0	59	0	0	1	1	0	1	1	1	0	0	0	2	0	0	0	0	0	0	0	0	0	0	0	0	0	0	0	0	0	0	0	1	0	0	0	0	0	10	10	10	9	0	0	0	0	0	7	0	1	19	0	19	4	19	0	0	45	1	36	9	23	0	0	0	0	0	0	0	1303	0	0	0	0	0	0	0	0	0	0	0	0	0	1	0	0	0	0	0	0	0	48	1	0	2	1	0	0	0	252	0	2	2	0	0	0	0	0	0	24	0	0	0	0	0	0	0	0	0	2	2	0	0	0	0	0	0	0	0	0	0	0	0	0	0	0	0	0	0	0	133	133	0	0	0	0	0	1082	1082	1	0	0	0	0	0	0	0	1	1	1	1	0	0	0	0	0	0	0	0	0	0	0	0	0	0	0	0	0	0	0	0	0	0	0	0	0	0	0	0	0	0	0	0	0	0	0	0	0	0	0	0	0	0	0	0	0	0	2391	0	0	0	0	0	1	0	0	0	0	131	130	10	2	9	1	4	0	4	4	0	0	0	0	0	0	1	0	1	1	0	0	0	0	0	0	0	0	0	0	0	1	2	0	1	0	0	0	0	0	0	34	34	25	25	25	0	0	0	0	0	0	0	0	0	0	0	0	0	0	0	0	0	0	0	0	0	0	406	0	0	58	10	0	0	0	0	0	0	0	54	20	0	0	0	0	82	82	82	0	0	0	0	0	0	46	0	0	46	1	0	0	0	0	81	0	0	0	81	81	0	0	0	0	0	0	0	0	0	1	0	20	0	0	1	0	1	0	1	1	2	2	2	0	0	0	1	0	0	0	0	1	0	0	0	0	0	0	1	0	0	0	0	1	0	0	0	0	0	0	0	0	3	0	0	0	24	0	0	0	0	0	0	0	0	2	2	0	0	0	0	2	2	0	0	0	0	0	0	4	0	0	2	1	133	0	0	0	0	131	18	0	0	0	0	0	0	0	0	0	0	0	0	0	0	22	22	22	70	0	0	0	0	0	0	0	0	0	0	0	1	0	0	0	0	0	0	0	0	0	0	0	0	0	0	0	0	0	0	0	0	71	72	0	0	0	0	0	0	0	131	0	0	109	0	0	0	0	0	1	0	0	0	0	0	0	0	0	0	0	0	0	0	0	0	1	0	0	1007	1009	35	1	0	0	0	0	0	0	1	0	0	0	0	0	0	0	0	0	192	0	0	0	0	0	1	0	1	0	0	0	0	0	0	0	0	0	0	0	0	0	0	0	0	0	0	0	0	0	0	0	0	0	0	0	2	0	0	3	2	0	0	0	0	0	0	0	0	0	0	0	0	10	10	0	0	0	117	0	0	0	0	0	0	0	0	268	0	0	0	0	0	0	0	0	1	0	0	1	0	0	0	0	0	0	0	0	0	0	0	18	1	1	0	0	0	0	0	0	0	0	0	0	0	3	0	122	0	1	0	0	0	1	1	1	0	0	122	0	0	0	0	0	0	0	0	0	0	50	0	0	0	0	0	0	0	0	31	0	0	0	0	22	22	0	0	0	1	0	6	6	6	6	0	0	6	0	0	0	6	6	0	1	1	1	1	0	2	2	33	0	6	6	30	27	25	0	0	0	0	1	0	0	0	0	14	16	1	1	30	30	18	23	0	171	0	0	0	10	0	0	0	0	0	13	56	56	56	56	56	56	0	0	0	0	0	0	0	0	100	2	229	0	0	2	37	0	37	2	0	0	0	0	0	0	0	0	0	0	0	1056	2	0	0	10	10	4	1	12	10	11	1	1	0	0	2	0	0	60	24	0	0	0	0	0	0	0	0	3	0	0	0	0	24	0	0	67	0	0	0	0	0	0	0	0	0	401	401	401	401	0	0	401	35	0	65	0	0	0	0	0	0	0	0	0	1	1	0	0	0	0	0	0	0	0	0	0	0	0	0	0	0	0	0	0	0	0	0	0	0	0	0	0	0	0	0	0	0	0	0	2	2	0	0	0	22	1	0	0	0	0	0	0	0	0	0	0	0	0	0	0	0	0	0	0	0	0	0	0	0	0	0	0	0	0	0	0	0	0	0	0	0	0	0	0	1	0	0	0	0	0	1	0	0	0	0	31	1	0	18	29	0	0	9	9	0	0	0	969	0	0	0	0	0	0	0	0	0	0	0	0	0	0	0	0	0	0	0	0	0	0	1	0	0	2	2	0	0	0	2	2	0	0	0	0	138	0	0	0	5	0	0	5	0	132	0	193	193	0	0	193	0	0	0	0	0	0	0	1	0	0	0	0	0	1	0	0	0	246	1	0	246	3	3	1	2	2	58	58	133	133	0	0	7	13	0	2	0	7	0	0	0	1	0	1	21	0	0	0	206	1	1	15	4	221	0	2	222	0	3	0	0	27	0	1	1	4	2	1	2	0	2	0	0	0	0	0	0	0	0	0	0	0	0	27	2	0	4	5	6	1	7	7	1	0	0	0	0	0	51	0	0	0	0	1	2	0	0	0	0	0	0	0	1	0	0	0	0	0	0	0	0	0	0	0	0	0	0	0	0	0	0	0	0	0	0	0	0	0	0	1	1	0	0	0	0	0	1	1	1	1	1	1	0	1	1	370	1	1	0	0	32	7	39	0	0	166	0	0	0	0	0	0	0	0	0	0	0	0	0	0	0	1	2	0	0	0	0	9	9	7	3	0	13	3	3	3	0	0	0	0	0	0	0	0	0	0	0	0	0	0	0	0	0	0	24	0	969	0	0	0	3	0	0	0	0	3	3	0	0	0	0	0	0	0	0	0	1	0	0	0	0	0	0	0	0	0	0	0	0	0	0	0	171	171	172	172	0	0	0	175	18	0	0	369	369	370	380	390	390	390	619	644	46	0	0	0	0	0	132	0	0	455	0	0	0	2	0	0	0	0	0	0	0	0	0	0	0	0	0	0	0	0	0	0	0	0	0	20	0	0	0	0	0	0	0	0	0	0	0	0	0	0	0	0	0	0	0	11	0	40	7	11	0	0	0	23	9	17	18	0	1	0	18	0	0	18	0	0	0	0	0	0	0	0	0	0	0	0	0	0	0	0	0	2	0	0	0	0	0	0	0	0	0	0	0	0	0	0	0	0	0	0	0	31	0	0	0	0	0	0	0	0	0	0	1	0	0	0	0	0	0	0	0	0	38	31	0	1	1	0	0	0	0	0	0	0	0	0	0	0	0	0	0	0	0	0	1	0	0	0	0	0	1	0	0	0	0	0	521	0	0	0	0	0	0	0	6050	521	0	0	0	0	0	0	0	0	0	0	0	0	0	0	0	0	0	0	0	0	0	0	0	0	0	0	0	0	0	2592	0	1318	1318	0	1318	0	0	1318	0	1318	1318	0	0	0	0	0	0	0	0	0	0	115	421	116	0	0	0	0	0	0	0	0	0	1	0	0	0	0	0	0	0	0	1	19	5	5	0	0	0	0	1	9	9	0	0	8	0	0	0	0	0	651	682	648	648	646	647	650	651	649	650	7	0	0	0	0	0	14	0	0	0	0	0	0	0	0	0	1	1	0	0	0	0	0	0	0	0	0	0	0	3	2	0	0	0	0	0	0	0	5	1	0	0	0	5	0	0	0	0	0	0	0	0	138	0	0	0	0	0	0	0	0	0	980	0	0	525	0	0	7	0	0	0	0	0	0	0	0	0	0	0	0	0	0	0	0	0	0	0	3	0	0	0	0	0	0	0	0	0	0	0	0	0	0	0	0	0	7	0	0	0	0	0	0	40	0	0	0	0	0	0	0	0	0	0	0	0	0	0	0	0	0	0	0	0	0	0	0	0	0	0	0	0	0	0	0	0	0	0	0	0	0	0	0	0	0	0	0	0	0	0	0	0	0	0	0	0	0	0	0	874	808	91	717	23	23	2	0	1316	901	0	0	0	0	0	0	0	0	0	0	0	0	0	0	0	0	0	0	0	0	0	0	0	0	0	0	0	0	0	0	0	0	0	0	0	0	0	0	0	0	0	0	0	0	0	0	0	0	0	0	0	0	252	250	0	0	710	710	710	710	709	710	710	710	710	710	3	0	0	0	0	0	0	0	0	0	0	0	0	0	0	0	1	0	0	0	0	0	0	0	0	0	0	0	0	0	2388	0	42	0	38	0	42	5	0	0	42	0	2	8	0	8	3	1	8	31	0	0	0	0	0	0	0	0	0	0	224	0	0	0	0	11	0	11	0	490	1	0	3	3	56	62	66	487	490	0	0	0	0	0	0	0	7	5	2	0	0	0	0	0	0	192	0	0	0	0	0	0	192	0	3	0	0	0	4	4	1	0	1	4	0	0	0	0	0	0	0	0	0	0	0	0	0	0	0	0	0	0	0	0	45	45	0	0	0	0	3	0	0	0	0	0	0	0	0	0	0	1303	1303	1303	1303	1303	1303	1303	0	0	0	0	0	0	0	0	0	1	0	0	0	0	0	0	0	0	43	358	0	2	2	0	48	45	0	48	0	0	0	0	0	0	0	0	0	0	0	0	0	0	0	0	0	4	0	0	0	4	6	0	0	71	72	0	1	7	0	192	0	0	646	21	0	0	0	0	6050	6050	6050	6050	6050	0	0	8	0	1	7	1	4	2398	0	0	8	0	2	0	0	0	0	0	0	0	0	0	0	0	0	0	0	0	3	3	0	3	0	1	4	4	6	0	0	0	0	0	0	0	0	0	0	0	0	175	0	949	0	1	0	0	0	18	18	0	0	18	18	0	0	20	0	0	0	0	0	0	0	0	0	0	0	0	0	22	0	0	0	0	0	0	0	0	0	27	0	0	0	0	0	0	0	0	0	0	205	0	0	0	0	0	0	0	0	2	9	1	0	1	1	5	9	8	3	0	0	0	0	0	0	0	0	0	0	0	0	50	0	0	0	0	0	0	192	0	0	192	0	0	1	0	0	0	0	1	0	0	0	0	0	0	0	0	0	0	0	31	31	0	0	0	0	0	0	0	45	45	1	0	0	0	0	0	1	0	1	0	0	1	0	0	0	0	0	0	0	0	0	2	1	1	1	1	0	0	1	0	0	0	0	0	0	0	0	0	0	0	0	0	0	0	0	0	0	0	0	0	0	0	1	11	11	11	0	0	1	1	193	193	0	0	9	7	4	134	59	50	49	2	0	0	0	451	1	0	0	1	0	0	384	1	0	0	0	0	0	0	0	0	0	0	0	0	193	0	193	192	0	192	0	0	0	0	0	0	0	0	0	0	7	0	1	0	0	0	0	0	0	0	0	0	0	0	0	0	0	0	0	0	0	0	0	0	9	0
Subgingival_plaque	SRS045460	0	0	0	0	0	19	4	19	9	0	19	0	0	0	0	0	0	0	0	0	0	0	0	0	0	0	0	0	0	19	0	1	0	1	1	1	0	0	0	0	0	0	0	0	0	0	0	0	0	0	0	43	43	0	0	262	43	43	43	43	43	0	0	0	0	0	0	5	7	169	4	5	1	1	1	0	1	303	0	0	0	0	0	0	0	0	0	0	0	0	19	0	26	20	26	26	0	26	7	0	0	6	1	1	1	0	0	0	0	0	0	0	0	0	0	0	0	0	0	485	0	0	0	0	0	0	0	0	0	0	0	0	0	0	0	0	0	0	1	0	1	1	0	1	1	1	0	0	0	0	0	0	0	0	0	0	0	0	0	0	35	34	34	23	23	37	37	41	60	60	108	0	0	168	168	0	0	0	0	0	0	0	0	0	0	921	1	0	0	0	0	0	0	0	0	0	0	0	0	0	0	0	0	0	0	0	0	0	0	0	0	0	0	0	3	0	0	0	89	389	3	0	0	479	478	0	0	0	0	0	0	0	489	489	0	0	0	0	0	0	0	0	0	0	0	0	0	0	0	1	1	1	2	0	1	0	1	0	0	0	1	0	0	0	52	0	0	0	0	0	0	0	0	0	1	1	1	0	0	0	0	0	0	0	0	1	0	0	0	0	0	0	0	0	0	0	0	0	0	0	0	0	0	0	4	4	8	8	8	10	2	0	0	11	11	11	11	11	11	11	0	13	0	26	0	0	38	26	0	0	0	0	0	0	0	0	0	0	3	3	3	3	0	0	0	0	0	0	0	0	0	0	1086	0	0	0	0	146	0	0	1086	1086	1086	1086	1086	0	0	0	0	0	0	0	0	0	0	0	0	0	17	0	1	1	3	2	3	20	20	1	0	0	0	0	0	0	0	0	0	0	0	0	0	0	0	0	0	0	0	0	0	0	0	0	1	1	0	1	0	1	1	0	386	386	5	4	316	5	287	311	0	0	1	0	43	1	0	1	0	0	1	0	0	0	0	1	0	0	8	64	18	0	64	0	115	107	0	0	0	0	1	0	0	0	0	0	0	0	0	0	0	6	51	51	52	0	1	6	52	0	0	0	0	0	0	0	0	0	0	0	0	37	0	0	0	0	0	0	0	0	0	2	0	1	1	0	0	0	0	0	0	0	0	0	0	0	0	0	0	0	0	0	0	0	0	0	0	0	0	0	0	0	0	0	0	0	0	0	0	0	1	0	0	0	0	0	7	0	0	0	0	0	0	0	0	0	0	0	3	3	3	3	593	562	132	132	445	313	295	63	313	0	0	0	0	0	0	0	0	0	0	0	4	0	2	0	2	7	0	0	0	0	1086	0	0	0	0	0	0	0	0	0	0	0	0	0	0	2	0	0	0	0	0	0	0	0	0	0	0	0	0	0	0	0	0	0	0	314	297	0	0	0	0	0	0	0	0	1	0	0	0	0	0	0	0	1697	0	1697	0	0	0	0	0	0	0	0	0	0	0	0	0	0	0	0	0	0	0	0	0	0	0	0	61	61	19	42	34	28	0	0	66	61	0	0	0	1	1	2	2	0	0	0	0	0	0	0	0	0	0	0	0	1	1	0	0	0	0	0	0	0	0	2	2	0	0	0	0	2	2	0	5	5	1	1	1	1	1	0	0	1	0	1	1	180	0	0	0	0	0	0	0	0	0	251	0	0	0	0	0	0	0	0	0	0	0	0	167	2	0	2	0	0	0	2	169	0	0	0	0	1698	6873	0	0	7	0	0	0	7	7	7	1	0	0	0	0	1	1	1	0	0	0	0	0	0	0	0	0	0	0	0	0	367	151	150	13	13	137	0	0	0	0	0	0	0	0	0	0	0	39	21	39	39	39	39	0	0	0	0	0	0	0	17	0	0	0	0	0	0	0	0	0	0	0	0	0	3	3	3	0	0	0	3	0	0	0	0	0	0	0	0	0	0	0	0	0	0	0	0	0	0	0	0	0	83	0	0	0	0	0	0	0	0	0	1	1	1	0	0	0	0	0	0	0	6	0	0	0	0	0	0	0	0	0	0	0	0	0	1	0	0	0	0	0	0	0	0	0	0	0	0	0	0	0	0	0	0	0	0	0	429	2	0	0	0	0	0	429	0	154	0	0	1	0	1	0	1	0	1595	1211	21	1	0	1	1	1	1	0	0	0	0	0	0	0	0	0	0	0	0	0	0	0	0	2	0	0	0	0	0	0	0	0	0	2	0	0	2424	0	0	0	0	0	0	0	0	0	76	76	0	0	88	88	76	0	0	0	0	0	0	0	0	0	0	0	0	0	0	20	20	0	0	0	0	0	20	9	0	0	13	21	5	0	0	5	0	0	0	0	0	0	1	0	1	0	0	2	1	0	0	0	0	0	0	0	0	0	0	0	0	0	0	0	0	0	0	0	0	0	14	0	0	0	0	0	102	102	102	0	2826	0	0	0	2	0	0	0	0	0	0	0	0	0	0	0	0	0	0	0	0	0	0	0	1	1	0	1	0	0	0	0	0	0	0	0	0	0	0	0	0	0	0	0	0	0	0	0	0	489	0	1086	0	0	0	0	0	0	1	1	1	0	0	0	0	0	0	0	0	0	0	0	0	0	0	0	0	0	0	0	0	8	0	0	0	0	0	0	2	0	487	0	0	0	0	0	0	0	2	0	0	0	37	37	0	0	0	0	0	0	2	2	2	2	2	2	2	2	0	2	0	0	921	0	0	920	0	0	0	2	2	2	0	0	0	0	0	0	0	0	0	264	0	0	0	0	8	0	0	0	8	0	8	0	0	0	0	0	0	0	0	0	0	0	0	0	11	0	0	0	0	7	0	0	1	1	1	0	0	0	1	0	0	0	0	1001	0	0	0	0	0	0	0	2	5	9	12	0	3	4	12	0	0	0	0	0	0	0	10	489	0	0	0	0	0	0	0	0	0	2	5131	5131	0	0	0	1086	1086	1086	1086	0	1086	0	0	0	0	0	1	0	0	0	0	0	0	314	3	10	286	0	5	0	0	0	0	0	0	0	0	2	1	0	1	0	1	0	0	0	1	0	0	0	0	0	0	0	0	0	0	0	0	0	0	0	0	0	0	0	0	0	0	0	0	0	0	0	0	0	0	0	0	0	0	0	0	1	0	0	0	0	0	0	0	0	0	0	0	0	0	0	0	0	0	0	0	0	0	0	0	0	0	0	0	0	0	0	0	0	0	0	36	36	36	36	36	36	36	36	0	0	0	0	0	0	2	0	0	0	1	1	0	0	0	0	0	0	0	0	0	0	0	0	0	0	0	0	0	0	0	0	0	0	0	0	0	0	2832	0	490	1	0	0	0	0	0	0	0	0	0	0	0	0	1	1	0	0	0	0	0	0	0	0	0	0	0	0	0	0	0	1	1	12	12	0	0	0	0	0	0	0	0	0	0	0	0	0	1	0	0	1	0	0	0	0	0	0	0	0	0	0	0	0	0	0	0	0	0	0	5174	0	0	0	3932	0	0	6	0	1	0	0	0	0	3	0	3	52	1	0	4	1	1	1	0	2	3932	0	0	13	13	0	0	0	0	0	0	0	0	0	0	5129	0	8	0	3	0	0	0	0	0	0	0	0	0	0	58	58	20	20	1	0	3	0	0	3	0	0	0	0	0	0	0	0	0	0	0	0	0	0	0	0	0	0	0	0	0	0	0	0	0	0	0	0	37	0	0	0	0	0	0	37	0	0	0	9	0	0	0	0	0	0	0	0	0	0	0	0	0	0	0	0	0	0	0	0	0	0	0	0	0	0	0	0	0	0	0	0	0	0	0	0	0	0	0	0	0	0	0	0	0	0	0	0	1	0	0	0	0	0	0	0	0	0	0	0	0	0	0	0	0	0	0	0	0	0	0	0	0	0	0	0	0	0	0	0	0	0	0	0	1	1	0	0	0	0	0	0	0	0	84	1	1	1	86	0	86	84	1	0	0	0	0	0	0	0	222	0	0	13	6	221	13	221	221	0	128	0	0	0	0	0	0	0	0	0	0	0	0	0	0	0	0	0	0	0	0	0	2	0	0	0	0	0	0	0	0	0	0	0	0	0	0	0	0	0	0	0	0	0	0	0	0	0	0	12	0	0	0	0	0	0	0	0	86	86	0	0	1070	0	12	13	13	0	13	0	0	0	0	0	0	0	7	7	0	7	25	0	0	1	0	0	0	0	0	0	0	0	0	0	0	0	0	0	37	0	0	1	0	0	0	0	0	1	0	0	0	0	0	0	0	0	0	0	0	0	0	0	0	0	0	0	0	0	0	0	0	0	0	0	0	0	0	0	0	0	0	0	0	0	0	0	0	7	7	0	7	0	0	7	0	0	1	1	0	0	0	0	0	0	0	0	0	0	0	0	0	0	0	0	1	36	0	0	0	347	0	0	0	0	0	0	0	0	0	0	2	0	0	0	0	0	0	0	0	0	0	0	1	0	0	0	0	0	0	0	0	0	0	0	0	0	0	0	0	0	0	0	1	0	0	0	0	0	0	0	0	0	0	0	0	0	3	0	0	0	0	1	0	0	0	3	0	0	0	0	0	0	0	0	1	0	5	0	20	0	0	0	0	0	0	0	0	0	0	8	0	0	0	8	0	0	0	0	0	0	0	0	0	0	0	0	0	0	0	0	0	3	0	1	1	1	0	0	0	0	0	11	0	0	0	0	0	0	0	0	0	0	0	0	0	0	43	0	0	0	0	0	43	0	0	0	0	12	0	0	0	0	0	0	0	0	0	0	0	0	0	0	0	0	0	0	0	0	0	0	440	440	0	0	72	72	440	72	0	0	0	0	0	0	0	0	0	0	0	0	0	0	0	6	0	6	6	0	0	0	4	4	1	26	26	26	26	26	0	26	19	0	0	0	0	0	0	0	0	0	0	0	0	0	2	0	0	0	0	0	0	0	0	0	0	0	0	0	0	0	0	0	0	0	0	0	0	0	0	1753	1753	0	0	0	0	0	1	1	0	0	0	0	0	0	0	0	0	0	0	0	0	0	0	0	0	0	0	0	0	0	0	0	0	0	0	0	0	0	0	0	0	0	1	0	0	0	54	58	0	0	0	0	0	0	0	0	0	0	0	0	0	0	0	0	0	0	2	0	0	0	0	0	0	0	1	0	0	0	1001	0	1001	0	826	826	0	1001	0	0	0	0	0	1	1	1	1	1	1536	2	1534	1534	1533	1192	1188	13	4	2	2	2	0	0	0	0	0	3	2	0	0	0	0	0	0	0	0	0	0	0	2	0	0	0	58	0	262	0	0	0	0	0	0	0	0	5	0	0	0	0	0	0	0	0	0	0	0	0	0	1	0	0	86	0	0	0	0	0	0	0	0	147	0	0	314	313	313	20	0	0	0	0	0	0	0	0	0	0	0	0	0	0	0	0	0	0	0	0	0	0	0	0	0	0	0	0	0	0	0	0	0	0	0	1	0	0	1	1	1	0	17	0	0	0	0	0	0	0	0	1	0	0	0	0	0	0	0	0	0	1	0	0	0	0	0	0	0	0	0	1750	155	0	0	0	1595	1595	0	0	0	0	1	0	51	0	0	0	0	0	0	0	0	0	0	0	0	0	0	0	0	0	0	0	0	0	0	0	0	0	0	0	0	0	0	0	0	0	0	0	0	0	0	0	0	0	0	0	314	314	256	314	256	256	1	0	0	0	0	0	0	0	0	0	0	0	0	0	0	0	0	0	0	1	13	13	1	0	0	0	1	0	0	0	0	0	12	0	836	828	379	378	11	3	3	3	1	1	0	0	0	0	0	0	0	0	0	0	0	0	0	0	0	0	0	94	0	0	0	0	0	0	0	0	0	0	0	0	94	0	0	0	0	0	0	0	0	0	0	0	0	0	0	0	0	0	0	0	0	0	0	3	0	0	0	0	0	0	0	0	0	0	0	0	0	0	0	0	43	43	10	43	0	0	23	0	0	0	0	0	0	0	0	0	0	0	0	0	0	0	0	0	0	0	0	0	0	0	0	0	0	0	0	0	0	0	0	0	0	0	0	0	0	0	0	0	0	0	0	0	0	0	0	0	0	0	0	2	0	0	0	0	0	0	0	0	0	6	50	3	147	147	0	11	11	47	36	31	0	0	0	0	0	0	0	0	0	0	0	0	0	0	0	0	0	0	0	0	0	0	0	0	0	0	0	0	0	0	0	0	0	0	0	0	0	0	0	0	0	0	0	0	0	0	0	0	0	0	0	0	0	256	1086	256	256	256	0	256	921	0	921	921	0	0	0	0	0	0	0	287	1	0	0	0	0	0	0	0	0	0	0	0	0	0	0	0	0	0	0	0	0	0	0	0	0	3	0	3	0	3	0	3	6	6	1	0	0	0	1	1	1	1	0	0	0	3	0	0	0	0	8	0	0	2493	0	0	2424	0	2424	2424	2484	2463	2491	2491	0	0	0	0	0	0	0	0	0	0	0	0	0	18	0	0	0	0	0	0	0	0	0	1696	1696	0	0	511	0	0	0	0	0	0	0	0	0	0	0	0	0	10	1	0	5	5	0	754	0	0	0	0	0	0	0	0	1697	5	5	5	5	5	5	5	0	3	0	0	0	0	0	0	0	0	0	0	0	0	0	0	0	0	0	0	0	0	0	0	0	0	0	0	0	0	0	0	0	0	0	0	0	0	2	2	0	0	0	0	1756	1	1	2	146	0	0	0	175	0	0	0	175	0	0	0	0	0	0	1	0	0	0	0	0	0	0	0	0	0	0	180	180	180	180	195	195	1196	1196	1196	0	0	0	0	0	0	0	0	0	0	0	0	0	0	0	0	0	0	0	0	0	72	72	0	2	6	50	70	24	24	0	0	0	0	0	0	0	0	0	0	0	0	0	0	0	0	0	0	0	0	0	0	0	0	0	921	0	0	0	0	0	0	0	0	1	0	0	0	0	0	1	0	0	0	0	0	0	0	0	0	0	5	0	0	0	0	0	2832	2639	2639	2639	2656	2639	2639	2656	2656	0	0	0	0	0	0	0	0	0	0	0	0	0	3	0	0	1	0	0	0	0	0	1	368	3	364	0	1	135	0	0	0	0	0	368	0	0	0	0	509	509	0	509	497	497	90	407	511	510	0	0	0	0	0	0	0	0	1	0	1	51	0	0	0	0	0	0	5174	0	0	0	0	0	0	0	0	2829	2829	2829	2829	2832	2829	0	0	0	0	0	3	0	0	3	0	2424	0	0	0	0	0	0	0	0	0	0	0	4	0	0	1	0	1	2	1	1	1	0	27	0	0	0	0	0	173	2	173	0	175	3	3	3	3	3	3	3	0	0	0	0	0	0	0	0	0	0	0	0	0	0	2	2	0	0	0	0	2	0	0	0	0	13	13	0	0	0	0	0	0	9	9	1	1	3	3	0	37	37	43	0	888	285	295	893	893	5	0	0	0	208	12	221	221	1	13	535	290	0	0	826	0	0	0	0	0	0	0	0	0	0	0	0	0	0	10317	10317	10317	0	10317	10317	2690	2656	3444	0	0	0	1049	0	1	2	2	489	1	1	1	10	2	0	0	0	0	4	4	4	4	0	0	0	4	0	0	0	0	0	0	0	0	0	0	0	0	0	0	0	0	0	0	0	0	0	0	0	0	0	0	0	0	0	0	0	0	0	0	0	0	0	0	0	0	0	0	0	3	0	0	1	1	0	0	0	0	0	0	0	0	0	0	8	243	251	132	54	189	132	0	277	0	0	0	0	43	0	0	0	0	43	43	33	35	0	0	0	0	0	0	0	0	0	0	0	0	0	0	0	0	0	0	0	0	0	0	0	0	0	0	0	0	0	0	0	0	19	0	1	1	1	0	1	0	430	377	372	0	2	370	333	198	0	0	577	430	0	0	0	0	0	0	0	0	0	0	0	0	3	0	0	0	0	10	0	0	0	10	10	0	23	0	1	20	1	2	2	0	0	0	2	0	0	30	24	0	0	0	0	0	0	0	0	0	0	1	1	1	920	0	0	1	0	0	0	0	225	0	0	0	3	0	0	0	22	0	107	85	0	128	2	7	0	0	0	0	0	0	1	0	0	0	0	0	1	1	1	0	0	0	0	0	3	0	0	0	0	0	0	0	0	0	0	0	5	1696	1	368	0	0	562	18	17	14	1	1	0	0	0	0	0	5	0	20	1	0	0	0	0	1	0	0	0	0	0	0	0	0	0	0	0	0	0	0	0	0	0	0	0	0	13	6	1	6	1	0	0	1	0	0	0	0	0	0	0	0	0	0	0	0	0	0	0	0	0	0	0	0	0	0	7	0	1	1	10	0	1	280	296	296	0	0	5	5	5	9	9	5	9	11	0	0	0	0	0	0	0	0	0	0	0	0	0	0	0	0	0	0	0	0	3	3	3	0	3	0	0	0	0	0	0	1086	1086	1086	1086	0	0	1086	0	0	0	0	0	0	0	0	0	0	0	0	0	0	0	0	0	0	0	0	0	0	0	0	0	0	0	1	347	0	2	0	368	368	0	0	0	0	0	0	36	0	0	0	204	36	36	4	3	0	0	0	0	0	0	0	0	306	0	0	0	19	36	0	36	0	36	36	1	0	0	1086	0	0	0	0	3	0	0	3	0	386	0	0	0	0	0	0	1	0	0	0	0	1	0	0	0	0	0	1	1	0	0	0	0	0	0	0	0	0	0	0	1	0	1	0	50	1	60	60	1	52	0	2	1756	37	54	54	54	37	0	0	0	0	0	0	0	0	0	0	0	0	0	0	0	5129	3	0	0	0	0	0	0	0	0	0	0	0	0	0	0	0	0	0	0	0	0	0	5175	0	1	1	0	0	0	1	4	5	7	3	0	2	0	2	14	0	0	0	0	0	0	0	0	0	0	0	0	0	18	0	0	18	0	0	107	117	107	107	1	0	3	0	0	0	0	0	0	0	0	0	0	0	0	0	0	0	0	0	0	0	0	0	0	0	0	0	0	0	0	0	0	0	0	0	577	0	0	0	0	0	0	0	0	0	0	0	384	0	0	0	0	0	0	0	0	0	0	0	0	0	100	0	0	8	0	0	0	0	0	0	0	34	34	34	21	0	0	0	0	0	1	0	0	0	0	0	0	0	0	1	0	0	0	0	0	0	0	0	0	0	0	2	24	0	0	3	4	4	70	70	0	0	0	0	1	0	0	0	0	2334	2334	2334	2334	578	578	2334	0	2335	0	146	182	0	0	13	17	4	9	9	0	0	0	17	18	0	0	0	0	0	0	1	0	0	0	0	1	1	0	0	0	0	0	0	0	0	0	0	0	0	0	0	208	0	0	0	0	0	1	0	0	0	0	0	0	0	0	0	0	0	0	0	0	122	335	304	2	0	0	0	0	0	0	0	0	0	0	0	0	0	0	0	0	0	0	0	0	0	0	0	0	0	0	5	3	0	3	2	0	0	0	0	0	1	0	210	6	0	0	0	0	0	0	0	0	0	0	0	0	0	0	0	0	0	0	0	0	0	0	0	0	0	0	0	0	0	0	0	0	0	0	0	0	0	1	134	0	0	0	0	0	0	0	0	0	0	0	0	0	0	0	0	0	0	0	0	0	0	0	0	0	0	0	0	0	22	2	0	20	22	0	0	13	13	13	13	0	0	0	0	22	0	1	1	1	0	6	0	0	0	0	0	0	0	0	0	0	0	0	0	0	0	0	0	0	0	0	0	0	0	1	1	1	0	1	0	1	1	0	22	1	6	0	0	1	1	0	0	1	1	0	0	0	0	1	1	1	0	0	1	1	0	0	431	431	0	11	0	1	0	1	205	206	0	1	0	4	0	1	2	2	0	0	1	0	0	0	0	1	0	0	0	0	0	0	0	1058	0	0	0	0	0	1058	0	0	180	0	0	1	0	0	0	0	0	0	0	0	0	0	0	0	0	0	0	0	0	0	0	0	180	0	0	0	0	0	0	0	0	0	6	0	0	0	0	0	0	0	0	0	0	0	0	1	0	0	166	145	28	24	117	116	115	115	95	180	0	0	0	0	0	0	0	0	0	0	0	0	15	0	15	15	0	0	0	0	0	0	0	0	0	0	6	0	0	0	0	0	8	0	0	1	0	86	0	0	0	0	0	0	0	0	0	0	0	0	0	0	0	0	0	0	0	0	0	0	6	0	0	0	0	0	0	5	6	1	0	0	0	0	0	0	0	0	0	0	83	83	0	0	0	0	0	0	0	53	0	2	0	490	0	0	0	0	0	0	0	0	2825	0	0	0	0	0	0	0	0	0	0	0	0	1	0	0	1752	0	0	0	0	0	0	0	0	0	0	427	0	0	10	10	0	19	417	417	0	1	3	0	0	0	0	0	0	0	0	0	0	0	0	0	0	0	0	0	0	0	0	0	0	0	0	0	0	0	0	0	0	0	0	0	0	0	0	0	2	0	1	9	1	0	0	0	2639	2656	0	0	0	0	0	0	0	0	0	0	0	12	0	0	0	0	0	12	0	0	0	1	1	0	83	83	83	0	1	0	0	0	0	0	0	0	0	0	0	0	256	0	0	0	0	0	0	0	0	0	0	0	0	0	0	0	0	1	1	0	0	0	0	0	0	0	0	12	0	0	0	0	347	0	0	0	0	0	0	0	0	0	0	0	0	0	0	0	0	0	0	0	0	0	0	0	0	0	0	0	21	0	0	0	0	0	0	0	0	0	0	0	0	0	0	0	0	0	0	0	0	0	0	0	0	0	0	0	0	0	0	0	1	0	0	0	0	0	8	8	8	6	0	0	0	0	0	8	0	0	0	0	0	11	0	0	20	0	0	0	0	37	0	0	0	0	0	0	0	1196	0	0	0	0	0	0	0	0	0	0	0	0	0	0	0	0	0	0	0	0	0	0	1	0	0	1	0	0	0	169	0	2	0	0	0	0	0	0	0	2	0	0	0	0	0	0	0	0	0	8	8	0	0	0	0	0	0	0	0	0	0	0	0	0	0	0	0	0	0	7	1087	1087	0	1	0	1	0	3919	3919	1	0	0	0	0	0	0	0	1	1	1	1	0	0	0	1	0	0	0	0	0	0	0	0	0	0	0	0	0	0	0	0	3	0	3	0	0	0	0	0	0	0	0	0	0	0	0	0	0	0	0	0	0	0	0	0	0	0	5131	0	0	0	0	0	3	0	0	0	0	1086	1082	15	0	14	1	6	0	5	6	1	0	0	0	0	0	1	0	1	1	0	0	0	0	0	0	0	0	0	0	0	0	3	0	11	0	0	1	0	0	0	2	3	2	2	2	0	0	0	0	0	0	0	0	0	0	0	0	0	0	0	0	0	0	0	0	0	0	19	0	0	157	8	0	0	0	0	0	0	0	150	3	0	0	0	0	58	58	58	0	0	0	0	0	0	262	0	0	262	2	0	0	0	0	34	0	0	0	34	34	0	0	0	0	0	0	0	0	0	0	0	3	0	0	1	1	1	0	1	1	1	1	1	0	0	0	1	0	0	0	1	1	1	1	1	1	1	1	0	1	0	0	0	0	0	0	0	0	0	0	0	0	0	0	0	0	2	0	1	0	0	0	1	0	0	8	8	0	0	0	0	8	8	0	0	0	0	0	0	0	0	0	1	0	1086	0	0	0	0	1086	23	0	0	0	0	0	0	0	0	0	0	0	0	0	0	21	21	21	21	0	0	0	0	0	0	0	0	0	0	0	0	0	0	0	0	0	0	0	0	0	0	0	0	0	0	0	0	0	0	0	0	179	314	1	0	0	0	0	0	0	1086	0	0	205	0	0	0	0	0	1	0	0	0	0	0	0	0	0	0	0	0	0	0	0	0	0	0	0	86	86	3	0	0	0	0	0	0	0	0	0	0	0	0	0	0	0	3	0	346	0	5	5	0	0	0	0	0	0	0	0	0	0	0	0	0	0	2	0	0	0	0	0	0	0	0	0	0	20	0	0	0	0	0	0	1	0	0	37	1	0	0	0	0	0	0	0	0	0	0	0	0	9	8	0	0	0	0	0	0	0	0	0	0	0	0	359	0	0	0	0	0	0	0	0	1	0	0	1	0	0	14	7	7	0	0	0	0	0	0	0	0	0	0	1	1	1	1	0	1	1	0	1	0	37	0	0	0	2	0	0	0	2	2	2	0	0	0	0	0	0	0	0	0	0	0	0	0	86	0	0	0	0	0	0	0	0	102	0	1	1	1	0	0	0	1	0	4	0	2	2	5	5	0	0	2	0	1	0	7	7	0	0	0	0	0	3	0	0	1	0	0	0	0	1	3	0	0	0	3	1	0	0	0	18	58	71	2	2	94	94	75	91	0	286	0	0	0	6	0	0	0	0	0	22	0	0	0	0	0	0	0	0	0	0	0	0	0	21	479	1	1540	0	0	0	208	0	208	85	0	0	0	0	0	0	0	0	0	0	0	1697	0	0	0	4	4	5	0	32	4	32	0	0	0	0	0	0	0	34	341	0	0	0	0	0	0	0	0	0	0	0	0	0	341	0	0	1	0	0	0	0	0	0	0	0	0	440	440	440	440	0	0	440	1	0	1	0	0	0	0	0	0	0	0	0	1	1	0	0	0	0	0	0	0	0	0	0	0	0	0	0	1	0	33	0	0	0	0	0	26	33	0	0	0	0	0	0	0	0	0	0	0	0	0	0	1	4	0	0	0	0	0	0	0	0	1	0	1	0	1	1	1	0	0	0	0	0	0	1	1	1	0	0	0	1	0	0	0	0	0	0	0	0	0	0	1	0	0	0	0	0	0	0	0	0	0	94	0	0	23	23	0	0	0	0	0	0	0	83	0	0	0	0	0	0	0	0	0	0	0	0	0	0	0	0	0	0	0	0	1	0	0	0	0	0	0	0	0	0	0	0	0	0	0	4	1188	0	0	0	41	0	0	41	0	0	0	826	826	0	0	826	0	0	0	0	0	0	0	0	0	0	0	0	0	0	0	0	0	1751	0	0	1751	0	0	5	5	5	5	5	5	5	0	0	3	56	1	3	1	3	0	0	0	1	0	0	2	0	0	1	2	0	0	1	3	3	0	8	3	0	7	0	0	44	0	6	0	3	8	0	8	0	8	0	0	0	0	0	0	0	0	0	0	0	1	27	12	0	2	2	2	0	2	2	0	0	0	0	0	0	87	0	0	0	0	5	8	0	0	0	0	0	0	0	1	0	33	101	7	125	135	1	0	0	0	0	0	0	0	0	0	0	0	0	0	0	0	0	0	0	0	0	0	0	0	0	0	0	0	3	0	0	0	0	0	0	0	888	0	0	0	0	262	106	368	0	0	1185	0	0	0	0	0	0	0	0	0	0	0	0	0	0	0	0	0	0	0	0	0	0	0	0	0	0	5	0	0	0	0	0	0	0	0	0	0	0	0	0	0	0	0	0	0	0	0	0	341	0	83	0	0	54	3	0	0	54	52	4	4	0	0	0	0	0	0	0	0	0	0	1	0	0	0	0	0	0	0	0	0	0	0	0	0	0	1	1	1	1	0	0	0	1	23	0	0	836	838	839	853	868	868	868	2408	2411	24	0	0	0	0	0	1086	0	0	921	0	0	0	0	0	0	0	0	0	0	0	0	0	0	0	0	0	0	0	0	0	0	0	0	0	0	0	0	0	0	0	0	0	0	0	0	0	0	0	0	0	0	0	0	0	5	0	33	12	5	0	0	0	37	6	0	0	0	0	0	0	0	0	0	0	0	0	0	0	0	0	0	0	0	0	0	0	0	0	0	0	1	1	1	1	0	0	0	0	0	0	0	0	0	0	0	0	0	0	0	0	105	0	0	0	0	0	0	0	0	0	0	0	0	0	0	0	0	0	0	0	0	53	94	0	0	3	0	0	0	0	0	0	0	0	0	0	0	0	0	0	0	0	0	0	0	0	0	0	0	0	0	0	0	0	0	511	0	0	0	0	0	0	3	10317	511	0	0	0	0	0	0	0	0	0	0	0	0	0	0	0	0	0	0	0	0	0	0	0	0	0	0	0	0	0	3444	0	256	256	0	256	0	0	256	0	256	256	0	0	0	0	0	0	0	1	1	0	607	340	618	0	0	0	0	0	0	0	0	0	2	0	0	0	0	0	0	0	0	0	3	0	0	0	13	13	13	13	0	0	0	0	0	0	0	0	0	0	2515	2620	2511	2512	2500	2507	2514	2515	2512	2514	0	0	0	0	0	0	21	0	0	1	0	0	0	0	0	0	0	0	0	0	0	0	0	0	0	0	0	0	0	0	0	0	0	0	0	0	3	0	39	2	0	0	0	41	0	0	0	0	0	0	0	0	1184	0	0	0	0	0	0	0	0	0	1432	0	0	511	0	0	10	0	0	0	0	0	0	0	0	0	0	0	0	0	0	0	0	0	0	0	1	0	0	0	0	0	0	0	0	0	0	0	0	0	0	0	0	0	16	0	0	0	0	0	0	33	0	0	0	0	0	0	0	0	0	0	0	0	5	0	0	0	0	0	0	1	0	0	0	0	0	0	0	0	0	0	0	0	0	0	0	0	0	0	0	0	0	0	0	0	0	0	0	0	0	0	0	0	0	0	0	214	184	118	66	5	5	0	0	256	236	0	0	0	0	0	0	0	0	0	0	0	0	0	0	0	0	0	0	0	0	0	0	0	0	0	0	0	1	1	0	0	0	0	0	0	0	0	11	0	0	0	0	0	0	0	0	0	0	0	0	0	0	1754	1754	0	0	2656	2656	2656	2656	2656	2656	2656	2656	2656	2656	0	0	10	0	0	0	0	0	0	0	0	0	20	18	18	0	2	0	0	0	0	0	0	0	0	0	0	0	0	1	5129	1	2	0	2	1	2	0	0	3	2	0	12	4	0	4	14	0	4	102	0	0	0	0	0	0	0	0	0	0	449	0	0	0	0	10	0	10	0	405	2	0	58	58	61	63	65	405	405	0	0	0	0	0	0	0	5	5	0	0	0	0	0	0	0	346	0	0	0	0	0	0	346	0	1	0	0	0	1	1	0	0	0	1	19	19	19	19	19	0	0	0	0	7	0	0	0	0	0	0	0	0	0	0	175	175	0	0	0	0	0	0	0	0	0	0	0	0	0	0	0	1197	1197	1196	1196	1196	1196	1196	0	0	0	0	0	0	0	0	0	0	0	0	3	3	0	3	3	3	6	9	0	0	0	0	10	6	0	10	0	0	0	0	0	0	0	0	0	0	0	0	0	1	1	1	1	0	0	0	0	0	7	0	0	314	314	5	3	12	0	825	0	0	2499	0	0	0	0	0	10317	10317	10317	10317	10317	0	0	17	0	1	16	1	10	5174	0	0	17	0	0	0	0	1	0	0	2	0	0	0	0	0	0	0	0	1	1	2	0	2	0	0	2	2	2	0	1	0	0	0	0	1	0	1	0	0	0	305	0	2832	0	1	0	0	0	23	23	0	0	23	23	0	0	23	0	0	0	0	0	0	0	0	0	0	0	0	0	1	0	0	0	0	0	0	0	0	0	26	0	0	0	0	0	0	0	0	0	0	2	0	0	0	0	0	0	0	0	1	16	0	0	0	0	4	16	47	5	0	0	0	0	0	0	0	0	0	0	0	0	86	2	2	0	0	0	0	341	0	0	341	0	0	2	0	0	0	0	0	0	0	0	0	0	0	0	0	0	1	0	96	95	2	0	0	0	0	0	0	175	175	2	0	0	0	0	0	0	0	0	3	3	0	0	0	0	0	0	0	0	0	0	3	0	0	0	0	0	0	0	0	0	0	0	2	2	2	2	2	0	0	0	0	0	0	0	0	0	0	21	0	0	0	1	10	10	10	0	0	1	1	1	1	0	0	1	1	0	0	1	0	0	0	0	0	0	920	0	0	0	0	1	1	894	1	452	0	0	0	0	0	0	0	0	0	0	0	826	20	826	825	0	825	8	0	0	1	3	0	0	0	3	0	43	1	0	0	0	24	0	2	0	2	0	0	1	0	7	25	459	0	0	0	485	484	0	0	3	0
Subgingival_plaque	SRS051849	0	0	0	0	0	60	22	58	4	0	60	0	0	0	0	0	0	0	0	0	0	0	0	0	0	0	0	0	0	60	0	0	0	0	0	0	0	0	0	0	0	0	0	0	0	0	0	0	0	0	0	14	14	0	0	564	14	14	14	14	14	0	0	0	0	0	0	8	13	129	8	16	7	4	4	3	5	1261	0	0	0	0	0	0	0	0	0	0	0	0	13	0	13	13	13	13	0	13	2	0	0	2	0	0	0	0	0	0	0	0	0	0	0	0	0	0	0	0	0	284	0	0	0	0	0	0	0	0	0	0	0	0	0	0	1	1	1	1	0	0	0	0	0	0	0	0	0	0	0	0	0	0	0	0	0	0	0	0	0	0	6	5	5	5	2	12	12	376	474	474	52	0	0	526	526	0	0	0	0	0	0	0	0	0	0	243	0	0	0	0	0	0	0	0	0	0	0	0	0	0	0	0	0	0	0	0	0	0	0	0	0	0	0	0	1	1	0	0	321	240	1	0	0	561	561	0	0	0	0	0	0	0	285	285	0	0	0	0	0	0	0	0	0	0	0	0	0	0	0	1	1	1	1	0	0	0	0	0	0	0	6	0	1	1	49	49	49	1	1	0	0	0	0	0	0	0	0	0	0	0	0	0	0	0	0	2	0	0	0	0	0	0	0	0	0	0	0	0	0	0	0	0	0	0	5	5	12	1	1	2	1	0	0	6	6	6	6	6	6	6	0	8	0	13	0	0	60	13	0	0	0	0	0	0	0	0	0	0	0	0	0	0	0	0	0	0	0	0	0	0	0	0	725	0	0	0	0	90	0	0	725	725	725	725	725	0	0	0	0	0	0	0	0	0	0	0	0	2	0	0	1	1	1	1	1	1	1	1	1	0	0	0	0	0	0	0	0	0	0	0	0	0	0	0	0	0	0	0	0	0	0	0	3	3	0	3	0	3	3	1	239	239	0	0	137	0	115	137	0	0	27	0	14	0	0	0	0	0	0	0	0	0	0	3	1	1	10	62	62	1	65	0	254	244	0	0	0	1	51	1	0	1	0	0	0	0	0	0	0	0	0	0	0	0	0	0	0	49	0	0	0	0	0	0	0	0	0	0	0	1	24	0	24	24	24	23	10	24	24	2	23	1	0	1	1	23	0	0	0	0	0	0	0	0	0	0	0	0	0	4	0	0	0	0	0	0	0	0	0	1	1	0	1	0	1	0	0	0	1	1	0	0	0	0	13	1	0	0	0	0	0	0	0	0	0	0	0	0	0	0	191	181	14	14	60	46	45	5	46	0	0	0	0	0	0	0	0	0	0	0	7	0	1	0	1	21	0	0	0	0	725	0	0	0	0	0	0	0	0	1	1	0	0	0	0	5	0	0	0	0	0	0	0	0	0	0	0	0	0	0	0	0	0	0	0	50	48	5	0	0	0	0	0	0	0	0	2	2	0	0	0	0	0	1194	0	1194	1	0	0	0	0	0	0	0	1	0	0	0	0	0	0	0	0	0	0	0	0	0	0	0	97	97	77	20	2	2	0	0	101	97	0	0	0	6	6	6	6	0	0	0	0	0	0	0	0	0	0	0	0	27	27	0	0	0	0	0	0	0	0	2	2	0	0	0	0	2	2	0	1	1	2	2	52	53	52	0	0	52	0	2	2	326	0	0	0	0	0	0	0	0	0	25	0	0	0	0	0	0	0	0	0	25	0	0	70	1	0	1	0	1	1	2	72	1	0	0	0	1194	5369	0	0	0	0	0	0	1	1	0	51	10	0	0	0	52	52	51	0	0	0	0	0	0	0	0	0	0	0	0	0	724	682	663	17	3	646	0	0	0	0	0	0	0	0	0	0	0	1	2	1	1	1	1	0	0	0	0	0	0	0	27	0	0	0	0	0	0	0	0	0	0	0	0	0	0	0	0	0	0	0	0	0	0	0	0	0	0	0	0	0	0	0	0	0	2	0	0	0	0	0	0	0	154	0	0	0	0	0	0	0	0	0	0	0	34	0	0	0	0	0	0	0	6	0	0	0	0	0	0	0	0	0	0	1	0	1	0	0	0	0	0	1	0	0	0	1	0	1	1	1	0	0	0	0	0	0	0	0	0	0	0	0	0	0	0	0	0	46	0	2	0	0	0	0	0	0	637	548	8	7	0	7	7	7	7	0	0	0	0	1	0	0	0	0	0	0	0	0	0	0	0	2	0	0	0	0	0	0	0	0	0	1	0	0	3409	0	2	2	0	0	2	0	0	4	43	38	0	3	52	50	48	5	0	0	0	0	0	0	0	0	0	0	0	0	0	50	49	1	0	0	0	0	49	24	2	0	6	10	28	0	0	28	0	0	0	0	2	1	8	0	10	28	14	46	38	0	0	0	0	0	0	0	0	0	0	0	0	0	0	0	0	0	0	0	0	0	26	0	0	0	0	0	82	82	82	0	1254	0	0	0	2	0	0	0	0	0	0	0	0	0	0	0	0	0	0	0	0	0	0	0	1	1	0	1	0	0	0	0	0	0	0	0	0	0	0	0	0	0	0	0	0	0	0	0	0	285	0	725	0	3	3	0	0	0	0	0	0	0	0	0	0	0	0	0	0	0	0	0	0	0	0	0	0	0	0	0	0	10	0	0	0	0	0	0	8	0	285	0	0	1	0	0	0	0	0	1	0	0	4	4	0	0	0	0	0	0	25	24	1	0	0	0	24	24	0	24	0	0	243	0	0	241	0	0	0	2	2	2	0	0	0	0	0	0	0	0	0	619	0	0	0	0	10	0	0	0	10	0	10	0	0	0	2	2	0	0	0	0	0	0	0	0	6	0	0	0	0	0	1	1	0	0	0	0	0	0	1	1	2	0	0	1840	0	0	0	0	0	0	0	0	3	16	17	0	1	13	17	0	0	0	0	0	0	2	4	285	0	0	8	0	0	0	0	0	0	1	4160	4160	0	0	0	725	725	725	725	0	725	0	0	0	0	0	2	0	0	0	0	0	0	274	16	2	1238	0	1	0	0	0	0	0	0	0	0	0	0	0	0	0	0	0	0	0	0	0	0	0	0	0	0	0	0	0	0	1	0	1	1	1	0	0	0	0	0	0	0	0	0	0	0	0	0	0	0	0	0	22	0	22	0	0	0	0	0	0	0	1	0	0	0	0	0	0	0	2	0	0	0	0	0	0	0	0	0	0	0	0	0	0	0	0	0	0	0	0	1	1	1	1	1	1	1	1	0	1	0	0	0	0	55	0	0	0	1	1	0	0	0	0	0	0	0	0	0	0	0	0	5	7	0	0	0	0	0	0	0	0	0	0	0	0	1259	0	285	0	0	0	0	0	0	0	0	0	0	0	0	0	0	0	0	0	0	0	0	0	0	0	0	0	0	0	0	0	0	0	0	0	0	0	0	0	0	0	0	0	0	0	0	0	6	0	7	0	0	7	6	6	0	0	0	0	0	0	0	0	0	0	0	0	0	0	1	0	4175	1	0	0	1993	0	0	23	0	0	0	0	0	1	5	0	15	49	0	0	0	0	1	1	0	5	1993	0	0	3	3	0	0	0	0	0	0	0	0	0	0	4159	1	10	0	6	0	1	0	0	0	3	3	1	1	1	8	8	4	4	2	0	6	0	0	0	0	0	0	0	1	0	0	0	0	0	0	0	0	0	0	0	10	0	0	0	0	0	0	0	0	0	0	0	2	0	2	2	1	1	2	4	0	0	0	33	0	0	0	0	0	0	0	0	0	0	0	0	0	0	0	0	0	0	0	0	0	0	0	0	0	0	0	8	0	0	0	0	0	0	0	0	0	0	0	0	5	0	0	0	0	0	0	0	0	0	0	0	0	0	0	0	0	0	0	0	0	0	0	0	0	0	0	0	0	0	0	0	0	0	0	0	0	0	0	0	0	0	0	0	0	0	0	0	0	0	0	0	0	0	98	0	0	0	148	0	148	102	13	6	0	0	6	0	0	0	552	0	0	5	0	549	5	551	550	0	112	0	0	0	0	0	0	0	0	0	0	0	0	0	0	0	0	0	0	0	0	0	8	0	0	0	0	0	0	0	0	0	0	0	0	0	0	0	0	0	0	0	0	0	0	0	0	0	0	0	4	0	0	0	0	0	0	0	169	169	0	0	724	0	0	38	38	2	38	0	0	0	0	0	0	0	0	0	0	0	0	0	0	0	0	0	0	0	0	0	0	0	0	0	0	0	0	0	4	0	0	0	0	0	0	0	0	1	0	0	0	0	0	0	0	0	0	0	0	0	0	0	0	0	0	0	0	0	0	1	0	0	0	0	0	0	0	0	0	0	0	0	0	0	0	0	0	1	1	0	1	0	0	1	0	0	0	3	0	0	0	0	0	0	0	0	0	0	0	0	0	0	0	0	0	1	0	0	0	69	0	0	0	0	0	0	0	0	0	0	1	0	0	0	0	0	0	0	0	0	0	0	1	0	0	0	0	0	0	0	0	0	0	0	0	0	0	0	0	0	0	0	1	0	5	2	2	0	0	0	5	0	0	0	0	1	0	0	0	0	0	0	0	0	0	1	0	0	0	0	0	0	0	0	21	0	16	22	50	0	0	0	0	1	0	1	0	0	0	12	0	0	0	1	0	0	0	0	0	0	0	0	1	1	0	1	0	0	0	0	0	8	0	4	4	2	0	0	0	0	0	6	23	0	0	0	0	0	0	0	0	0	0	0	0	0	14	0	0	0	0	0	14	0	0	0	0	18	0	0	0	0	0	0	0	0	0	0	0	0	0	0	0	0	0	0	0	0	0	0	141	141	0	0	49	49	141	49	0	0	0	0	0	0	0	0	0	0	0	0	0	0	0	27	23	4	2	2	0	9	15	14	7	9	9	9	9	9	0	9	9	0	0	0	0	0	0	0	0	0	0	0	0	0	0	0	0	0	0	0	23	0	23	23	0	1	1	1	0	0	0	0	0	0	4	3	2	0	3	684	684	0	0	0	0	0	5	4	0	0	0	0	0	0	0	0	0	0	0	0	0	0	0	0	0	0	0	0	0	0	0	0	0	0	0	0	0	0	0	0	0	0	7	0	0	0	3	34	2	0	2	2	0	1	1	0	3	3	0	3	3	0	3	0	0	0	55	0	0	0	0	0	0	0	0	0	0	0	1840	0	1840	0	1698	1698	0	1840	0	0	0	0	0	0	0	0	0	0	980	4	976	976	953	834	833	2	1	0	0	0	0	0	0	0	0	0	0	0	0	0	0	0	0	0	0	0	0	0	8	0	0	0	9	1	564	0	0	0	0	0	0	0	0	2	0	0	0	0	0	0	0	0	0	0	0	0	0	2	0	4	152	4	4	0	4	4	4	4	0	192	0	0	50	49	49	22	1	0	0	0	0	0	0	0	0	0	0	0	0	0	0	0	0	0	0	0	0	0	0	0	0	0	0	0	0	0	0	0	0	0	0	1	0	0	1	1	1	0	14	0	0	0	0	0	0	0	0	1	0	0	0	0	0	0	0	0	0	1	0	0	0	0	0	0	0	0	0	683	46	0	0	0	637	637	0	0	0	0	0	0	21	0	0	0	0	0	0	0	0	0	0	0	0	0	0	0	0	0	0	0	0	0	0	0	0	0	0	0	0	6	0	0	0	0	0	0	0	0	0	0	0	0	0	0	274	274	265	274	265	265	0	0	0	0	0	0	0	0	0	0	0	0	0	0	0	0	0	0	0	0	1	1	0	2	1	16	4	19	16	1	1	29	18	0	2261	2249	742	742	18	1	1	1	1	1	0	0	1	0	0	0	0	0	0	0	4	5	0	0	0	0	0	154	0	0	0	0	0	0	0	0	0	0	0	0	154	0	0	0	0	0	0	0	0	0	0	1	0	0	0	0	0	0	0	0	0	0	0	70	0	0	0	0	0	0	0	0	0	0	0	0	0	0	0	0	14	14	4	14	0	0	66	0	0	0	0	0	0	0	0	0	0	0	0	0	0	0	0	0	0	0	0	0	0	0	0	0	0	0	0	0	0	0	0	0	0	0	0	0	0	0	0	0	0	0	0	0	0	0	0	0	0	0	0	1	0	0	0	0	0	0	0	0	0	4	19	1	192	184	0	3	3	18	15	18	0	0	0	0	0	0	0	0	0	0	0	0	0	0	0	0	0	0	0	0	0	0	0	0	0	0	0	0	0	0	0	0	0	0	0	0	0	0	0	0	0	0	0	0	0	0	0	0	0	0	1	1	0	265	726	265	265	265	0	265	243	0	243	243	0	0	0	0	0	0	0	115	0	0	0	0	0	0	0	0	0	0	0	0	0	0	0	0	0	0	0	0	0	0	0	0	0	114	9	104	0	114	0	113	37	37	35	0	0	0	35	35	35	35	0	0	0	8	0	0	0	0	11	1	0	3416	0	0	3409	0	3409	3409	3412	3410	3416	3416	1	0	0	1	0	0	0	0	0	1	0	0	0	0	0	0	0	0	0	0	0	0	0	1192	1192	27	0	329	6	0	0	0	0	0	0	0	0	0	0	0	0	4	0	0	0	2	0	416	0	0	0	0	0	0	0	0	1194	2	2	2	2	2	2	2	1	0	14	0	0	0	0	0	0	0	0	0	0	0	0	0	0	0	0	0	0	1	0	0	0	0	1	0	0	0	0	0	0	0	0	0	0	0	23	20	0	1	0	0	714	1	2	2	184	0	0	0	142	0	0	0	142	0	0	0	0	0	0	1	2	0	0	0	0	0	2	0	0	0	0	326	326	326	326	326	326	2166	2166	2166	0	0	0	0	0	0	0	0	0	0	0	0	0	0	0	0	0	0	0	0	0	49	49	0	24	27	45	46	47	48	0	0	0	2	0	0	0	0	0	2	0	0	0	0	0	0	0	0	0	0	0	2	1	1	0	244	0	0	0	0	0	0	3	3	0	0	0	3	0	0	0	0	0	0	0	0	0	0	0	0	0	2	0	0	0	0	0	1259	3690	3686	3686	3704	3690	3690	3704	3704	0	0	0	0	0	0	0	0	0	0	0	0	0	114	0	0	4	0	0	0	0	0	4	90	104	89	0	0	1	0	0	0	0	0	90	0	1	0	0	328	328	0	328	311	311	1	310	329	328	0	0	0	0	0	0	0	0	2	0	2	21	0	0	0	0	0	0	4174	0	0	0	0	0	0	1	0	1254	1254	1254	1254	1259	1254	0	0	0	0	0	2	1	1	1	0	3409	0	0	0	0	0	0	0	0	0	0	0	4	1	3	4	0	1	1	4	15	1	0	16	0	0	0	2	0	139	3	139	0	142	5	5	5	0	5	0	0	0	0	0	2	0	0	0	0	0	0	1	0	0	0	1	1	0	0	0	1	1	1	1	0	0	36	36	0	0	0	0	0	0	75	75	0	0	1	3	0	12	12	14	0	226	32	35	228	228	2	0	1	1	342	4	350	356	4	8	1696	0	0	0	1698	0	0	0	0	0	0	0	0	0	0	0	0	0	0	9620	9620	9620	0	9620	9620	3833	3704	4251	0	0	0	716	0	1	1	0	285	0	0	0	12	1	0	0	0	0	22	22	22	22	0	0	0	22	0	0	0	0	0	0	0	0	0	0	0	0	0	0	0	0	0	0	0	0	0	0	0	0	0	0	0	0	0	0	0	0	0	0	0	0	0	0	0	0	0	0	0	2	0	0	4	4	0	0	0	0	0	0	0	0	0	0	0	25	25	17	4	21	17	0	26	0	0	0	0	14	0	0	0	0	14	14	143	146	0	0	0	0	0	0	0	0	0	0	0	0	0	0	0	0	0	0	0	0	0	1	0	0	0	0	0	0	0	0	0	0	13	0	0	0	0	0	0	0	25	4	4	0	2	2	1	0	0	0	219	27	0	0	0	0	0	0	0	0	0	0	0	0	2	0	0	0	0	34	0	0	0	34	34	0	2	0	0	1	0	6	6	0	0	0	6	2	0	51	20	0	0	0	0	0	0	0	0	0	0	0	0	0	243	0	0	0	0	0	0	0	560	0	0	0	0	0	0	0	78	2	110	32	0	112	1	15	0	0	0	0	0	0	0	0	0	0	0	0	0	0	0	0	7	0	0	0	0	0	0	0	0	0	0	0	0	0	0	0	2	1192	1	90	0	0	181	29	29	26	0	0	0	0	0	0	0	2	0	22	0	0	0	0	0	0	0	0	0	0	0	0	0	0	0	0	0	0	0	0	0	0	0	0	0	0	31	28	19	28	19	0	0	19	0	0	0	0	0	0	0	0	0	0	0	0	0	0	0	0	0	0	0	0	0	0	0	0	2	2	2	0	2	1214	1240	1240	0	0	1	1	1	4	4	1	3	6	0	0	0	0	0	0	0	0	0	0	0	0	0	0	0	0	0	0	0	0	0	0	0	0	0	0	0	0	0	0	0	725	725	725	725	0	0	725	0	0	0	1	0	0	0	0	0	0	1	0	0	0	0	0	0	0	0	0	0	0	0	0	0	0	0	1	1425	0	3	0	92	92	0	0	0	0	0	0	10	4	0	0	540	14	10	4	1	0	0	0	0	0	0	0	0	1269	0	0	0	98	1	0	1	0	1	1	0	0	0	725	0	0	0	1	0	0	0	0	0	239	0	0	0	0	6	0	27	0	6	0	0	46	4	1	0	1	0	50	50	1	1	0	0	0	0	0	0	0	0	0	0	0	1	0	41	1	88	88	1	50	1	1	714	0	51	51	51	0	0	0	13	13	0	0	0	0	0	1	1	1	0	1	0	4159	6	0	0	0	0	0	0	0	0	0	0	1	0	1	0	0	0	0	0	0	0	0	4175	0	0	0	0	0	0	0	7	6	13	1	0	0	0	7	34	0	0	0	0	0	0	5	0	0	0	0	0	0	1	0	0	1	0	0	120	121	80	80	19	1	0	0	0	1	0	1	1	0	0	0	0	0	0	0	0	2	0	0	0	0	0	0	0	0	0	1	0	0	0	3	3	0	3	0	219	0	0	0	0	0	0	0	0	0	0	0	89	0	0	0	0	0	0	0	0	0	0	0	0	0	51	0	0	1	1	1	0	1	0	0	0	126	126	126	88	0	0	0	1	0	3	0	0	0	0	0	0	0	0	6	0	0	0	0	0	0	0	0	0	0	0	53	22	0	0	1	1	1	102	102	0	1	2	0	0	0	0	0	0	960	960	960	960	246	246	960	0	966	0	184	97	0	0	40	55	2	29	29	0	5	0	55	62	1	0	0	0	0	0	65	14	0	0	0	0	0	0	0	0	0	0	0	0	0	0	0	0	0	0	0	544	0	0	0	0	0	4	0	0	0	25	25	0	0	0	25	0	0	0	0	0	26	220	123	0	0	0	0	0	0	1	0	0	1	0	0	1	0	1	1	0	0	0	0	0	0	0	0	0	0	0	2	1	0	1	1	0	0	0	0	0	0	0	42	0	0	0	0	0	0	0	0	0	0	0	0	0	0	1	0	0	0	0	0	0	0	1	0	0	0	0	0	0	0	0	0	0	0	0	0	0	0	1	645	0	0	0	0	0	0	0	0	0	0	0	0	0	0	0	0	0	0	0	0	0	0	0	0	0	0	0	0	0	11	1	0	112	11	0	0	38	38	38	38	0	0	0	0	11	0	0	0	0	0	3	0	0	0	0	0	0	0	0	0	0	0	0	0	0	0	0	0	0	0	0	0	0	0	0	0	0	0	0	0	0	0	5	11	25	7	0	0	0	0	0	0	9	9	1	9	0	0	0	0	0	0	0	1	0	1	0	25	25	0	17	0	0	0	0	29	41	0	0	0	1	0	0	6	6	0	0	0	0	0	0	0	7	0	0	0	0	1	0	0	512	0	0	0	0	0	512	0	0	323	0	0	0	0	0	0	0	0	0	0	0	0	0	0	0	0	0	0	0	0	0	0	0	325	2	0	0	0	0	0	0	0	0	37	0	0	0	0	0	0	0	0	25	25	0	0	0	0	0	69	59	47	47	12	12	12	12	9	326	0	0	0	0	0	0	0	0	0	0	0	0	0	0	0	0	0	0	0	0	0	0	0	0	0	0	6	0	0	0	0	0	15	0	1	52	0	148	0	0	0	0	0	0	0	0	0	0	0	0	0	0	0	0	0	0	0	0	0	0	37	0	0	0	0	0	0	2	37	0	0	0	0	0	0	0	0	0	0	0	154	154	0	0	0	0	0	0	0	79	0	1	0	285	0	0	0	0	0	0	0	0	1251	0	0	0	0	0	0	0	0	0	0	0	0	0	0	0	684	0	0	0	0	0	0	0	0	0	0	0	0	0	0	0	0	0	0	0	0	7	1	0	0	0	0	0	0	0	0	0	0	0	0	0	0	0	0	0	0	0	0	0	0	0	0	0	0	0	0	0	2	0	0	0	0	0	0	0	4	0	0	33	0	0	0	0	3686	3704	0	0	0	0	0	0	0	0	0	0	0	17	0	0	0	0	0	17	0	0	0	0	0	1	98	2	97	0	0	0	0	0	0	0	0	0	0	0	0	0	264	1	0	1	0	0	0	0	0	0	0	0	0	0	0	0	0	0	0	0	0	0	0	5	5	0	0	2	0	0	5	0	1425	0	0	0	0	0	0	0	0	0	0	0	0	0	0	0	0	0	0	0	0	0	0	0	0	0	1	0	8	0	0	0	0	0	0	0	0	0	0	0	5	0	3	0	4	4	4	0	0	0	0	0	0	0	0	0	0	0	0	0	4	0	0	0	0	0	10	10	10	6	0	0	0	0	6	17	0	0	0	0	0	0	0	0	4	2	0	2	0	0	0	0	0	0	0	0	0	2166	0	0	0	0	0	0	0	0	0	0	0	0	0	0	0	0	0	0	0	0	0	25	2	0	0	2	1	1	0	72	0	2	1	0	0	0	0	0	0	55	0	0	0	0	0	0	0	0	0	10	10	0	0	0	0	0	0	0	0	0	0	0	0	0	0	0	0	0	0	1	726	726	0	0	0	0	0	1985	1985	41	0	0	0	0	0	0	0	1	1	1	1	1	1	0	8	0	0	0	0	6	6	6	6	6	0	0	0	1	0	1	0	1	0	1	0	0	0	0	0	0	0	2	0	0	0	0	0	0	0	0	0	0	0	0	0	0	0	4160	0	0	0	0	0	4	0	0	0	0	725	724	2	14	2	0	22	1	18	19	0	1	2	0	1	0	4	2	1	1	0	0	0	0	0	0	0	0	0	0	0	0	0	0	6	0	1	0	1	0	0	8	8	5	8	8	0	0	6	0	0	0	1	1	0	0	0	0	0	0	0	0	0	0	0	0	0	0	87	0	0	682	10	0	0	0	0	0	0	0	663	104	0	0	0	1	9	9	9	0	0	0	0	0	0	564	0	0	564	6	0	0	0	0	129	0	0	0	129	126	0	0	0	0	0	0	0	0	0	0	0	113	0	0	1	1	1	0	1	1	1	1	1	0	0	0	2	0	0	0	1	1	1	1	1	1	1	1	0	1	0	0	0	0	0	0	0	0	0	0	0	1	0	0	0	0	55	0	1	0	0	0	1	0	0	11	11	1	0	0	0	11	11	0	0	0	0	0	0	0	0	0	1	0	726	0	0	0	0	725	66	0	0	0	0	0	0	0	0	0	0	0	0	0	0	63	63	63	88	0	0	0	0	0	0	0	0	0	0	0	0	0	0	0	0	0	0	0	0	0	0	0	0	0	0	0	0	0	0	0	0	319	1340	9	0	0	0	0	0	0	725	0	0	330	0	0	0	0	0	4	0	0	0	0	0	0	0	0	0	0	0	0	0	0	0	0	0	0	169	169	15	7	7	7	1	4	0	0	0	0	0	0	0	0	0	0	5	0	1419	0	2	2	0	1	0	0	0	0	0	0	0	0	0	0	0	0	7	0	0	0	0	0	0	0	0	0	0	1	0	0	0	0	0	0	1	0	0	2	1	0	0	0	0	23	23	0	22	23	23	23	0	33	33	0	0	0	0	0	0	0	0	0	0	0	0	87	0	0	0	0	0	0	0	0	1	0	0	2	0	0	5	1	1	0	0	0	0	0	0	1	0	0	0	6	6	6	5	5	5	5	0	2	0	4	0	0	0	1	0	0	0	1	1	1	0	0	0	0	0	0	0	0	0	0	0	0	0	148	4	0	0	0	0	4	4	0	78	0	0	0	0	5	7	0	0	0	10	0	4	4	5	5	0	0	4	0	0	0	5	5	0	0	0	0	0	5	0	0	0	0	0	0	19	0	116	0	0	0	0	4	0	1	0	0	93	96	8	8	173	173	96	103	0	1238	0	0	0	24	0	0	0	0	0	78	1	2	1	1	1	1	1	0	0	0	0	0	0	2	562	1	986	0	0	0	544	0	544	32	0	0	0	2	0	0	0	0	0	0	0	1194	0	0	0	0	0	2	0	0	0	0	0	0	0	0	0	0	0	0	119	0	0	0	0	0	0	0	0	0	0	0	0	0	119	0	0	23	0	0	0	0	0	0	0	0	0	142	142	141	142	0	0	142	0	0	19	0	0	0	0	0	0	0	0	0	2	2	0	0	0	0	0	0	0	0	0	0	0	0	0	0	0	0	10	0	0	0	0	0	9	10	0	0	0	0	0	0	0	0	1	0	0	1	0	0	52	1	0	0	0	0	0	0	0	0	0	0	0	0	0	0	0	0	0	0	0	0	0	1	1	0	0	0	0	0	0	0	0	0	0	0	0	0	0	0	0	0	0	0	0	0	0	0	0	0	0	174	0	0	59	66	0	0	0	0	0	0	0	154	1	0	0	0	0	0	0	0	0	0	0	0	0	0	0	0	0	0	0	0	0	0	1	0	0	0	0	0	0	0	0	0	0	0	0	3	832	0	1	0	8	0	0	8	0	1	0	1698	1698	0	0	1698	0	0	0	0	0	0	0	0	0	0	0	0	0	0	0	0	0	683	0	0	683	1	1	0	0	0	2	2	2	2	0	0	6	85	0	5	0	5	1	0	0	1	0	0	1	0	0	0	68	0	0	0	5	68	0	7	68	0	6	0	0	18	0	6	15	5	7	15	7	0	7	0	0	0	0	0	0	0	0	0	0	0	0	16	16	0	1	1	1	0	1	1	0	0	0	0	0	0	153	0	0	0	0	6	10	0	0	0	0	0	0	0	7	0	163	729	198	1001	1021	7	0	0	0	0	0	0	0	0	0	0	0	0	0	0	0	0	0	0	0	0	0	0	0	0	0	0	0	4	0	0	1	1	1	1	2	226	2	2	0	0	47	25	72	0	0	547	0	0	0	0	0	0	0	0	0	0	0	0	0	0	0	0	0	0	0	0	0	0	0	0	0	0	2	0	0	0	0	0	0	0	0	0	0	0	0	0	0	0	0	0	0	0	0	0	119	0	154	0	1	1	0	31	0	1	1	31	0	0	0	0	0	0	0	0	0	0	0	3	0	0	0	0	0	0	0	0	0	0	0	0	0	0	33	33	34	34	0	0	0	35	59	0	0	2261	2262	2270	2304	2306	2306	2306	3292	3408	47	0	0	0	0	0	725	0	0	244	0	0	0	2	0	0	0	0	0	0	0	0	0	0	0	0	0	0	0	0	0	0	0	0	0	0	0	0	2	0	0	0	0	0	0	0	0	0	0	0	0	0	0	0	0	0	0	19	18	0	0	0	0	0	6	0	0	0	0	0	0	0	0	0	0	0	0	0	0	0	0	0	0	0	0	0	0	0	0	0	0	1	1	1	1	0	0	0	0	0	0	0	0	0	0	0	0	0	0	0	0	182	0	0	0	0	0	0	0	0	0	0	0	1	0	0	0	0	0	0	0	0	21	176	0	0	1	0	0	0	0	0	0	0	0	0	0	0	0	0	0	0	0	0	0	0	0	0	0	0	0	0	0	0	0	0	329	0	0	0	0	0	0	1	9620	329	0	0	0	0	0	0	0	0	0	0	0	0	2	0	0	0	0	0	0	0	0	0	0	0	1	0	0	0	1	4249	0	265	265	0	265	0	0	265	0	265	265	0	0	0	0	0	0	0	0	0	0	674	248	691	0	0	0	0	0	0	0	0	0	0	0	0	0	0	0	0	0	0	0	104	2	2	1	1	1	1	1	0	0	0	0	0	0	0	0	0	0	3444	3626	3424	3428	3418	3420	3429	3444	3428	3429	2	0	0	0	0	5	6	6	1	0	0	0	0	0	0	0	0	0	0	0	0	0	0	0	0	0	0	0	0	0	0	0	0	0	0	0	2	0	8	2	0	0	0	8	0	0	2	0	0	0	0	0	829	2	2	0	0	0	0	0	0	0	573	0	0	329	0	0	4	0	0	0	0	0	0	0	0	0	0	0	0	0	0	0	0	1	1	0	1	2	0	0	2	0	0	0	2	0	0	0	0	0	0	0	0	0	14	0	0	0	0	0	0	19	0	0	0	0	0	0	0	0	0	0	0	0	2	0	1	0	1	0	0	9	0	0	0	0	0	0	0	0	0	0	0	0	0	0	0	0	0	0	0	0	0	0	0	0	0	0	0	0	0	0	0	0	0	0	0	141	90	78	12	1	1	0	0	264	152	0	0	0	0	0	0	0	0	0	0	0	0	0	0	0	0	0	0	0	0	0	0	0	0	0	0	0	3	3	0	0	0	0	0	0	0	0	25	0	0	0	0	0	0	0	0	0	0	0	0	0	0	691	684	0	0	3704	3704	3704	3704	3704	3704	3704	3704	3704	3704	1	0	0	0	0	0	0	4	4	0	0	0	1	1	1	0	1	0	0	0	0	0	0	0	0	0	0	0	1	1	4159	0	24	0	22	0	24	0	0	8	24	0	16	3	0	3	26	4	3	78	0	0	0	0	0	0	0	0	0	0	1507	0	0	0	0	34	0	34	0	290	20	0	34	34	37	39	39	287	290	0	0	0	0	0	0	0	2	2	0	0	0	0	0	0	0	1419	0	0	0	0	0	0	1424	5	1	0	0	0	2	1	0	0	0	2	0	0	0	0	0	0	0	0	0	4	0	0	0	0	0	0	0	0	0	0	142	142	0	0	0	0	2	2	0	0	0	0	0	0	0	0	0	2166	2166	2166	2166	2166	2166	2166	0	0	0	0	0	0	0	0	0	0	0	0	2	2	0	2	2	2	8	75	0	3	3	0	12	11	0	12	0	0	1	0	0	0	0	0	0	0	0	0	0	0	0	0	0	0	0	0	0	0	13	0	0	1340	1340	2	12	5	0	1696	0	0	3418	0	0	0	1	0	9620	9620	9620	9620	9620	0	0	14	0	0	14	0	12	4174	0	0	14	0	2	0	0	0	0	0	0	0	0	0	0	0	0	0	0	4	16	20	0	20	0	0	20	20	20	0	0	0	0	0	0	1	0	1	0	0	0	1267	0	1259	2	2	1	0	0	66	66	0	7	59	59	0	0	66	0	0	0	0	0	0	0	0	0	0	0	0	0	7	0	0	0	0	0	0	0	0	0	16	0	0	0	0	0	0	0	0	0	0	53	0	0	0	0	0	0	0	0	1	1	0	0	0	0	1	1	2	2	0	0	0	0	0	0	0	0	0	0	0	0	152	0	0	0	0	0	1	1417	2	0	1415	0	2	1	0	0	0	0	0	0	0	0	0	11	1	1	2	1	1	0	178	177	0	0	0	0	0	0	0	142	142	1	0	0	0	0	0	0	0	0	5	5	0	0	0	0	0	0	0	0	0	0	1	0	0	0	0	0	0	0	0	0	0	0	1	1	1	1	1	3	0	0	2	0	0	0	0	0	0	6	0	0	0	0	33	34	34	0	0	0	0	50	50	0	0	2	2	1	2	48	46	46	0	0	0	0	241	0	0	0	0	0	0	228	0	278	0	0	0	0	0	0	0	0	0	0	0	1698	1	1698	1696	0	1696	1	0	0	0	6	0	0	0	6	0	14	0	0	0	0	272	0	2	0	0	0	0	0	0	0	0	283	0	0	0	284	283	0	0	0	0
Subgingival_plaque	SRS015530	0	0	0	0	0	5	4	4	0	0	5	0	0	0	0	0	0	0	0	0	0	0	0	0	0	0	0	0	0	4	0	0	0	1	0	0	0	0	0	0	0	0	0	0	0	0	0	0	0	0	0	0	0	0	0	623	0	0	0	0	0	0	0	0	0	0	0	2	2	54	0	14	3	0	0	3	3	1112	0	0	0	0	0	0	18	0	0	0	0	0	0	0	0	0	0	0	0	0	1	0	0	0	0	0	0	0	0	0	0	0	0	0	0	0	0	0	0	0	0	237	0	0	0	0	0	0	0	0	0	0	0	0	0	0	0	0	0	0	0	0	0	0	0	0	0	0	0	0	0	0	0	16	16	0	0	0	0	0	0	0	0	0	0	0	0	0	0	349	402	402	159	0	0	561	561	0	0	0	0	0	0	0	0	0	0	0	0	0	0	0	0	0	0	0	0	0	0	0	0	0	0	0	0	0	0	0	0	0	0	0	0	0	0	0	0	0	0	0	163	111	0	0	0	274	274	0	0	0	0	1	0	0	237	237	0	0	0	0	0	0	0	0	1	0	0	0	1	0	0	0	0	0	0	0	0	0	0	0	0	0	0	0	0	0	0	0	0	0	0	0	0	0	1	1	0	0	0	0	1	0	1	0	0	0	0	1	0	0	0	0	0	0	0	0	0	0	0	0	0	0	0	0	0	0	1	1	1	0	0	1	1	0	0	7	7	7	7	7	7	7	0	22	0	0	0	0	0	0	0	0	0	0	0	0	0	0	0	0	0	0	0	0	0	0	4	4	0	4	0	0	0	37	832	0	29	0	0	40	0	0	832	832	832	832	832	0	0	0	0	0	0	0	0	0	0	0	0	0	0	0	0	0	0	0	0	0	0	2	1	0	0	0	0	0	0	0	0	0	0	0	0	0	0	0	0	0	0	0	0	0	0	0	0	0	0	0	0	0	0	0	111	110	0	0	29	0	23	29	0	0	0	0	0	0	0	0	0	0	0	0	0	0	0	0	0	0	0	6	6	0	6	0	0	0	0	0	0	0	51	0	0	0	0	0	0	0	0	0	0	0	0	0	0	0	0	0	0	0	0	0	0	0	0	1	1	1	0	0	0	0	0	0	0	0	0	0	0	0	0	2	0	2	0	0	0	0	0	0	0	0	0	0	0	0	0	0	0	0	0	0	0	0	0	0	0	0	0	0	0	0	0	0	0	0	0	0	0	0	1	0	0	0	0	0	5	0	0	0	0	0	3	0	0	0	0	0	0	0	0	0	0	0	0	0	0	0	0	0	0	0	0	0	0	0	0	0	0	0	0	0	0	0	1	0	1	15	0	0	0	0	832	0	0	0	0	0	0	0	0	0	0	0	0	0	0	1	13	0	0	0	0	0	0	0	0	0	0	0	0	0	0	0	0	0	0	213	211	0	0	0	0	0	0	1	1	0	0	0	0	0	0	0	0	1133	0	1133	0	0	0	0	0	0	0	0	0	0	0	0	0	0	0	0	0	0	0	0	0	0	0	0	74	74	10	64	17	15	1	0	79	74	0	0	0	0	0	0	0	0	0	0	0	0	0	0	0	0	0	0	0	0	0	0	0	0	0	0	0	0	0	0	0	0	0	0	0	0	0	0	7	7	1	1	1	1	1	0	0	1	0	1	1	87	0	0	0	0	0	0	0	0	0	189	0	0	0	0	0	0	0	0	0	1	0	0	111	1	2	3	0	0	0	3	114	0	0	0	0	1133	2830	0	0	0	0	0	0	0	0	0	1	0	0	0	0	1	1	1	0	0	0	0	0	0	0	0	0	0	0	0	0	666	583	556	15	0	541	0	0	0	0	0	0	0	0	0	0	0	0	0	0	0	0	0	0	0	0	0	3	0	0	0	0	0	0	0	0	0	0	0	0	0	0	0	0	22	22	22	0	0	0	22	0	0	0	0	0	0	0	0	0	0	0	0	0	0	0	0	0	0	0	0	0	30	0	0	0	0	0	0	0	0	0	0	43	0	0	16	0	0	0	0	0	0	0	0	0	0	0	0	0	0	0	0	0	0	0	0	0	0	0	0	0	0	0	1	0	0	1	0	0	0	0	0	0	0	0	0	0	32	0	0	0	0	0	0	32	0	0	0	1	5	0	5	0	1	0	162	138	181	181	0	181	181	181	181	0	0	0	0	0	0	0	0	0	0	0	0	0	0	0	0	15	0	0	0	0	0	0	0	0	0	0	0	0	2375	0	0	0	0	0	0	0	0	2	29	29	0	0	34	32	31	2	1	0	0	0	0	0	0	0	0	0	0	0	0	0	0	0	0	0	0	0	0	0	0	0	4	8	235	0	0	235	1	1	0	1	0	0	0	0	0	2	1	4	2	0	0	0	0	0	0	0	0	0	0	39	0	0	0	0	0	0	0	0	0	0	1	0	0	0	0	0	36	36	36	0	534	0	0	0	15	0	0	0	0	0	0	0	0	0	0	0	0	0	0	0	0	0	0	0	0	0	0	10	0	0	0	0	0	0	0	0	0	0	0	0	0	0	0	0	0	0	0	0	0	237	0	770	0	15	6	0	0	0	0	0	0	0	0	0	0	0	0	0	0	0	0	0	0	0	0	0	0	0	0	0	0	0	0	0	0	0	0	0	15	0	237	0	0	0	0	0	0	0	0	0	0	0	3	3	0	0	0	0	0	0	0	0	0	0	0	0	0	0	0	0	0	0	0	0	0	0	0	0	0	15	15	15	0	0	0	0	0	0	0	0	0	625	0	0	0	0	7	0	0	0	7	0	7	0	2	0	0	0	0	0	0	0	0	0	0	0	7	0	0	0	0	0	0	0	0	0	0	0	0	0	0	0	0	0	0	195	0	0	0	0	0	0	0	0	1	1	2	0	1	0	2	0	0	0	0	0	0	1	0	237	0	0	0	0	0	0	0	0	0	1	1697	1697	0	0	0	770	770	770	770	0	770	0	0	0	0	0	0	0	0	0	0	0	0	46	1	1	1096	0	7	0	0	0	0	0	0	0	0	0	0	14	0	0	0	0	0	0	0	0	0	0	0	0	0	0	0	0	0	0	0	33	33	33	0	0	0	0	0	0	0	0	0	0	0	0	1	0	0	0	0	0	0	0	0	0	0	0	0	0	0	0	0	0	0	0	0	0	0	0	0	0	0	0	0	0	0	0	0	0	0	0	0	0	0	0	0	0	0	0	1	1	1	1	1	1	1	1	0	0	0	0	0	0	2	0	0	0	1	1	0	0	7	7	0	7	0	0	7	7	0	7	0	0	0	0	0	0	0	0	0	0	0	0	0	0	556	0	238	1	0	0	0	0	0	1	0	1	1	1	0	0	0	0	0	0	0	0	0	0	0	0	0	0	0	0	0	0	0	0	0	3	3	0	0	0	0	0	0	0	0	0	0	0	0	0	1	1	0	1	0	0	0	0	0	0	0	0	0	0	0	0	0	0	0	0	0	0	1697	0	0	0	1410	1	0	7	0	0	1	1	1	0	4	0	30	0	0	0	0	0	1	1	0	4	1410	0	0	2	2	0	0	0	0	0	0	0	0	0	0	1696	0	34	0	4	0	0	0	0	0	15	15	0	0	0	0	0	0	0	0	0	4	0	33	0	0	0	0	0	0	0	0	0	0	0	0	0	0	0	0	0	0	0	0	0	0	0	0	0	0	0	0	0	3	0	0	0	0	0	0	3	0	0	0	44	0	0	0	0	0	36	34	36	0	1	0	0	0	0	0	0	0	0	0	0	0	0	0	0	0	0	0	7	0	0	0	0	0	0	0	0	0	0	7	7	0	0	0	0	0	0	0	0	0	0	0	0	0	0	1	1	0	0	0	0	0	0	0	0	0	0	0	0	0	0	0	0	0	0	0	0	0	0	0	0	0	2	0	0	1	1	0	0	0	0	0	0	0	0	0	0	0	0	4	0	4	0	1	0	0	0	0	0	0	0	618	0	0	3	0	614	3	616	615	0	82	0	0	0	0	0	0	0	0	0	0	0	0	5	8	0	0	0	0	0	2	0	15	0	0	0	0	0	0	0	0	0	7	0	0	0	0	0	0	0	0	0	0	0	0	0	0	0	0	3	0	0	0	1	0	0	0	0	68	68	0	0	638	0	2	80	80	33	80	0	0	0	0	0	0	0	0	0	0	0	0	0	0	0	0	0	0	0	0	0	0	0	0	0	0	0	0	0	3	0	0	0	0	0	0	0	0	1	0	0	0	0	0	0	37	0	0	0	0	0	0	0	0	0	0	0	0	0	0	4	4	0	0	0	0	0	0	0	0	0	0	0	0	0	1	0	0	0	0	0	0	0	0	0	0	0	0	10	0	0	0	0	0	0	0	0	0	0	0	0	0	0	0	0	0	0	0	0	0	256	0	0	0	0	0	0	0	0	0	0	1	0	0	0	0	0	0	0	0	0	0	0	0	0	0	0	0	0	0	0	0	0	0	0	0	0	0	0	0	0	0	0	15	0	0	0	0	0	0	0	0	0	0	0	0	0	0	0	0	0	0	0	0	0	0	0	0	0	0	14	29	0	0	1	101	14	12	0	0	0	0	0	0	0	0	1	0	0	0	1	4	4	0	0	0	0	4	4	4	4	0	0	11	11	0	11	0	0	0	0	0	15	0	3	3	0	0	0	0	0	0	7	0	0	0	0	0	0	0	0	0	0	0	0	0	0	0	0	0	0	0	0	0	1	0	0	0	10	0	0	0	0	0	0	0	0	0	0	0	0	0	0	0	0	0	0	0	0	0	0	305	305	0	0	38	38	305	38	0	0	0	0	0	0	0	0	0	0	0	0	0	0	0	3	0	3	3	0	0	0	0	0	2	0	0	0	0	0	0	0	0	0	0	0	0	0	0	0	0	0	0	0	0	0	0	0	0	0	0	0	0	0	0	0	0	0	0	0	0	0	0	0	0	0	0	0	0	0	0	170	170	0	0	0	0	0	0	0	0	0	0	0	0	1	8	8	8	8	0	0	0	0	0	0	0	0	0	0	0	0	0	0	0	0	0	0	16	0	0	0	0	0	0	0	16	0	0	7	0	0	0	0	0	0	0	0	0	0	0	0	0	0	0	0	0	0	2	0	0	0	0	0	0	0	0	0	0	0	195	0	195	0	140	140	0	195	0	0	0	0	0	0	0	0	0	0	275	3	272	272	171	156	156	0	0	17	17	17	2	2	0	0	0	2	17	0	1	0	0	0	0	0	0	0	0	0	0	0	0	0	0	0	623	0	0	0	0	0	0	0	0	0	0	0	0	0	0	0	0	0	0	0	0	0	0	0	0	0	4	0	0	0	0	0	0	0	0	40	0	1	213	213	213	13	0	0	0	0	0	0	0	0	0	0	0	0	0	0	0	0	0	0	0	0	0	0	0	0	0	0	0	0	0	0	0	0	0	0	0	0	0	0	0	0	0	0	12	1	0	0	0	0	0	0	0	2	0	0	0	0	14	0	0	0	0	10	0	0	0	0	0	0	0	0	0	167	5	1	0	1	162	162	0	0	0	16	0	0	17	1	0	0	0	0	0	0	0	0	0	0	0	0	0	0	0	0	0	33	2	0	0	33	33	33	0	0	0	134	0	0	0	0	0	0	0	0	0	0	0	0	0	0	46	46	46	46	46	46	0	0	0	0	0	0	0	0	0	0	0	0	0	0	0	0	0	0	0	0	0	0	0	0	0	0	0	0	0	0	0	0	10	1	1869	1868	674	674	8	1	1	1	1	1	0	0	0	1	0	0	0	0	0	0	133	134	0	0	1	0	0	19	0	0	0	0	0	0	0	0	0	0	0	0	19	0	0	0	0	0	0	0	0	0	0	3	0	0	0	0	0	0	0	0	0	0	0	55	0	0	0	0	0	0	0	0	0	0	0	0	0	0	0	0	0	0	0	0	0	0	0	0	0	0	0	0	0	0	0	0	0	0	0	0	0	0	0	0	0	0	0	0	0	0	0	0	0	0	0	0	0	0	0	0	0	0	0	0	0	0	0	0	0	0	0	0	0	0	0	0	0	0	0	1	0	0	0	0	0	0	0	0	0	0	17	1	40	40	0	1	1	16	15	37	0	0	0	0	0	0	0	0	0	0	0	0	0	0	0	0	0	0	0	0	0	0	0	0	0	0	0	0	0	0	0	0	0	0	0	0	0	0	0	0	0	0	0	0	0	0	0	0	0	0	0	0	0	46	832	46	46	46	0	46	0	0	0	0	0	0	0	0	0	0	0	23	0	0	0	0	0	0	0	0	0	0	0	0	0	0	0	0	0	0	0	0	0	0	0	0	0	183	2	181	0	183	0	183	30	30	0	0	0	0	0	0	0	0	0	0	0	15	0	0	0	0	34	0	0	2375	0	0	2375	0	2375	2375	2375	2375	2375	2375	0	0	0	0	0	0	0	0	0	0	0	0	0	0	0	0	0	0	0	0	0	0	0	1133	1133	0	0	508	0	0	0	0	0	0	0	0	0	0	0	0	0	0	0	0	0	0	0	351	0	0	0	0	0	0	0	0	1133	0	0	0	0	0	0	0	0	4	0	0	0	0	0	0	0	0	0	0	0	0	0	0	0	0	0	0	0	0	2	2	0	0	0	0	0	0	0	0	0	0	0	0	0	0	0	0	0	0	0	0	170	0	0	0	40	0	0	0	54	0	0	0	55	1	0	0	29	0	0	0	0	0	0	0	0	0	0	0	0	0	0	87	87	87	87	87	87	282	282	286	0	0	0	0	0	0	0	0	0	0	0	0	0	0	0	0	0	0	0	0	0	1	1	0	0	0	0	0	0	0	0	0	0	0	0	0	0	0	0	0	0	0	0	0	0	0	26	0	0	0	0	0	0	0	0	0	0	0	0	0	0	0	0	0	0	0	0	0	0	0	0	0	0	0	0	0	0	0	0	0	0	0	0	0	0	0	33	556	2475	2475	2475	2487	2475	2475	2487	2487	0	0	0	0	0	0	0	0	0	0	0	0	0	183	0	0	0	0	0	0	0	0	0	267	181	266	0	0	17	0	0	0	0	0	267	0	0	0	0	508	508	0	508	506	506	0	506	508	508	0	0	0	0	0	0	0	0	0	1	0	17	0	0	0	0	0	0	1697	0	0	0	0	0	0	0	0	556	556	556	556	556	556	0	0	0	0	0	1	0	0	1	1	2375	0	0	0	0	0	0	0	0	0	0	0	0	0	3	4	0	1	0	0	4	0	0	37	0	0	0	0	0	54	0	54	0	54	0	0	0	0	0	0	0	0	0	0	0	0	0	0	0	0	0	0	0	0	0	0	0	0	0	0	0	0	0	0	0	0	47	47	0	0	0	0	0	0	15	15	0	0	0	0	0	0	0	0	0	0	0	0	0	0	0	0	0	0	133	0	133	133	0	0	139	0	0	0	140	0	0	0	0	0	7	0	0	0	0	0	0	0	0	5751	5751	5751	0	5751	5751	2570	2488	2921	0	0	0	457	0	0	2	0	237	1	1	0	11	1	0	0	0	0	4	4	4	4	0	0	0	4	0	0	0	0	0	0	0	0	0	0	0	0	0	0	0	0	0	0	0	0	0	0	0	0	0	0	0	0	0	0	0	0	0	0	0	0	0	0	0	0	0	0	0	3	0	0	3	3	0	0	0	0	0	0	0	0	0	0	3	186	189	100	0	186	100	1	198	0	0	0	0	0	0	0	0	0	0	0	30	31	0	0	0	0	0	0	0	0	0	0	0	0	0	0	0	0	0	0	0	0	0	0	0	0	0	0	0	18	18	18	0	0	0	0	0	0	0	0	0	0	36	19	17	0	0	17	17	0	0	0	76	36	0	0	0	0	0	0	0	0	0	0	0	0	3	0	0	0	0	44	0	0	0	44	44	0	0	0	0	0	0	0	0	0	0	0	0	4	0	0	2	0	0	0	0	0	0	0	0	0	0	0	0	0	0	0	0	0	0	0	0	0	620	0	0	0	0	0	0	0	6	1	65	59	0	82	1	6	0	3	0	0	0	0	0	0	0	0	0	0	0	0	1	0	15	0	0	0	4	26	0	0	0	1	0	0	0	0	0	0	0	1133	1	267	0	0	0	0	0	0	0	0	0	0	0	0	0	0	0	12	0	0	0	0	0	0	0	0	0	0	0	0	0	0	0	0	1	0	0	0	0	0	0	0	0	0	4	3	0	3	0	0	0	0	0	0	0	0	0	0	0	0	0	0	0	0	0	0	0	0	0	0	0	0	0	0	0	0	1	1	1	0	1	1093	1097	1097	0	0	7	7	7	7	7	7	7	7	0	0	0	0	0	0	0	0	0	0	0	0	0	0	0	0	0	0	0	0	0	0	0	0	0	0	0	0	0	0	0	832	832	832	832	0	0	832	0	0	0	0	0	0	0	0	0	0	0	0	0	0	0	0	0	0	0	0	0	0	0	0	0	2	0	0	1156	2	0	0	267	267	0	0	0	0	0	0	47	0	0	0	608	47	47	2	0	0	0	0	0	0	0	0	0	1117	0	0	0	53	0	0	0	0	0	0	0	0	0	832	0	0	0	0	0	0	0	0	0	111	0	0	0	0	0	0	0	0	0	0	0	49	1	1	1	0	0	51	51	0	0	0	0	0	0	0	0	0	0	0	0	0	0	0	26	0	30	30	0	0	0	0	170	0	0	0	0	0	0	0	0	0	0	0	0	0	0	0	0	0	0	0	0	1696	4	0	0	0	0	0	0	0	0	0	0	0	0	0	0	0	0	0	0	0	0	0	1697	0	0	0	0	0	0	0	0	2	2	0	0	0	0	0	41	0	0	0	0	0	0	0	0	0	0	0	0	0	0	0	0	0	0	0	0	0	0	0	0	0	4	0	0	0	0	0	0	29	0	0	0	0	0	0	0	0	0	0	0	0	0	0	0	0	0	0	0	0	0	0	0	0	0	0	76	0	0	0	0	0	0	0	0	0	0	0	24	0	0	0	0	0	0	0	0	0	0	0	0	0	157	0	0	2	1	1	0	1	0	0	0	82	82	82	2	0	0	0	0	0	0	0	0	0	0	0	0	0	0	0	0	1	0	0	0	0	0	1	0	1	0	15	6	0	0	1	2	2	81	81	4	4	0	0	0	0	0	0	0	246	246	246	246	76	76	246	0	246	0	40	138	0	0	4	4	1	3	3	0	0	0	4	6	0	0	0	0	0	0	51	0	0	0	0	0	0	0	0	0	0	0	0	0	0	0	0	15	0	0	0	610	0	15	15	0	0	3	0	0	0	0	1	0	0	0	1	0	0	1	0	0	116	258	254	2	0	15	0	15	0	0	15	0	0	0	0	0	0	0	0	0	0	0	0	0	0	0	0	0	0	0	0	1	0	1	1	0	0	0	0	0	0	0	82	1	0	0	0	0	0	0	0	0	0	0	0	0	0	0	3	3	0	3	0	0	0	0	0	0	0	0	0	0	0	0	0	10	0	0	0	10	10	0	540	1	0	0	0	0	0	0	0	0	0	0	0	0	0	0	0	0	0	0	0	0	0	0	0	0	0	0	0	0	0	1	0	43	0	0	0	80	80	80	80	0	0	0	0	0	0	0	0	0	0	0	0	0	0	0	0	0	0	0	0	0	0	0	0	0	0	0	0	0	0	0	0	0	0	0	0	0	0	0	0	0	0	0	0	1	0	0	0	0	0	0	0	1	1	0	1	0	0	2	1	1	0	0	2	2	60	0	32	32	0	68	0	0	0	0	77	82	0	0	0	0	0	0	0	0	0	0	0	0	0	0	0	181	0	0	0	0	40	0	0	134	0	0	0	0	0	134	0	0	87	0	0	27	0	0	0	0	0	0	0	0	0	0	0	0	0	0	0	0	0	0	0	0	87	0	0	0	0	0	0	0	0	0	30	0	0	0	0	0	0	0	0	1	1	0	0	0	0	0	110	102	41	37	61	61	61	61	57	87	0	0	0	0	0	0	0	0	0	0	0	0	0	0	0	0	0	0	0	0	0	0	0	0	0	0	0	0	0	0	0	0	0	0	0	1	0	4	0	0	0	0	0	0	0	0	0	0	0	0	0	0	0	0	0	0	0	0	0	0	30	0	0	0	0	0	0	0	30	0	0	0	0	0	0	0	0	0	0	0	30	30	0	0	0	0	0	0	0	22	0	0	40	278	0	0	0	0	0	0	0	0	524	16	0	16	0	0	0	0	7	0	0	0	0	0	0	0	170	0	0	0	0	0	0	0	0	0	0	32	10	0	0	0	10	1	32	32	0	0	0	0	0	0	0	0	0	0	0	0	0	0	0	0	0	0	0	0	0	1	0	1	0	0	0	0	0	1	1	0	0	0	0	0	0	0	0	0	0	0	0	44	0	0	0	0	2475	2487	0	0	0	0	8	0	0	0	0	0	0	2	0	0	0	0	0	2	0	0	0	0	0	0	0	0	0	0	0	0	0	0	0	0	0	0	0	0	0	0	46	0	0	0	0	0	0	0	0	0	0	0	0	0	0	0	0	0	0	0	0	0	0	0	0	0	0	1	0	0	0	2	1158	0	0	0	0	0	0	0	0	0	0	0	0	0	0	0	0	0	0	0	0	0	0	0	0	0	0	0	0	0	0	0	0	0	0	0	0	0	0	0	0	0	15	0	0	0	0	7	0	0	0	0	0	0	0	0	0	0	0	0	3	0	0	0	0	0	0	0	0	0	0	0	0	0	0	7	0	0	0	0	0	0	0	0	0	0	0	0	0	0	0	0	0	0	0	0	0	286	0	0	0	0	0	0	0	0	0	0	0	0	0	0	0	0	0	0	0	0	0	1	1	0	0	1	0	0	0	115	0	15	14	7	7	0	0	0	0	2	0	0	0	0	0	0	0	0	0	7	7	0	0	0	0	0	0	0	0	0	0	0	0	0	0	0	0	0	0	0	832	832	0	0	0	0	0	1388	1388	1	0	0	0	0	0	0	0	0	0	0	15	0	0	0	0	0	0	0	0	0	0	0	0	0	0	0	0	0	0	0	0	1	0	1	0	0	0	0	0	0	0	1	0	0	0	0	0	0	0	0	0	0	0	0	0	0	0	1697	0	0	0	0	0	3	0	0	0	0	770	641	0	3	0	0	7	0	6	6	2	0	3	0	0	0	3	3	1	1	0	0	0	0	0	0	0	0	0	0	0	0	0	0	67	0	0	0	11	0	0	15	15	0	15	15	0	0	7	0	0	0	0	0	0	0	33	0	0	0	0	33	33	0	0	0	0	0	42	0	0	584	0	0	0	0	0	0	0	0	556	181	0	0	0	0	0	0	0	0	0	0	0	0	0	623	0	0	623	4	0	0	0	0	82	0	0	0	82	82	0	37	37	0	36	0	0	36	36	0	0	183	37	0	2	1	2	0	2	2	2	2	2	0	0	0	1	0	0	0	1	1	1	1	1	1	1	1	0	1	0	0	0	7	0	0	0	0	0	0	0	40	0	0	0	0	2	0	46	0	0	0	47	0	0	9	9	2	2	0	0	10	9	0	0	0	0	0	0	0	0	0	0	0	832	0	0	0	0	795	0	0	1	11	0	11	11	0	0	15	0	15	2	0	0	1	1	1	2	0	0	0	0	0	0	0	0	0	0	0	0	0	0	0	0	0	0	0	0	0	0	0	0	0	0	0	0	0	0	0	0	6	6	9	2	2	2	2	0	0	795	0	0	124	0	0	0	0	0	3	0	0	0	0	0	0	0	0	0	0	0	0	0	0	0	0	0	0	60	68	30	15	15	15	0	0	0	0	0	0	0	0	0	0	0	0	0	0	1151	0	2	2	0	0	0	0	0	0	33	33	33	33	33	0	0	0	0	0	0	0	0	0	0	0	0	0	0	0	0	0	0	0	0	0	2	0	0	3	2	0	0	0	0	0	0	0	0	0	0	0	0	43	0	0	0	0	0	0	0	0	0	0	0	0	0	266	0	0	0	0	0	0	0	0	1	0	0	1	0	0	0	0	0	0	0	0	0	0	0	0	0	0	0	0	0	0	0	0	0	0	0	0	0	3	0	0	0	1	0	0	0	1	1	1	0	0	0	0	0	0	0	0	0	0	0	0	0	4	0	0	0	0	0	0	0	0	35	0	0	0	0	0	0	0	0	0	0	0	3	3	3	3	0	0	3	0	0	0	3	3	0	3	3	3	3	0	1	1	0	0	0	0	96	0	183	0	0	0	0	3	0	0	0	0	28	30	0	0	87	88	30	32	0	1096	0	4	0	3	0	0	0	0	0	6	0	11	0	0	0	0	11	0	0	0	0	0	0	17	275	2	275	0	1	1	611	0	611	59	0	0	0	33	0	0	0	0	0	0	0	1133	1	0	0	0	0	0	0	0	0	0	0	0	0	0	0	0	0	0	15	0	0	0	0	0	0	0	0	0	0	0	0	0	15	0	0	101	0	0	0	0	0	0	0	0	0	305	305	305	305	0	0	305	1	0	97	0	0	0	0	0	0	0	2	0	1	1	0	0	0	0	0	0	0	0	0	0	0	0	0	0	0	0	0	0	0	0	0	0	0	0	0	0	0	0	0	0	0	0	0	0	0	0	37	0	1	129	0	25	0	24	25	127	0	0	0	0	0	0	0	0	0	0	0	0	0	0	0	0	0	3	0	0	0	0	0	0	0	0	0	0	0	0	0	0	0	0	0	0	0	0	0	0	0	0	0	89	0	0	0	0	0	0	0	0	0	0	0	30	0	0	0	0	0	0	0	0	0	0	1	1	0	0	0	0	0	128	0	0	0	0	0	4	0	0	0	0	0	0	0	0	0	0	0	0	156	0	0	2	2	0	0	2	0	0	0	140	140	0	0	140	0	0	0	0	0	0	0	0	0	0	0	0	0	0	0	4	4	170	0	0	170	0	0	19	19	19	30	30	30	30	0	0	6	28	1	5	1	5	1	0	0	1	0	0	0	0	0	0	15	0	0	0	4	15	0	0	15	0	0	0	0	0	0	0	0	4	0	0	0	0	0	0	0	0	0	0	0	0	0	0	0	0	0	37	0	0	3	3	5	0	5	6	0	0	0	0	0	0	19	0	0	0	0	4	7	0	0	0	0	0	0	0	2	0	0	0	0	0	0	2	0	0	0	0	0	0	0	0	0	0	0	0	0	0	0	0	0	0	0	0	0	0	0	0	0	0	0	3	0	0	0	0	0	0	0	0	0	0	0	0	9	12	21	0	0	138	0	0	0	0	0	0	0	8	8	2	8	0	8	0	0	8	8	0	0	0	0	0	0	0	0	0	0	0	0	0	0	0	0	0	0	0	0	0	0	0	0	0	0	0	0	0	0	0	15	0	30	0	0	0	0	7	0	0	0	7	0	0	0	0	0	0	0	0	0	0	0	0	0	0	0	0	0	0	0	0	0	0	0	0	0	0	0	0	0	0	0	0	0	0	0	0	0	1869	1869	1876	1917	1917	1917	1917	2192	2375	37	0	0	0	0	0	832	0	0	0	0	0	0	0	0	0	0	0	0	0	0	0	0	0	0	0	0	1	1	1	0	0	0	0	0	0	1	0	33	0	0	0	0	1	0	0	0	0	0	0	0	0	0	0	0	0	0	43	10	0	0	0	0	0	0	0	0	0	0	0	0	0	0	0	0	0	0	0	0	0	0	0	0	0	0	0	0	0	0	0	0	0	0	0	0	0	0	0	0	0	0	0	0	0	0	0	0	0	0	0	0	90	0	0	0	0	0	0	0	0	0	0	0	0	0	0	0	0	0	0	0	0	17	90	0	0	0	0	0	0	0	0	0	0	0	0	0	0	0	0	0	0	0	0	0	0	0	0	0	0	0	0	0	0	0	0	508	0	0	0	0	0	0	1	5751	508	0	0	0	0	0	0	0	0	0	0	0	0	1	0	0	26	26	0	11	0	0	0	0	0	1	0	0	0	0	2921	0	46	46	0	46	0	0	46	0	46	46	0	0	0	0	0	0	0	0	0	0	357	493	425	0	0	0	0	0	0	0	0	0	0	0	0	0	0	0	0	0	0	0	181	0	0	0	0	0	0	0	0	0	0	0	0	0	0	0	0	0	2380	2470	2376	2376	2375	2376	2376	2380	2376	2376	0	0	0	1	1	134	0	134	40	6	0	0	0	0	0	0	0	0	0	1	0	0	1	0	0	0	0	0	0	2	1	0	0	0	15	0	3	2	2	0	0	0	15	2	0	0	0	0	0	11	0	0	156	0	0	0	0	0	0	0	0	0	508	0	0	508	0	0	0	0	0	0	0	0	0	0	0	0	0	0	0	0	0	0	0	0	0	0	0	0	0	0	0	0	0	0	0	0	0	0	0	0	0	0	0	0	12	0	0	0	0	0	0	43	0	0	0	0	0	0	0	0	0	0	0	0	0	0	0	0	0	0	0	0	0	0	0	0	0	0	0	0	0	0	0	0	0	0	0	0	0	0	0	0	0	0	0	0	0	0	0	0	0	0	0	0	0	0	0	3	3	3	0	0	0	0	0	46	3	0	0	0	0	0	0	0	0	26	0	0	0	0	0	0	0	0	0	0	0	0	0	0	0	0	0	0	0	0	0	0	0	0	0	0	0	0	0	0	0	0	0	0	0	0	0	0	0	0	0	0	0	170	170	0	0	2487	2487	2487	2488	2487	2487	2487	2487	2488	2488	0	0	0	0	0	0	0	133	133	0	0	0	0	0	0	0	0	0	0	0	0	0	0	0	0	0	0	0	0	1	1696	1	0	0	0	1	0	0	0	2	0	0	0	0	0	0	1	1	0	35	0	0	0	0	0	0	0	0	0	0	1194	0	0	0	0	44	0	44	0	506	0	0	7	7	8	10	12	505	506	0	0	0	0	0	0	0	0	0	0	0	0	0	0	0	0	1151	0	0	0	0	0	0	1156	5	0	0	0	0	0	0	0	0	0	0	0	0	0	0	0	0	0	0	0	0	0	0	0	0	0	0	0	0	0	0	55	55	0	0	0	0	0	0	0	0	0	0	0	0	0	0	0	286	286	286	286	286	286	286	0	0	0	0	0	0	0	0	0	0	0	0	3	3	0	3	3	3	0	15	0	27	27	0	27	27	0	27	0	0	0	0	0	0	0	0	0	0	0	0	0	0	0	0	0	0	0	0	0	0	5	0	0	6	6	45	9	45	0	139	0	0	2375	0	0	0	0	0	5751	5751	5751	5751	5751	0	0	12	0	0	12	0	11	1697	0	0	12	0	0	0	0	0	0	0	0	0	0	0	0	0	0	0	0	0	4	4	0	4	0	0	4	4	4	0	0	0	0	0	0	1	0	1	0	0	0	1116	0	556	33	1	0	0	0	0	0	0	0	0	0	0	0	0	0	0	0	0	0	0	0	0	0	0	0	0	0	0	0	1	0	0	0	0	0	0	0	37	0	0	0	0	0	0	0	0	0	0	15	0	0	0	0	0	0	0	0	0	2	0	0	0	1	1	2	0	0	0	0	0	0	0	0	0	0	0	0	0	0	4	0	0	0	0	0	0	1149	1	0	1148	0	1	0	0	0	0	0	0	0	0	0	0	0	1	0	1	0	0	0	90	90	0	0	0	0	0	0	0	54	54	0	0	0	0	0	0	0	0	0	0	0	0	0	0	0	0	0	0	0	0	0	0	0	0	0	0	0	0	0	0	0	0	1	0	1	1	1	1	0	0	0	0	0	0	0	0	0	0	14	0	0	0	0	44	44	44	0	0	0	0	15	15	0	0	0	0	0	1	14	14	13	0	0	0	0	0	0	0	0	0	0	0	0	0	236	0	0	0	0	0	0	0	0	0	0	0	140	0	140	139	0	139	2	18	0	1	1	0	0	0	1	0	0	0	0	0	0	0	0	0	0	0	0	0	0	0	0	0	237	0	0	0	237	237	0	0	0	0
Subgingival_plaque	SRS016239	0	0	0	0	0	50	37	49	1	0	50	0	0	0	0	0	0	7	0	0	0	0	0	0	0	0	0	0	0	49	0	0	0	1	0	0	0	0	4	0	0	2	0	0	0	0	2	0	0	0	0	0	0	1	1	1113	0	0	0	0	0	0	0	0	0	0	0	19	22	149	2	1	0	0	0	0	2	203	0	0	0	0	0	0	0	0	0	0	0	0	140	2	243	140	244	244	0	244	0	0	0	2	0	0	0	0	0	0	0	0	0	0	0	0	0	0	0	0	0	57	0	0	0	0	0	0	0	0	0	0	0	0	0	0	0	0	0	0	1	0	0	0	0	0	1	0	0	0	0	0	0	0	0	0	0	0	0	0	0	0	0	0	0	0	0	0	0	349	441	442	495	1	1	937	938	0	0	0	0	0	0	0	0	0	0	837	1	0	0	0	0	0	0	0	0	0	0	0	1	1	1	0	0	0	0	0	0	0	0	0	0	0	0	0	0	0	0	0	101	168	0	0	0	271	269	0	0	0	0	0	0	0	57	57	0	0	0	0	0	0	0	0	0	0	0	0	0	0	0	0	0	0	1	0	1	0	1	0	0	0	0	0	0	0	0	0	0	0	0	0	0	0	1	1	0	0	0	0	1	0	1	1	1	1	0	11	0	0	0	0	0	0	0	0	0	0	0	0	0	0	0	0	0	1	4	5	9	45	45	45	0	0	1	16	16	16	16	16	16	16	0	18	2	249	5	2	31	249	0	0	0	0	0	0	0	0	0	0	2	2	2	2	0	0	0	0	0	0	0	0	0	2	997	0	2	0	0	72	0	0	997	997	997	997	997	0	0	0	0	0	0	0	0	0	0	0	0	0	0	0	0	0	0	0	0	0	0	5	0	1	1	1	1	0	0	0	0	0	0	0	0	0	0	0	0	0	0	0	0	0	0	0	8	8	0	8	0	8	8	5	168	168	1	1	116	1	54	115	0	0	196	0	0	3	0	3	193	193	196	193	0	0	0	65	58	0	70	43	43	58	44	0	113	43	0	0	0	0	11	0	0	0	0	0	0	0	0	0	0	0	0	0	0	0	0	0	0	0	0	0	0	0	0	0	0	0	0	0	0	12	31	0	31	31	31	31	28	32	31	13	0	7	4	2	2	0	0	0	1	0	0	0	0	1	0	0	0	1	0	0	0	0	0	0	0	0	0	0	0	0	0	0	0	2	0	2	0	0	0	1	0	0	0	0	4	0	0	1	1	0	0	0	1	1	1	1	11	11	10	10	377	375	97	97	304	207	201	68	207	0	0	0	0	0	0	0	0	0	0	0	2	0	0	0	0	3	0	0	0	0	997	0	0	0	0	0	0	0	0	0	0	0	0	0	0	2	0	0	0	0	0	0	0	0	0	0	0	0	0	0	0	0	0	0	0	89	89	10	0	0	0	0	0	1	1	0	16	16	0	0	0	0	0	3556	0	3556	3	0	0	0	0	0	0	0	3	0	0	0	0	0	0	0	0	0	0	0	0	0	0	0	52	52	45	7	1	1	0	0	52	52	0	0	1	13	13	17	17	2	2	2	0	1	0	3	2	2	2	0	0	199	199	0	0	0	1	0	2	0	0	1	1	0	0	0	0	1	1	0	13	13	15	15	99	99	99	0	0	99	0	15	15	40	0	0	0	0	0	0	0	0	0	58	0	0	0	0	0	0	0	0	0	33	0	0	620	8	1	9	0	4	4	13	633	0	0	0	0	3557	6982	0	0	0	0	0	0	0	0	0	27	7	0	0	0	99	99	31	0	0	0	0	0	0	0	0	0	0	0	0	0	207	127	123	15	9	108	0	0	1	0	1	0	0	0	0	0	0	0	2	0	0	0	0	0	0	0	0	0	0	0	0	0	0	0	0	0	0	0	0	0	0	0	0	0	2	2	2	0	0	0	2	0	0	0	0	0	0	0	0	0	0	0	0	0	2	0	0	0	0	0	0	0	21	0	1	0	0	1	1	1	1	0	0	1	18	0	0	0	0	0	0	0	1	0	0	0	0	0	0	0	0	0	0	0	0	0	0	0	0	0	0	4	2	0	0	0	0	1	1	2	0	0	0	0	0	0	0	0	538	3	0	0	0	0	0	538	0	0	0	4	12	0	12	0	2	0	181	161	42	5	0	5	5	5	5	0	0	0	0	0	0	0	0	0	0	0	0	0	0	0	0	2	0	0	0	0	0	0	0	0	0	0	0	0	1015	0	0	0	0	0	0	0	0	1	38	36	0	0	44	44	40	2	0	0	0	0	0	0	0	0	0	0	0	0	0	10	10	0	0	0	0	0	10	10	0	0	98	123	218	0	1	218	0	0	0	0	0	0	1	0	2	5	3	7	7	0	0	0	0	0	0	0	0	0	0	0	0	0	0	0	0	0	0	0	0	0	7	0	0	0	0	0	52	52	52	0	775	0	0	0	2	0	0	0	0	0	0	0	0	0	0	0	0	0	0	0	0	0	0	0	1	1	0	1	0	0	0	0	0	0	0	0	0	0	0	0	0	0	0	0	0	0	0	0	0	57	0	995	0	0	0	0	0	0	0	0	0	0	0	0	0	0	0	0	0	0	0	0	0	0	0	0	1	1	0	0	1	2	0	0	0	0	0	0	10	0	57	0	0	0	0	0	0	0	2	0	0	0	16	16	0	0	0	0	0	0	5	5	3	3	3	3	5	5	0	5	0	0	837	0	0	835	0	0	0	2	2	2	0	0	0	0	0	0	0	0	0	1228	0	0	0	0	4	0	1	0	4	0	4	0	0	0	0	0	0	0	0	0	0	0	0	0	16	0	0	0	0	0	0	0	0	0	0	0	0	0	0	0	0	0	0	1565	0	0	0	0	0	0	0	1	4	5	8	0	3	1	8	0	0	0	0	0	0	4	0	57	0	0	3	0	0	0	0	0	0	7	3421	3421	0	0	1	995	995	995	995	0	995	0	0	0	0	0	0	0	0	0	0	0	0	488	10	45	155	0	15	0	0	0	0	0	0	0	0	0	0	2	0	0	0	0	0	0	0	0	0	0	0	0	0	0	0	0	0	0	0	0	0	0	0	0	0	0	0	0	0	0	0	0	0	0	0	0	0	0	0	0	0	0	0	0	0	0	0	0	2	21	0	0	0	0	0	0	0	0	0	0	0	0	0	0	0	0	0	0	0	0	0	0	0	0	0	0	0	0	11	11	11	12	12	11	12	12	0	0	0	0	0	0	115	0	0	0	8	8	0	0	0	0	0	0	0	0	0	2	0	0	1	1	0	0	0	0	0	0	0	0	0	0	0	0	790	0	57	0	0	0	0	0	0	0	0	0	0	0	0	0	0	0	0	0	0	0	0	0	0	0	0	0	0	0	0	0	0	0	0	18	18	0	0	0	0	0	0	0	0	0	0	0	0	0	0	0	0	0	0	0	0	0	0	0	0	0	0	0	0	0	0	0	0	0	3	0	3424	3	0	0	1806	0	0	5	0	0	0	0	0	0	2	0	10	0	1	0	1	1	0	0	0	0	1806	0	0	1	1	0	0	0	0	0	0	0	0	0	0	3414	0	4	0	2	0	0	0	0	0	0	0	0	0	0	27	27	0	0	0	0	2	0	0	1	0	0	0	0	0	0	0	0	0	0	0	0	0	0	0	0	0	0	0	0	0	0	0	0	0	0	0	0	16	0	0	0	0	0	0	16	0	0	0	3	0	0	0	0	0	0	0	0	0	1	0	0	0	0	0	0	0	0	0	2	0	0	0	2	0	2	0	1	1	0	0	0	0	0	0	0	0	0	0	0	0	0	0	0	0	0	0	0	0	0	0	0	0	0	0	1	0	0	0	0	1	1	1	1	0	0	1	0	0	0	0	0	0	0	0	0	0	0	0	0	0	0	0	0	1	1	0	0	0	0	0	0	0	0	0	0	0	0	8	0	8	1	0	0	0	0	0	0	0	0	1069	1	1	15	1	1064	15	1064	1064	0	69	0	0	0	0	0	0	0	0	0	0	0	0	0	0	0	0	0	0	0	0	0	10	0	0	0	0	0	0	0	0	0	0	0	0	0	0	0	0	0	0	0	0	0	0	0	0	0	0	18	3	0	0	2	0	0	0	0	31	31	0	0	955	1	16	5	5	0	5	0	0	0	0	0	0	0	22	22	0	22	0	0	0	0	0	0	0	0	0	0	0	0	0	0	0	0	0	0	16	0	0	2	0	0	0	0	0	0	0	0	0	0	0	0	1	0	0	0	0	0	0	0	0	0	0	0	0	0	0	0	0	0	0	0	1	0	1	0	0	1	0	0	1	1	0	0	0	0	0	0	0	0	0	0	0	0	0	1	0	0	0	0	0	0	0	0	1	0	1	1	1	1	1	0	0	10	0	0	0	116	0	0	0	0	0	0	0	0	1	1	5	0	0	0	0	0	0	0	0	0	0	0	0	0	0	0	0	0	0	0	0	0	0	0	0	0	0	0	0	0	0	0	1	0	0	0	0	0	0	0	0	0	0	0	0	0	0	0	0	1	0	1	0	0	0	1	0	0	0	2	2	0	0	0	99	2	1	0	10	0	0	0	0	0	0	0	0	0	1	9	3	3	0	45	0	0	0	3	0	0	0	0	2	2	0	2	0	0	0	0	0	10	0	0	0	0	0	0	0	0	0	16	0	0	0	0	1	1	1	0	0	0	0	0	0	0	0	0	0	0	0	0	0	0	0	0	0	12	0	0	0	0	0	0	0	0	0	0	0	0	0	0	0	0	0	0	0	0	0	0	162	162	0	0	12	12	162	12	0	0	0	0	0	0	0	0	0	0	0	0	0	0	0	1	0	1	1	0	0	0	41	41	0	0	0	0	0	0	0	0	0	0	0	0	0	0	0	0	0	0	0	0	0	0	3	0	0	0	0	16	1	1	2	2	0	0	0	0	0	0	0	0	0	0	8	5	5	0	5	201	201	0	0	0	0	0	6	6	0	0	0	0	0	0	0	0	0	0	0	0	0	0	0	0	0	0	0	0	0	0	0	0	0	0	0	0	0	0	0	0	0	0	0	0	0	0	8	11	0	0	0	0	0	0	0	0	0	0	0	0	0	0	0	0	0	0	114	0	0	0	0	0	0	0	1	0	0	0	1565	0	1565	0	1347	1347	0	1565	0	0	0	0	0	0	0	0	0	0	455	1	454	454	349	306	306	3	2	0	0	0	0	0	0	0	0	0	0	0	2	0	0	0	0	0	0	1	0	0	6	1	1	0	52	0	1113	0	0	0	0	0	0	0	0	0	0	0	0	0	0	0	0	0	0	0	0	0	0	0	1	0	8	0	0	0	0	0	0	0	0	127	0	1	89	89	89	27	3	0	0	0	0	0	0	0	0	0	0	0	2	2	0	0	0	0	0	0	0	0	0	0	0	0	0	0	0	0	0	0	0	0	0	1	0	0	1	1	5	0	5	0	0	0	0	0	0	0	1	4	0	0	0	1	0	0	0	0	0	1	0	0	0	0	0	0	0	0	0	193	12	0	0	0	181	181	0	0	0	0	1	0	61	0	0	0	0	0	0	0	0	0	0	0	0	0	0	0	0	0	0	0	0	0	0	0	0	0	0	0	0	4	0	0	0	0	0	0	0	0	0	0	0	0	0	0	488	488	436	488	436	436	0	0	0	0	0	0	0	0	0	0	0	0	0	0	0	0	0	1	0	0	5	4	3	0	1	2	16	2	2	0	0	2	12	0	505	496	223	223	16	8	7	7	5	5	0	0	0	0	0	0	0	0	0	0	3	3	0	0	0	0	0	9	0	0	0	0	0	0	0	0	0	0	0	0	9	0	0	0	0	0	0	0	0	0	0	0	0	0	0	0	0	0	0	0	0	0	0	13	0	0	0	0	0	0	0	0	0	0	0	0	0	0	0	0	0	0	0	0	0	0	0	0	0	0	0	0	0	0	0	0	0	0	0	0	0	0	0	0	0	0	0	0	1	1	0	0	0	0	0	0	0	0	0	0	0	0	0	0	0	0	0	0	0	0	0	0	0	0	0	0	0	0	0	6	0	0	0	0	0	0	0	0	1	0	48	1	126	123	1	8	8	47	39	26	0	0	0	0	0	0	0	0	0	0	0	0	0	0	0	0	0	0	0	0	0	0	0	0	0	0	0	0	0	0	0	0	0	0	0	0	0	0	0	0	0	0	0	0	0	0	0	0	0	1	1	1	0	436	998	436	436	436	0	436	837	0	837	837	0	0	0	0	0	0	0	54	1	0	0	0	0	0	0	0	0	0	0	0	0	0	0	0	0	0	0	0	0	0	0	0	0	28	0	28	0	28	0	28	21	21	19	0	0	0	19	19	19	19	0	0	0	10	0	0	0	0	5	1	0	1020	0	0	1015	0	1015	1015	1017	1015	1018	1017	0	0	0	0	0	0	0	0	0	0	0	0	0	33	0	1	0	1	1	1	0	0	0	3545	3545	0	0	1480	0	0	0	0	0	0	0	0	0	0	0	0	0	0	1	0	0	0	0	650	0	2	1	0	1	1	0	1	3553	0	0	0	0	0	0	0	0	2	2	0	0	0	0	0	0	0	0	0	0	0	0	0	0	0	0	0	0	0	0	0	0	0	0	0	0	0	0	0	0	0	0	0	0	0	15	10	0	1	0	0	220	2	2	2	117	0	0	0	218	1	0	0	218	0	0	0	2	0	0	5	0	0	0	0	0	1	0	0	0	0	0	40	40	40	40	40	40	1605	1605	1608	0	0	0	0	0	0	0	0	0	0	0	0	0	0	0	0	0	0	0	0	0	11	11	0	0	0	11	11	0	5	0	0	0	0	0	0	0	0	0	0	0	0	0	0	0	0	0	0	0	0	0	0	0	0	0	837	0	0	0	0	0	0	4	3	4	0	0	2	1	1	4	0	0	0	0	0	0	0	0	0	0	0	0	0	0	0	0	790	1131	1131	1131	1136	1131	1131	1137	1136	0	0	0	1	1	0	0	1	1	1	0	1	0	28	1	0	1	0	0	0	0	0	1	130	28	128	0	0	77	0	0	0	0	0	134	1	0	0	0	1477	1477	0	1477	1469	1469	43	1426	1480	1477	0	0	0	0	0	0	0	0	4	0	4	52	0	0	0	0	0	0	3421	0	0	0	0	0	1	0	0	777	777	777	777	790	777	0	0	0	0	0	5	0	0	5	0	1015	0	0	0	0	0	0	0	0	0	0	0	2	0	0	2	1	2	0	0	3	0	0	23	0	1	0	48	0	199	17	199	0	216	13	13	13	11	13	11	11	0	0	0	1	0	0	0	0	0	0	3	0	0	0	0	0	0	0	0	0	0	0	0	0	0	5	5	0	0	0	0	0	0	202	202	0	0	0	0	0	0	0	0	0	573	190	196	583	583	10	0	0	2	435	0	440	442	5	5	611	725	0	0	1347	0	0	0	0	0	0	0	0	0	0	0	0	0	0	8817	8817	8817	0	8817	8817	1185	1137	1835	1	0	0	913	0	0	11	0	57	0	0	4	4	0	0	0	0	0	37	37	37	37	1	1	0	36	0	0	0	0	0	0	0	0	0	0	0	0	0	0	0	1	0	0	0	0	0	0	0	0	0	0	0	0	0	0	0	0	0	0	0	0	0	0	0	0	0	0	0	0	0	0	0	0	0	0	0	0	0	0	3	3	0	0	3	55	58	43	1	54	44	1	62	0	0	0	0	0	0	0	0	0	0	0	9	9	0	0	0	0	0	0	0	0	0	0	2	0	0	0	0	0	0	0	0	0	0	0	0	0	0	0	0	0	0	0	0	1	138	0	0	0	0	0	0	0	154	93	92	0	1	90	78	1	0	0	290	163	0	0	0	0	0	0	0	0	0	0	0	0	0	0	0	0	0	5	0	0	0	5	5	0	0	0	1	0	1	0	0	0	0	0	0	4	2	22	57	0	0	0	0	0	0	0	0	0	0	1	1	1	836	0	0	1	0	0	0	0	1097	0	0	0	2	0	0	0	34	2	59	25	0	69	7	6	0	0	0	0	0	0	0	0	0	0	0	0	0	0	0	0	0	0	0	0	2	0	0	0	0	0	0	0	0	0	0	0	0	3545	8	130	0	0	375	0	0	0	0	0	0	0	0	0	0	0	0	26	0	0	0	0	0	0	0	0	0	0	0	0	0	0	0	0	5	0	0	0	0	2	0	0	0	0	2	1	6	1	6	0	1	6	0	0	0	0	0	0	0	0	0	0	0	0	0	0	0	0	0	0	0	0	0	0	0	0	2	2	45	0	2	145	200	200	1	1	15	14	15	15	15	15	15	16	0	0	1	1	0	0	0	0	1	1	0	0	0	0	0	0	0	0	0	0	2	2	2	0	2	0	0	0	0	0	0	997	997	997	997	0	0	997	0	0	0	0	0	0	0	0	0	0	0	0	0	0	0	0	0	0	0	0	0	0	0	0	0	0	0	0	221	0	15	0	150	150	0	0	0	0	0	0	86	6	3	0	1031	93	87	12	8	0	0	0	0	0	0	0	0	206	0	0	0	92	11	0	10	0	10	10	0	0	0	997	0	0	0	0	0	0	0	0	0	168	0	0	0	0	0	1	196	1	0	0	0	11	0	0	0	0	0	11	11	0	0	0	0	0	0	0	0	0	0	0	0	0	4	0	53	2	21	21	2	0	0	0	220	25	0	0	0	24	0	0	3	3	1	1	0	0	0	0	0	0	1	0	0	3414	2	0	0	0	0	0	0	0	0	0	0	0	0	0	0	0	0	0	0	0	0	0	3425	0	1	1	0	2	2	3	4	3	4	2	0	0	0	1	10	0	0	0	0	0	1	2	0	0	0	0	0	0	6	1	0	6	0	0	49	71	47	47	6	0	2	0	0	0	0	0	1	2	0	0	0	0	0	0	0	0	0	0	0	0	0	0	0	0	0	1	0	0	0	0	0	0	0	0	290	0	0	0	0	0	0	0	0	0	0	0	20	0	0	7	7	0	0	7	0	0	0	0	0	0	485	1	1	10	0	0	1	0	0	0	0	48	48	48	43	0	0	0	1	0	9	1	0	0	1	1	0	0	0	0	0	0	2	0	2	0	2	0	0	0	0	88	61	0	1	0	0	0	52	52	2	2	16	8	1	1	0	0	0	717	717	717	717	489	497	717	0	717	0	117	739	0	0	2	43	1	1	1	0	1	0	43	43	3	0	0	0	0	0	13	2	0	0	0	1	1	0	0	0	0	0	0	0	0	0	0	1	0	0	0	1043	0	1	1	0	0	0	0	0	0	32	33	0	0	0	33	0	0	0	0	0	193	1084	932	11	0	0	0	0	0	68	0	0	5	63	63	68	0	0	0	0	0	0	0	0	0	0	0	0	0	0	0	3	0	8	7	0	0	0	0	0	0	0	80	0	0	0	0	0	0	0	0	0	0	0	0	0	0	0	0	0	0	0	0	0	0	0	0	0	0	0	0	0	0	0	0	0	0	0	0	0	0	1	100	0	0	0	0	1	0	0	0	0	0	0	0	0	0	0	0	0	0	0	0	0	0	0	0	0	0	0	0	0	8	5	0	315	7	0	0	5	5	5	5	0	0	0	0	8	0	0	0	0	0	17	0	0	0	0	0	0	0	0	0	0	0	0	0	0	0	0	0	0	0	0	0	0	0	0	0	0	0	0	0	0	0	10	8	98	32	0	0	1	1	0	0	9	9	1	8	0	0	1	1	1	0	0	4	1	0	0	543	559	1	14	0	2	0	0	78	80	0	0	0	0	0	1	19	19	0	0	1	0	0	0	0	5	0	0	0	0	0	0	0	155	0	0	0	0	0	155	0	0	40	0	0	1	0	0	0	0	0	0	0	0	0	0	0	0	0	0	0	0	0	0	0	0	40	0	0	0	0	0	0	0	0	1	21	0	0	0	0	0	0	0	0	33	33	0	0	4	0	0	618	495	188	188	307	307	287	285	219	40	0	0	0	1	0	0	0	0	0	0	0	0	0	0	0	0	0	0	0	0	0	0	0	0	0	0	0	0	0	0	0	0	3	0	0	99	0	8	0	0	0	0	0	0	0	0	0	0	0	0	0	0	0	0	0	0	0	0	0	0	21	0	0	0	0	0	0	0	21	0	0	0	0	0	0	0	0	0	0	0	21	21	0	0	0	0	0	0	0	24	0	0	0	57	0	0	0	0	0	0	0	0	774	0	0	0	0	0	0	0	0	0	0	0	0	0	0	0	200	0	0	0	0	0	0	0	0	0	0	535	0	0	9	9	0	21	526	526	0	0	3	0	0	0	0	0	0	0	0	0	0	0	0	0	0	0	0	0	0	0	0	0	0	0	0	0	1	0	0	0	0	0	0	0	0	0	0	0	0	0	2	3	2	0	0	0	1131	1136	0	0	0	0	0	0	0	0	0	0	0	8	0	0	0	0	0	8	0	0	0	0	0	0	0	0	0	0	0	0	0	0	0	0	0	0	0	0	0	1	435	0	0	0	0	0	0	0	0	0	0	4	0	0	0	0	0	0	4	0	0	0	0	2	2	0	0	4	1	1	1	0	221	0	0	0	0	0	0	0	0	0	0	0	0	0	0	0	0	1	0	0	1	0	0	0	0	0	1	0	2	0	0	0	0	0	0	0	0	0	0	0	10	1	0	0	10	8	9	0	0	0	0	0	0	0	0	0	0	0	0	0	0	0	0	0	1	1	1	1	1	1	0	0	0	0	0	8	0	0	7	0	7	0	7	0	0	2	0	0	2	25	0	0	0	0	0	0	0	1608	0	0	0	0	0	0	0	0	0	0	0	0	0	0	0	0	0	0	0	0	0	33	2	0	0	2	0	0	0	633	0	2	2	0	0	0	0	0	0	115	0	0	0	0	0	0	0	0	0	3	3	0	0	0	0	0	0	0	0	0	0	0	0	0	0	0	0	0	0	0	998	998	0	0	0	0	0	1788	1788	20	4	0	0	5	0	0	0	0	0	0	1	0	1	0	1	0	0	0	0	0	0	0	0	0	0	0	0	0	0	0	0	3	0	3	0	0	0	0	0	0	0	4	0	0	0	0	0	0	0	2	0	2	0	0	0	0	0	3421	0	0	0	0	0	1	0	0	0	0	995	973	6	2	3	3	5	0	3	5	1	0	0	0	0	0	0	0	0	0	0	0	0	0	0	0	0	0	0	0	0	0	1	0	3	0	0	1	2	0	0	10	10	10	10	10	0	0	1	0	0	0	0	0	0	0	0	0	0	0	0	0	0	0	0	1	0	0	217	0	0	127	2	0	0	0	0	0	0	0	123	28	0	0	0	23	50	50	52	0	0	0	0	0	0	1113	0	0	1113	2	0	0	0	0	48	0	0	0	48	48	0	1	1	0	0	0	0	0	0	0	0	28	1	0	4	3	4	0	4	4	4	4	4	0	0	0	1	0	0	0	8	8	8	8	8	8	8	8	0	8	0	1	0	0	0	0	0	0	0	0	0	0	0	0	0	0	115	0	1	0	0	0	1	0	0	4	4	0	0	0	0	4	4	0	0	0	0	0	0	0	0	0	0	0	998	0	0	0	0	995	0	0	0	0	0	0	0	0	0	0	0	0	0	1	0	10	10	10	43	0	0	0	0	0	0	4	4	4	4	0	0	0	4	4	4	0	0	0	0	0	0	0	0	0	0	0	0	0	0	0	0	157	169	7	0	0	0	0	0	0	995	0	0	413	0	0	0	0	0	0	0	0	0	0	0	0	0	0	0	0	0	0	0	0	0	0	0	0	31	31	10	0	0	0	0	0	0	0	0	0	0	0	0	0	0	0	13	0	221	0	5	5	0	0	0	0	0	0	0	0	0	0	0	0	0	0	1	0	0	0	0	0	0	2	0	0	2	0	0	0	0	0	0	0	4	0	0	16	4	0	0	0	0	0	0	0	0	0	0	0	0	3	2	0	0	0	0	0	0	0	0	0	0	0	0	128	0	0	0	0	0	0	0	0	8	0	0	10	0	0	0	0	0	0	0	0	0	0	0	68	0	0	0	0	0	0	0	0	0	0	0	0	0	16	0	0	0	6	0	0	0	5	5	5	0	0	0	0	0	0	0	0	0	0	0	0	0	8	0	0	0	0	0	0	0	0	51	0	0	0	0	0	0	0	0	0	50	0	13	13	14	14	0	0	13	0	0	0	14	14	0	0	0	0	0	13	2	2	0	0	0	0	93	0	29	0	0	0	11	0	0	0	0	33	33	34	6	6	52	52	35	39	0	155	0	3	0	10	0	0	0	0	0	34	0	2	0	0	0	0	2	0	0	0	0	0	0	10	271	4	456	0	0	4	1049	0	1049	25	0	0	0	0	0	0	0	0	0	0	0	3556	6	0	0	1	1	0	1	23	1	22	0	1	0	0	0	0	0	0	43	0	0	0	0	0	0	0	0	0	0	0	0	0	43	0	0	105	0	0	0	0	0	0	0	0	0	162	162	162	162	0	0	162	2	0	95	0	0	0	0	0	0	0	0	0	11	11	1	0	0	1	1	1	0	1	0	0	0	0	0	0	2	0	0	0	0	0	0	0	0	0	0	0	0	0	0	0	0	0	0	0	0	0	1	0	99	22	0	0	0	0	0	18	0	0	0	0	0	0	0	0	0	0	0	0	0	0	0	1	1	4	0	0	0	1	1	0	0	0	0	0	0	0	0	0	6	0	0	0	0	0	0	0	0	0	0	52	0	0	0	0	0	0	0	0	0	0	0	21	0	0	0	0	0	0	0	0	0	0	0	0	0	0	0	0	0	20	0	0	0	0	0	0	0	0	0	0	0	0	0	0	0	0	0	0	306	0	0	0	5	0	0	5	0	2	0	1347	1347	0	0	1347	0	0	0	0	0	0	0	0	0	0	0	0	0	0	0	0	0	199	0	0	197	1	1	0	0	0	2	2	2	2	0	0	3	27	3	2	2	2	1	0	0	5	0	3	0	0	0	0	169	0	0	0	2	169	0	0	170	0	11	0	0	11	0	0	81	2	0	81	0	0	0	0	0	0	0	0	0	0	0	0	0	0	0	23	4	0	0	0	0	0	0	1	1	0	0	0	0	0	9	0	0	2	0	2	3	0	0	0	0	0	0	0	0	0	2	3	5	10	10	0	0	0	0	0	0	0	0	0	0	0	0	0	0	0	0	0	0	0	0	4	3	0	0	0	0	0	4	1	0	0	0	0	0	0	0	573	0	0	1	2	8	10	18	0	0	161	0	0	0	0	0	0	0	0	0	0	0	0	0	0	0	0	0	0	0	0	0	0	0	0	0	0	10	0	0	0	0	0	0	0	0	0	0	0	0	0	0	0	0	0	0	0	0	0	43	0	21	0	0	8	2	1	0	8	8	3	2	0	0	0	0	0	0	0	0	0	0	8	0	0	0	0	1	1	0	0	1	1	0	0	0	0	18	18	18	18	0	0	0	19	0	0	0	505	506	509	519	525	525	525	981	1010	188	0	0	0	0	0	997	0	0	837	0	0	0	0	0	0	0	0	0	0	0	0	0	0	0	0	0	0	0	0	0	0	0	0	0	7	0	0	0	0	0	0	0	0	0	0	0	0	0	0	0	0	0	0	0	1	0	27	12	1	0	0	0	24	1	7	7	0	0	0	7	0	0	7	0	0	0	0	0	0	0	0	0	0	0	0	0	0	0	0	0	1	1	1	1	0	0	0	0	0	0	0	0	0	0	0	0	0	0	0	0	54	0	0	0	0	0	0	0	0	0	0	0	0	0	0	0	0	0	0	0	0	61	53	0	5	12	1	1	1	1	0	0	0	0	0	0	0	0	0	0	0	0	0	0	0	0	0	0	0	0	0	0	0	0	0	1480	0	0	0	0	0	0	3	8817	1480	0	0	0	0	0	0	0	0	0	0	0	0	4	0	0	0	0	0	0	0	0	0	0	0	3	0	0	1	1	1835	0	436	436	0	436	0	0	436	0	436	436	0	0	0	0	0	0	0	1	1	0	340	1302	354	0	0	0	0	0	0	0	0	0	10	0	0	0	0	0	0	0	0	0	28	1	1	0	5	5	5	5	0	0	0	0	0	0	0	0	0	0	1027	1081	1024	1024	1022	1022	1024	1027	1024	1024	0	0	0	0	0	3	0	4	0	1	0	0	0	0	0	0	0	0	0	0	0	0	0	0	0	0	0	0	0	1	4	0	0	0	0	1	0	0	5	1	0	0	0	5	0	0	0	0	0	0	0	0	306	0	0	0	0	0	0	0	0	0	2317	0	0	1480	0	0	0	0	0	0	0	0	0	0	0	0	0	0	0	0	1	0	0	0	0	0	5	0	0	0	0	0	0	0	0	0	0	0	0	0	0	1	0	0	4	0	0	0	0	0	0	27	2	0	0	0	0	0	0	0	0	0	0	0	0	1	2	0	1	1	0	2	0	0	0	0	0	0	0	0	0	0	0	0	0	0	0	0	0	0	0	0	0	0	0	0	0	0	0	0	0	0	0	0	3	0	0	112	90	18	72	2	1	0	0	435	120	0	0	1	0	0	0	0	0	0	0	0	0	0	0	0	0	0	0	0	0	0	0	0	0	0	0	0	7	8	0	1	1	1	0	0	0	0	0	0	0	0	0	0	0	0	0	0	0	0	0	0	0	205	204	0	0	1137	1137	1137	1137	1137	1137	1137	1137	1137	1137	1	0	9	0	0	0	0	3	3	0	0	0	37	35	34	0	0	0	0	0	0	0	0	0	0	0	0	0	1	4	3414	2	0	0	0	2	0	0	0	28	0	1	4	0	0	0	7	1	0	51	0	0	0	0	0	0	0	0	0	0	273	0	0	0	0	5	0	5	0	1348	78	0	11	11	13	26	37	1339	1348	0	0	0	0	0	0	0	0	0	0	0	0	0	0	0	0	221	0	0	0	0	0	0	221	0	6	1	1	0	6	6	0	0	0	8	0	0	0	0	0	0	0	0	0	0	0	0	0	0	0	0	0	0	0	0	218	218	0	0	0	0	1	0	0	0	0	0	0	0	0	0	0	1608	1608	1608	1608	1608	1608	1608	0	0	0	0	0	0	0	0	0	0	0	0	0	0	0	0	0	0	13	202	0	2	2	0	15	15	0	15	0	0	0	0	0	0	0	0	0	0	0	0	0	0	0	0	0	0	0	0	0	0	4	1	0	167	169	0	22	1	0	1336	0	0	1022	7	0	0	0	0	8817	8817	8817	8817	8817	0	0	5	0	1	4	1	4	3421	0	0	5	0	0	0	0	2	0	0	2	1	1	1	0	0	0	0	0	1	31	32	0	32	0	2	34	34	35	0	1	0	0	0	0	0	0	0	0	0	0	205	0	790	0	1	0	0	0	0	0	0	0	0	0	0	0	0	0	0	0	0	0	0	0	0	0	0	0	0	0	0	0	0	0	0	0	0	0	0	0	23	0	0	3	0	0	0	0	0	0	0	88	0	0	0	0	0	0	0	0	0	0	0	0	0	0	2	0	1	0	0	0	0	0	0	0	0	0	0	0	0	0	8	4	4	0	0	0	0	216	1	0	215	0	1	0	0	0	0	0	0	0	0	0	0	1	1	1	1	0	0	0	53	53	0	0	0	1	0	0	0	217	217	0	1	1	1	0	0	0	0	0	13	13	0	0	0	0	0	0	0	0	0	0	0	0	0	0	0	0	0	0	0	0	0	0	0	0	0	0	0	0	0	0	0	0	0	0	0	0	0	96	0	0	0	2	5	5	5	0	0	2	2	73	73	0	0	4	4	0	5	68	64	64	1	0	0	0	835	3	0	0	3	0	0	586	3	57	0	0	0	0	0	0	0	0	1	0	0	1347	0	1347	1336	0	1336	9	0	0	5	24	0	0	0	24	0	0	0	2	0	0	7	0	2	0	2	1	1	0	0	0	0	57	0	0	0	57	57	0	0	1	0
Subgingival_plaque	SRS044192	0	0	0	0	0	28	15	28	0	0	28	0	0	0	0	0	0	0	0	0	0	0	0	0	0	2	2	0	0	28	0	0	0	0	0	0	0	0	0	0	0	0	0	0	0	0	0	0	0	0	0	7	7	1	1	11	7	7	7	7	7	0	0	0	4	4	4	0	0	7	0	0	0	0	0	0	0	28	0	0	0	0	0	0	0	0	0	0	0	0	6	0	8	6	8	8	0	8	0	0	0	0	0	0	0	0	0	0	0	0	0	0	0	0	0	0	0	0	0	24	0	0	0	0	0	0	0	0	0	0	0	0	0	0	0	0	0	0	0	0	0	0	0	0	0	0	0	0	0	0	0	0	0	0	0	0	0	0	0	0	22	18	18	13	13	41	41	2	2	4	0	2	2	4	4	0	0	0	0	0	0	0	0	0	0	509	0	0	0	0	0	0	0	0	0	0	0	0	0	0	0	0	0	0	0	0	0	0	0	0	0	0	0	0	0	0	0	0	11	16	0	0	0	27	27	0	0	0	0	0	0	0	25	25	0	0	0	0	0	0	0	0	0	0	0	0	0	0	0	1	1	1	1	0	0	0	0	1	0	0	0	0	0	0	28	28	28	0	0	0	0	0	0	0	0	0	0	0	0	0	0	0	0	0	0	2	0	0	0	0	0	0	0	0	0	0	0	0	0	0	2	0	0	1	0	1	1	0	0	0	0	0	0	0	0	0	0	0	0	0	0	1	1	9	1	1	7	9	0	0	0	0	0	0	0	0	0	0	1	1	1	1	1	0	0	0	0	0	0	0	0	0	569	0	0	0	0	0	0	0	569	569	569	569	569	0	0	0	0	0	0	0	0	0	0	0	0	1	0	0	0	0	0	0	0	0	0	0	0	0	0	0	0	0	0	0	0	0	0	0	0	0	0	0	0	0	0	0	0	0	0	0	0	0	0	0	0	0	0	4	16	16	1	1	10	1	2	9	0	1	2	0	7	1	0	1	1	1	2	1	0	0	0	17	8	0	21	116	116	8	116	0	26	5	0	0	0	0	1	0	0	0	0	0	0	0	0	0	0	0	0	0	0	0	0	0	0	22	0	0	0	0	0	0	0	0	0	0	0	2	1	0	1	1	1	1	0	1	1	1	0	1	0	0	0	0	0	0	0	0	0	0	0	0	0	0	0	0	0	0	0	0	0	0	0	0	0	0	0	0	0	0	0	0	0	0	0	0	0	0	0	0	0	0	1	0	0	0	0	0	0	0	0	0	0	0	0	0	0	0	471	471	21	21	143	121	114	18	122	0	0	0	0	0	0	0	0	0	0	0	0	0	0	0	0	1	0	0	0	0	569	0	0	0	0	0	0	0	0	0	0	0	0	1	1	1	0	0	0	0	0	0	0	0	0	0	0	0	0	0	0	0	0	0	0	14	14	1	0	0	0	0	0	0	0	1	3	3	0	0	0	0	0	628	0	628	0	0	0	0	0	0	0	0	0	0	0	0	0	0	0	0	0	0	0	1	0	0	0	0	6	6	0	6	4	4	0	0	6	6	0	0	0	0	1	1	1	0	0	0	0	7	0	8	1	1	1	0	0	10	10	0	0	0	0	0	0	0	0	0	0	0	0	0	0	0	0	0	0	0	0	0	11	11	11	0	0	11	0	0	0	1300	0	0	0	0	0	0	0	0	0	13	0	0	0	0	0	0	0	0	0	1	0	0	61	0	0	0	0	0	0	0	61	0	0	0	0	629	3785	0	0	0	0	0	0	1	1	0	2	1	0	0	0	11	11	11	0	0	0	0	0	0	0	0	0	0	0	0	0	17	13	12	3	0	9	0	0	0	0	0	0	0	0	0	0	0	0	0	0	0	0	0	0	0	0	0	0	0	0	10	0	0	0	0	0	0	0	0	0	0	0	0	0	1	1	1	0	0	0	1	0	0	0	0	0	0	0	0	0	0	0	0	0	7	0	0	0	0	0	0	0	107	0	0	0	0	0	0	0	0	0	0	0	1	0	0	0	0	0	0	0	9	0	0	0	0	0	0	0	0	0	0	0	0	0	0	0	0	2	0	3	0	0	0	0	0	0	0	3	0	0	2	2	0	0	2	0	18	1	0	0	0	0	0	18	0	6	0	0	0	0	0	0	0	0	37	24	19	2	0	2	2	2	2	0	0	0	0	0	0	0	0	0	0	0	0	0	0	0	0	1	0	0	0	0	0	0	0	0	0	0	0	0	82	0	1	1	0	0	1	0	0	1	2	2	0	0	4	3	3	1	0	0	0	0	0	1	1	1	1	0	1	1	1	35	35	0	0	0	0	0	35	28	0	0	33	39	2	0	0	1	0	0	0	0	19	10	14	0	60	302	159	473	362	0	0	0	0	0	0	0	0	0	0	0	0	1	0	0	0	0	1	1	0	0	2	0	1	1	0	0	7	7	7	0	908	0	0	0	1	0	0	0	0	0	0	0	0	0	0	0	0	0	0	0	0	0	0	0	0	0	0	0	0	0	1	1	0	0	1	1	1	1	0	0	0	0	0	0	0	0	0	0	0	25	0	569	0	3	3	0	0	0	0	0	0	0	0	0	0	0	0	0	0	0	0	0	0	0	0	0	0	0	0	0	0	11	48	0	2	0	0	0	5	0	25	0	0	0	0	0	0	0	0	0	0	2	2	2	0	0	2	0	0	0	457	457	70	26	20	19	456	456	4	452	0	0	509	0	0	508	0	0	0	1	1	1	0	0	0	0	0	0	0	0	0	23	0	0	0	0	1	0	0	0	1	0	1	0	0	0	1	1	1	0	0	0	0	1	3	0	0	0	2	0	0	0	2	2	48	13	12	35	0	0	50	2	6	0	0	358	3	3	3	0	3	0	0	0	1	4	4	0	0	3	4	0	0	0	0	0	0	0	7	25	0	0	0	0	0	0	0	0	0	2	3148	3148	0	0	0	569	569	569	569	0	569	0	0	0	0	0	0	0	0	0	0	0	0	796	8	0	27	0	0	0	0	0	0	0	0	0	0	1	0	1	0	0	0	0	0	0	0	0	0	0	0	0	0	0	0	0	0	0	0	0	0	0	0	0	0	0	0	0	0	0	0	0	0	0	0	0	0	0	0	10	0	10	0	0	0	0	0	1	13	0	0	0	0	0	0	0	0	3	0	0	0	0	0	0	0	0	0	0	0	0	0	0	0	0	0	0	0	0	2	2	2	2	2	2	2	2	0	0	0	0	0	0	12	0	0	0	1	1	0	0	0	0	0	0	0	0	0	1	0	0	187	374	0	0	0	0	0	0	0	0	0	0	0	0	910	0	26	1	0	0	0	0	0	0	0	0	0	0	0	0	0	0	0	0	0	0	0	0	0	0	0	0	0	0	0	0	0	0	0	2	2	0	0	0	0	0	0	0	0	0	0	0	0	0	0	0	0	0	0	0	0	0	0	0	0	0	0	0	0	0	0	0	0	0	0	0	3156	0	0	0	1480	0	0	1	0	0	0	0	0	0	3	0	7	28	0	0	1	0	0	0	0	1	1480	0	0	7	7	0	0	0	0	0	0	0	0	0	0	3146	0	3	0	3	0	1	1	1	1	0	0	0	0	0	259	257	119	118	3	0	3	0	0	0	0	0	0	0	1	0	0	0	0	0	0	0	0	0	0	0	0	0	1	0	1	0	0	0	0	1	0	0	2	0	0	0	0	0	0	2	0	0	0	71	0	0	0	0	0	0	0	0	0	0	0	0	0	0	0	0	0	0	0	0	1	0	0	0	0	0	1	0	0	0	0	0	0	0	0	0	0	0	0	0	0	0	0	0	0	0	0	0	0	0	0	0	0	0	0	0	0	0	0	1	0	0	0	0	0	0	0	0	0	0	0	0	0	0	0	0	0	0	0	0	0	0	0	0	0	0	0	0	0	0	0	0	0	0	551	258	199	199	1126	1	1125	652	0	0	0	0	0	0	0	0	8	0	0	0	0	8	0	8	8	0	1	0	0	0	0	0	0	0	0	0	0	0	0	0	0	0	0	0	0	0	0	0	5	0	0	0	0	0	0	0	0	0	0	0	0	0	0	0	0	0	0	0	0	0	0	0	0	0	0	2	0	0	0	0	0	0	0	0	114	114	0	0	565	0	2	108	108	0	108	0	0	0	0	0	0	0	1	1	0	1	3	0	0	0	0	0	0	0	0	0	0	0	0	0	0	0	0	0	2	0	0	0	0	0	0	0	0	0	0	0	0	0	0	0	0	0	0	0	0	0	0	0	0	0	0	0	0	0	0	0	0	0	0	0	0	0	0	0	1	0	0	3	4	0	0	0	0	0	0	0	0	0	0	0	0	0	0	7	0	0	0	0	0	0	0	0	0	0	0	0	0	0	0	0	0	2	0	0	0	15	0	0	0	0	0	0	0	0	0	0	2	0	0	0	0	0	0	0	0	0	0	0	50	0	0	0	0	0	0	0	0	0	0	0	0	0	0	0	0	0	0	0	50	0	0	0	0	0	0	0	0	0	0	0	0	0	0	0	0	0	0	0	0	0	0	0	0	0	0	0	0	0	0	0	1	0	0	10	35	0	0	0	0	0	0	0	0	0	0	1	0	0	0	0	0	0	0	0	0	0	0	0	0	0	0	0	0	1	0	1	1	5	0	1	1	0	0	0	0	0	0	0	10	0	0	0	1	1	1	0	0	0	0	0	0	0	7	0	0	0	0	0	7	0	0	0	0	1	0	0	0	0	0	0	0	0	0	0	0	0	0	0	0	0	0	0	0	0	0	0	70	70	0	0	51	51	70	51	0	0	0	0	0	0	0	0	0	0	0	0	0	0	0	81	42	39	18	21	0	7	0	0	1	0	0	0	0	0	0	0	0	0	0	0	0	0	0	0	0	0	0	0	0	0	19	1	0	0	0	0	338	44	382	382	0	0	0	0	1	0	0	1	1	0	1	167	36	0	167	44	44	0	0	0	0	0	134	134	0	0	0	0	0	0	0	0	0	0	0	0	0	0	0	0	0	0	0	0	0	0	0	0	1	0	0	0	0	0	0	0	0	0	0	0	0	0	4	4	4	0	4	4	0	4	4	0	0	0	0	0	0	0	0	0	0	0	11	0	0	0	0	0	0	0	0	0	0	0	358	0	358	0	338	338	0	358	0	0	0	0	0	0	0	0	0	0	7	0	7	7	6	4	3	0	0	1	1	1	0	0	0	1	1	0	1	3	0	0	0	0	0	0	0	0	0	0	2	0	0	3	272	0	11	0	0	0	0	0	0	0	0	0	0	0	0	0	0	0	0	0	0	0	0	0	0	0	0	1	1127	0	0	0	0	0	0	0	0	4	0	1	14	14	14	0	0	0	0	0	0	0	0	0	0	0	0	0	0	0	0	0	1	0	0	0	0	0	0	0	0	0	0	0	0	0	0	0	0	0	0	1	0	0	1	1	1	0	1	0	0	0	0	0	0	0	0	0	0	0	0	0	0	0	0	0	0	6	0	0	0	0	6	6	6	0	0	43	6	0	0	0	37	37	0	0	1	0	0	1	13	0	0	0	0	0	0	0	1	0	0	0	0	0	0	0	0	0	0	0	0	0	0	0	0	0	0	0	0	1	0	0	0	0	0	0	0	0	0	0	0	0	0	0	796	789	517	789	517	517	0	0	0	0	0	0	0	0	1	0	0	1	0	0	0	0	0	0	0	0	0	0	2	1	1	0	1	0	0	0	0	0	1	0	67	66	18	18	1	0	0	0	0	0	0	0	0	0	0	0	0	0	0	0	0	0	0	0	0	0	0	1180	0	0	0	0	0	0	0	0	0	0	0	0	1180	0	0	0	0	0	0	0	0	0	0	1	0	0	0	0	0	0	0	0	0	0	0	3	0	0	0	0	0	0	0	0	0	0	0	0	0	0	0	0	7	7	7	7	0	0	61	0	0	0	0	0	0	0	0	0	0	0	0	7	0	7	7	0	0	0	0	0	0	0	0	0	0	0	0	0	0	0	0	0	0	0	0	0	0	0	0	0	0	0	0	0	1	0	0	0	0	0	0	2	0	0	0	0	0	0	0	0	0	0	13	0	4	4	0	2	2	13	11	0	0	0	0	0	0	0	0	0	0	0	0	0	0	0	0	0	0	0	0	0	0	0	0	0	0	0	0	0	0	0	0	0	0	0	0	0	0	0	0	0	0	0	0	0	0	0	0	0	0	0	0	0	0	516	569	505	505	505	11	516	509	0	509	509	0	0	0	0	0	0	0	2	0	0	0	0	0	0	0	0	0	0	0	0	0	0	0	0	2	0	0	0	0	0	2	11	0	4	0	4	0	4	0	4	6	6	2	0	0	0	2	2	2	2	0	0	0	6	0	0	0	0	3	0	0	82	0	0	82	0	82	82	82	82	82	82	0	0	0	0	0	0	0	0	0	0	0	0	0	2	0	0	0	0	0	0	0	0	0	627	625	0	1	93	0	1	0	0	0	0	0	0	0	0	0	0	0	7	0	0	2	5	0	866	0	0	0	0	0	0	0	0	628	5	5	5	5	5	5	5	0	1	1	0	0	0	0	0	0	0	0	0	0	0	0	0	0	0	0	0	0	0	0	0	0	0	0	0	0	0	0	0	0	0	0	0	0	0	359	192	0	1	0	0	780	0	0	0	0	0	0	0	20	0	0	0	20	0	0	0	0	0	0	1	0	0	0	0	0	0	0	0	0	0	0	1300	1300	1301	1301	1301	1304	1662	1666	1666	0	0	0	0	0	0	0	0	0	0	0	0	0	0	0	0	0	0	0	0	0	51	51	0	2	5	51	51	36	40	0	0	0	6	0	0	0	0	0	6	0	0	0	0	0	0	0	0	5	0	0	6	0	0	0	509	0	0	0	0	0	0	0	0	0	0	0	0	0	0	0	0	0	0	0	0	0	1	1	0	0	2	0	0	0	0	0	910	143	142	142	144	143	143	144	144	0	0	0	6	7	0	0	6	6	6	0	6	0	4	3	0	5	0	0	0	0	0	5	16	4	16	0	0	45	0	0	0	0	0	16	1	0	0	0	90	90	0	90	86	86	5	81	93	92	0	0	0	0	0	0	0	0	0	0	0	13	0	0	0	0	0	0	3156	0	0	0	0	0	1	0	0	909	909	909	909	909	909	0	0	0	0	0	0	0	0	0	0	82	0	0	0	0	0	0	0	0	0	0	0	0	0	0	0	0	0	0	0	0	0	0	0	0	1	0	0	0	7	0	19	0	19	0	0	0	0	0	0	0	0	0	0	1	0	0	0	0	0	0	0	0	0	0	0	0	0	0	0	0	0	0	0	0	0	108	108	0	0	0	0	0	0	26	26	1	1	0	2	0	41	41	7	0	496	22	25	498	498	2	0	31	36	14	26	76	77	36	62	335	0	0	0	337	0	0	0	0	0	0	0	0	0	0	0	0	0	0	4940	4940	4940	0	4940	4940	289	145	1155	0	0	0	546	0	0	1	0	25	0	0	0	1	0	0	0	0	0	15	15	15	15	0	0	0	15	0	0	0	0	0	0	0	0	0	0	0	0	0	0	0	0	0	0	0	0	0	0	0	0	0	0	0	0	0	0	0	0	0	0	0	0	0	0	0	0	0	0	0	37	0	0	1	1	0	0	0	0	0	0	0	0	0	0	0	13	13	6	0	13	6	0	14	0	0	0	0	8	0	0	0	0	7	7	8	8	0	1	0	0	0	0	0	1	0	0	0	0	4	1	3	3	0	0	0	0	0	0	0	0	0	0	0	0	0	0	0	0	6	0	0	0	0	0	0	0	79	65	65	0	17	48	46	1	0	0	83	79	0	0	0	0	0	0	0	0	0	0	0	0	37	37	0	0	0	71	0	0	0	71	71	0	13	1	1	0	0	19	19	0	0	0	19	2	0	41	5	0	0	1	0	0	0	0	0	0	0	0	0	0	509	0	0	0	0	0	0	0	9	0	0	0	1	0	0	0	1	0	1	0	0	1	2	1	0	0	0	0	1	0	1	0	0	0	0	0	1	1	1	0	1	0	0	0	1	0	0	0	0	0	0	0	0	0	0	0	0	627	1	16	0	0	470	13	10	10	3	3	1	2	2	0	0	5	0	0	0	0	0	0	0	0	0	0	0	0	0	0	0	0	0	0	4	0	0	0	0	0	0	0	0	0	108	85	184	85	184	0	1	183	0	0	0	0	0	0	0	0	0	0	0	0	0	0	0	0	0	0	0	0	2	0	0	1	0	0	0	0	0	19	27	27	0	0	0	0	0	0	0	0	0	0	0	0	0	1	0	0	1	0	1	1	0	0	0	0	0	0	0	0	0	0	1	1	1	0	1	0	0	0	0	0	0	569	569	569	569	0	0	569	0	0	0	0	0	0	0	0	0	0	0	0	0	0	0	0	0	0	0	0	0	0	0	4	0	0	0	1	41	0	7	0	19	19	0	0	0	0	0	0	0	0	0	0	4	0	0	0	0	0	0	0	0	0	0	0	0	30	0	0	0	0	2	0	2	1	1	1	0	0	0	569	0	0	0	0	0	0	0	0	0	16	0	0	0	0	0	7	2	7	0	0	0	1	0	0	0	0	0	1	1	0	0	0	19	0	0	0	0	0	0	19	0	0	8	0	0	0	46	46	0	36	8	2	779	125	38	38	38	51	0	0	1	1	0	0	0	0	0	0	0	0	0	0	0	3146	3	0	0	0	0	0	0	0	0	0	0	0	0	0	0	0	0	0	0	0	0	0	3156	0	0	0	0	0	0	0	0	1	1	0	0	0	0	0	4	0	0	0	0	0	0	0	0	0	0	0	0	0	7	0	1	7	0	0	313	327	19	19	184	0	1	0	0	0	0	0	0	0	0	0	0	0	0	0	0	0	0	0	0	0	0	0	0	0	0	0	0	0	0	0	0	0	0	0	83	0	0	0	0	0	0	0	0	0	0	0	13	0	0	0	0	0	0	0	0	0	0	0	0	0	0	0	0	0	0	0	0	0	0	0	0	144	144	144	36	0	0	0	0	0	0	0	0	0	0	0	0	0	0	0	0	0	1	0	1	0	1	0	0	0	0	18	7	0	0	0	0	0	6	6	2	2	3	0	0	0	0	0	0	875	875	875	875	93	95	875	0	875	0	0	63	0	0	115	115	23	85	85	0	187	0	115	116	0	0	0	0	0	0	2	1	0	0	0	0	0	5	0	0	6	5	6	0	0	0	0	0	0	0	0	4	0	0	0	0	0	1	0	0	0	1	1	0	0	0	1	0	0	0	0	0	6	69	69	1	0	0	0	0	0	0	0	0	0	0	0	0	0	0	0	0	0	0	0	0	0	0	0	0	0	0	2	0	0	0	2	0	0	0	0	0	0	0	3	1	0	0	0	0	0	0	0	0	0	0	0	0	1	1	0	0	0	0	0	0	0	1	0	0	0	0	0	0	0	0	0	0	0	0	0	0	0	0	9	0	0	0	0	0	0	0	0	0	0	0	0	0	0	0	0	0	0	0	0	0	0	0	0	0	0	0	0	0	26	2	0	84	26	0	0	108	108	108	108	0	0	0	0	26	0	0	0	0	0	1	0	0	0	0	0	0	0	0	0	0	0	0	0	0	0	0	0	0	0	0	0	0	0	1	2	2	0	2	0	2	2	1	26	11	6	0	0	2	2	0	2	11	11	4	9	0	0	0	0	0	0	0	0	0	8	0	475	475	0	43	0	0	0	0	2	3	0	0	0	0	0	0	1	1	0	0	0	0	0	0	0	2	0	0	0	0	1	0	0	12	0	0	0	0	0	12	0	0	1294	0	0	0	0	0	0	0	0	0	0	0	0	0	0	0	0	0	0	0	0	0	0	0	1300	6	0	0	0	0	0	0	0	0	6	0	0	0	0	0	0	0	0	1	1	0	0	0	0	0	61	22	16	16	6	6	5	5	3	1300	0	0	0	0	0	0	0	0	0	0	0	3	0	0	0	0	0	0	0	0	0	0	0	0	0	0	1	0	0	0	0	0	1	0	0	11	0	1126	0	0	0	0	0	0	0	0	0	0	0	0	0	6	6	6	6	0	0	0	0	1	7	0	1	0	0	0	0	5	8	0	0	0	0	0	0	0	0	0	0	0	107	107	0	0	0	0	0	0	0	9	0	1	0	26	0	0	0	0	0	0	0	0	901	0	0	0	0	0	0	0	0	0	0	0	0	0	0	0	43	0	0	0	0	0	0	0	0	0	0	17	0	0	2	10	0	2	7	7	0	0	0	0	0	0	0	0	0	0	0	0	0	0	0	0	0	0	0	0	0	0	0	0	0	0	0	0	0	0	0	0	1	0	0	0	0	0	0	0	0	0	0	71	0	0	0	5	142	144	5	0	1	0	0	0	0	0	0	0	0	4	0	0	0	0	0	4	0	0	0	195	199	102	293	33	191	0	119	0	0	0	3	0	0	0	0	0	0	0	505	0	0	0	0	0	0	0	0	0	0	0	0	0	0	0	0	0	0	5	0	0	0	0	0	0	0	0	0	0	0	0	41	0	0	0	0	0	0	0	0	0	0	0	0	0	0	0	0	0	0	0	0	0	0	4	0	0	0	0	129	0	0	0	0	0	0	0	0	0	0	0	1	0	3	0	1	1	1	0	0	0	0	0	0	0	0	0	0	0	0	0	1	0	0	0	0	0	11	11	11	9	0	0	0	0	0	1	0	0	0	0	0	5	0	1	118	7	0	1	6	128	0	3	0	0	0	0	0	1666	2	0	0	0	0	0	0	0	0	0	0	0	0	0	0	0	0	0	0	0	0	1	0	0	0	0	0	0	0	61	0	1	1	0	0	0	0	0	0	12	0	0	0	0	0	0	0	0	0	1	1	0	0	0	0	0	0	0	0	0	0	0	0	0	0	0	0	0	0	3	569	569	0	0	0	0	0	1479	1479	1	9	0	0	1	0	0	0	50	50	50	50	12	34	0	14	0	0	0	0	0	0	0	0	0	0	0	0	0	0	0	0	0	0	0	0	0	0	0	0	0	0	0	0	0	0	0	0	0	0	0	0	0	0	0	0	0	0	3148	0	1	0	0	0	0	0	0	0	0	569	567	0	0	0	0	1	0	0	0	0	0	1	0	0	0	1	1	0	0	0	0	0	0	0	0	0	0	0	0	0	0	0	0	8	0	0	0	0	0	0	5	5	2	5	5	0	0	0	0	0	0	0	0	0	0	0	0	0	0	0	0	0	0	0	0	0	0	73	0	0	14	61	50	0	0	0	0	0	0	12	4	0	0	0	13	272	272	272	0	0	0	0	0	0	11	0	0	11	1	0	0	0	0	144	0	0	0	144	144	0	0	0	0	0	0	0	0	0	0	0	4	0	0	0	0	0	0	0	0	0	0	0	0	0	0	1	0	0	0	0	1	0	0	0	0	0	0	1	0	0	0	0	0	0	0	0	0	0	0	0	1	1	0	0	0	12	0	1	0	0	0	1	0	0	1	1	0	0	0	0	1	1	0	0	0	0	0	0	0	0	0	0	0	569	0	0	0	0	569	59	0	0	0	0	0	0	0	0	0	0	0	0	0	0	35	35	35	36	0	0	0	0	0	0	0	0	0	0	0	0	0	0	0	0	0	0	0	0	0	0	0	0	0	0	0	0	0	0	0	0	142	257	0	0	0	0	0	0	0	569	0	0	7	0	0	0	0	0	1	0	0	0	0	0	0	0	0	0	0	0	0	0	0	1	0	0	0	114	114	7	1	0	0	0	0	0	0	0	0	0	0	0	0	0	0	0	0	40	0	0	0	0	0	1	0	0	0	0	0	0	0	0	0	0	0	0	0	0	0	0	0	0	0	7	7	0	0	0	0	0	0	0	0	0	0	0	2	0	0	0	0	0	10	10	0	10	10	10	10	0	71	71	0	0	0	6	0	0	0	0	0	0	0	0	16	0	0	0	0	0	0	0	0	1	0	0	2	0	0	0	0	0	0	0	0	0	0	0	0	0	0	0	0	0	0	0	0	0	0	0	0	0	2	0	6	0	2	0	0	0	2	2	2	0	0	6	0	0	0	0	0	0	0	0	0	0	1126	0	0	0	0	0	0	0	0	6	0	0	0	0	0	0	0	0	0	0	0	0	0	0	0	0	0	0	0	0	0	0	0	0	0	0	0	0	0	0	0	0	0	0	0	1	0	4	0	0	0	0	1	0	0	0	2	18	25	2	2	32	32	26	29	0	27	0	0	0	8	0	0	0	0	0	1	1	1	1	1	1	1	0	0	0	0	0	0	0	0	27	0	7	0	0	4	8	0	8	0	0	0	0	0	0	0	0	0	0	0	0	628	4	0	0	2	2	0	3	7	2	4	3	3	0	0	0	0	0	0	2	0	0	0	0	0	0	0	0	0	0	0	0	0	2	0	0	1	0	0	0	0	0	0	0	0	0	70	70	70	70	0	0	70	0	0	1	0	0	0	0	0	0	0	0	0	2	2	0	0	0	0	0	0	0	0	0	0	0	0	0	0	9	0	0	0	0	0	0	0	0	0	0	0	0	0	0	0	0	0	0	0	0	0	0	0	11	2	0	0	0	0	0	2	0	0	0	0	0	0	0	0	0	0	0	0	0	0	0	0	0	0	0	0	0	1	1	0	0	0	0	0	0	0	0	0	4	0	0	0	0	0	0	0	0	0	0	32	0	0	27	61	0	0	0	0	0	0	0	107	0	0	0	0	0	0	0	0	0	0	0	0	0	0	0	0	0	2	0	0	0	0	0	0	0	0	0	0	0	0	0	0	0	0	0	0	3	0	0	0	0	0	0	0	0	3	2	338	338	0	0	338	1	0	0	0	0	0	0	0	0	0	0	0	0	0	0	0	0	43	0	0	43	1	1	1	2	2	3	3	4	4	0	0	7	16	0	7	0	7	0	0	0	0	0	0	2	0	0	0	19	0	0	1	3	20	0	1	20	0	5	0	0	46	0	1	1	3	1	1	1	0	1	0	0	0	0	0	0	0	0	0	0	0	0	0	1	0	0	0	0	0	0	1	0	0	0	0	0	0	1177	0	0	0	0	1	1	0	0	0	0	0	0	0	1	0	11	25	3	58	111	0	0	0	0	0	0	0	0	0	0	0	0	0	0	0	0	0	0	0	0	0	0	0	0	0	0	0	0	0	1	1	1	1	0	1	1	496	1	1	0	0	11	2	13	0	0	23	0	0	0	0	0	0	0	0	0	0	0	0	0	0	0	0	0	0	0	0	0	0	0	0	0	0	2	0	0	0	0	0	0	0	0	0	0	0	0	0	0	0	0	0	0	0	0	0	2	0	107	0	0	0	0	0	0	0	0	0	0	0	0	0	0	0	0	0	0	0	0	0	0	0	0	0	0	0	0	0	0	0	0	0	0	0	1	1	1	1	0	0	0	2	14	0	0	67	67	67	71	71	71	71	78	82	16	0	0	0	0	0	569	0	0	509	0	0	0	1	0	0	0	0	0	0	0	0	0	0	0	0	0	0	0	0	0	0	0	0	0	0	0	0	0	0	0	0	0	0	0	0	0	0	0	0	0	0	0	0	0	21	0	1	1	2	0	23	0	28	9	0	0	0	0	0	0	0	0	0	0	0	0	0	0	0	0	0	0	0	0	0	0	0	0	0	0	1	1	1	0	1	1	0	0	0	0	0	0	0	0	0	0	0	0	0	0	32	0	0	0	0	0	0	0	1	0	0	0	0	0	0	0	0	0	0	0	0	14	32	1	4	2	0	0	0	0	0	0	0	0	0	1	0	0	0	0	0	0	0	0	0	0	0	0	0	0	0	0	0	0	0	93	0	0	0	0	0	0	0	4940	93	0	0	0	0	0	0	0	0	0	0	0	0	0	0	0	0	0	0	0	0	0	0	0	0	0	0	0	0	0	1155	0	517	517	0	517	0	0	516	0	517	517	0	0	3	0	0	0	1	1	2	0	28	71	71	0	0	0	0	0	0	0	0	0	1	0	3	3	1	2	0	0	0	0	4	0	0	0	0	0	0	0	1	1	0	0	1	0	0	0	0	0	82	114	82	82	82	82	82	82	82	82	2	0	0	0	0	0	122	1	1	0	0	0	0	0	0	0	0	0	0	0	0	0	0	0	0	0	0	0	0	0	4	0	0	0	0	0	37	0	0	1	0	0	0	0	0	0	0	0	0	0	0	0	3	0	0	0	0	0	0	0	0	0	602	0	0	93	0	0	7	0	0	0	0	0	0	0	0	0	0	0	0	0	0	0	0	0	0	0	1	0	0	0	0	0	0	0	0	0	0	0	0	0	0	0	0	0	1	0	0	0	0	1	0	1	0	0	0	0	0	0	0	0	0	0	0	0	0	1	1	0	0	1	0	48	0	0	0	0	0	0	0	0	0	0	0	0	0	0	0	0	0	0	0	0	0	0	0	0	0	0	0	0	0	0	0	0	0	0	0	393	352	259	93	33	33	2	0	503	419	1	0	0	0	0	0	0	0	0	0	0	0	0	0	0	0	0	0	0	0	0	0	0	0	0	0	0	0	0	0	0	0	0	0	0	0	0	7	0	0	0	0	0	0	0	0	1	1	0	1	1	1	420	46	1	1	145	145	145	145	144	144	144	145	145	145	1	0	10	0	0	0	0	0	0	0	0	0	17	3	2	0	0	0	0	0	0	0	0	0	0	0	0	0	0	0	3146	0	2	0	0	0	2	0	1	1	2	0	1	3	0	3	2	1	3	6	0	0	0	0	0	0	0	0	0	0	48	0	0	0	0	71	0	71	0	81	0	0	4	4	8	9	10	81	81	0	0	0	0	0	0	0	5	4	1	0	0	0	0	0	0	40	0	0	0	0	0	0	40	0	1	0	0	0	1	1	0	0	0	1	0	0	0	0	0	0	0	0	0	0	0	0	0	0	0	0	0	0	0	0	20	20	0	0	0	0	1	1	0	0	1	0	1	1	0	0	0	1666	1666	1666	1666	1666	1666	1666	0	0	0	0	0	0	0	0	0	0	0	0	37	37	0	37	37	37	34	26	0	8	8	0	47	42	0	47	0	0	0	0	0	0	0	0	0	0	0	0	0	1	1	1	1	0	0	0	0	0	1	0	0	253	258	3	7	3	0	335	0	0	82	0	0	0	0	0	4940	4940	4940	4940	4940	0	0	1	0	0	1	0	1	3156	0	0	1	0	1	0	0	9	0	0	14	1	1	0	0	0	0	0	0	5	6	11	0	11	0	0	11	11	14	0	0	0	0	0	0	1	0	1	0	0	0	29	0	909	0	1	0	0	0	61	59	0	32	14	14	0	0	61	0	0	0	0	0	0	0	0	0	0	0	0	0	0	0	0	0	0	0	0	0	0	0	0	0	0	0	0	0	0	0	0	0	0	18	0	0	0	0	0	0	0	0	0	0	0	0	0	0	0	0	0	0	0	0	0	0	0	0	0	0	0	0	0	0	1127	0	0	1	0	2	0	40	2	0	38	2	0	0	0	0	0	0	0	0	0	0	0	0	0	0	0	0	0	0	32	32	0	0	0	0	0	0	0	20	20	0	0	0	0	0	2	0	0	0	0	0	0	0	0	0	0	0	0	0	0	0	0	0	0	0	0	0	0	0	0	2	0	0	0	0	0	0	0	0	2	0	0	2	0	0	0	0	0	0	0	0	0	0	71	71	71	0	0	0	0	17	17	0	0	0	0	0	3	14	14	14	1	0	3	0	508	0	0	0	0	1	1	499	1	15	1	0	0	0	0	1	0	1	0	0	0	337	0	337	335	0	335	0	0	0	0	1	0	0	0	1	0	7	0	4	0	0	33	0	17	0	0	0	0	0	1	0	0	24	0	3	1	24	24	0	0	0	0
Subgingival_plaque	SRS023697	0	0	0	0	0	0	0	0	1	0	0	0	0	0	0	0	0	0	0	0	0	0	0	0	0	0	0	0	0	0	0	0	0	0	0	0	0	0	1	0	0	1	0	0	0	0	1	0	0	0	0	1	1	0	0	63	1	1	1	1	1	0	0	0	0	0	0	0	1	46	2	1	0	0	0	0	1	88	0	0	0	0	0	0	0	0	0	0	0	0	136	3	247	136	248	248	0	251	1	0	0	0	0	0	0	0	0	0	0	0	0	0	0	0	0	0	0	0	0	37	0	0	0	0	0	0	0	0	0	0	0	0	0	0	0	0	0	0	1	0	1	1	0	1	1	1	0	0	0	0	0	0	0	0	0	0	0	0	0	0	4	2	2	2	2	12	12	27	36	36	0	0	0	36	36	0	0	0	0	0	0	0	0	0	0	915	0	0	1	0	0	0	1	0	0	0	0	0	0	0	0	0	0	0	0	1	0	0	0	0	0	1	0	0	0	0	0	0	48	28	0	0	0	77	76	0	0	0	0	0	0	0	70	68	0	0	0	0	0	0	0	0	0	0	0	0	0	0	0	0	0	0	0	0	0	0	0	0	0	0	0	0	0	0	1	1	1	0	0	0	0	1	0	0	0	0	0	0	0	0	0	0	0	0	0	8	0	0	0	0	0	0	0	0	0	0	0	0	0	0	0	0	0	0	0	0	0	1	1	1	0	0	0	1	1	1	2	2	2	2	0	3	0	251	0	0	12	251	1	0	0	0	1	0	1	1	1	0	23	23	23	23	2	0	0	0	0	0	0	0	0	0	141	0	0	0	0	3	0	0	141	141	141	141	141	0	0	0	0	0	0	0	0	0	0	0	0	5	3	0	0	0	0	0	0	3	3	2	0	0	0	0	0	0	0	0	0	0	0	0	0	0	0	0	0	0	0	0	0	0	2	0	1	1	0	1	0	1	1	1	28	28	0	0	10	2	2	8	0	2	127	0	1	6	0	6	27	27	34	28	0	0	0	58	48	0	63	48	48	48	54	0	136	73	0	0	0	0	0	0	0	0	0	0	0	0	0	0	0	0	0	0	0	0	0	0	0	1	0	0	0	0	0	0	0	0	0	0	0	3	0	0	0	0	0	0	0	0	0	16	0	9	5	2	2	0	1	0	0	0	0	0	0	0	0	0	0	0	0	87	0	0	0	0	0	0	0	0	0	0	0	0	0	0	0	0	0	0	0	0	0	0	0	0	3	0	0	0	0	0	0	0	0	0	0	0	0	0	0	0	512	486	103	103	409	306	289	78	306	0	1	1	0	0	0	0	0	0	1	1	2	0	0	0	0	1	1	0	0	0	141	0	0	0	0	0	0	0	0	0	0	0	0	0	0	0	0	0	0	0	0	0	0	0	0	0	0	0	0	0	0	0	0	0	0	37	33	0	0	0	0	0	0	0	0	0	0	0	0	0	0	0	0	1510	0	1510	2	0	0	0	0	0	1	0	2	0	0	0	0	0	0	0	0	0	0	0	0	0	0	0	12	12	0	12	1	0	0	0	17	12	0	0	0	1	1	1	4	0	0	0	0	6	2	13	7	7	3	0	0	140	140	0	0	0	0	1	3	0	0	0	0	0	0	0	0	0	0	0	1	1	1	1	3	3	3	0	0	3	0	1	1	225	0	0	0	0	0	0	0	0	0	21	0	0	0	0	0	0	0	0	0	3	0	0	234	1	0	1	0	3	3	4	238	0	0	0	0	1512	3603	0	0	15	0	0	0	15	15	15	0	0	0	0	0	3	3	0	0	0	0	0	0	0	0	0	0	0	0	0	0	108	48	48	5	4	43	0	0	0	0	0	0	0	0	0	0	0	0	0	0	0	0	0	0	0	0	0	0	0	0	0	0	0	0	0	0	0	0	0	0	0	0	0	0	25	25	25	0	0	0	26	0	0	0	0	0	0	0	0	0	0	0	0	0	9	0	0	0	0	0	0	0	38	0	1	0	0	0	0	0	0	0	0	0	2	0	0	0	0	0	0	0	3	2	0	0	0	0	0	0	0	0	0	0	0	0	0	0	0	1	0	1	0	0	0	0	0	0	0	1	0	0	2	2	0	0	5	0	16	0	0	0	0	0	0	16	0	93	0	0	17	0	17	0	0	0	41	26	0	0	0	0	0	0	0	0	0	0	0	0	0	0	0	0	1	0	0	0	0	0	0	1	0	0	0	0	0	0	0	0	0	0	0	0	416	0	0	0	0	0	0	0	0	0	3	3	0	0	4	4	3	0	0	0	0	0	0	0	0	0	0	0	0	0	0	0	0	0	0	0	0	0	0	0	0	0	28	39	35	1	0	35	1	2	0	0	2	1	43	0	44	6	3	60	50	0	0	0	0	0	0	0	0	0	0	0	0	0	0	0	0	0	0	0	0	0	2	0	0	0	0	0	6	6	6	0	1174	0	0	0	1	1	0	1	0	1	0	0	1	1	1	0	0	0	0	0	0	0	0	0	1	1	0	1	0	0	0	0	0	0	0	0	0	0	0	0	0	0	0	0	0	0	0	0	0	68	0	141	0	0	0	0	0	0	0	0	0	0	0	0	0	0	0	0	0	0	0	0	0	0	0	0	0	0	0	0	0	12	7	0	0	2	0	0	3	0	37	0	2	0	0	0	0	0	1	0	0	1	6	6	0	0	1	0	1	1	27	27	3	3	2	2	27	26	0	26	0	0	915	0	0	907	0	0	0	1	1	1	0	0	0	0	0	0	0	1	1	67	1	0	0	1	5	0	2	0	5	0	5	0	0	0	0	0	0	0	0	0	0	0	0	0	1	1	0	1	0	15	0	0	4	1	1	3	0	0	4	0	0	0	0	512	0	0	0	0	0	0	0	0	0	0	1	0	1	0	1	0	0	3	0	0	3	0	1	68	0	0	0	0	0	0	0	0	0	2	2087	2087	0	0	0	141	141	141	141	0	141	0	0	0	0	0	0	0	0	0	0	0	1	381	3	1	86	0	1	0	1	0	0	0	0	0	0	0	0	1	0	0	0	0	0	0	0	0	0	0	0	0	0	0	0	0	0	0	0	0	0	0	0	0	0	0	0	0	0	0	0	0	0	0	0	0	0	0	0	10	0	8	0	0	0	1	0	8	4	2	0	0	0	0	0	0	0	2	0	0	0	0	0	0	0	0	0	0	0	0	0	0	0	0	0	0	0	0	4	4	4	4	4	4	4	4	0	0	0	0	0	0	4	0	0	0	3	3	0	0	0	0	0	0	0	0	0	0	0	0	3	5	0	0	0	0	0	0	0	0	0	0	0	0	1202	0	70	0	0	0	0	0	0	0	0	0	0	0	0	0	0	0	0	0	0	0	0	0	0	0	0	0	0	0	0	0	0	0	0	2	2	0	0	0	0	0	0	0	0	0	0	0	0	0	2	0	0	2	0	0	0	0	0	0	0	0	0	0	0	0	0	0	0	0	1	0	2091	1	0	0	1348	0	0	1	0	1	0	0	0	0	1	0	3	1	0	0	0	0	0	0	0	0	1348	0	0	0	0	0	0	0	0	0	0	0	0	0	0	2085	0	1	0	1	0	0	0	0	0	0	0	0	0	0	224	224	10	10	2	0	1	0	0	1	0	0	0	0	0	0	0	0	0	0	0	0	0	0	0	0	0	0	0	0	0	1	1	0	0	0	0	0	6	0	0	0	0	0	0	6	0	0	0	29	0	0	0	0	0	0	0	0	0	0	0	0	0	0	0	0	0	0	0	1	0	0	0	1	0	1	0	7	0	0	0	0	0	0	0	0	0	0	0	0	0	0	0	0	0	0	0	0	0	0	0	0	0	0	0	0	2	0	0	0	0	0	0	0	0	0	0	0	0	0	0	0	0	0	0	0	0	0	0	0	0	0	0	0	0	0	0	0	0	0	0	0	0	0	15	6	6	6	76	0	76	16	2	0	0	0	0	0	0	0	49	0	0	2	0	47	2	47	47	0	1	0	0	0	0	0	0	0	0	0	0	0	0	0	0	0	0	0	0	0	0	0	3	0	0	0	0	0	0	0	0	0	0	0	0	0	0	0	0	0	0	0	0	0	0	0	0	0	0	2	0	0	0	0	0	0	0	0	43	43	0	0	128	0	2	29	29	0	29	0	0	0	0	0	0	0	71	70	0	131	5	0	0	0	0	0	0	0	0	0	0	0	0	0	0	0	0	0	6	1	1	0	0	0	0	0	0	0	0	0	0	0	0	0	0	0	0	0	0	0	0	0	0	0	0	0	0	0	0	0	0	0	0	0	3	0	3	0	0	3	0	1	1	0	0	0	0	0	0	0	0	0	0	0	0	0	0	6	0	0	0	0	0	0	0	0	8	8	0	8	8	8	8	0	0	4	0	0	0	45	0	0	0	0	0	0	0	0	0	0	2	0	0	0	0	0	0	0	0	0	0	0	4	0	0	0	0	0	0	0	0	0	0	0	0	0	0	0	0	0	0	0	4	0	0	0	0	0	0	0	0	0	0	0	0	0	0	0	0	0	0	0	0	0	0	0	0	0	0	0	0	0	0	0	5	0	1	8	0	0	0	0	0	0	0	0	0	0	2	0	0	0	0	1	0	0	0	0	0	0	0	0	0	0	0	0	0	0	0	0	0	3	0	0	0	0	0	0	0	0	0	2	10	0	0	0	0	0	0	1	0	0	1	0	0	0	1	0	0	0	0	0	1	0	0	8	0	5	0	0	0	0	0	0	0	0	0	0	0	0	0	0	0	0	0	0	0	0	0	0	81	81	0	0	31	31	81	31	0	0	0	0	0	0	0	0	0	0	0	0	0	0	0	18	2	16	16	0	0	0	21	21	2	0	0	0	0	0	0	0	0	0	0	0	0	0	0	0	0	0	0	0	0	0	1	0	1	1	0	2	0	23	23	23	0	0	0	0	5	0	0	5	5	0	0	3	2	0	3	157	157	0	0	0	0	0	27	26	0	0	0	0	0	0	1	2	2	2	0	0	0	0	0	0	0	0	0	0	1	1	1	1	0	0	0	0	0	0	0	0	0	0	2	0	0	0	0	14	0	0	0	0	0	0	0	0	2	2	0	2	2	0	2	0	0	0	4	0	0	0	0	0	0	0	0	0	0	0	512	0	512	0	464	464	0	512	0	0	0	0	0	0	0	0	0	0	166	0	166	166	161	146	146	1	0	0	0	0	0	0	0	1	1	0	0	0	0	0	0	0	0	0	0	0	0	0	0	0	0	0	233	0	62	0	0	0	0	0	0	0	0	0	0	0	0	0	0	0	0	0	0	0	0	0	0	0	0	87	163	80	80	1	79	87	87	80	0	87	0	0	37	37	37	8	1	0	0	0	0	0	0	0	0	0	0	0	1	1	0	0	1	0	1	1	1	1	1	0	0	0	0	0	0	0	0	0	0	0	0	1	0	0	1	1	2	0	8	0	0	0	0	0	0	0	0	2	0	0	0	0	0	0	1	0	0	1	0	0	0	0	0	0	0	0	0	151	110	0	0	0	41	41	0	0	0	0	1	0	12	0	0	0	0	0	0	0	1	0	0	0	0	0	0	0	0	0	0	0	0	0	0	0	0	0	0	0	0	0	0	0	0	0	0	0	0	0	0	0	0	0	0	0	381	381	148	381	148	148	0	0	0	0	0	0	0	0	2	0	0	2	0	0	0	0	0	2	1	0	4	2	2	0	6	1	1	1	1	0	0	1	5	0	220	220	115	115	7	4	2	2	1	1	0	0	0	0	0	0	0	0	0	0	0	0	0	0	0	0	0	182	0	0	0	0	0	0	0	0	0	0	0	0	182	0	0	0	0	0	0	0	0	0	0	0	0	0	0	0	0	0	0	0	0	0	0	0	0	0	0	0	0	0	0	0	0	0	0	0	0	0	0	0	1	1	1	1	0	0	20	0	0	0	0	0	0	0	0	0	0	0	0	0	0	0	0	0	0	0	0	0	0	0	0	0	0	0	0	0	0	0	0	0	0	0	0	0	0	0	0	0	0	0	0	0	1	0	0	0	0	0	0	2	0	0	0	0	0	0	0	0	0	0	6	0	87	83	0	2	1	6	4	8	1	0	1	1	0	1	0	0	0	0	0	0	0	0	0	0	0	0	0	0	0	0	0	0	0	0	0	0	0	0	0	0	0	0	0	0	0	0	0	0	0	0	0	0	0	0	0	0	0	0	0	1	0	147	142	144	144	144	3	147	917	0	916	916	1	1	1	1	0	0	0	2	0	0	0	0	0	0	0	0	0	0	0	0	0	0	0	0	0	0	0	0	0	0	0	3	0	20	1	19	0	20	0	20	9	9	8	0	0	0	8	8	8	8	0	0	0	3	0	0	0	0	1	0	0	417	0	0	416	0	416	416	416	416	416	416	0	0	0	0	0	0	0	0	0	0	0	0	0	0	0	0	0	0	0	0	0	0	0	1506	1501	93	1	517	0	1	0	0	0	0	0	0	0	0	0	0	0	1	0	0	1	0	0	462	0	1	0	0	0	1	0	0	1508	0	0	0	0	0	0	0	0	25	0	0	0	0	0	0	0	0	0	0	0	0	0	0	0	0	0	0	0	0	0	0	0	0	0	1	0	0	0	0	0	0	0	0	0	0	99	96	0	3	0	0	263	0	0	0	79	0	0	0	48	0	0	0	48	0	0	0	0	0	0	2	0	0	0	0	0	8	0	0	0	0	0	225	225	225	225	225	225	737	737	737	0	0	0	0	0	0	0	0	0	0	0	0	0	0	0	0	0	0	0	0	0	31	31	0	1	14	28	31	2	3	0	0	0	0	0	0	0	0	0	0	0	0	0	0	0	0	0	0	0	0	0	0	0	0	0	917	0	0	0	0	0	0	0	0	0	0	0	0	0	0	0	0	0	0	0	0	0	0	0	0	0	1	0	0	0	0	0	1202	425	425	425	433	425	425	434	434	1	0	0	0	0	0	0	0	0	0	0	0	0	20	0	0	0	0	0	0	0	0	0	50	19	50	0	0	503	0	0	0	0	0	50	0	3	0	0	509	509	0	509	508	508	51	457	515	515	0	0	0	0	0	0	0	0	3	0	3	9	0	0	0	0	0	0	2090	0	0	0	0	0	5	0	0	1201	1200	1201	1201	1201	1201	0	0	0	0	0	1	0	0	1	0	416	0	0	0	0	0	0	0	0	0	0	0	0	0	0	0	0	0	0	0	0	0	0	7	0	0	0	0	0	48	0	48	0	48	0	0	0	0	0	0	0	0	0	0	8	0	0	0	0	0	0	2	0	0	0	0	0	0	0	0	0	0	0	0	0	0	29	29	0	0	0	0	0	0	16	16	0	0	0	13	0	12	12	1	0	642	121	130	651	651	9	0	1	30	59	107	196	197	30	137	454	1	0	0	463	0	0	0	0	0	0	0	0	0	0	0	0	0	0	4537	4537	4536	0	4537	4537	471	435	933	0	0	0	128	0	0	14	30	67	0	0	5	5	0	0	0	0	0	0	0	0	0	0	0	0	0	0	0	0	0	0	0	0	0	0	0	0	0	0	0	0	0	0	0	0	0	0	0	0	0	0	0	0	0	0	0	0	0	0	0	0	0	0	0	0	0	0	0	0	0	0	0	0	0	0	0	0	0	0	0	2	2	0	0	0	21	21	10	1	20	10	1	25	0	0	0	0	3	0	0	0	0	1	1	8	8	0	1	0	0	0	0	0	1	0	0	1	0	0	0	0	0	0	0	0	0	0	0	0	0	0	0	0	0	0	0	0	1	133	0	0	0	0	1	0	0	597	583	577	0	0	574	571	68	0	0	691	604	0	0	0	0	0	0	0	0	0	0	0	0	0	0	0	0	0	29	0	0	0	29	29	0	2	1	2	3	1	1	1	6	6	7	8	4	0	3	2	0	0	0	0	0	0	0	0	0	0	0	0	0	915	0	0	0	0	0	0	0	56	0	0	0	25	0	0	0	0	0	0	0	0	1	2	3	0	0	0	0	0	0	0	0	0	0	0	0	0	0	0	0	0	0	0	0	25	0	0	0	0	0	0	0	0	0	0	0	0	1506	3	50	0	0	486	17	0	0	17	17	2	0	0	0	0	0	0	7	0	0	0	0	0	0	0	0	0	0	0	0	0	0	0	0	8	1	1	0	0	1	1	0	0	0	25	18	87	18	87	0	0	87	0	0	0	0	0	0	0	0	0	0	0	0	0	0	0	0	0	0	0	0	0	0	15	0	0	0	1	0	0	82	87	87	0	0	1	1	1	1	1	1	1	1	0	0	0	0	0	0	0	0	0	0	0	1	0	0	0	0	0	0	0	0	23	24	24	0	24	0	0	0	0	0	0	141	141	141	141	0	0	141	0	0	0	0	0	0	0	0	0	0	0	0	0	0	0	0	0	0	0	0	0	0	0	0	0	0	0	0	99	0	6	0	50	50	0	0	0	0	0	0	1	0	0	0	37	1	1	0	0	0	0	0	0	0	0	0	0	89	0	0	0	9	4	0	4	0	4	4	0	0	0	141	0	0	0	0	0	0	0	0	0	28	0	0	1	1	0	4	127	4	0	0	0	0	0	0	0	0	0	0	0	0	0	0	8	0	0	1	1	1	1	8	0	0	9	0	0	0	18	18	0	1	0	8	263	195	9	9	9	195	0	0	0	0	0	0	0	0	0	0	0	0	0	0	0	2085	1	0	0	0	0	0	0	0	0	0	0	0	0	0	0	0	0	0	0	0	0	0	2091	0	0	0	0	0	0	0	0	3	3	0	0	0	0	0	2	0	0	0	0	0	0	0	0	0	0	0	0	0	17	0	0	17	0	0	48	77	48	48	87	0	25	1	0	0	1	0	0	0	0	0	0	0	0	0	0	0	0	0	0	0	0	0	0	0	0	0	0	0	0	2	2	0	2	0	693	0	0	0	0	0	0	0	0	0	0	0	15	0	0	0	0	0	0	0	0	0	0	0	0	0	0	0	0	0	0	0	0	0	0	0	0	34	34	34	5	0	0	0	0	0	1	0	0	0	0	0	0	0	0	0	0	0	0	0	0	0	0	0	0	0	0	3	6	0	0	0	1	1	18	18	4	4	0	0	1	0	0	0	0	1098	1098	1098	1098	833	835	1098	0	1098	1	79	255	0	0	25	46	6	19	19	1	2	1	46	48	2	0	0	0	0	0	0	0	0	1	0	1	1	0	0	0	0	0	0	0	0	0	0	0	0	0	0	37	0	0	0	0	0	0	0	0	0	0	0	0	0	0	0	0	0	0	0	0	114	375	369	9	0	0	0	0	0	3	0	0	0	3	3	3	0	0	0	0	0	0	0	0	0	0	0	0	0	0	1	1	0	1	2	0	0	0	0	0	0	0	60	0	0	0	0	0	0	0	0	0	0	0	0	0	0	0	0	0	0	0	0	0	0	0	0	0	1	1	0	1	0	0	0	0	0	0	0	0	0	1	42	0	0	0	0	0	0	0	0	0	0	0	0	0	0	0	0	0	0	0	0	0	0	0	0	0	0	0	0	0	14	2	0	27	14	0	0	29	29	29	29	0	0	0	0	14	0	0	0	1	0	0	0	0	0	1	1	0	0	0	1	0	1	0	0	0	0	0	0	0	0	0	0	2	2	4	4	6	0	6	0	6	6	0	14	5	10	1	0	1	1	0	0	5	5	2	4	0	0	0	0	0	0	0	2	0	0	0	43	45	1	5	0	1	0	0	60	60	0	0	0	0	0	1	4	4	0	0	1	0	0	0	0	0	0	0	0	0	0	1	0	20	0	0	0	0	0	20	0	0	225	0	0	0	0	0	0	0	0	0	0	0	0	0	0	0	0	0	0	0	0	0	0	0	225	0	0	0	0	0	0	0	1	0	9	0	0	0	0	0	0	0	0	3	3	0	0	0	0	0	233	194	26	21	168	168	162	161	114	225	0	0	0	0	0	0	0	0	0	0	0	0	0	0	0	0	0	0	0	0	0	0	0	0	0	0	0	0	0	0	0	0	0	0	0	3	0	76	0	0	0	0	0	0	0	0	0	0	0	0	0	0	0	0	0	0	0	0	0	0	9	0	0	0	0	0	0	0	9	0	0	0	0	0	0	0	0	0	0	0	38	38	0	0	0	0	0	0	0	5	0	0	0	70	0	0	0	0	0	0	0	0	1168	0	0	0	0	0	0	0	0	0	0	0	0	0	0	0	155	0	0	0	0	0	0	0	0	0	1	16	0	2	8	8	0	0	5	6	2	2	0	1	0	0	0	0	0	0	0	0	0	0	0	0	0	0	0	0	0	0	0	0	0	0	1	0	0	0	0	0	0	0	0	0	0	0	0	0	0	0	0	29	0	0	0	0	425	433	0	0	0	0	2	0	0	0	0	0	0	1	0	0	0	0	0	1	0	0	0	6	6	1	9	8	8	0	1	0	0	0	0	0	0	0	0	0	0	0	144	0	0	0	0	0	0	0	0	0	3	0	0	3	0	0	0	0	0	0	0	0	0	0	0	1	0	1	0	0	0	0	99	0	0	0	0	0	0	0	0	0	0	0	0	0	0	0	0	0	0	0	3	0	0	1	0	0	0	0	21	0	0	1	1	0	1	1	1	0	0	0	0	0	3	0	0	0	0	0	0	0	0	0	0	0	0	0	0	0	0	0	0	0	0	0	0	0	12	12	12	12	9	9	2	0	0	3	0	0	0	0	0	0	0	0	10	9	0	9	0	203	8	8	0	0	0	0	0	737	2	0	0	0	0	0	0	0	0	0	0	0	0	3	0	0	0	0	0	0	0	3	0	0	8	0	0	0	0	240	0	1	1	1	1	1	0	0	0	4	0	0	0	0	0	0	0	0	0	3	3	0	0	0	2	2	2	0	0	0	0	0	0	0	0	0	0	0	0	15	142	142	0	0	0	0	0	1344	1345	0	0	0	0	0	0	0	0	4	4	4	4	0	1	0	43	0	0	0	0	0	0	0	0	0	0	0	0	0	0	0	0	1	0	0	0	0	0	0	0	0	0	0	0	0	0	0	0	0	0	1	0	1	0	0	0	0	0	2087	0	0	0	0	0	2	0	0	0	0	141	130	1	1	1	0	1	0	1	1	0	0	0	0	0	0	0	0	0	0	0	0	0	0	0	0	0	0	1	1	1	0	0	0	3	0	0	0	0	0	0	3	3	0	3	3	0	0	6	0	0	0	0	0	0	0	0	0	0	0	0	0	0	0	0	0	0	0	22	0	0	48	19	7	0	0	0	0	0	0	48	19	0	0	0	6	230	230	233	0	0	0	0	0	0	62	0	0	62	1	0	0	0	0	36	0	0	0	36	34	0	0	0	0	0	0	0	0	0	0	0	20	0	0	2	1	2	0	2	2	2	2	2	0	0	3	0	0	0	0	3	3	3	3	3	3	3	3	0	3	1	0	0	0	0	0	0	0	0	0	0	0	2	1	0	0	4	0	0	0	0	0	0	0	0	5	5	0	0	0	0	5	5	0	0	0	0	0	0	0	0	0	0	0	142	0	0	0	0	141	19	0	0	0	0	0	0	0	0	0	0	0	0	1	0	2	2	2	5	0	0	0	0	0	0	0	0	0	0	0	0	0	0	0	0	0	0	0	0	0	0	0	0	0	0	0	0	0	0	0	0	190	257	12	0	0	0	0	0	0	141	0	0	41	0	0	0	0	0	0	0	0	0	0	0	0	0	0	0	0	0	0	0	0	1	0	0	0	41	43	3	0	0	0	0	0	0	0	0	0	0	0	0	0	0	0	0	0	99	0	1	1	0	0	2	0	0	0	0	0	0	0	0	0	0	0	0	0	0	0	0	0	0	3	0	0	3	3	0	0	0	0	0	0	2	0	0	6	2	0	0	1	0	10	10	0	10	10	10	10	0	29	29	0	0	0	0	0	0	0	0	0	0	0	0	50	0	0	0	0	0	0	0	0	3	0	0	8	0	0	0	0	0	0	0	0	0	0	0	3	0	0	0	0	0	0	0	0	0	0	0	0	0	6	0	0	0	2	0	0	0	2	2	2	0	0	0	0	0	0	0	0	0	0	0	0	0	76	78	0	0	0	0	78	78	0	6	0	2	2	2	0	0	0	2	0	2	0	2	2	2	2	0	1	2	0	0	0	2	2	0	0	0	0	0	0	0	0	0	0	0	0	5	0	20	0	0	0	0	0	0	0	0	0	5	5	0	0	5	5	5	5	0	86	0	0	0	4	0	0	0	0	0	0	0	0	0	0	0	0	0	0	0	0	0	0	0	1	77	2	168	0	0	8	45	0	45	0	0	0	0	0	0	0	0	0	0	0	0	1510	8	0	0	15	15	0	35	171	15	136	34	35	0	0	0	0	0	1	15	0	0	0	0	0	0	0	0	0	0	0	0	0	14	0	0	5	0	0	0	0	0	0	0	0	1	81	81	81	81	0	0	81	0	0	5	0	0	0	0	0	0	0	0	0	8	8	0	0	0	0	0	0	0	0	0	0	0	0	0	0	0	0	0	0	0	0	0	0	0	0	0	0	0	0	0	0	0	1	0	8	8	0	0	0	3	11	0	0	0	0	0	11	0	0	0	0	0	0	0	0	0	0	0	0	0	0	0	0	0	4	0	0	0	2	0	0	0	0	0	0	0	0	0	0	4	0	0	0	0	0	0	0	0	0	0	5	0	0	17	20	0	0	1	1	0	0	0	38	0	0	0	0	0	0	0	0	0	0	0	0	0	0	0	0	0	11	0	0	0	0	0	0	0	0	0	0	0	0	0	0	0	0	0	1	146	0	0	0	4	0	0	4	0	1	2	464	464	0	0	464	0	0	0	0	0	0	0	0	0	0	0	0	0	0	0	0	0	155	0	0	155	6	6	0	1	1	1	1	1	1	0	0	0	5	1	0	1	0	0	0	0	1	0	5	8	0	0	1	3	0	0	3	1	6	0	0	6	0	2	0	0	14	0	0	0	1	0	0	0	0	0	0	0	0	0	0	0	0	0	0	0	0	0	7	0	0	0	0	0	0	0	0	0	0	0	0	0	0	167	0	0	2	0	1	3	0	0	0	0	0	0	0	2	0	9	29	20	63	63	0	0	0	1	0	0	0	0	0	0	0	0	0	0	0	0	0	0	0	0	1	1	0	0	0	0	0	1	2	5	5	5	5	0	5	5	642	5	5	0	0	12	2	14	0	0	21	0	0	0	0	0	0	0	0	0	0	0	0	0	0	0	0	1	0	0	0	0	0	0	0	0	0	9	0	0	0	0	0	0	0	0	0	0	0	0	0	0	0	0	0	0	0	0	0	15	0	38	0	0	0	7	7	0	0	0	14	7	0	0	0	0	0	0	0	0	0	0	1	0	0	0	0	1	1	0	0	1	1	0	1	0	0	2	2	2	2	0	0	0	8	17	0	0	220	220	221	223	224	224	224	392	412	21	0	0	0	0	0	141	0	0	917	0	0	1	0	1	0	0	0	0	0	0	0	0	0	0	0	0	0	0	0	0	0	0	0	0	0	0	0	0	0	0	0	0	0	1	0	0	0	0	0	0	0	0	0	0	24	0	8	5	16	0	0	0	195	3	0	0	0	0	0	0	0	0	0	0	0	0	0	0	0	0	0	0	0	0	0	0	0	0	0	0	1	1	1	0	1	1	1	1	0	0	0	0	0	0	0	0	0	0	0	0	7	0	0	0	0	0	0	0	1	0	0	0	0	0	0	0	0	0	0	0	0	14	5	0	3	2	0	0	0	0	0	0	0	0	0	0	0	0	0	0	0	0	0	0	0	0	0	0	0	0	0	0	0	0	0	515	0	0	0	0	0	0	1	4536	515	0	0	0	0	0	0	0	0	0	0	0	1	0	0	0	0	0	0	0	0	0	0	0	0	0	0	0	0	0	933	0	148	148	0	148	0	0	147	0	148	147	0	0	0	0	0	0	0	0	0	0	78	410	83	0	1	0	0	0	0	0	0	0	5	0	0	0	0	0	0	0	0	0	19	0	0	0	4	4	4	4	0	0	0	0	0	0	0	0	0	0	418	425	418	418	417	418	418	418	418	418	13	0	0	0	0	0	12	0	0	0	0	0	0	0	1	0	0	0	0	0	0	0	0	0	0	0	0	0	0	4	8	0	0	0	0	0	0	0	4	0	0	0	0	4	0	0	0	0	0	0	0	0	145	0	0	0	0	0	0	0	0	0	1434	0	0	517	0	0	1	0	0	0	0	0	0	0	0	0	0	0	0	0	0	0	0	0	0	0	2	0	0	0	0	0	0	0	0	0	0	0	0	0	0	0	0	0	8	0	0	0	0	1	0	8	0	0	0	0	0	0	0	0	0	0	0	0	0	5	5	0	0	5	0	44	0	0	0	0	0	0	0	0	0	0	0	0	0	0	0	0	0	0	0	0	0	0	0	0	0	0	0	0	0	0	0	0	0	0	0	103	100	23	77	1	1	1	0	144	117	1	0	0	0	0	0	0	0	0	0	0	0	0	0	0	0	0	0	0	0	0	0	0	0	0	0	0	1	1	0	0	0	0	0	0	0	0	0	0	0	0	0	0	0	0	0	0	0	0	0	0	1	164	159	0	0	435	435	435	435	435	435	435	435	435	435	6	0	10	0	0	0	0	0	0	0	0	0	0	0	0	0	0	0	0	0	0	0	0	0	0	0	0	0	0	1	2085	1	1	0	1	1	1	0	0	7	1	0	0	13	0	13	2	0	13	6	0	0	0	0	0	0	0	0	0	0	105	0	0	0	0	29	0	29	0	457	0	0	14	14	15	31	40	450	457	0	0	0	0	0	0	0	0	0	0	0	0	0	0	0	0	99	0	0	0	0	0	0	99	0	2	0	0	0	2	2	0	0	0	2	0	0	0	0	0	0	0	0	0	0	0	0	0	1	1	0	0	0	1	0	48	48	0	0	0	0	8	0	0	0	0	0	0	0	0	0	0	737	737	737	737	737	737	737	0	0	0	0	0	0	0	0	0	3	0	0	0	0	0	0	0	0	4	16	0	2	2	0	6	6	0	6	0	0	0	0	0	0	0	0	0	0	0	0	0	4	4	4	4	2	0	0	0	2	3	0	0	253	257	2	18	2	0	455	0	0	417	0	0	0	0	0	4537	4537	4537	4537	4537	0	0	8	0	0	8	0	5	2090	0	0	8	0	0	0	0	0	0	0	0	0	0	0	0	0	0	0	0	0	0	0	0	0	0	0	0	0	0	0	1	0	0	0	0	0	0	0	0	0	0	89	0	1201	0	0	0	0	0	19	19	0	2	17	17	0	0	19	0	0	0	0	0	0	0	0	0	0	0	0	0	2	0	0	0	0	0	0	0	0	0	7	0	0	2	0	0	0	0	0	0	0	3	0	0	0	0	0	0	0	0	0	4	0	0	0	0	0	4	1	0	0	0	0	0	0	0	0	0	0	1	1	1	163	1	1	1	0	0	0	98	1	1	97	0	1	0	0	0	3	0	3	0	0	0	0	0	0	0	0	0	0	0	6	5	0	0	0	0	0	0	0	48	48	0	0	0	0	0	1	1	0	0	0	0	1	0	3	0	0	0	0	3	1	2	0	0	0	0	0	0	0	0	0	1	0	0	0	0	0	0	0	2	1	0	0	1	0	0	0	0	0	0	0	0	0	0	29	29	29	0	0	0	0	3	3	0	0	0	0	0	1	2	2	2	0	0	0	0	907	5	0	0	5	0	0	656	5	33	0	0	0	0	2	0	0	0	0	0	0	464	3	463	455	0	455	0	0	0	3	7	0	0	0	7	0	2	0	4	0	0	34	0	3	0	1	0	0	0	0	5	4	33	0	0	0	37	37	0	0	3	0
Subgingival_plaque	SRS018805	0	0	1	0	0	84	41	83	2	0	84	0	0	0	0	0	0	81	1	1	1	1	0	1	0	0	0	0	0	83	0	0	0	0	0	0	0	0	8	0	0	24	0	21	0	0	3	0	0	0	0	22	22	0	0	2734	22	22	22	22	22	0	0	0	1	1	1	5	12	33	0	37	5	3	3	2	25	359	0	0	0	0	0	0	0	0	0	0	0	0	205	3	239	215	239	239	0	240	0	0	0	8	0	0	0	3	3	0	0	0	0	0	0	0	0	0	0	0	1	3	0	0	0	0	0	0	0	0	0	0	0	0	0	0	0	0	0	0	0	0	0	0	0	0	0	0	0	0	0	0	0	3	3	0	0	0	0	0	0	0	5	5	5	5	3	26	26	107	107	111	1014	3	4	1125	1135	0	0	0	0	0	0	0	0	0	0	1163	3	0	0	0	0	0	0	0	0	2	2	1	3	3	3	0	0	0	0	4	4	4	0	0	0	2	0	0	3	0	0	0	21	122	3	0	5	147	143	0	0	0	0	0	0	0	3	3	0	0	0	0	0	0	0	0	0	0	0	0	0	0	0	5	5	4	7	0	2	0	2	0	0	0	0	0	1	1	156	156	156	0	1	0	1	0	1	1	0	0	0	0	0	0	0	0	0	0	0	1	0	0	1	0	1	3	3	0	0	0	0	0	0	0	0	0	0	0	2	2	6	1	1	1	0	0	2	251	251	251	251	251	251	251	0	252	2	245	5	2	207	245	0	0	0	0	0	0	0	0	0	0	0	0	0	0	0	0	0	0	0	0	0	0	0	0	273	0	0	0	0	59	0	0	273	273	273	273	273	0	0	0	0	0	0	0	0	0	0	0	0	0	34	0	3	3	5	4	5	39	39	214	1	12	13	0	0	0	12	12	0	0	0	0	0	0	0	0	0	0	0	0	0	0	1	0	76	74	2	78	0	77	78	98	119	119	7	7	93	7	21	86	0	0	2	0	22	1	0	1	0	0	1	0	0	0	7	1	1	0	2	11	11	1	11	7	9	7	0	0	0	0	0	0	0	0	0	0	0	3	0	0	0	0	0	0	0	0	0	0	0	94	0	0	0	0	0	0	0	0	0	0	0	0	605	1	604	604	604	604	310	630	605	67	48	61	4	2	2	52	2	0	0	0	0	0	0	0	0	0	0	0	0	0	0	0	0	0	0	0	0	0	0	2	2	0	2	0	2	0	0	0	4	2	0	0	0	0	9	1	0	1	1	0	1	0	0	0	0	0	0	0	0	0	651	651	49	49	414	350	333	5	365	0	0	0	0	0	0	0	0	0	0	0	0	0	0	0	0	40	0	0	0	0	273	0	0	0	0	0	0	0	0	0	0	0	0	0	0	3	0	0	0	0	0	0	0	0	0	0	0	0	0	0	0	0	0	0	0	2417	2010	5	0	0	0	0	0	0	0	0	255	246	0	0	0	0	0	9530	3	9530	186	0	0	1	1	1	2	0	185	0	0	1	0	0	0	0	0	0	0	0	5	0	0	0	11	10	0	10	0	0	0	0	24	11	0	0	0	84	84	163	169	1	1	0	0	4	0	4	0	0	0	0	0	6	6	0	0	0	0	0	0	0	0	31	42	0	0	0	11	16	31	0	130	130	84	85	25	26	25	0	6	25	0	85	86	2085	0	0	0	0	0	0	0	0	0	1764	0	0	0	0	0	0	0	0	0	639	0	0	2140	48	2	50	0	106	106	156	2296	0	0	0	0	9530	13175	2	0	52	0	0	0	52	52	52	15	3	0	0	0	17	17	15	0	0	0	0	0	0	0	0	0	0	0	0	0	393	376	359	7	1	352	0	0	0	1	1	0	0	0	0	0	1	43	0	47	47	47	47	1	1	1	0	0	0	0	272	0	0	0	0	0	0	0	0	0	0	0	0	0	0	0	0	0	0	0	0	1	0	0	0	0	0	0	0	0	0	0	0	46	0	10	10	10	0	8	6	10	1988	0	0	0	0	0	0	0	0	0	0	4	641	0	3	0	0	0	1	1	2	0	0	0	0	0	0	0	0	0	0	0	0	0	80	0	0	5	0	23	4	0	2	0	0	5	3	19	0	0	10	10	0	0	11	0	5	0	0	0	0	0	0	5	0	9	0	19	46	1	46	0	31	0	93	85	8	6	0	6	6	6	6	0	0	0	0	0	0	0	0	0	0	0	0	0	0	0	0	1	0	0	0	0	0	0	0	0	1	1	0	0	1981	0	1	1	0	0	1	0	0	0	192	191	0	1	202	197	192	0	0	0	0	0	0	3	0	279	146	2	3	279	279	26	26	0	0	0	0	0	26	18	0	0	313	548	8	0	0	7	2	2	2	2	0	0	0	0	0	0	0	0	0	0	0	0	0	0	0	0	0	0	0	0	0	0	0	0	0	0	0	0	0	0	45	0	0	0	0	0	251	251	251	0	726	0	0	1	1	0	0	0	0	0	0	0	0	0	0	0	0	0	0	0	0	0	0	0	0	0	0	0	0	0	0	0	0	0	0	0	0	0	0	0	0	0	0	0	0	0	0	0	0	3	0	273	0	0	0	0	0	8	0	0	0	0	0	1	1	1	1	1	0	2	2	0	2	0	0	0	0	0	0	1	1	4	2	0	0	0	0	3	23	0	3	0	0	0	0	0	0	0	2	0	0	5	337	340	1	1	5	0	0	4	13	12	0	0	0	0	12	12	0	12	0	0	1164	0	0	1151	0	0	0	1	1	1	0	0	0	0	0	1	0	1	2	2849	1	0	0	2	24	0	1	0	24	0	24	0	0	0	1	1	0	0	0	0	0	0	0	0	251	0	0	0	0	51	0	0	0	0	0	0	0	0	0	0	1	0	0	250	0	0	0	0	0	0	0	80	122	141	241	0	100	19	242	1	0	1	0	0	1	22	21	3	2	0	13	0	1	0	0	1	1	22	3614	3614	0	0	2	273	273	273	273	0	273	0	0	0	0	0	1	0	0	0	0	0	0	3383	11	1	318	0	208	0	0	0	0	0	0	0	0	10	7	0	0	7	0	0	0	0	0	0	0	0	0	0	0	0	0	0	0	0	0	2	2	2	3	3	2	0	0	0	0	0	3	0	2	0	0	0	0	0	0	3	1	3	0	0	0	0	0	0	0	0	3	3	0	0	0	0	0	0	0	0	1	1	1	1	1	1	1	2	0	0	0	0	0	0	0	0	0	0	274	274	274	279	279	274	277	280	0	0	0	0	0	0	112	0	0	0	1	1	0	0	0	0	0	0	0	0	0	0	0	0	0	0	0	0	0	0	2	0	2	0	0	0	0	0	729	0	3	0	0	0	0	0	0	0	0	0	0	0	0	0	0	0	0	0	0	0	0	1	0	0	0	0	0	0	0	0	0	0	0	0	0	0	0	0	0	1	1	0	2	0	0	0	0	0	67	3	0	67	0	0	5	1	1	0	0	1	1	0	0	0	0	0	0	1	4	2	3644	4	0	1	1254	0	0	17	0	1	0	0	0	1	25	0	24	158	4	0	10	8	4	4	0	10	1254	0	0	1	0	0	0	0	4	0	4	0	0	0	0	3592	1	26	0	26	3	2	1	1	1	0	0	0	0	0	0	0	0	0	0	0	26	0	0	0	0	0	0	0	2	0	0	0	0	0	0	0	0	0	0	66	287	0	1	0	1	1	1	0	0	1	3	4	299	3	32	32	6	26	32	331	0	0	0	15	0	0	0	0	0	0	0	0	0	0	0	1	0	0	0	0	0	0	0	0	0	0	0	0	0	0	0	38	0	0	0	0	0	0	0	0	0	0	0	0	0	0	0	0	0	0	0	0	0	0	0	0	0	1	0	1	1	0	0	0	0	0	0	0	0	0	0	0	0	0	0	0	0	0	0	0	0	0	0	0	0	0	0	0	0	0	0	0	0	0	0	1	0	0	4	2	2	2	5	0	5	5	67	0	0	0	0	0	0	1	2163	13	13	345	13	1945	345	1949	1945	1	82	0	0	0	0	0	0	0	0	0	0	0	0	0	0	0	0	0	0	0	0	1	15	0	3	3	3	0	0	0	0	0	0	0	0	0	1	3	0	0	1	1	0	0	0	0	0	0	1	0	16	0	0	0	0	0	0	0	2026	2026	0	0	273	0	0	147	147	4	147	0	0	0	0	0	0	0	0	0	0	0	0	0	0	0	0	0	0	0	0	0	0	0	0	0	1	1	1	0	331	0	0	109	1	0	0	0	0	4	0	0	0	0	0	0	1	0	0	0	0	0	0	0	0	0	0	0	0	0	0	3	0	0	0	0	0	0	0	0	0	0	0	0	0	0	2	0	0	0	0	0	0	0	0	0	0	0	0	0	0	0	0	0	0	0	0	2	4	2	0	2	2	2	2	2	0	270	0	0	0	3181	0	0	2	1	0	0	0	0	0	0	18	0	0	0	0	0	0	0	0	0	0	0	0	0	0	0	0	0	0	0	1	0	0	0	0	0	0	0	0	0	0	1	0	0	59	0	0	0	0	0	59	0	0	0	0	0	1	0	0	0	0	0	0	0	0	5	0	0	0	0	0	0	0	0	402	0	37	3	26	0	0	0	0	0	0	0	0	0	1	6	0	0	0	0	0	0	0	0	0	0	0	0	53	53	0	53	0	284	5	286	286	23	0	3	3	1	0	0	0	0	0	251	3	8	23	2	2	2	2	0	0	0	0	0	0	0	22	0	0	0	0	0	22	0	0	0	0	71	0	1	1	0	0	0	0	0	1	0	1	0	0	0	0	0	0	0	0	0	0	0	3831	3830	0	0	114	114	3830	114	1	0	0	0	0	0	0	0	0	0	0	0	0	0	0	2	0	2	2	0	0	1	5	0	3	1	1	1	1	1	0	1	1	0	0	0	0	0	17	18	1	11	8	8	0	0	0	0	0	0	0	0	12	0	12	12	0	0	0	0	0	0	0	0	0	0	0	0	0	0	0	152	152	0	0	0	0	0	3	3	5	0	2	0	0	0	1	1	1	1	0	0	0	0	1	2	3	0	0	0	0	0	0	3	0	0	0	0	0	0	0	0	0	0	64	0	0	0	352	470	23	0	23	23	9	14	23	0	2	2	0	2	2	0	3	0	0	0	112	0	1	1	0	0	0	0	0	0	0	0	250	0	249	1	214	214	0	250	0	0	0	0	0	0	0	0	0	0	646	10	636	636	224	206	205	22	20	35	35	35	14	14	0	1	1	18	35	0	0	0	0	0	0	0	0	2	0	0	8	1	1	0	0	0	2723	0	0	0	0	0	0	0	0	1	0	0	0	0	0	0	0	0	0	0	0	0	0	0	0	0	5	0	0	0	0	0	0	0	0	507	0	0	2415	2405	2405	43	4	2	1	0	0	0	5	5	0	0	0	0	0	0	1	1	2	2	0	0	0	0	0	0	0	0	0	0	0	0	0	0	0	0	0	36	0	0	36	44	52	1	46	0	0	0	0	0	0	0	0	11	0	0	0	0	0	0	0	0	0	0	0	0	0	0	0	0	0	0	0	148	55	0	0	0	93	93	0	0	0	0	0	0	31	0	0	0	0	0	0	1	0	0	0	0	0	1	3	3	0	0	0	0	0	0	0	0	0	0	0	0	0	4	0	3	3	3	0	3	0	3	3	3	3	0	0	0	3383	3383	3383	3383	3383	3383	0	0	1	0	0	0	0	2	0	0	0	0	0	0	0	0	0	1	0	0	1	0	0	11	66	297	29	322	307	2	2	609	71	0	1181	1175	465	465	72	7	6	6	4	4	0	0	0	0	0	0	0	0	0	0	3	4	0	0	0	0	7	57	0	0	0	0	1	1	0	0	1	0	0	0	57	0	0	0	0	0	0	0	0	0	0	2	0	0	0	0	0	0	0	0	0	1	0	13	0	1	5	6	6	7	6	9	0	0	0	0	0	0	0	0	22	22	21	22	0	0	513	0	0	0	0	0	0	0	0	0	0	0	0	0	0	0	0	0	0	0	0	0	3	5	5	5	5	6	1	6	0	0	1	0	2	0	0	2	0	2	2	0	2	0	0	0	0	0	0	0	0	0	0	20	0	0	0	0	1	0	0	0	0	1	29	7	506	502	1	6	6	22	16	756	0	0	0	0	0	0	0	1	0	0	0	0	0	0	0	0	0	0	2	0	1	1	1	0	0	0	1	1	0	0	0	0	0	0	0	0	0	0	0	0	0	0	0	0	0	0	0	0	0	0	0	0	0	3381	273	3375	3375	3375	6	3381	1168	0	1164	1165	0	0	0	0	0	0	0	21	5	5	0	6	0	0	0	0	0	0	0	0	0	0	0	0	0	0	0	0	0	0	0	6	0	33	2	30	0	33	1	32	1301	1301	708	0	0	0	715	715	714	708	0	0	0	24	0	0	0	0	28	0	0	2035	0	0	1981	1	1983	1982	2030	2030	2032	2032	0	0	0	3	0	0	0	0	0	3	0	0	0	0	0	0	0	0	0	0	3	0	1	9411	9400	1	0	5382	0	0	0	0	0	0	0	0	0	0	0	0	0	21	2	0	0	9	0	7215	0	3	1	0	1	2	0	0	9502	9	9	9	9	9	9	9	0	0	3	0	0	0	0	0	0	0	0	0	0	0	0	0	0	0	0	0	0	0	2	2	0	0	0	0	0	0	0	1	0	0	0	0	0	0	3	3	0	0	0	0	155	0	0	0	501	0	0	0	35	0	0	0	35	0	0	0	0	2	0	75	1	1	1	0	1	4	0	0	3	0	0	2085	2085	2085	2085	2087	2087	2337	2338	2338	0	0	0	0	0	0	0	0	0	0	0	0	0	0	0	0	0	0	0	0	0	113	113	0	8	38	74	113	4	102	0	0	0	1	0	0	0	0	0	1	0	0	0	0	0	0	1	0	0	0	0	1	1	1	0	1169	0	0	0	0	0	0	1	1	78	1	1	0	1	0	79	0	0	0	0	0	0	0	0	0	0	12	0	0	0	0	1	729	2238	2214	2214	2295	2238	2238	2295	2295	0	0	0	0	0	0	0	0	0	0	0	0	0	33	8	0	3	0	0	0	0	0	3	3450	30	3291	0	1	22	0	0	0	0	0	3456	0	0	0	1	5373	5373	0	5373	5129	5129	92	5037	5378	5377	0	0	0	0	0	0	0	0	1	0	1	30	0	0	0	0	0	0	3640	0	0	0	0	0	0	3	0	726	726	726	726	728	726	0	0	0	0	0	4	0	0	4	0	1981	1	2	0	2	0	1	2	1	1	0	1	0	0	1	1	0	0	0	1	3	0	0	738	0	0	0	0	0	33	2	33	0	35	2	2	2	2	2	0	0	0	0	0	9	0	0	0	0	0	0	185	0	0	0	0	0	3	0	0	0	0	0	0	0	0	143	143	0	0	0	0	0	0	1018	1018	0	1	1	29	0	26	26	22	0	837	175	186	848	848	11	0	1	1	172	2	177	177	3	5	213	0	1	0	214	1	0	0	0	0	0	0	0	0	0	0	0	0	0	23579	23574	23570	0	23574	23570	3180	2296	10395	0	47	0	265	0	5	65	0	3	0	0	4	32	5	0	0	1	0	36	36	36	36	4	4	1	32	0	0	0	1	0	0	0	0	0	1	1	0	0	0	0	0	0	0	0	0	4	0	0	0	0	0	0	0	0	0	0	0	0	0	0	0	0	0	0	0	0	0	0	5	0	0	3	3	0	0	0	0	0	0	25	25	0	0	87	1662	1749	731	569	1093	766	17	1967	0	0	3	4	24	0	0	0	0	22	22	20	21	0	0	0	0	0	1	0	0	0	0	0	0	1	1	0	0	0	0	0	0	0	0	0	0	0	0	0	0	0	0	0	0	202	1	10	0	10	0	10	0	53	22	22	0	0	22	22	0	0	0	561	54	0	0	0	0	0	0	0	0	0	0	0	0	5	0	0	0	2	138	0	0	0	138	138	0	3	0	0	39	0	2	2	19	19	19	21	0	0	114	65	0	0	0	0	0	0	0	0	0	0	3	3	3	1160	0	0	3	0	0	0	3	2383	3	0	1	0	1	0	0	8	1	66	58	0	73	21	10	0	1	0	0	0	0	0	0	0	0	0	0	0	0	0	0	0	0	0	0	0	1	0	0	0	0	0	0	0	0	0	0	39	9411	1	3451	1	0	651	283	276	266	7	7	7	0	0	0	0	9	0	26	0	0	0	0	0	0	0	0	0	0	0	1	0	0	0	0	1	1	1	0	0	24	1	0	0	0	2	2	3	2	3	0	0	3	0	0	3	3	0	0	0	3	3	3	3	0	0	0	4	0	0	0	0	0	0	0	52	0	55	55	1	0	55	305	319	319	1	1	208	132	208	208	209	208	208	251	0	0	2	2	0	0	0	0	2	2	0	0	0	0	0	0	0	0	0	0	0	0	0	0	0	0	0	0	2	0	0	273	273	273	273	0	0	273	0	0	0	0	0	0	0	0	0	0	0	0	0	0	0	0	0	0	0	0	0	40	0	0	0	2	0	3	454	0	6	0	3711	3716	0	0	0	0	0	0	199	23	7	0	1357	222	199	235	35	0	1	0	0	0	0	0	0	411	0	0	0	0	274	0	270	2	268	268	9	0	0	273	0	0	0	0	3	0	2	3	2	119	0	0	0	0	0	4	2	4	0	0	0	0	0	0	0	0	0	0	0	0	0	0	0	0	1	0	0	0	0	0	0	0	0	0	38	0	1467	1467	0	159	1	2	155	0	161	161	161	0	0	0	292	294	0	0	0	0	0	7	7	8	25	0	0	3592	26	0	0	2	0	2	0	2	4	4	0	1	1	0	1	1	0	0	0	0	0	0	3645	0	1	1	0	0	0	4	4	7	8	2	0	2	0	1	45	0	0	2	0	0	0	0	2	0	0	0	0	0	17	0	15	17	0	0	228	237	228	228	3	0	0	0	0	0	0	0	4	0	0	0	0	0	0	0	0	1	0	0	0	0	0	0	0	0	0	2	0	0	0	3	3	0	3	0	561	0	0	0	0	0	0	0	0	0	0	0	8	0	0	135	143	0	47	135	0	0	1	47	47	0	979	10	9	35	4	1	9	4	0	0	1	879	879	879	732	0	0	0	3	0	83	5	0	1	0	1	1	4	0	0	0	0	0	0	0	0	0	0	0	0	0	265	65	0	27	2	2	2	26	26	0	0	232	171	0	28	0	0	0	723	723	723	723	567	568	723	0	723	0	501	2443	3	0	3	8	0	2	2	2	0	0	8	11	185	0	0	0	0	0	3	3	0	3	0	0	0	0	2	0	60	0	62	0	0	0	0	0	0	0	0	1592	0	0	0	0	0	3	0	0	0	638	639	0	0	0	639	0	0	0	0	0	1075	3944	3518	6	2	0	0	0	0	2	0	0	2	0	0	2	0	1	1	0	0	0	0	0	0	0	0	0	0	0	12	100	0	5	21	0	0	0	0	0	0	0	17	0	0	1	0	1	1	0	0	0	0	0	0	0	2	2	0	0	0	0	0	0	0	2	0	0	0	0	0	0	0	0	0	0	0	0	0	0	0	0	347	0	0	0	0	0	0	0	0	0	0	0	0	0	0	0	0	0	0	0	0	0	0	0	0	0	0	0	6	6	32	20	1	1666	32	0	0	147	147	147	147	0	0	0	0	33	0	0	0	0	0	12	0	0	0	0	0	0	0	0	0	0	0	0	1	1	1	0	1	0	0	0	0	0	0	3	3	4	0	3	1	4	4	5	33	86	722	0	0	13	13	0	0	68	68	43	55	0	0	15	14	13	1	0	201	15	0	0	18	18	3	18	0	4	0	0	13	16	0	0	0	1	1	20	170	170	1	0	21	1	0	0	0	6	0	0	0	1	1	1	1	83	0	0	0	0	0	83	0	0	2083	0	0	1	0	0	0	0	0	0	0	0	0	0	0	0	0	0	0	0	0	0	2	2	2084	1	0	0	0	0	0	0	1	0	1303	0	0	0	0	0	0	0	0	639	639	0	0	77	0	0	2136	1588	333	320	1255	1251	1011	1011	983	2085	0	0	0	0	0	0	0	0	0	0	0	0	2	0	2	2	0	0	0	0	0	0	0	0	0	0	12	0	0	0	0	0	27	0	0	25	0	5	0	0	0	0	0	0	0	0	0	0	0	0	0	0	0	0	0	0	0	0	0	0	1303	0	0	0	0	0	0	9	1306	0	0	0	0	0	0	0	0	0	0	3	2001	2001	0	0	0	0	0	0	0	36	0	0	0	3	0	2	2	0	0	0	0	0	726	3	0	3	0	0	0	0	0	0	0	0	0	0	0	0	149	1	0	0	0	0	0	0	0	0	0	5	0	0	0	0	0	1	3	5	0	59	2	10	0	0	0	0	0	0	0	0	0	0	0	0	0	0	0	0	0	2	0	1	0	0	0	0	0	2	2	0	0	0	0	0	0	0	1	1	0	1	108	15	108	0	0	0	2214	2295	0	3	0	0	1	0	0	0	0	0	0	244	1	0	0	1	1	244	2	0	0	2	2	2	2	0	0	0	0	0	0	0	0	0	0	0	0	0	0	0	3362	0	0	0	0	0	0	0	0	0	6	74	5	6	5	2	5	3	77	0	0	0	0	1	1	0	0	5	0	0	1	5	459	0	0	0	6	0	0	0	0	0	0	0	0	0	0	0	0	1	0	0	0	0	0	0	0	0	4	0	0	0	0	0	0	0	0	0	0	1	0	0	5	0	0	0	1	1	1	0	0	0	0	0	0	0	0	0	0	0	0	0	3	0	0	0	0	0	3	3	3	2	0	0	0	0	0	65	0	3	85	0	85	0	86	0	0	0	46	0	0	0	0	0	0	0	0	0	0	2338	10	1	1	0	1	1	1	0	0	1	0	0	0	0	0	0	0	0	0	0	0	639	55	0	2	55	0	0	0	2298	0	0	0	0	0	0	0	0	0	115	3	1	2	0	2	2	2	2	3	23	23	0	0	0	1	1	1	0	0	0	0	0	0	0	0	0	0	0	0	52	273	273	0	0	0	0	0	1002	1002	12	0	0	0	5	0	0	0	0	0	0	0	0	0	0	0	0	0	0	0	0	0	0	0	0	0	0	0	0	0	1	0	100	0	87	0	0	0	1	3	0	3	18	0	0	0	1	1	0	0	0	0	0	0	0	0	0	0	3615	1	0	0	23	0	5	0	0	0	0	273	273	36	8	23	13	17	0	11	11	15	0	2	0	0	3	6	2	4	4	0	0	0	0	0	0	0	0	0	0	0	0	2	0	12	0	0	1	133	0	0	23	23	15	15	15	0	0	7	0	0	0	1	1	0	0	1	0	0	0	1	0	1	0	0	0	0	0	1580	0	0	376	6	2	0	0	0	0	0	0	359	30	1	0	0	0	0	0	0	0	0	0	1	1	1	2724	0	0	2724	27	1	1	0	0	884	0	0	0	884	881	0	1	1	0	1	0	0	0	1	0	1	33	1	0	10	7	12	1	12	12	12	12	12	0	0	1	25	1	0	1	1	1	1	1	1	1	1	1	0	1	1	0	0	0	0	0	0	0	0	0	0	1	0	0	0	0	112	1	2	0	0	1	2	0	0	25	25	1	0	0	0	27	25	0	0	0	0	0	0	1	0	0	5	0	273	0	0	0	0	273	509	0	0	1	0	1	1	0	0	0	0	0	0	0	21	93	93	93	732	0	0	0	0	0	0	5	5	0	0	0	1	0	5	2	1	0	0	3	3	2	0	0	0	2	3	2	2	0	0	0	0	20	36	1	0	0	0	0	0	0	273	0	0	165	0	0	0	0	0	3	0	0	0	0	0	1	0	1	0	0	0	0	0	0	0	0	0	0	2025	2026	24	0	0	0	0	0	0	0	0	0	1	0	0	0	0	0	2	0	437	0	4	4	1	0	0	1	0	0	0	0	0	0	0	0	0	0	1	0	0	0	0	0	0	0	0	0	0	39	1	1	0	4	4	0	16	3	3	299	19	1	0	0	0	3	3	0	3	4	4	4	1	14	10	0	0	0	20	0	0	0	0	0	0	0	0	3252	0	0	0	1	0	0	0	0	1	0	0	1	0	0	1	0	0	0	0	0	0	0	0	2	0	0	0	0	0	0	0	0	0	0	0	1	0	331	0	60	0	20	0	0	0	20	20	20	0	0	60	0	0	0	0	0	0	0	0	0	0	5	0	0	0	0	0	0	0	0	247	0	0	0	0	59	59	0	0	0	0	0	316	321	326	326	5	10	316	0	0	0	332	332	0	0	0	0	0	2	28	28	3	0	2	2	274	1	33	1	0	0	0	3	0	0	0	0	48	49	8	8	76	76	59	63	0	318	0	0	0	13	0	0	0	0	0	8	111	244	109	110	108	108	67	10	14	0	0	0	0	7	147	12	664	0	0	0	1600	0	1600	58	0	0	1	2	0	0	0	1	1	2	2	9527	8	0	0	0	0	39	0	0	0	0	0	0	0	0	6	0	0	0	18	0	0	0	0	0	0	0	0	6	0	0	0	0	18	0	0	412	0	0	0	0	0	0	0	0	0	3832	3832	3831	3832	0	0	3832	31	0	305	0	0	0	0	0	0	0	0	0	1	1	0	0	0	1	1	0	1	0	0	0	0	0	0	0	0	0	1	0	0	0	0	0	1	1	0	0	0	0	1	0	1	3	0	2	2	0	1	0	19	0	0	0	0	0	0	0	0	0	0	0	0	0	0	0	0	0	0	0	0	0	0	0	0	1	0	0	0	3	0	0	0	0	0	0	0	0	0	0	1	0	0	1	1	1	0	0	1	0	0	76	0	0	507	513	0	0	3	3	0	0	0	1980	0	0	0	0	0	2	0	0	0	0	2	2	0	0	0	0	0	0	0	0	0	0	1	0	0	0	0	2	0	0	0	0	0	0	0	1	205	0	0	0	42	1	1	43	0	17	10	214	214	0	0	214	0	0	0	0	0	0	0	1	0	0	0	0	0	1	0	0	0	149	0	1	149	66	66	53	54	55	299	300	586	586	0	0	4	40	1	2	0	2	2	0	1	3	0	44	2	0	0	1	282	0	0	13	25	295	0	14	296	0	10	0	0	36	0	13	15	25	14	17	14	0	14	0	0	0	0	0	0	0	0	0	0	0	0	738	29	3	4	4	6	1	7	7	1	0	0	0	1	0	5	0	0	25	0	18	23	0	0	0	0	1	5	5	3	0	4	8	1	15	16	1	0	0	0	0	0	0	0	0	0	0	0	0	0	0	0	0	0	0	0	8	7	0	0	0	0	0	8	5	0	0	0	0	0	0	0	837	0	0	0	0	5	3	8	0	0	85	0	0	0	0	0	0	0	0	0	0	0	0	0	0	0	1	1	0	0	0	0	1	1	1	0	0	11	0	0	0	0	0	0	0	0	0	0	0	0	0	0	0	0	0	0	0	0	0	18	0	1980	0	0	329	28	90	0	329	325	118	28	0	0	0	0	0	0	0	1	1	1	76	0	0	0	0	0	0	0	1	1	1	0	0	0	0	638	638	641	642	0	0	0	708	507	0	0	1181	1181	1200	1245	1281	1283	1283	1947	1980	317	5	0	0	0	0	273	0	0	1169	0	0	0	1	0	0	0	0	0	0	0	0	0	0	0	0	0	0	0	0	0	0	0	0	0	88	0	0	2	0	0	3	0	0	0	0	0	0	0	0	0	0	0	0	0	0	0	764	71	0	0	0	0	0	2	58	81	0	23	0	81	0	1	82	0	0	0	0	0	0	0	0	0	0	0	0	0	0	0	0	0	36	18	18	14	4	4	4	2	2	0	5	0	5	5	5	0	0	0	0	1	83	0	0	0	0	0	0	0	0	0	0	0	0	0	0	0	0	0	0	0	0	31	77	0	1	0	0	0	0	0	0	0	0	0	0	0	0	0	0	0	0	0	0	1	0	0	0	0	0	1	0	0	1	1	0	5378	0	2	1	1	1	0	100	23570	5378	0	0	0	0	0	0	0	0	0	0	0	13	15	0	0	1	1	0	1	0	0	0	0	0	11	0	1	0	4	10395	0	3383	3383	0	3383	0	0	3381	0	3383	3382	1	0	0	1	13	0	0	0	0	9	229	3952	247	0	0	0	0	0	0	0	0	0	2	2	0	0	0	0	0	0	0	3	27	0	0	0	1	1	1	1	0	0	0	0	0	1	1	1	0	0	2047	2130	2043	2044	2043	2043	2044	2047	2044	2044	28	0	0	0	0	4	0	4	1	1	0	0	3	0	0	0	2	3	0	1	1	0	1	0	0	0	0	0	0	4	0	0	0	0	0	4	5	0	42	4	0	0	0	43	0	0	0	0	2	0	5	3	204	0	0	0	0	0	0	0	2	3	6551	3	0	5382	2	0	21	0	0	0	0	0	0	0	0	0	1	0	0	1	7	0	0	0	0	0	75	0	0	2	0	20	22	22	0	0	0	0	0	0	0	1	0	0	43	1	1	0	1	1	0	763	0	0	0	0	0	0	0	0	0	0	0	1	0	0	0	0	0	0	0	0	0	0	0	0	0	0	0	0	0	0	0	1	0	0	0	0	0	2	0	11	0	0	0	0	0	0	0	0	0	0	0	0	0	0	0	1663	1549	11	1538	101	101	33	0	3362	1696	0	0	0	0	0	0	0	0	1	0	0	0	0	0	0	0	0	0	0	0	0	0	0	0	2	0	0	62	65	9	3	1	1	0	1	1	1	8	0	0	0	0	0	0	0	0	0	0	0	0	0	0	152	152	0	0	2296	2296	2296	2296	2296	2296	2296	2296	2296	2296	66	0	0	0	0	0	0	3	3	0	0	0	2	2	2	0	21	0	0	0	0	0	0	0	0	0	0	0	0	1	3592	0	4	1	0	0	8	0	0	220	4	1	29	30	0	30	45	4	30	247	0	0	0	0	0	0	0	0	0	0	710	1	1	0	0	138	0	138	0	4900	137	0	471	508	554	621	627	4579	4900	0	0	0	0	0	0	0	9	8	1	0	0	0	0	0	0	437	0	0	1	1	0	0	451	14	89	14	8	3	91	89	0	0	0	91	0	0	0	0	0	0	0	0	0	2	0	0	0	0	0	0	0	0	0	0	35	35	0	0	0	0	9	5	0	0	1	3	4	4	0	0	0	2338	2338	2338	2338	2338	2338	2338	0	0	0	0	0	0	0	0	0	0	0	0	5	5	0	5	5	5	557	1018	0	3	3	0	562	560	0	562	0	0	0	0	0	1	0	0	0	0	1	0	0	3	3	3	3	4	0	0	0	4	9	28	0	36	36	0	7	56	0	213	0	2	2043	143	0	0	1	0	23579	23579	23579	23579	23579	0	0	46	0	3	43	3	32	3639	0	0	57	0	1	0	0	0	0	0	0	0	0	0	0	0	1	0	0	3	5	8	0	8	1	12	20	20	28	0	22	0	1	0	0	2	0	2	0	0	0	386	1	728	2	25	0	0	0	509	509	0	2	507	507	0	3	510	0	0	0	0	0	0	0	0	0	0	0	0	0	64	0	2	0	0	0	0	0	1	0	738	0	0	25	0	0	0	0	0	0	0	265	0	2	0	4	0	0	0	0	10	395	1	1	1	13	159	395	128	39	0	0	1	1	1	1	0	1	1	0	0	0	5	0	0	0	0	0	0	433	1	0	432	0	1	19	0	0	0	0	1	0	0	1	1	2	0	0	1	1	0	0	81	77	10	0	0	0	0	0	0	35	35	16	0	0	0	0	5	0	0	0	2	2	0	9	1	1	1	1	0	0	0	0	18	3	3	3	3	0	0	3	0	6	0	0	0	0	0	0	0	2	5	0	0	5	0	0	1	0	0	90	0	0	0	123	138	138	138	0	0	109	123	253	253	0	0	17	16	0	28	225	208	205	3	2	0	14	1137	44	0	0	44	0	0	892	44	3	0	0	0	0	0	0	0	0	0	0	0	214	39	214	213	0	213	31	0	1	27	197	1	1	1	198	5	22	9	0	0	0	7	0	0	0	3	0	0	0	0	0	0	3	0	0	0	3	3	0	0	0	0
Subgingival_plaque	SRS016333	0	0	0	0	0	12	4	12	0	0	12	0	0	0	0	0	1	4	0	0	0	0	0	0	0	1	1	0	0	12	0	0	0	1	0	0	0	0	0	0	0	0	0	0	0	0	0	0	0	0	0	407	407	0	0	210	407	407	407	407	407	0	0	0	0	0	0	7	9	68	3	2	1	1	1	0	1	156	0	0	0	0	0	0	1	1	0	0	0	0	129	0	256	129	256	256	0	256	2	0	0	0	0	0	0	0	0	0	0	0	0	0	0	0	0	0	0	0	0	270	0	0	0	0	0	0	0	0	0	0	0	0	0	0	0	0	0	0	0	0	0	0	0	0	0	0	0	0	0	0	0	0	0	0	0	0	0	0	0	0	37	28	28	15	13	67	67	82	113	113	71	0	0	184	184	0	0	0	0	0	0	0	0	0	0	1195	1	0	0	0	0	0	0	0	0	0	0	0	0	0	0	0	0	0	0	0	0	0	0	0	0	0	0	0	1	0	0	0	26	42	1	0	0	69	68	1	1	0	0	0	0	0	270	270	0	0	0	0	0	0	0	0	0	0	0	0	0	0	0	0	0	0	0	0	0	0	0	0	0	0	0	0	0	0	17	17	17	0	0	0	0	0	1	1	0	0	0	0	1	0	1	1	1	1	0	14	0	0	0	0	0	0	0	0	0	0	0	0	0	0	1	0	0	0	0	0	0	0	0	0	0	0	0	64	64	64	64	64	64	64	0	64	0	256	0	0	64	256	0	0	0	0	0	0	0	0	0	0	79	79	79	79	2	0	1	0	0	0	0	0	0	1	450	0	1	0	0	43	0	0	450	450	450	450	450	0	0	0	0	0	0	0	0	0	0	0	0	1	19	0	1	1	9	9	9	28	28	3	0	1	2	0	0	0	1	1	0	0	0	0	0	0	0	0	0	0	0	0	0	0	0	0	0	0	0	0	0	0	0	3	41	41	0	0	39	0	5	39	0	0	34	0	407	26	0	26	6	6	34	8	0	1	0	75	70	0	84	181	181	70	218	0	230	146	0	0	0	0	18	0	0	0	0	0	0	0	0	0	0	0	0	0	0	0	0	0	0	15	0	0	0	0	0	0	0	0	0	0	0	1	29	0	29	29	29	29	26	29	29	3	0	1	2	0	0	26	0	0	0	0	0	0	0	0	0	0	0	0	0	34	0	0	0	0	0	0	0	0	0	1	1	0	1	0	1	0	0	0	1	0	0	0	0	0	1	1	0	1	1	0	0	0	1	1	1	1	39	39	38	38	447	440	146	146	335	188	171	51	189	0	0	0	0	0	0	0	0	0	0	0	3	0	0	0	0	5	0	0	0	0	450	0	0	0	0	0	0	0	0	0	0	0	0	0	0	3	1	0	0	0	0	0	0	0	0	0	0	0	0	0	0	0	0	0	0	9	8	5	0	0	0	0	0	1	1	1	6	6	0	0	0	0	0	2623	6	2623	1	0	0	0	0	0	1	0	1	0	0	0	0	0	0	0	0	0	0	0	0	4	0	0	2	2	0	2	1	1	0	0	2	2	0	0	0	0	0	0	0	0	0	0	0	0	0	0	0	0	0	0	0	34	34	0	0	0	0	0	0	0	0	2	3	0	0	0	1	0	2	1	56	56	5	5	135	135	135	0	1	135	0	5	5	891	0	0	0	0	0	0	0	0	0	3	0	0	0	0	0	0	0	0	0	30	0	0	356	2	1	3	0	1	1	4	360	76	2	0	0	2623	7143	0	0	252	0	0	0	252	252	252	133	23	0	0	0	134	134	134	0	0	0	0	0	0	0	0	0	0	0	0	0	110	99	97	4	1	93	0	0	0	0	0	0	0	0	0	0	0	0	0	0	0	0	0	0	0	0	0	0	0	0	24	0	0	0	0	0	0	0	0	0	0	0	0	0	81	81	81	0	0	0	81	0	0	1	0	0	0	0	0	0	0	0	0	0	97	0	0	0	0	1	1	0	263	0	0	0	0	0	0	0	0	0	0	2	4	0	0	0	0	0	0	0	3	0	0	0	0	0	0	0	0	0	0	0	0	0	1	0	0	0	0	6	4	0	0	0	0	0	0	2	0	0	0	0	0	0	0	0	217	0	0	1	1	1	0	218	1	4	0	2	10	0	10	0	5	0	233	210	15	12	0	12	12	12	12	0	0	0	0	0	0	0	0	0	0	0	0	0	0	0	0	0	0	0	0	0	0	0	0	0	0	1	0	0	584	0	0	0	0	0	0	0	0	0	8	7	0	1	12	10	9	1	0	0	0	0	0	0	0	0	0	0	0	0	0	63	63	0	0	0	1	0	63	59	89	0	102	112	147	0	0	146	0	0	0	0	4	3	1	0	4	11	7	19	15	0	0	0	0	0	0	0	0	0	0	0	0	1	0	0	0	0	1	1	0	0	2	0	0	0	0	0	14	14	14	0	863	0	0	0	0	0	0	0	0	0	0	0	0	0	0	0	0	0	0	0	0	0	0	0	2	2	0	2	0	0	4	4	0	0	4	4	4	4	0	0	0	0	0	0	0	0	0	0	0	270	0	449	0	10	8	0	0	0	0	0	0	0	0	0	0	0	0	0	0	5	0	0	6	0	0	8	8	8	31	31	39	42	21	0	38	0	0	1	16	0	270	0	0	0	0	0	0	0	0	0	0	0	2	2	0	0	0	0	0	0	131	131	71	19	18	17	131	130	0	130	0	0	1195	0	0	1193	0	0	0	0	0	0	0	0	0	0	0	0	0	0	0	351	0	0	0	0	2	0	0	0	2	0	2	0	0	0	0	0	0	0	0	0	0	0	1	0	64	0	1	0	0	251	14	14	36	32	32	4	0	0	50	14	1	1	1	1675	0	0	0	0	0	0	1	1	15	15	15	0	0	0	15	0	0	0	0	0	0	2	118	270	0	0	0	0	0	0	0	0	0	2	4112	4112	0	0	0	449	449	449	449	0	449	0	0	0	0	0	0	0	0	0	0	0	0	1573	12	0	151	0	59	0	2	0	0	0	0	0	0	0	0	0	0	0	0	0	0	0	0	0	0	0	0	0	0	0	0	0	0	0	0	0	0	0	6	6	6	0	0	0	0	0	6	0	0	0	0	0	0	0	0	32	0	31	0	0	0	0	0	4	60	16	0	0	0	0	0	0	0	0	0	0	0	0	0	0	0	0	0	0	0	0	0	0	0	0	1	1	1	1	1	1	1	1	1	1	1	1	0	0	0	0	0	0	140	0	0	0	10	10	0	0	0	0	0	0	0	0	0	0	0	0	6	6	0	0	0	0	0	0	0	0	0	0	0	0	1028	0	271	1	0	0	0	0	0	0	0	0	0	0	0	0	0	0	0	0	0	0	0	0	0	0	0	0	0	0	0	0	0	0	0	8	8	0	0	0	0	0	0	0	0	0	0	0	0	0	6	0	0	6	0	0	1	0	0	0	0	0	0	0	0	0	0	0	0	0	1	0	4520	1	0	0	1542	0	0	4	0	0	0	0	0	1	2	0	18	17	0	0	0	0	1	1	0	1	1542	0	0	1	1	0	0	0	0	0	0	0	0	0	0	4110	1	3	0	3	0	0	1	1	1	1	1	0	0	0	446	446	75	75	0	0	3	0	0	0	0	0	0	0	0	0	0	0	0	0	0	0	0	0	0	0	0	0	3	3	0	0	0	0	0	3	0	0	2	0	0	0	0	0	0	2	0	0	0	136	0	0	0	0	0	0	0	0	0	0	0	0	0	0	0	0	0	0	0	0	0	0	0	0	0	0	0	34	1	0	0	2	2	0	0	0	0	0	0	0	0	0	0	0	0	0	0	0	0	0	0	0	0	0	1	1	0	0	0	0	0	0	0	0	0	0	0	0	0	0	0	0	0	0	0	0	0	0	0	0	0	0	0	0	1	1	0	0	0	0	0	0	1	0	236	162	162	162	268	0	268	249	6	0	1	0	0	0	0	0	205	0	0	3	0	202	3	202	202	0	1	0	0	0	0	0	0	0	0	0	0	0	0	0	0	0	0	0	0	0	0	0	16	0	0	0	0	0	0	0	0	0	0	0	0	0	0	0	0	0	0	0	0	0	0	0	0	0	0	8	0	0	0	0	0	0	0	0	283	283	0	1	441	0	8	143	143	0	143	0	0	0	0	0	0	0	69	69	0	69	96	0	0	0	0	0	0	0	0	0	0	0	1	0	0	0	0	0	2	0	0	0	0	0	0	0	0	1	0	0	0	0	4	4	1	0	0	0	0	0	0	0	0	0	0	0	1	0	1	1	0	0	1	0	0	0	0	0	1	0	0	0	1	0	0	0	39	18	18	0	18	0	0	18	0	0	0	24	0	0	0	0	0	0	0	0	0	0	0	0	0	0	0	0	0	0	0	0	0	10	0	0	0	0	0	0	0	0	0	0	1	0	0	0	0	0	0	0	0	0	0	0	50	0	0	0	0	0	0	0	0	0	0	0	0	0	0	0	0	0	0	0	51	0	6	0	0	0	0	0	6	0	0	0	0	0	0	0	0	0	0	0	0	0	0	0	0	0	0	0	1	0	0	0	26	0	2	30	63	0	0	0	0	0	0	0	0	0	0	0	0	0	0	0	0	0	0	0	0	0	0	0	0	0	0	0	0	0	0	0	0	16	0	0	0	0	0	0	0	0	0	64	32	0	1	0	0	0	0	0	0	0	0	0	0	0	407	0	0	0	0	0	407	1	0	0	0	0	0	0	0	0	0	0	0	0	0	0	0	0	0	0	0	0	0	0	0	0	0	0	199	199	0	4	182	182	199	182	0	0	0	0	0	0	0	0	0	0	0	0	0	0	0	70	7	63	57	6	0	27	30	28	29	231	231	231	159	159	59	100	16	0	0	0	0	0	0	0	0	0	0	1	0	0	17	1	0	0	0	0	21	38	59	59	0	0	0	0	0	0	0	0	0	0	1	66	66	0	66	253	253	0	0	0	0	0	33	33	0	0	0	0	0	0	2	2	2	2	0	0	0	0	0	0	0	0	0	0	0	0	0	0	0	0	0	0	0	0	0	0	0	0	6	0	0	0	51	127	39	0	39	39	0	28	28	0	10	10	0	10	10	0	10	0	0	0	140	0	0	0	0	0	0	0	0	0	0	0	1675	0	1675	0	1581	1581	0	1675	0	0	0	0	0	0	0	0	0	0	258	1	257	256	230	195	195	2	1	0	0	0	0	0	0	0	0	0	0	0	0	0	0	0	0	0	0	0	0	0	0	0	0	0	522	0	209	2	0	0	0	0	0	0	0	0	0	0	0	0	0	0	0	0	0	0	0	0	0	0	0	34	303	34	34	0	34	34	34	34	0	47	0	0	9	9	9	1	1	0	0	0	0	0	1	1	0	0	0	0	0	0	0	0	0	0	0	0	0	0	0	0	0	0	0	0	0	0	0	0	0	0	0	1	0	0	1	2	2	0	3	0	0	0	0	0	0	0	0	0	1	0	0	0	0	0	0	0	0	23	0	0	0	0	21	21	21	0	0	247	14	0	0	0	233	233	0	0	0	0	0	0	71	0	0	0	0	0	0	0	0	0	0	0	0	0	0	0	0	0	0	0	0	0	0	0	0	0	0	0	0	1	0	0	0	0	0	0	0	0	0	0	0	0	0	0	1573	1568	1046	1568	1046	1046	0	0	0	0	0	0	0	0	0	0	1	0	0	0	0	0	0	0	0	0	0	0	1	0	2	3	1	3	3	0	0	3	0	0	297	297	114	114	4	1	1	1	1	1	41	0	0	0	0	1	0	0	0	0	0	0	1	0	0	0	0	607	0	0	0	0	0	0	0	0	0	0	0	0	607	0	0	0	0	0	0	0	0	0	0	0	0	0	0	0	0	0	0	0	0	0	0	19	0	0	0	0	0	0	0	0	0	0	0	0	0	0	0	0	407	407	118	407	0	0	224	0	1	0	0	0	0	0	0	0	0	0	0	3	0	3	3	0	0	0	0	0	0	0	0	0	0	0	0	0	0	0	1	0	0	0	0	0	0	0	0	0	0	0	0	0	0	0	0	0	0	0	0	1	0	0	0	0	0	0	0	0	0	0	70	0	46	46	1	6	6	70	64	1	0	0	0	0	0	0	0	0	0	0	0	0	0	0	0	0	0	0	0	0	0	0	0	0	0	0	0	0	0	0	0	0	0	0	0	0	0	0	0	1	1	0	0	0	1	0	0	1	0	0	0	0	0	1042	450	1042	1042	1042	0	1042	1195	0	1195	1195	0	0	0	0	0	0	0	5	0	0	0	0	0	0	0	0	0	0	0	0	0	0	0	0	0	0	0	0	0	0	0	0	0	16	0	16	0	16	0	16	8	8	6	0	0	0	6	6	6	6	0	0	0	17	0	0	0	0	3	0	0	585	0	0	584	0	584	584	584	584	584	584	0	0	0	1	0	0	0	0	0	1	0	0	0	1	0	0	0	0	0	0	0	0	0	2614	2614	0	0	1066	0	0	0	0	0	0	0	0	0	0	0	0	0	118	0	0	25	93	0	1773	0	0	0	0	0	0	0	0	2617	93	93	92	92	92	93	93	0	80	0	0	0	0	0	0	0	0	0	0	0	0	0	0	0	0	0	0	0	0	0	0	0	0	0	0	0	0	0	0	0	0	0	0	0	0	102	36	0	0	0	0	362	0	0	0	46	0	0	0	94	0	0	0	94	0	0	0	1	0	0	2	0	0	0	0	0	0	0	0	1	0	0	891	891	891	891	891	893	2568	2568	2568	0	0	0	0	0	0	0	0	0	0	0	0	0	0	0	0	0	0	0	0	0	177	177	0	57	58	137	165	31	34	0	0	0	1	0	0	0	0	0	1	0	0	0	0	0	0	1	0	1	0	0	1	2	2	0	1197	0	0	0	0	0	0	0	0	0	0	0	0	0	0	0	0	0	0	0	0	0	0	0	0	0	25	0	0	0	0	0	1028	626	626	626	629	626	626	629	629	0	0	0	0	0	0	0	0	0	0	0	0	0	16	0	0	0	0	0	0	0	0	0	11	16	10	0	0	41	0	0	0	0	0	11	0	0	0	0	1065	1065	0	1065	1050	1050	155	895	1066	1066	0	0	0	0	0	0	0	0	1	0	1	71	0	0	0	0	0	0	4519	0	0	0	0	0	1	0	0	944	944	944	944	1028	944	0	0	0	0	0	1	0	0	1	0	584	0	0	0	0	0	0	0	0	0	0	0	0	0	0	0	0	0	2	1	0	1	0	1	0	0	0	1	0	72	2	90	0	92	84	84	84	44	82	39	40	0	0	0	1	0	0	0	0	0	0	1	0	0	0	0	0	1	0	0	0	0	0	0	1	0	143	143	0	0	0	0	0	0	79	79	0	0	0	1	0	67	67	407	0	918	468	471	934	934	16	0	37	174	173	194	542	549	175	369	1567	0	0	0	1581	0	0	0	0	0	0	0	0	0	0	0	0	0	0	9889	9888	9888	0	9888	9888	883	630	2745	3	0	1	426	0	0	3	0	270	0	0	2	2	0	0	0	0	0	4	4	4	4	0	0	0	4	0	0	0	0	0	0	0	0	0	0	0	0	0	0	1	0	0	1	1	1	0	0	0	0	4	0	0	0	0	0	0	0	0	0	0	0	0	0	0	0	0	0	0	5	0	0	0	0	0	0	0	0	0	0	0	0	0	0	0	3	3	3	0	3	3	0	7	0	0	0	0	407	0	0	0	0	407	407	5	5	0	0	0	0	0	0	0	0	0	0	0	0	0	0	0	0	0	0	0	0	0	0	1	1	0	0	0	0	0	0	0	1	129	0	0	0	0	1	0	0	122	50	47	0	1	46	45	4	0	0	171	124	0	0	0	0	0	0	0	0	0	0	0	0	0	0	0	0	0	138	0	0	0	138	138	0	13	0	0	28	0	18	28	0	0	2	30	0	0	36	34	0	0	0	0	0	0	0	0	0	0	1	1	1	1194	0	0	1	0	0	0	0	207	0	0	0	79	0	0	0	0	0	0	0	0	1	2	1	0	0	0	0	0	0	1	0	0	0	0	0	1	1	1	0	1	0	0	0	80	1	0	0	0	0	0	0	0	0	0	0	0	2614	10	11	0	0	440	180	24	24	156	156	6	1	1	7	0	92	0	1	0	0	0	0	0	0	0	0	0	0	0	0	0	0	0	0	1	0	0	0	0	0	0	0	0	0	95	89	34	89	34	0	0	34	0	0	0	0	0	0	0	0	0	0	0	0	0	0	42	0	0	0	0	0	1	0	252	0	2	2	0	0	2	138	151	151	0	0	59	56	59	61	61	59	60	64	0	0	0	0	0	0	0	0	0	0	0	0	0	0	0	0	0	0	0	0	79	79	79	0	79	0	0	0	0	0	0	450	450	450	450	0	0	450	0	0	0	0	0	0	0	0	0	0	0	0	0	0	0	0	0	0	0	0	0	0	0	1	0	0	0	0	169	0	10	0	17	17	0	0	0	0	0	0	13	0	0	0	197	13	13	1	0	0	0	0	0	0	0	0	0	160	0	0	0	31	0	0	0	0	0	0	0	0	0	450	0	0	0	0	1	0	1	1	1	41	0	0	0	0	0	0	34	0	0	0	0	17	1	0	0	0	0	18	18	0	0	0	39	0	0	0	0	0	0	39	0	0	2	0	31	0	38	38	0	26	9	0	362	272	26	26	26	260	0	0	2	3	0	0	0	0	0	0	0	0	0	0	0	4110	3	0	0	0	0	0	0	0	0	0	0	0	0	0	0	0	0	0	0	0	0	0	4520	0	0	0	0	0	0	0	0	1	1	1	0	1	0	0	7	0	0	4	0	0	3	38	4	0	0	0	0	0	17	0	1	17	0	0	92	105	91	92	34	0	80	0	0	0	0	0	1	1	0	0	0	0	0	0	0	0	0	0	0	0	0	0	0	0	0	0	0	0	0	10	10	0	10	0	171	0	0	0	0	0	0	0	0	0	0	0	23	0	0	4	4	0	0	4	0	0	0	0	0	0	70	0	0	1	0	0	0	0	0	0	0	243	243	243	100	0	0	0	2	0	0	0	0	0	0	0	0	0	0	0	0	0	0	0	0	0	0	0	0	0	0	70	34	0	0	0	0	0	2	2	0	0	6	4	0	0	0	0	0	568	568	568	568	205	206	568	0	568	0	46	390	0	0	122	152	6	89	89	1	6	1	152	181	1	0	0	0	0	0	18	0	0	1	0	0	0	1	1	0	1	1	2	0	0	0	0	0	0	0	0	198	0	1	1	0	0	0	0	0	0	29	30	0	0	0	30	0	0	0	0	0	141	588	531	11	6	0	0	0	0	0	0	0	0	0	0	0	0	0	0	0	0	0	0	0	0	0	0	0	0	0	25	0	0	1	2	0	0	0	0	0	0	0	11	0	0	0	0	0	0	0	0	0	0	0	0	1	0	0	0	0	0	0	0	0	0	0	0	0	0	0	0	0	0	0	0	0	0	0	0	0	0	2	92	0	0	0	0	1	0	0	0	0	0	0	0	0	0	0	0	0	1	1	0	0	0	0	0	0	0	0	1	1	69	1	3	231	69	0	0	143	143	143	143	0	0	0	0	72	0	0	0	0	0	2	0	0	0	1	1	0	0	0	1	0	1	0	0	0	0	0	0	0	0	0	0	0	0	1	1	1	0	1	0	1	1	5	72	15	6	0	0	1	1	0	6	15	15	6	14	0	0	0	0	0	0	0	1	0	5	0	349	349	0	7	0	1	0	0	6	10	0	0	0	1	0	0	0	0	0	0	0	0	0	0	0	8	0	0	0	0	6	0	0	202	0	0	0	0	0	202	0	0	890	0	0	2	0	0	0	0	0	0	0	0	0	0	0	0	0	0	0	0	0	0	1	1	891	1	0	0	0	0	0	0	0	0	8	0	0	0	0	1	0	0	0	30	30	0	0	0	1	0	356	244	57	54	187	187	186	164	95	891	0	0	0	0	0	0	1	1	0	1	1	2	0	0	0	0	0	0	0	0	0	0	0	0	1	0	0	0	1	1	0	0	1	1	0	135	1	269	0	0	0	0	0	0	0	0	0	0	0	0	0	21	21	21	21	0	0	0	0	4	12	0	4	0	0	0	0	80	12	0	0	0	0	0	0	0	0	0	0	0	263	263	0	0	0	0	0	0	0	3	0	0	0	271	0	6	6	0	0	0	0	0	839	0	0	0	0	0	0	0	0	0	0	0	0	0	0	0	252	0	0	0	0	0	0	0	0	0	0	217	0	0	3	3	0	5	198	214	0	6	1	1	0	0	0	0	0	0	0	0	0	0	0	0	0	0	0	0	0	0	0	0	0	0	0	0	0	0	0	0	0	0	0	0	0	0	0	0	0	0	0	136	0	0	0	1	626	629	1	0	0	0	2	0	0	0	0	0	0	15	0	0	0	0	0	15	0	0	0	162	162	5	74	63	69	0	19	0	0	0	1	0	0	0	0	0	1	0	1042	0	0	0	0	0	1	0	0	0	0	0	0	0	0	0	0	0	0	1	0	0	0	1	1	0	0	1	1	1	0	0	169	0	0	0	1	1	0	0	0	0	0	0	0	0	0	0	0	1	0	0	0	0	0	1	0	0	1	0	172	0	0	2	2	0	2	2	1	0	0	0	5	0	11	0	2	1	1	0	0	0	0	0	0	0	0	0	0	0	0	0	0	0	0	8	0	0	3	3	3	3	0	0	0	0	0	3	0	0	4	0	4	13	4	1	75	97	0	79	18	274	0	2	0	0	0	0	0	2568	0	0	0	0	0	0	0	0	0	0	0	0	0	0	0	0	0	0	0	0	0	30	2	0	0	2	76	76	2	360	0	0	0	0	0	0	0	0	0	141	1	0	1	1	1	1	1	1	1	2	2	0	0	0	0	0	0	0	0	0	0	0	0	0	0	0	0	0	0	253	450	450	0	0	0	0	0	1478	1478	110	1	0	0	0	0	0	0	50	50	50	51	0	3	0	1	0	0	0	0	0	0	0	0	0	0	0	0	0	0	0	0	0	0	0	0	0	0	0	0	0	0	2	0	0	0	0	0	0	0	0	0	0	0	0	0	0	0	4112	0	0	0	0	0	0	0	0	0	0	449	449	2	3	2	0	4	0	3	3	0	0	0	0	0	0	0	0	1	1	0	0	0	0	0	0	0	0	0	0	0	0	1	0	5	1	0	1	0	0	0	16	16	5	16	16	0	0	2	0	0	0	0	0	0	0	0	0	0	0	0	0	0	0	0	0	0	0	216	0	0	99	101	59	0	0	0	0	0	0	97	16	0	0	0	76	522	522	522	0	0	0	0	0	0	209	0	0	209	1	0	0	0	0	253	0	0	0	253	243	0	0	1	0	0	0	0	0	0	0	0	16	1	0	0	0	0	0	0	0	0	0	0	0	0	0	3	0	0	0	9	10	9	9	9	9	9	9	1	9	0	0	0	0	0	0	0	0	0	0	0	6	1	0	0	0	140	0	7	0	0	0	7	0	0	2	2	0	0	0	0	2	2	0	0	0	0	0	0	0	0	0	0	0	450	0	0	0	0	449	223	0	0	0	0	0	0	0	0	0	0	0	0	0	0	69	70	70	100	0	0	0	0	0	0	0	0	0	0	0	0	0	0	0	0	0	0	0	0	0	0	0	0	0	0	0	0	0	0	0	0	448	1017	40	0	0	0	0	0	0	449	0	0	123	0	0	0	0	0	0	0	0	0	0	0	0	0	0	0	0	0	0	0	0	0	0	0	0	281	283	18	1	1	1	0	0	0	0	0	0	0	0	0	0	0	0	84	0	168	0	1	1	0	0	0	0	0	0	0	0	0	0	0	0	0	0	0	0	0	2	2	2	2	0	5	5	0	28	0	0	0	0	0	1	0	1	1	2	1	0	0	0	0	32	32	0	32	32	32	32	0	135	133	0	4	4	1	4	0	0	0	0	0	0	0	10	0	0	0	0	0	0	0	0	10	0	0	11	0	0	15	58	58	39	40	39	39	0	39	0	0	0	0	0	0	0	0	0	0	0	0	0	0	2	0	1	0	1	0	0	0	1	1	1	0	0	1	0	3	0	0	0	0	0	0	0	0	269	34	1	0	1	0	34	34	0	14	0	0	0	0	6	6	0	0	0	4	0	3	3	3	3	0	0	3	0	0	0	3	3	0	0	0	0	0	84	1	1	4	0	1	1	21	3	16	0	0	0	39	0	0	0	0	1	3	4	0	0	23	23	4	4	0	151	0	0	0	13	0	0	0	0	0	0	0	0	0	0	0	0	0	0	0	0	0	0	0	1	69	0	261	0	0	1	199	0	199	0	0	0	0	0	0	0	0	0	0	0	0	2617	1	0	0	48	53	0	0	165	48	165	0	0	0	0	1	0	0	0	35	0	0	0	0	0	0	0	0	1	0	0	0	0	34	0	0	26	0	0	0	0	0	0	0	0	1	199	200	199	199	0	0	200	5	0	26	42	0	0	41	0	42	42	0	0	14	14	1	0	0	1	1	1	0	1	0	0	0	0	0	0	2	0	289	0	0	0	0	0	231	289	0	0	0	0	0	0	0	0	78	0	0	78	5	0	134	0	0	0	0	0	0	0	0	0	0	0	0	0	0	0	0	0	0	0	0	0	0	0	0	3	0	0	0	1	0	0	0	0	0	0	0	0	0	0	0	0	0	0	0	0	0	0	0	0	0	23	0	0	193	224	0	0	0	0	0	0	0	262	0	0	0	0	0	0	0	0	0	0	0	0	0	0	1	0	0	0	1	0	0	0	1	0	0	0	0	0	0	0	0	0	0	0	0	0	195	0	0	0	1	0	0	1	1	2	0	1581	1581	0	0	1581	0	0	0	0	0	0	0	0	0	0	0	0	0	0	0	0	0	252	0	0	250	2	2	0	0	2	2	2	2	2	0	0	0	3	0	0	0	0	0	0	0	0	0	3	0	0	0	0	70	0	0	3	2	73	0	1	73	1	12	0	1	79	0	0	0	2	1	0	1	0	1	0	0	0	0	0	0	0	0	0	0	0	0	1	1	0	0	0	0	0	0	0	1	0	0	0	0	0	354	0	0	0	0	2	2	0	0	0	0	0	0	0	29	0	33	408	79	564	568	3	0	0	0	0	0	0	0	0	0	0	0	0	0	0	0	0	0	0	0	0	0	0	0	0	0	0	0	0	1	1	1	1	0	1	1	918	1	1	2	2	17	5	22	0	0	209	0	1	1	1	0	0	0	0	0	0	0	0	0	0	0	0	2	0	0	0	0	0	0	0	0	0	16	0	0	0	0	0	0	0	0	0	0	0	0	0	0	0	0	0	0	0	0	0	35	0	262	0	11	12	16	60	0	12	12	76	16	0	0	0	0	0	0	0	0	0	0	0	0	0	0	0	0	0	0	0	0	0	0	0	0	0	4	4	4	4	0	0	0	6	181	0	0	297	297	298	305	307	307	307	568	584	54	0	0	0	0	0	450	0	0	1197	0	0	0	0	0	0	0	0	0	0	0	0	0	0	0	0	0	1	1	1	0	0	0	0	0	4	1	0	0	0	0	0	0	0	0	0	0	0	0	0	0	0	0	0	0	93	0	1	0	54	0	2	0	258	3	3	4	0	1	0	4	0	0	4	0	0	0	0	0	0	0	0	2	2	2	2	0	2	2	2	0	1	1	1	1	0	0	0	0	0	0	1	0	1	1	1	0	0	0	0	0	23	0	0	0	0	0	0	0	0	0	0	0	0	0	0	0	0	0	0	0	0	72	23	0	0	1	0	0	0	0	0	0	0	0	0	0	0	0	0	0	0	0	0	0	0	0	0	0	0	0	0	0	0	0	0	1066	0	0	0	0	0	0	0	9888	1066	0	0	0	0	0	0	0	0	0	0	0	0	2	0	0	0	0	0	0	0	0	0	0	0	0	0	0	0	2	2656	0	1046	1046	0	1046	0	0	1043	1	1046	1046	0	0	0	0	0	0	1	1	2	0	70	735	77	0	0	0	0	0	0	0	0	0	11	0	0	0	0	0	0	0	0	0	16	0	0	0	0	0	0	0	3	3	0	0	3	0	0	0	0	0	591	614	587	588	585	587	591	591	589	591	1	0	0	0	0	1	75	1	6	1	0	0	0	0	0	0	6	1	0	1	0	0	1	0	0	0	0	0	0	0	1	0	0	0	1	0	0	0	1	1	0	0	1	1	0	0	0	0	0	1	0	0	195	0	0	0	0	0	0	0	0	0	2263	0	0	1066	0	0	118	0	0	0	0	0	0	0	0	0	0	0	0	0	0	0	2	9	11	0	2	89	0	0	89	0	0	0	89	0	0	0	0	0	0	0	0	0	3	0	0	0	0	0	0	1	2	0	0	0	0	0	0	0	0	0	0	0	0	1	1	0	0	1	0	4	0	0	1	0	0	0	0	0	1	0	0	0	0	0	0	0	0	0	0	0	0	0	0	0	0	0	0	0	0	0	0	1	0	0	0	733	697	651	46	25	25	2	0	1036	805	0	1	0	0	0	0	0	0	1	0	0	0	0	0	0	0	0	0	0	0	0	0	0	0	0	0	0	0	0	0	0	0	0	0	0	0	0	4	0	0	0	0	0	0	0	0	0	0	0	0	0	0	260	254	0	0	630	630	630	630	629	629	630	630	630	630	2	0	3	0	0	0	0	0	0	0	0	0	3	1	1	0	0	0	0	0	0	0	0	0	0	0	0	0	0	0	4110	0	41	0	37	0	48	0	0	2	41	0	1	1	0	1	2	0	1	14	0	0	0	0	0	0	0	0	0	0	183	0	1	0	0	138	0	138	0	887	8	0	127	130	136	139	150	885	887	0	0	1	0	0	0	0	85	76	4	1	0	0	7	1	0	169	1	1	0	0	0	0	169	0	2	0	0	0	3	2	0	0	0	3	0	0	0	0	0	0	0	0	0	0	0	0	0	0	0	0	0	0	0	0	94	94	0	0	0	0	1	1	0	0	0	1	1	1	0	0	0	2568	2568	2568	2568	2568	2568	2568	0	0	0	1	0	0	0	0	1	0	0	0	0	0	0	0	5	5	34	80	1	86	87	1	136	121	0	136	0	0	78	0	0	0	0	0	0	0	0	4	0	1	1	1	1	0	0	0	0	0	1	0	0	1016	1018	5	50	7	0	1567	0	0	585	4	0	0	0	0	9932	9931	9932	9889	9931	7	0	3	0	0	3	0	2	4519	0	0	3	0	0	0	0	2	0	0	2	0	0	0	0	0	0	0	0	0	3	3	0	3	0	0	3	3	3	0	0	0	0	0	0	0	0	0	0	0	0	157	0	1028	0	3	0	0	0	224	220	0	27	181	181	0	0	224	0	0	0	0	0	1	1	0	0	0	1	0	0	6	0	0	0	0	0	0	0	0	0	1	0	0	0	0	0	0	0	0	0	0	70	0	0	0	7	0	0	0	0	0	1	0	0	0	0	1	1	0	0	0	0	0	0	0	0	0	0	0	0	0	0	303	0	0	0	0	0	11	167	2	1	165	0	2	0	0	0	0	0	0	0	0	0	0	0	0	0	0	0	0	0	23	23	0	1	0	0	0	0	0	92	94	0	0	0	0	0	0	0	0	0	84	84	0	0	0	0	0	0	0	0	0	0	0	1	1	1	1	0	0	0	0	0	0	0	0	0	0	0	0	10	0	0	89	0	0	0	0	0	0	20	0	0	0	2	138	138	138	0	2	2	2	70	70	9	3	0	0	0	6	64	64	62	45	0	1	0	1193	3	0	0	3	0	0	937	3	270	0	0	0	0	0	0	0	0	0	0	0	1581	28	1581	1567	0	1567	1	0	0	0	0	0	0	0	0	0	407	0	1	0	0	156	0	1	0	1	0	0	0	0	0	0	270	0	0	0	270	270	0	0	42	0
Subgingival_plaque	SRS021390	0	0	0	0	0	10	10	10	0	0	10	0	0	0	0	0	0	6	2	2	2	2	0	2	520	521	521	0	0	10	1	0	0	0	0	0	0	0	0	0	0	0	0	0	0	0	0	0	0	0	0	988	988	0	0	326	986	988	988	988	987	0	0	0	2	2	2	2	2	21	0	3	2	1	1	1	1	79	0	0	0	0	0	0	3	0	0	0	0	0	0	0	0	0	0	0	0	1	1	0	0	0	0	0	0	0	0	0	0	0	0	0	0	0	0	0	0	0	2	0	0	0	0	0	0	0	0	0	0	0	0	0	0	0	31	31	31	31	0	0	0	0	0	0	0	0	0	0	0	0	0	12	12	0	0	0	0	0	0	0	55	55	55	20	20	65	63	0	0	0	0	0	0	0	0	0	0	0	0	0	0	0	0	0	0	655	0	0	0	0	0	0	0	0	0	0	0	0	0	0	0	0	0	0	0	0	2	2	5	0	0	0	0	0	0	0	0	0	0	4	0	0	0	4	4	0	0	0	0	0	0	0	0	0	0	0	0	0	0	0	0	0	0	0	0	0	0	0	0	0	0	0	0	0	0	0	0	0	0	0	0	0	1	1	107	103	103	0	1	0	1	0	1	1	0	0	0	0	0	0	0	0	0	0	0	3	0	0	0	0	0	0	0	0	0	0	0	0	0	0	0	0	0	0	1	1	1	3	3	4	1	1	0	0	0	0	0	0	0	0	0	0	1	2	1	1	100	2	0	0	0	0	0	0	0	0	0	0	0	0	0	0	0	0	0	0	0	0	0	0	0	0	49	0	0	0	0	19	0	0	49	49	49	49	49	0	0	0	0	0	0	0	0	0	0	0	0	0	49	0	4	4	9	8	11	60	60	0	0	0	0	0	0	0	0	0	0	1	0	0	0	0	0	0	0	0	1	0	0	0	0	0	0	0	0	0	0	0	0	24	4	4	0	0	4	4	0	0	0	0	2	1	986	0	0	0	0	0	0	0	0	0	0	0	0	0	0	296	296	0	296	0	2	2	0	0	0	0	0	0	0	0	0	0	0	0	0	0	0	2	4	4	4	0	0	2	4	93	0	0	0	0	0	0	0	0	0	0	0	0	163	0	163	163	163	163	160	164	164	3	1	2	1	0	0	1	2	0	0	0	0	0	0	0	0	0	0	0	0	38	0	0	0	0	0	0	0	0	0	0	0	0	0	0	0	0	0	0	0	0	0	0	0	0	3	0	0	0	0	0	0	0	0	0	0	0	0	0	0	0	498	492	17	17	287	269	248	15	270	0	0	0	0	0	0	0	0	0	0	0	0	0	0	0	0	3	0	0	0	0	49	0	0	0	0	0	0	0	0	0	0	0	0	0	0	0	0	0	0	0	0	0	0	0	0	0	0	0	0	0	0	0	0	0	0	15	15	1	0	0	0	0	28	1	1	0	104	103	0	0	0	0	0	1385	6	1385	0	0	0	0	0	0	0	0	0	0	0	0	0	0	0	0	0	0	0	0	0	0	0	0	0	0	0	0	0	0	0	0	0	0	0	0	0	0	0	0	0	0	0	0	0	0	0	0	0	0	0	0	0	2	2	0	0	0	0	0	0	0	0	0	0	0	0	0	0	0	0	0	0	0	0	0	24	24	24	0	0	24	0	0	0	1128	0	0	0	0	0	0	0	0	0	6	0	0	0	0	0	0	0	0	0	168	0	0	80	1	0	1	0	0	0	1	81	75	33	169	0	1385	4243	0	0	0	0	0	0	0	0	0	24	8	0	0	0	24	24	24	0	0	0	0	0	0	0	0	0	0	0	0	0	165	25	25	10	10	15	0	0	0	0	0	0	0	0	0	0	0	0	0	0	0	0	0	0	0	0	0	0	0	0	1	0	0	0	0	0	0	0	0	0	0	0	0	0	3	3	3	0	0	0	3	0	0	0	0	0	0	0	0	0	0	0	0	88	26	0	0	0	0	6	1	0	971	0	0	0	0	0	0	0	0	0	0	12	269	0	12	0	0	0	0	0	1	0	0	0	0	0	0	0	0	0	0	0	1	0	0	0	0	0	0	64	2	0	0	5	0	8	8	62	0	0	2	2	0	2	2	0	0	0	0	0	0	0	0	0	0	1	0	0	0	0	0	0	9	0	5	2	11	11	0	11	11	11	11	0	0	0	0	31	0	0	0	0	0	0	0	0	0	0	0	0	0	0	0	0	0	0	0	0	0	1	0	0	414	0	2	2	0	0	2	0	0	1	1	1	0	0	2	2	2	1	0	0	0	0	0	0	0	5	0	0	0	5	5	6	6	1	0	0	0	0	6	4	376	0	11	14	9	0	0	9	0	0	0	0	1	1	0	0	0	6	5	8	6	0	0	0	0	0	0	0	0	0	0	0	0	0	0	0	0	0	0	0	0	0	2	0	0	0	0	0	4	4	4	0	91	0	0	0	0	0	0	0	0	0	0	0	0	0	0	0	0	0	0	0	0	0	0	0	0	0	0	0	0	0	7	7	0	0	6	6	7	7	0	0	0	0	0	0	0	0	0	0	0	0	0	49	0	1	1	0	0	10	0	0	0	0	0	1	1	1	1	0	0	4	1	0	4	0	0	0	0	0	7	7	7	8	4	2	3	0	0	0	12	0	0	0	0	0	0	0	0	0	6	0	1	0	325	325	0	0	0	0	0	0	27	27	11	7	6	6	27	27	0	27	0	0	655	0	0	651	0	0	0	0	0	0	0	0	0	0	0	0	0	0	0	350	0	0	0	0	4	0	0	1	5	0	4	0	0	0	2	2	1	0	0	0	0	0	0	0	0	0	0	0	0	0	3	3	0	0	0	0	0	0	3	3	3	0	0	525	0	0	0	0	0	0	0	0	3	40	41	1	1	37	41	0	0	0	0	0	0	0	507	0	0	0	1	0	0	0	0	0	0	2	1869	1869	0	0	0	49	49	49	49	0	49	0	0	0	0	0	0	0	0	0	0	0	0	1254	15	4	72	0	0	0	0	0	0	0	0	0	0	0	0	0	0	0	0	0	0	0	0	0	0	0	0	0	0	0	0	0	0	0	0	0	0	0	5	4	4	0	0	0	0	0	4	0	0	0	0	0	0	0	0	21	0	18	0	0	0	0	0	0	0	0	1	1	0	1	0	1	1	2	0	0	0	0	0	0	0	0	0	0	5	0	0	0	0	0	1	1	1	1	323	323	323	323	323	323	323	323	0	0	0	0	0	0	24	0	0	0	1	1	0	0	0	0	0	0	0	0	0	0	0	0	0	0	0	0	0	0	0	0	0	0	0	0	0	0	94	0	0	0	0	0	0	0	0	0	0	0	0	0	0	0	0	0	0	0	0	0	0	0	0	0	0	0	0	0	0	0	0	0	0	0	0	0	1	0	0	0	0	0	0	0	0	0	1	0	96	0	0	96	2	2	0	0	0	0	0	0	0	0	0	0	0	0	0	0	0	0	2858	0	0	0	143	0	0	3	0	0	0	0	0	0	2	0	35	107	0	0	0	0	0	0	0	0	143	0	0	0	0	0	0	0	0	0	0	0	0	1	0	1867	0	2	0	2	2	0	0	0	0	16	15	1	5	5	66	66	9	9	2	1	2	0	0	1	0	0	0	0	0	0	0	0	0	0	0	0	1	0	0	0	58	0	0	0	0	1	1	0	1	0	0	0	323	0	0	0	0	0	0	323	0	0	0	56	0	0	0	0	0	0	0	0	0	1	0	0	0	0	0	0	0	0	0	0	0	0	0	0	0	0	1	106	0	0	0	1	1	1	0	0	0	0	0	0	0	0	0	0	0	0	0	0	0	0	0	0	0	0	0	1	0	0	1	0	0	0	0	0	0	0	0	0	0	0	0	0	0	0	0	0	0	0	0	0	0	0	0	0	0	0	0	0	0	0	0	0	0	0	59	51	51	51	68	0	68	60	98	2	0	0	2	0	0	0	1	0	0	1	0	1	1	1	1	0	3	0	0	0	0	0	0	0	0	0	0	0	0	0	0	0	0	0	0	0	0	0	2	0	0	0	0	0	0	0	0	0	0	0	0	0	0	0	0	0	0	0	0	0	0	0	0	0	0	0	0	0	0	0	0	0	0	0	1006	1006	0	0	49	0	0	96	96	1	96	0	0	0	7	7	7	0	18	18	0	18	0	0	0	0	0	0	0	0	0	0	0	0	0	0	0	0	0	0	323	0	0	0	0	1	1	1	1	0	24	23	1	1	4	1	2	0	0	0	0	0	0	0	0	0	0	0	0	0	0	0	0	0	0	0	0	0	0	0	0	0	0	0	0	0	0	61	5	35	35	46	35	0	0	35	0	0	0	0	0	0	0	0	0	0	0	0	2	2	0	2	2	2	2	0	0	322	0	0	0	17	0	0	0	0	0	0	0	0	0	0	2	0	21	22	21	21	0	22	0	0	43	43	3	0	0	0	0	0	0	0	0	0	0	0	5	5	3	5	2	0	0	0	3	0	74	0	0	2	2	1	45	29	29	0	0	8	0	0	0	0	0	0	0	0	0	0	0	0	0	0	0	0	0	0	76	0	2	18	35	0	0	0	0	0	0	0	0	0	1	1	0	0	0	3	0	0	0	0	0	0	0	1	0	0	0	0	0	5	0	5	5	12	0	0	0	0	0	0	0	0	0	0	29	0	0	0	1	1	1	0	0	0	0	0	0	0	986	0	0	0	0	0	986	0	0	1	0	0	0	1	0	0	1	0	0	0	0	0	0	0	0	0	0	0	0	0	0	0	0	0	310	310	0	28	189	189	310	189	0	0	0	0	0	0	0	0	0	0	0	0	0	0	0	40	1	39	39	0	0	51	7	0	55	192	168	168	155	105	3	102	18	0	0	0	0	0	0	0	0	0	0	0	0	0	6	0	0	0	1	0	0	15	16	15	0	0	0	0	0	0	0	0	0	0	0	1	1	0	1	6	6	0	0	0	0	0	1	1	0	0	0	0	0	0	0	0	0	0	0	0	0	0	1	0	1	0	0	0	0	0	0	1	2	0	0	0	0	0	0	0	0	0	96	0	0	0	15	122	3	0	3	3	0	3	3	0	2	2	0	2	2	0	2	0	0	0	24	1	0	0	0	0	0	0	0	0	0	0	525	0	525	0	501	501	0	525	0	0	0	0	0	0	0	0	0	0	128	1	127	127	51	46	46	0	0	0	0	0	0	0	0	4	1	0	0	0	0	0	0	0	0	1	0	1	1	0	1	0	0	0	73	0	326	9	0	0	0	0	0	0	0	0	0	0	0	0	0	0	0	0	0	0	0	0	3	0	0	38	106	38	38	1	38	38	38	38	0	20	0	0	15	15	15	8	0	0	0	0	0	0	0	0	0	0	0	0	0	0	0	0	0	0	0	0	0	0	1	0	0	0	0	0	0	0	0	0	0	0	0	0	0	0	0	0	0	0	8	0	0	0	0	0	0	0	0	0	0	0	0	0	0	0	0	0	0	0	0	0	0	0	0	0	0	0	0	6	1	0	0	0	5	5	0	0	1	0	0	0	60	0	0	0	0	0	0	0	0	0	0	0	0	0	0	0	0	0	0	0	0	0	0	0	0	0	0	0	0	7	0	12	12	0	0	0	0	0	0	0	0	0	0	0	1254	1235	1162	1235	1162	1162	0	0	0	0	0	0	0	5	0	0	0	0	0	0	0	0	0	0	0	0	2	2	0	3	19	169	25	183	172	8	8	241	0	0	272	271	180	180	15	11	10	9	3	3	0	0	1	0	0	0	0	0	0	0	7	7	0	0	0	0	0	119	0	0	0	0	0	0	0	0	0	0	0	0	119	0	0	0	0	0	0	0	0	0	0	0	0	0	0	0	0	29	29	29	0	0	0	0	0	0	1	1	1	1	1	1	0	0	0	0	0	0	0	0	986	986	509	986	0	2	540	0	0	0	0	0	0	0	0	0	0	0	0	10	0	0	0	0	0	0	0	0	0	0	0	0	0	0	0	0	0	0	0	0	0	0	0	0	0	0	0	0	0	0	0	0	0	0	0	0	0	0	0	2	0	0	0	0	0	0	0	0	0	0	60	0	20	20	0	21	21	60	39	1	0	0	0	0	0	0	0	0	0	0	0	0	0	0	0	0	0	0	0	0	0	0	0	0	0	0	0	0	0	0	0	0	0	0	0	0	0	0	10	0	0	0	0	0	0	0	0	0	0	0	0	0	0	1161	49	1160	1160	1161	0	1161	655	0	655	655	0	0	0	0	0	0	0	0	0	2	0	2	1	0	0	1	0	0	0	0	0	0	0	0	0	0	0	0	0	0	0	0	0	4	2	2	0	4	0	4	309	309	299	1	1	1	299	299	299	299	0	0	0	12	0	0	0	0	2	0	0	414	0	1	414	0	414	414	414	414	414	414	0	0	0	0	0	0	0	0	0	0	0	0	0	0	0	0	0	0	0	0	1	0	0	1379	1377	2	0	372	2	0	0	0	0	0	0	0	0	0	0	0	1	506	0	0	27	262	0	1564	0	0	0	0	0	0	0	0	1379	262	262	248	255	255	262	262	0	0	0	0	0	0	0	0	0	0	0	0	0	0	0	0	0	0	0	0	0	0	0	0	0	0	0	0	0	0	0	0	0	0	0	0	0	0	2	1	0	0	0	0	8	0	0	0	19	0	0	0	23	0	1	0	23	0	0	0	0	0	0	0	0	0	0	0	0	2	0	0	0	0	43	1171	1171	1171	1171	1197	1197	1722	1724	1724	0	0	0	0	0	0	0	0	0	0	0	0	0	0	0	0	0	0	0	0	0	159	159	0	19	21	91	153	15	39	0	1	0	3	0	0	0	0	0	3	0	0	0	0	0	0	0	0	1	0	0	3	0	0	0	655	0	0	0	0	0	0	0	0	0	0	0	0	0	0	0	0	0	0	0	0	1	3	3	0	0	226	0	0	0	0	0	94	429	429	429	438	430	430	438	438	0	0	0	0	0	0	0	0	0	0	0	0	0	4	1	0	5	0	0	0	0	0	5	17	2	17	0	0	0	0	0	0	0	0	17	0	0	0	0	368	368	0	368	327	327	5	322	370	369	0	0	0	0	0	0	0	0	0	0	0	60	0	0	1	0	0	0	2858	0	0	0	0	0	0	0	0	94	94	94	94	94	94	0	0	0	0	0	1	1	1	0	0	414	0	0	0	0	0	0	0	0	0	0	0	0	0	0	1	1	1	0	0	1	0	0	1	0	0	0	0	0	21	2	21	0	23	0	0	0	0	0	0	0	0	0	1	4	0	0	0	0	0	0	0	0	0	0	0	0	0	0	0	0	0	0	0	0	0	95	95	0	0	0	0	0	0	805	805	0	0	0	2	0	65	65	986	0	627	87	129	645	645	18	0	0	0	197	0	197	197	0	0	495	0	0	0	498	0	0	0	0	0	0	0	0	0	0	0	0	0	0	7054	7054	7053	0	7054	7054	870	439	2810	1	92	0	38	0	0	3	0	0	2	0	1	7	2	0	0	0	1	10	10	10	10	1	1	0	9	0	0	1	0	0	0	0	1	0	0	0	0	0	0	0	0	0	0	0	0	0	0	0	0	0	0	0	0	0	0	0	0	0	0	0	0	0	0	0	0	0	0	0	0	0	0	0	0	0	0	0	0	0	0	0	0	0	0	0	6	6	2	0	6	2	0	7	0	0	0	0	989	0	0	0	0	988	988	5	5	0	0	0	0	0	0	0	0	0	0	0	0	2	2	0	0	0	0	0	0	0	0	0	0	0	0	0	3	3	3	0	0	0	0	0	0	0	0	0	0	61	1	1	0	0	0	0	0	0	0	81	61	0	0	0	0	0	0	0	0	0	0	0	0	0	0	0	0	0	89	0	0	0	95	89	0	20	0	0	60	0	8	8	0	0	0	8	0	0	60	0	0	0	2	0	0	0	0	0	0	0	0	0	0	655	0	0	0	0	0	0	0	1	0	0	0	0	0	0	0	0	0	3	3	0	3	2	3	0	0	0	0	0	0	0	0	0	0	0	0	0	0	0	0	23	0	0	0	0	0	0	0	0	0	0	0	0	0	0	0	0	1379	1	17	0	1	492	1	1	1	0	0	0	521	521	15	0	255	0	8	0	0	0	0	0	0	0	0	0	0	0	0	0	0	0	0	0	0	0	0	0	0	0	0	0	0	183	169	1	169	1	0	0	1	0	0	0	0	0	0	0	0	0	0	0	0	0	0	0	0	0	0	0	0	0	0	0	0	1	1	4	0	1	57	76	76	1	1	0	0	0	0	0	0	0	0	0	0	1	1	0	0	0	0	1	1	0	0	0	0	0	0	0	0	0	0	0	0	0	0	0	0	0	0	0	0	0	49	49	49	49	0	0	49	0	0	0	31	1	1	6	6	0	0	31	0	0	0	0	0	0	0	0	0	0	0	0	0	0	0	0	1	87	0	0	0	121	121	0	0	0	0	0	0	0	0	0	0	0	0	0	0	0	0	0	0	0	0	0	0	0	80	0	0	0	0	323	0	322	5	317	317	10	0	0	49	0	0	0	0	0	0	0	0	0	4	0	0	0	0	2	0	2	0	2	0	0	0	0	0	0	0	0	0	0	0	0	0	8	0	0	0	0	0	0	8	0	0	0	0	1	0	425	425	0	108	1	0	8	28	108	108	108	28	0	0	2	3	0	0	0	0	0	0	0	0	0	0	0	1867	2	0	0	0	0	0	0	0	0	0	0	0	0	0	0	0	0	0	0	0	0	0	2858	0	0	0	0	0	0	0	0	1	3	1	0	0	0	2	5	0	0	0	0	0	0	0	0	0	0	0	0	0	21	1	1	21	0	0	178	205	178	178	1	0	0	0	0	0	0	0	0	0	0	0	0	0	0	0	0	0	0	0	0	0	0	0	0	0	0	0	0	0	0	2	2	3	2	0	81	0	0	0	0	0	0	0	0	0	0	0	3	0	0	100	100	0	92	100	0	0	0	91	91	0	0	0	0	0	0	0	0	0	0	0	0	429	429	426	330	1	1	1	0	0	0	0	0	0	0	0	0	0	0	0	0	0	0	0	0	0	0	0	0	0	0	776	0	0	0	0	0	0	0	0	0	0	103	100	0	0	0	0	0	91	91	91	91	83	83	91	0	91	0	19	92	1	0	234	241	14	169	169	0	0	0	241	296	0	0	0	0	0	0	0	0	0	0	0	0	0	1	1	0	9	1	10	0	0	0	0	0	0	0	0	0	0	0	0	0	0	0	0	0	0	164	165	0	0	0	165	0	0	0	0	0	39	180	131	4	4	0	0	0	0	0	0	0	0	0	0	0	0	0	0	0	0	0	0	0	0	0	0	0	0	0	244	0	0	0	2	0	0	0	0	0	0	0	140	0	0	0	0	0	0	0	0	0	0	0	0	0	0	0	0	0	0	0	0	0	0	0	0	0	0	0	0	0	0	0	0	0	0	0	0	0	0	0	15	0	0	0	0	0	0	0	0	0	0	0	0	0	0	0	0	0	0	0	0	0	0	0	0	0	0	0	1	1	26	2	0	1008	26	0	0	96	96	96	96	0	0	0	0	26	0	0	0	0	0	21	0	0	0	0	0	0	0	0	0	0	0	0	0	0	0	0	0	0	0	0	0	0	0	1	1	1	0	1	0	1	1	1	26	199	26	0	0	3	3	1	1	198	198	7	195	0	0	0	0	0	0	0	0	0	4	0	27	27	0	4	0	0	0	0	139	140	0	0	0	0	0	0	0	0	0	0	0	0	0	0	0	11	0	0	0	0	4	0	0	1	0	0	0	0	0	1	0	0	1125	0	0	0	0	0	0	0	0	0	0	0	0	0	0	0	0	0	0	0	0	0	0	0	1128	3	0	0	0	0	0	0	1	0	309	0	0	0	0	0	0	0	0	196	196	0	0	0	2	2	80	66	16	14	50	50	50	50	41	1128	0	0	0	0	0	0	0	0	0	0	0	0	26	0	26	26	0	1	1	0	0	1	1	0	0	0	0	0	0	0	0	0	2	0	0	24	0	68	0	0	0	0	0	0	0	0	0	0	0	0	0	0	0	0	0	0	0	0	0	8	317	1	8	0	1	0	1	103	317	0	0	0	0	0	0	0	0	0	0	0	971	971	0	0	0	0	0	0	0	1	0	0	0	0	0	4	4	0	0	0	0	0	91	12	0	12	0	0	0	0	0	0	0	0	0	0	0	0	6	0	0	0	0	0	0	0	0	0	0	0	0	0	0	0	0	0	0	0	0	79	1	0	0	0	0	0	0	0	0	0	0	0	0	0	0	0	0	0	0	0	0	0	0	0	0	0	0	0	0	0	2	0	0	0	0	0	0	0	1	0	0	57	0	0	0	1	429	438	1	0	0	0	0	0	0	0	0	0	0	41	0	0	0	0	0	41	0	0	0	51	51	0	8	7	8	0	13	0	0	0	0	0	0	0	0	0	0	0	1160	0	0	0	0	0	0	0	0	0	0	0	0	0	0	0	0	0	0	1	0	0	0	0	0	0	0	0	0	0	0	0	87	0	0	0	1	0	0	0	0	0	0	0	0	0	0	0	0	0	0	0	0	0	0	0	0	0	0	0	37	0	0	0	0	0	0	0	0	0	0	0	1	0	1	0	1	0	0	0	0	1	0	1	0	0	1	1	0	0	1	0	0	0	0	0	0	0	1	1	1	1	0	0	0	0	2	4	0	2	8	0	8	35	8	0	9	26	91	22	4	29	1	1	0	0	0	0	0	1724	0	0	0	0	0	0	0	0	0	0	0	1	0	3	0	0	5	0	5	1	5	196	1	0	2	1	98	98	202	81	0	0	0	0	0	0	0	0	1	24	0	0	0	0	0	0	0	0	0	4	4	0	0	0	0	0	0	0	0	0	0	0	0	0	0	0	0	0	0	0	49	49	0	0	0	0	0	143	143	16	0	0	0	1	0	0	0	3	3	3	3	0	0	0	0	0	0	0	0	2	2	2	2	2	0	0	0	0	0	0	0	0	0	0	0	0	1	0	0	0	0	0	0	0	0	0	0	0	0	0	0	0	0	0	0	0	0	1869	0	0	0	0	0	4	0	0	1	1	49	49	1	1	0	1	2	0	1	1	0	0	0	0	0	0	0	0	0	0	0	0	0	0	0	0	0	0	0	1	0	0	1	0	4	0	0	0	1	0	0	12	12	1	2	2	0	0	2	0	0	0	0	0	0	0	0	0	0	0	0	0	0	0	0	0	0	1	809	0	0	25	15	7	0	0	0	0	0	0	25	2	0	0	0	0	66	73	73	0	0	0	0	0	0	326	0	0	326	1	0	0	0	0	431	0	0	0	431	429	0	1	1	0	0	0	0	0	0	0	0	4	2	0	0	0	0	0	0	0	0	0	0	0	0	1	0	0	0	0	0	1	0	0	0	0	0	0	1	0	0	0	0	0	0	0	0	0	0	0	0	4	0	0	0	0	24	0	4	0	0	0	4	0	0	5	5	0	0	0	0	5	5	0	0	0	0	0	0	0	0	0	0	0	49	0	0	0	0	49	16	0	0	0	0	0	0	0	0	0	0	0	0	0	0	133	133	133	329	0	0	0	0	0	0	0	0	0	0	0	0	0	0	0	0	0	0	0	0	0	0	0	0	0	0	0	0	0	0	0	0	298	298	171	0	0	0	0	0	0	49	0	0	26	0	0	0	0	0	0	0	0	0	0	0	0	0	0	0	0	0	0	0	0	0	0	0	0	1006	1006	35	23	23	23	5	7	0	0	0	0	0	0	0	0	0	0	0	0	86	0	1	1	0	1	0	0	0	0	0	0	0	0	0	0	0	0	2	0	0	9	9	9	9	0	19	19	0	62	0	0	0	0	0	0	0	0	0	323	0	0	0	0	0	29	29	0	21	29	29	29	0	56	44	0	28	28	9	28	0	0	0	0	0	0	0	17	0	0	0	0	0	0	0	0	1	0	0	2	1	24	16	180	180	144	145	98	98	74	79	0	0	0	0	0	0	0	0	0	0	0	0	0	0	323	0	9	0	2	0	0	0	2	2	2	0	0	9	0	12	0	0	0	0	0	0	0	0	68	37	0	0	0	0	37	37	0	4	0	5	0	0	74	74	5	0	0	0	0	1	1	1	1	0	0	1	0	0	0	1	1	0	0	0	0	0	0	2	2	7	0	1	1	65	6	4	0	0	0	0	0	0	0	0	0	3	3	1	1	3	3	3	3	0	72	0	0	0	15	0	0	0	0	0	0	0	1	0	0	0	0	1	1	1	0	0	0	0	0	4	0	129	0	0	0	0	0	0	3	0	0	0	1	0	0	0	0	0	0	0	1379	0	1	0	0	1	0	1	19	0	18	1	1	0	0	0	0	0	0	5	0	0	0	0	0	0	0	0	1	0	0	0	0	5	0	0	76	0	0	0	0	0	0	0	0	0	310	310	310	310	0	0	310	9	0	74	0	0	0	0	0	0	0	0	0	3	3	0	0	0	0	0	0	0	0	0	0	0	0	0	0	0	0	477	0	0	0	105	105	297	477	0	0	0	0	0	0	0	0	301	2	2	306	30	0	24	0	0	0	0	0	0	0	0	0	0	0	0	0	0	0	0	0	0	0	0	0	0	0	0	0	0	0	0	0	0	0	0	0	0	0	0	0	0	0	1	0	0	0	0	0	0	0	0	0	0	3	0	0	2	540	0	0	1	1	0	0	0	965	0	5	0	0	0	0	0	0	0	0	0	0	0	0	0	0	0	0	0	0	0	0	0	0	0	0	0	0	0	0	0	0	0	0	0	0	46	0	0	0	3	0	0	3	0	28	0	501	501	0	0	501	3	0	0	0	0	0	0	0	0	0	0	0	0	0	0	0	0	6	0	0	6	18	18	0	4	4	5	5	10	10	0	0	1	2	2	0	2	0	1	0	0	3	0	4	0	0	0	0	777	0	0	2	2	779	0	1	779	0	5	0	0	70	0	0	0	2	1	0	1	0	1	0	0	0	0	0	0	1	0	0	0	0	0	1	2	0	1	1	1	0	1	1	0	0	0	0	0	10	119	0	0	0	0	0	4	0	0	0	0	0	0	0	55	0	0	0	0	0	0	3	0	0	1	0	1	1	0	0	10	0	0	10	0	0	0	10	0	0	0	0	0	0	0	0	0	0	0	4	0	0	0	0	0	0	0	627	0	0	0	0	3	0	3	0	0	2	0	0	0	0	0	0	0	0	0	0	0	0	0	0	0	0	0	0	0	0	0	1	1	0	0	0	18	0	0	0	0	0	0	0	0	0	0	0	0	0	12	12	12	0	12	0	0	0	5	0	965	0	0	12	0	107	0	12	11	107	0	0	0	0	0	0	0	0	0	0	0	0	0	0	0	0	0	0	0	0	0	0	0	0	0	8	266	266	277	279	8	8	0	298	2	0	0	272	273	273	278	279	279	279	408	412	14	0	0	0	0	0	49	0	0	655	0	0	0	2	0	0	0	0	0	0	0	0	0	0	0	0	0	0	0	0	0	0	0	0	0	8	0	0	1	0	0	0	0	0	0	0	0	0	0	0	0	0	0	0	0	9	0	2	0	1	0	0	0	28	1	6	6	0	0	0	6	0	0	6	0	0	0	0	0	0	0	0	9	9	9	8	1	6	7	0	6	0	0	0	0	0	0	0	0	0	0	0	0	0	0	0	0	0	0	0	0	3	0	0	0	0	0	0	0	0	0	0	0	0	0	0	0	0	0	0	0	0	60	3	1	1	0	0	0	0	0	0	0	0	0	0	2	0	0	0	0	0	0	0	0	0	0	0	0	0	0	0	1	0	0	0	370	0	0	0	0	0	0	0	7053	370	0	0	0	0	0	0	0	0	0	0	0	0	0	0	0	0	0	0	0	0	0	0	0	0	0	0	0	0	0	2434	0	1162	1162	0	1162	0	0	1161	0	1162	1161	0	0	0	0	0	0	0	0	0	0	7	189	11	0	0	0	0	0	0	0	0	0	4	0	0	0	0	0	0	0	0	0	2	0	0	0	2	2	2	2	6	6	0	0	6	0	0	0	0	0	416	419	415	415	414	415	415	416	415	415	2	0	0	0	0	7	11	7	4	0	0	0	0	0	0	0	4	0	0	0	0	0	0	0	0	0	0	0	0	0	0	0	0	0	0	1	0	0	3	2	0	0	0	3	0	0	0	0	0	0	0	0	46	0	0	0	0	0	0	0	0	1	1027	1	0	372	0	0	507	0	0	0	0	0	0	0	0	0	0	0	0	0	0	0	3	67	70	0	0	376	0	0	376	0	0	0	376	0	0	0	0	0	0	0	0	0	8	0	0	0	0	0	0	2	0	0	0	0	0	0	0	0	0	0	0	0	0	0	1	0	1	0	1	0	0	0	0	0	0	0	0	0	0	0	0	5	0	0	0	0	0	5	0	0	0	0	0	0	0	0	0	0	0	0	0	0	0	0	0	125	65	44	21	4	4	2	0	1159	151	0	0	0	0	0	0	0	0	0	0	0	1	1	0	0	0	0	0	0	0	0	0	0	0	0	0	0	0	0	0	0	0	0	0	0	0	0	2	0	0	1	1	1	0	0	0	1	1	0	1	1	0	6	6	1	0	439	439	439	439	438	438	438	439	439	439	18	0	0	0	6	6	0	7	7	0	0	0	0	0	0	0	0	0	0	1	1	1	1	1	1	1	0	1	0	2	1867	2	6	0	4	2	6	0	0	0	6	0	2	2	0	2	2	0	2	4	0	0	0	0	0	0	0	0	0	0	91	0	0	0	0	89	0	89	0	322	0	0	122	122	125	128	132	321	322	0	0	0	0	0	0	130	103	79	24	7	0	1	15	0	0	86	0	0	0	0	0	0	86	0	0	0	0	0	0	0	0	0	0	0	0	0	0	0	0	0	0	0	0	0	0	0	0	0	0	0	0	0	0	1	24	24	0	0	0	0	3	1	0	0	1	0	1	1	0	6	0	1724	1724	1724	1724	1724	1724	1724	0	0	0	0	0	1	0	0	1	2	0	0	0	0	0	0	0	0	3	805	0	1	1	0	4	4	1	4	0	0	300	0	0	0	0	0	0	0	0	28	0	1	1	1	1	2	0	0	0	2	3	0	0	298	298	5	171	15	0	495	0	0	414	100	0	1	0	0	7054	7054	7054	7054	7054	145	0	8	0	0	8	0	7	2858	0	0	8	0	2	0	0	0	0	0	0	0	0	0	0	0	0	0	0	5	1	6	0	6	0	0	6	6	7	0	0	0	0	0	0	0	0	0	0	0	0	80	0	94	1	0	1	0	1	537	4	0	2	2	2	0	1	539	0	0	0	0	16	0	0	0	0	1	0	0	0	79	17	0	17	0	17	0	0	0	0	1	0	0	0	0	0	0	0	0	0	0	777	0	0	0	0	0	0	0	0	0	0	0	0	0	0	0	0	0	0	0	0	0	0	0	0	0	0	0	0	0	0	116	0	0	0	0	0	0	85	0	0	85	0	0	0	0	0	0	0	0	0	0	0	0	0	0	0	0	0	0	0	3	3	0	0	0	0	0	0	0	23	23	0	0	0	0	0	0	0	0	0	0	0	0	0	1	0	0	0	0	1	0	1	0	0	0	0	0	0	0	0	0	0	0	0	0	0	0	0	0	2	0	0	376	0	0	0	0	0	0	0	0	0	0	0	57	88	89	0	0	0	0	736	736	13	8	15	15	5	72	664	649	643	2	0	0	0	651	4	0	0	4	0	0	649	4	0	0	0	0	0	0	0	0	0	0	0	0	498	60	498	495	0	495	0	3	0	0	0	0	0	0	0	0	989	0	0	0	0	0	0	1	0	0	0	0	0	0	0	0	0	0	0	0	0	0	0	1	0	0
Subgingival_plaque	SRS055161	0	0	1	0	0	313	86	310	0	0	313	0	1	0	0	0	0	376	1	1	1	1	0	1	0	0	0	0	0	310	0	0	0	0	0	0	0	0	1	0	0	1	0	0	0	0	1	0	0	0	0	1360	1360	0	0	44	1360	1360	1360	1360	1360	0	0	0	0	1	1	2	2	80	7	12	6	6	6	0	6	696	0	0	0	0	0	0	0	0	0	0	0	0	19	1	29	19	29	29	0	29	1	0	0	2	0	0	0	0	0	0	0	0	0	0	0	0	0	0	0	0	1	128	0	0	0	0	0	0	0	0	0	0	0	0	2	2	30	30	30	30	1	0	0	0	0	1	1	1	0	0	0	0	0	3	3	0	0	0	0	0	0	0	269	231	230	217	212	520	520	12	15	15	4	0	0	19	19	0	0	0	0	0	0	0	0	0	0	621	1	0	0	0	0	0	0	0	0	0	0	0	0	0	0	0	0	0	0	0	0	0	93	0	0	0	0	1	0	0	0	0	117	51	0	0	0	168	168	0	0	0	0	0	0	0	179	179	0	0	0	0	0	0	0	0	0	0	0	0	0	0	0	1	1	0	1	0	0	0	0	0	0	0	0	0	2	2	1493	1490	1490	1	1	1	0	0	0	0	0	0	0	0	0	0	0	0	0	0	0	5	0	0	0	0	0	0	0	0	0	0	0	0	0	0	0	0	0	0	4	4	6	2	2	2	0	0	0	196	196	196	196	196	196	196	0	197	1	30	1	1	58	30	2	0	0	0	0	0	2	2	0	0	0	0	0	0	0	0	0	0	0	0	0	0	0	0	360	0	0	0	0	3	0	0	360	360	360	360	360	0	0	0	0	0	0	0	0	0	0	0	0	2	560	0	32	32	43	34	46	609	607	5	0	0	0	0	0	0	0	0	0	0	0	0	0	0	0	0	0	0	0	0	0	0	1	0	0	0	0	0	0	0	0	57	51	51	0	0	6	1	1	5	0	0	58	0	1360	0	0	0	58	58	58	58	0	1	0	1	0	0	16	242	231	0	244	0	324	308	0	0	0	0	27	0	0	0	0	0	0	0	0	0	0	0	0	0	2	2	2	0	3	1107	0	0	0	0	0	0	0	0	0	0	0	5	550	0	550	550	549	549	289	552	550	3	1	0	2	1	1	50	0	0	0	0	0	0	0	0	0	0	0	0	0	1003	0	0	2	0	2	2	0	0	2	0	0	0	0	0	0	0	0	0	0	0	0	0	0	0	12	2	0	0	0	0	1	0	1	1	0	0	8	8	7	7	392	390	94	94	297	202	167	50	203	0	0	0	0	0	0	0	0	0	0	0	7	0	0	0	0	18	0	0	0	0	360	0	0	0	0	0	0	0	0	0	0	0	0	0	0	6	0	0	0	0	0	0	0	0	0	0	0	0	0	1	0	0	0	0	0	984	968	8	0	0	0	0	0	0	0	0	1106	830	0	0	0	0	0	1742	119	1742	5	0	0	0	0	0	0	0	5	0	0	0	0	0	0	0	0	0	0	1	13	1	2	0	40	40	0	40	18	16	0	0	44	40	0	0	0	0	0	0	0	0	0	0	0	1	1	1	0	0	0	0	0	59	59	0	0	0	0	0	1	0	0	36	40	1	0	2	4	1	36	0	78	78	4	4	94	94	93	0	2	93	0	4	4	6424	0	0	0	0	0	0	0	0	0	851	0	0	0	0	0	0	0	0	0	555	0	0	197	3	1	4	0	2	2	6	203	0	1	0	0	1743	13086	0	0	362	0	0	0	362	362	362	53	15	0	0	0	90	90	87	0	0	0	0	0	0	0	0	0	0	0	0	0	602	515	493	17	3	476	0	0	0	0	0	0	0	0	0	0	0	1	0	1	1	1	1	0	0	0	0	0	0	0	779	0	0	0	0	0	0	0	0	0	0	0	0	0	0	0	0	0	0	0	0	34	0	3	0	0	0	0	0	0	0	0	0	5	115	1	1	1	0	117	2	1	4472	0	0	0	0	0	0	0	0	0	0	3	669	0	3	0	0	0	0	0	2	20	0	0	17	0	0	17	17	27	1	6	11	6	8	0	0	0	0	128	11	0	3	4	0	11	8	117	0	0	1	1	0	0	1	0	44	0	1	1	0	1	0	45	1	23	0	0	0	0	0	0	437	0	178	132	15	15	0	15	15	15	15	0	0	0	1	30	0	0	0	0	0	0	0	0	0	0	0	1	0	0	0	0	0	0	0	0	0	0	0	0	2546	0	0	0	0	0	0	0	0	6	151	149	0	2	194	192	157	6	0	0	0	0	0	1	1	49	6	0	1	49	49	228	228	0	0	0	0	0	228	143	11	0	26	33	69	0	0	69	0	0	0	0	2	1	21	0	176	23	2	206	199	0	0	0	0	0	0	0	0	0	0	0	1	1	0	0	0	0	0	0	1	1	7	0	0	0	0	0	205	204	205	0	1021	0	0	2	1	0	0	0	0	0	0	0	0	0	0	1	0	0	0	0	0	0	0	0	0	0	0	0	0	0	114	114	0	0	98	98	114	114	0	0	0	0	0	0	0	0	0	0	0	179	0	360	0	0	0	0	0	50	0	0	0	0	0	99	99	99	99	0	0	114	99	0	114	0	0	0	0	0	0	0	0	52	62	0	0	1	0	0	75	0	128	0	1	0	0	0	0	0	2	0	0	0	3	3	0	0	0	0	0	0	122	122	27	27	24	24	122	122	1	121	0	0	621	0	0	619	0	0	0	1	1	1	0	0	0	0	0	0	0	0	0	142	0	0	0	0	13	0	1	0	13	0	13	0	0	0	0	2	1	0	0	0	0	0	0	0	196	0	0	0	0	360	21	21	183	171	162	12	0	0	204	21	3	0	0	1950	0	0	0	0	0	0	0	9	37	59	77	0	18	22	104	0	0	0	0	0	0	0	1359	179	0	0	0	0	1	0	0	1	1	2	9977	9977	0	0	0	360	360	360	360	0	360	0	0	0	0	0	0	0	0	0	0	0	1	5368	53	2	676	0	84	0	3	0	0	0	0	0	0	7	0	0	0	0	0	0	0	0	0	0	0	0	0	0	0	0	0	0	0	0	0	0	0	0	119	119	114	0	0	0	0	0	119	0	1	0	0	0	0	1	0	233	1	229	0	0	0	0	0	0	0	0	7	7	3	3	0	3	3	0	0	0	0	0	0	0	0	0	0	0	0	0	0	0	0	0	0	0	0	0	0	0	0	0	0	0	0	0	0	0	0	0	0	0	98	0	0	0	4	4	0	0	0	0	0	0	0	0	0	0	0	0	2	3	0	0	0	0	0	0	0	0	0	0	0	0	1037	0	179	0	0	0	0	0	0	0	0	0	0	0	0	0	0	0	0	0	0	0	0	4	0	0	0	0	0	0	0	0	0	0	0	0	0	0	1	0	0	0	0	0	1	0	0	0	231	0	164	60	0	164	240	240	15	0	1	0	0	0	0	0	0	0	0	0	0	0	3	0	11342	3	0	0	1594	0	0	23	0	1	0	0	0	2	4	0	114	1493	0	0	0	0	0	0	0	3	1594	0	0	1	1	0	0	0	0	0	0	0	0	0	0	9975	2	6	0	6	10	0	0	0	0	32	32	3	1	1	144	144	6	5	0	3	6	0	0	0	0	0	0	0	0	0	0	0	0	0	0	0	1	0	0	38	184	1	1	1	0	1	1	0	0	1	0	0	2	0	0	0	0	0	0	2	0	0	0	371	0	0	0	0	0	0	0	0	0	1	1	0	0	0	0	1	1	0	1	1	0	0	0	1	0	1	0	3	0	0	0	0	0	0	0	0	0	0	0	0	0	0	0	0	0	0	0	0	0	0	0	0	0	0	0	0	1	0	0	0	0	0	0	0	0	0	0	0	0	0	0	0	0	0	0	0	0	0	0	0	0	0	0	0	0	0	0	0	0	0	0	0	0	0	52	0	0	0	259	0	259	53	409	245	0	0	243	3	2	0	41	0	0	5	1	36	5	36	36	0	1	0	1	1	0	0	0	0	0	0	1	0	0	0	0	0	0	0	0	0	0	2	25	0	1	1	1	0	0	0	0	0	0	0	0	0	0	0	0	0	0	0	0	0	0	0	0	0	0	0	0	2	1	0	1	0	0	0	4593	4593	0	0	359	0	0	414	414	0	414	0	0	0	0	0	0	0	1	1	0	1	0	0	0	0	0	0	0	0	0	0	0	0	0	0	0	0	0	0	2	0	0	8	0	0	0	0	0	0	40	3	37	37	115	97	1	0	0	0	0	0	0	0	0	0	0	0	0	0	0	0	0	0	0	0	0	0	0	0	0	0	0	0	0	0	0	0	0	0	0	0	0	0	1	0	0	0	0	2	0	0	0	0	0	0	0	0	0	0	0	0	0	0	0	0	0	0	0	0	0	1288	0	0	0	0	1	1	0	0	1	0	1	0	0	0	0	0	0	0	0	0	0	2	204	0	0	0	0	0	0	1	1	1	0	0	115	115	84	115	31	0	0	0	204	0	0	0	0	0	0	0	0	0	0	0	0	14	0	0	0	0	0	0	0	0	0	0	0	0	0	0	0	0	0	0	617	0	9	71	228	0	0	0	0	0	0	0	0	0	1	6	1	1	1	2	0	0	1	1	1	1	0	0	8	8	0	8	0	49	0	49	49	75	0	2	2	0	0	0	0	0	0	196	247	11	43	2	1	1	1	0	1	0	1	0	0	0	1360	0	0	0	0	0	1359	1	0	0	0	10	0	99	7	1	92	0	0	0	5	0	5	0	0	0	0	0	0	0	0	0	0	0	3741	3740	0	155	1320	1320	3740	1320	0	0	0	0	0	0	0	0	0	0	13	13	13	13	0	149	148	1	1	0	0	43	19	0	2	0	0	0	0	0	0	0	0	0	0	0	0	0	0	0	0	0	0	0	0	0	24	0	0	0	1	0	1	92	94	93	0	0	0	0	0	0	0	0	0	0	0	1	1	0	1	203	203	0	0	0	0	0	0	0	0	0	0	0	0	0	5	5	5	5	0	0	0	0	7	0	7	0	0	0	0	0	0	7	0	0	0	0	0	0	0	0	0	0	104	0	0	0	47	127	46	1	47	47	5	41	46	0	33	33	0	33	33	0	33	0	0	0	98	0	0	0	0	0	0	0	0	0	0	0	1950	0	1950	0	1854	1854	0	1950	0	0	0	0	1	0	0	0	0	0	822	3	819	819	181	145	145	22	10	17	17	17	5	5	0	12	6	220	259	0	0	0	0	0	0	0	0	0	0	0	1	0	0	0	145	0	44	1	0	0	0	0	0	0	0	0	0	0	0	0	0	0	0	0	0	0	0	0	0	1	0	1003	1262	954	954	12	950	1003	1003	954	0	271	0	1	983	983	983	17	3	0	1	2	2	0	13	13	2	2	0	0	1	1	1	1	1	1	0	0	0	0	0	0	0	0	0	8	7	0	0	8	0	0	0	0	0	0	0	0	1	0	16	0	0	0	0	0	0	0	0	2	0	0	0	0	0	0	0	0	0	0	0	0	0	0	0	0	0	0	0	201	23	0	0	0	178	178	0	0	1	0	1	0	275	0	0	0	0	0	0	2	0	0	0	0	0	0	1	1	0	0	0	0	0	0	0	0	0	0	0	0	0	7	0	3	3	3	0	3	0	3	2	1	1	0	0	0	5368	5359	5214	5359	5214	5214	0	0	0	0	0	0	0	115	0	0	0	0	0	0	0	0	0	0	0	0	0	0	1	4	36	231	232	250	233	24	19	434	10	0	1635	1629	629	627	25	8	7	7	5	5	0	0	1	0	0	0	0	0	0	0	6	7	0	0	0	0	0	1828	0	0	0	0	0	0	0	0	0	0	0	0	1828	0	0	0	0	0	0	0	0	0	0	2	0	0	0	0	0	0	0	0	0	0	0	30	0	0	276	276	276	276	276	276	0	0	0	0	0	0	0	0	1360	1360	1359	1359	0	0	1247	0	0	0	0	0	0	0	0	0	0	0	0	0	0	0	0	0	0	0	0	0	0	0	0	0	0	0	0	0	0	0	0	0	0	0	0	0	0	0	0	0	0	0	0	0	0	0	0	0	0	0	0	2	0	0	0	0	0	0	0	0	0	1	273	2	271	269	0	65	64	271	206	299	0	0	0	0	0	0	0	0	0	0	0	0	0	0	0	0	0	0	1	0	1	1	1	0	0	0	1	0	0	0	0	0	0	0	0	0	0	0	0	0	0	0	0	0	0	0	0	0	0	0	0	0	0	5212	360	5212	5212	5212	0	5212	621	0	621	621	0	0	0	0	0	0	0	1	0	1	1	1	0	0	0	0	0	0	0	0	0	0	0	0	0	0	0	0	0	0	0	0	0	23	0	23	0	23	0	23	1475	1475	716	11	11	11	716	716	716	716	0	0	0	75	0	0	0	0	6	0	0	2549	0	0	2546	1	2546	2546	2547	2547	2549	2549	0	0	0	0	0	0	0	0	0	0	0	0	0	0	0	0	0	0	0	0	276	0	0	1621	1620	0	0	857	240	0	0	0	0	0	0	0	0	0	0	0	0	1358	0	1	234	1124	0	9117	0	1	0	0	0	1	0	0	1622	1124	1124	1122	1122	1123	1124	1124	0	0	0	0	0	0	0	0	0	0	0	0	0	0	0	0	0	0	0	0	0	0	2	2	0	0	0	0	0	0	0	0	0	0	0	0	0	0	2	1	0	0	0	0	209	0	0	0	269	0	0	0	96	0	0	0	96	0	0	0	0	0	0	1	1	1	1	1	1	0	0	0	0	0	2	6426	6426	6426	6428	6428	6428	8378	8379	8380	0	0	0	0	0	0	0	0	0	0	0	1	0	0	0	0	0	0	0	0	0	1164	1164	0	7	18	539	1153	384	441	0	0	0	3	1	0	0	0	0	3	0	0	0	0	0	0	0	0	1	0	0	3	0	0	0	621	0	0	0	0	0	0	0	0	0	0	0	0	0	0	0	0	0	0	0	0	0	0	0	0	0	234	0	0	0	0	0	1037	2914	2912	2912	2931	2915	2915	2931	2931	0	0	0	0	0	0	0	0	0	0	0	0	0	23	7	0	31	0	0	0	0	0	31	1314	23	1306	0	1	12	0	0	0	0	0	1314	0	0	0	0	856	856	0	856	752	752	151	601	857	856	0	0	0	0	0	0	0	0	1	0	1	274	0	0	0	0	0	0	11339	0	0	0	0	0	0	2	0	1021	1021	1021	1021	1037	1021	0	0	0	0	0	0	0	0	0	0	2546	0	0	0	0	0	0	0	0	0	0	0	0	0	3	4	1	1	1	0	4	1	0	295	0	0	0	2	1	89	1	95	0	96	16	16	16	8	15	8	8	0	0	0	1	0	0	0	0	0	0	5	0	0	0	0	0	0	0	0	0	0	0	0	0	0	414	414	0	0	0	0	0	0	2857	2857	6	6	2	5	0	520	520	1360	0	576	178	184	589	589	13	0	2	9	483	86	579	585	10	96	1846	3	0	0	1854	0	0	1	0	0	0	0	0	0	0	0	0	0	0	26803	26788	26788	0	26788	26788	4574	2934	13702	0	7	0	344	0	1	2	51	179	0	0	2	14	1	0	0	0	1	86	86	86	86	0	0	0	86	0	1	1	2	2	0	0	1	0	4	2	0	0	0	0	0	0	0	0	0	0	0	0	1	1	0	0	0	0	0	0	0	0	2	0	0	0	0	0	0	6	0	0	4	0	0	2	2	0	0	0	0	0	0	1	1	2	0	24	825	849	528	26	799	542	6	951	0	0	0	0	1361	0	0	0	0	1360	1360	78	81	0	0	0	0	0	0	0	0	0	0	1	0	0	0	0	0	0	0	0	0	0	6	0	0	0	0	0	0	0	0	0	1	18	0	0	0	0	1	0	0	294	19	19	0	1	18	13	1	0	0	571	300	0	0	0	0	0	0	0	0	0	0	0	0	4	0	0	0	0	410	0	0	0	410	410	1	212	0	1	613	1	72	72	147	147	179	251	1	0	443	3	0	0	0	0	0	0	0	0	0	0	1	1	1	620	0	0	1	0	0	0	0	41	0	0	0	0	0	0	1	1	1	1	0	0	1	2	13	0	1	0	0	0	0	0	0	0	0	0	0	0	0	0	0	39	0	0	0	0	0	0	0	0	0	0	0	0	0	0	0	8	1621	4	1314	0	0	390	780	779	771	1	1	1	0	0	0	0	1122	0	11	0	0	0	0	0	0	0	0	0	0	0	0	0	0	0	0	10	0	0	0	0	1	0	0	0	0	166	162	1	162	1	0	0	1	0	0	0	0	0	0	0	0	0	0	0	1	0	0	41	0	0	0	0	0	0	0	362	0	4	4	2	0	4	620	678	678	0	0	84	78	84	154	154	85	108	194	0	0	0	1	0	0	1	0	1	1	2	0	0	0	0	0	0	0	0	0	0	0	0	0	0	0	0	0	1	0	0	360	360	360	360	0	0	360	0	0	0	28	0	0	0	0	0	1	28	0	0	0	0	0	0	0	0	0	0	72	0	0	0	2	0	0	793	1	2	0	2420	2420	0	0	0	0	0	0	2	0	0	0	21	2	2	0	0	0	0	0	0	0	0	0	0	708	0	0	0	3	0	0	0	0	0	0	0	0	0	360	0	0	0	0	0	0	0	0	0	51	0	0	1	0	245	0	58	0	243	1	0	21	1	0	0	0	0	27	27	0	0	0	0	0	1	0	0	0	0	0	0	0	0	0	1	0	3108	3108	0	1508	15	10	209	23	1518	1518	1518	10	0	0	259	260	0	0	0	0	0	2	2	2	2	0	0	9975	6	0	0	1	0	1	0	1	0	0	0	0	0	0	0	0	0	0	0	0	0	0	11343	0	0	1	0	0	0	1	2	9	11	3	0	1	0	2	29	0	0	0	0	0	1	7	0	0	0	0	0	0	35	0	1	34	0	0	91	93	91	91	1	0	0	0	0	0	0	0	2	0	0	0	0	0	0	0	0	1	0	0	0	0	0	0	0	0	0	0	0	0	0	33	33	0	33	0	571	0	0	0	0	0	0	0	0	0	0	0	46	0	0	433	444	0	7	433	0	0	0	7	7	0	4	0	0	0	0	0	0	0	0	0	0	1606	1606	1606	1192	0	0	0	0	1	0	0	0	0	0	0	0	0	0	0	0	0	0	0	0	0	0	0	0	0	0	2715	4	0	22	1	1	1	45	45	1	1	814	468	0	24	0	0	0	840	840	840	840	630	631	840	0	840	0	269	227	7	0	209	228	4	162	162	0	2	0	229	231	5	0	0	0	0	0	27	0	0	0	0	0	0	1	5	0	378	1	383	0	0	0	0	0	0	0	0	21	0	0	0	0	0	2	0	0	0	554	554	0	0	0	554	0	0	0	0	0	93	364	320	31	114	0	2	0	0	1	0	0	1	0	0	1	0	0	0	0	0	0	0	0	0	0	0	0	0	0	234	18	0	3	2	0	0	0	0	0	0	0	87	0	0	0	0	0	0	0	0	0	0	0	0	3	0	0	1	2	0	1	1	1	0	0	0	0	0	0	0	0	0	0	0	0	0	0	0	0	0	0	473	0	0	0	0	0	0	0	0	0	0	0	0	0	0	1	1	0	3	3	1	0	0	0	0	0	0	0	2	2	266	1	2	3690	266	0	0	414	414	414	414	0	0	0	0	268	0	0	0	0	0	2	0	0	0	0	0	0	0	0	0	0	0	0	0	0	0	0	0	0	0	0	0	0	0	0	0	0	0	0	0	0	0	8	268	786	133	0	0	13	13	0	7	630	631	29	617	0	0	0	0	0	0	0	5	0	4	1	167	167	0	8	0	0	0	2	73	85	0	0	0	2	0	0	0	0	0	0	0	0	0	0	0	14	1	1	0	0	7	2	0	111	0	0	0	0	0	111	0	0	6421	0	0	0	0	0	0	0	0	2	2	0	0	2	2	0	0	1	0	0	0	0	2	2	6424	3	0	0	0	0	0	0	1	0	1475	0	0	0	0	0	0	0	0	555	555	0	0	0	0	0	197	164	30	26	134	134	132	120	98	6424	0	0	0	0	0	0	0	0	0	0	0	0	0	0	0	0	0	1	1	0	0	1	1	0	0	0	3	0	0	0	0	0	3	0	0	93	0	259	0	0	0	0	0	0	0	0	0	0	0	0	0	0	0	0	0	0	0	0	0	114	1589	0	114	0	0	0	0	1122	1590	0	0	0	0	0	0	0	0	0	0	0	4473	4473	0	0	0	0	0	0	0	7	0	0	0	179	0	114	114	0	0	0	0	0	1019	3	0	3	0	0	0	0	0	0	0	0	0	1	0	0	203	0	0	0	0	0	0	0	0	0	0	44	0	0	42	44	0	0	0	0	0	94	3	0	0	0	0	0	0	0	0	0	0	0	0	0	0	0	0	0	0	0	0	0	0	0	0	0	0	0	0	0	0	0	0	0	0	0	0	0	1	0	8	371	8	0	0	1	2912	2931	1	0	1	1	6	0	0	0	1	1	0	104	0	0	0	0	0	104	0	0	0	0	0	1	52	2	51	0	0	0	0	0	0	0	0	0	0	0	0	0	5208	0	0	0	0	0	1	1	1	0	0	0	0	0	0	0	0	0	0	1	0	0	0	2	2	0	0	35	1	1	1	2	795	1	1	0	2	0	0	0	0	0	0	0	0	0	0	0	0	0	0	0	0	0	0	0	0	0	2	0	121	0	0	3	3	0	3	3	3	0	0	0	18	3	0	10	7	3	6	0	1	0	1	0	0	0	0	0	0	0	0	1	2	0	1	0	0	0	52	52	52	52	50	50	44	0	245	17	0	10	390	0	390	13	424	0	5	95	7	0	95	23	0	0	0	0	0	0	0	8380	1	1	1	0	1	1	1	0	0	1	0	0	0	1	1	0	0	1	1	0	1	555	4	0	0	4	0	0	1	203	0	0	0	0	0	0	0	0	0	98	0	0	0	0	0	0	0	0	0	12	12	0	0	0	1	1	1	0	0	0	0	0	0	0	0	0	0	0	0	362	360	360	0	0	0	0	0	1397	1397	38	34	0	0	1	0	0	0	204	204	204	204	1	154	0	21	0	0	0	0	240	240	240	240	240	0	1	0	6	0	6	1	18	0	17	0	0	0	0	0	0	0	0	0	0	0	0	0	0	0	1	0	1	0	0	0	0	0	9978	1	0	0	0	0	5	0	1	1	1	360	359	24	5	22	2	22	0	9	9	0	0	2	0	0	1	3	2	0	0	0	0	0	0	0	0	0	0	0	0	0	0	1	0	4	0	0	0	78	0	0	75	75	25	25	25	0	0	1	0	0	0	0	0	0	0	0	0	0	0	0	0	0	0	0	0	0	0	2904	0	0	515	114	62	0	0	0	0	1	1	493	23	0	0	0	0	144	144	145	0	0	0	0	0	0	44	0	0	44	7	0	0	0	0	1640	0	0	0	1640	1607	0	1	1	0	0	0	0	0	0	0	0	23	1	0	2	0	2	0	2	2	2	2	2	0	0	0	5	0	0	0	2	4	1	1	1	1	1	1	2	1	2	0	0	0	0	0	0	0	0	0	0	7	1	2	0	0	98	0	7	0	0	0	7	0	0	13	13	0	0	0	0	13	13	0	0	0	0	0	0	4	0	0	1	0	360	0	0	0	0	360	1239	0	0	0	0	0	0	0	0	0	0	0	0	0	0	637	637	637	1192	0	0	0	0	0	0	0	0	0	0	0	1	0	0	0	0	0	0	0	0	0	0	0	0	0	0	0	0	0	1	0	1	568	1259	4	0	0	0	0	0	0	360	0	0	477	0	0	0	0	0	2	0	0	0	0	0	0	0	0	0	0	0	0	0	0	0	0	0	0	4587	4593	114	39	39	39	1	7	0	0	0	0	0	0	0	0	0	0	16	0	792	0	1	1	0	0	0	0	1	0	0	0	0	0	0	0	0	0	2	0	0	1	1	1	1	1	1	9	1	614	4	4	0	0	0	0	2	0	0	2	2	4	0	0	0	248	247	0	233	253	253	253	5	370	367	0	155	155	306	155	0	0	0	0	0	0	0	1298	0	1	0	0	0	0	0	0	4	0	0	5	0	0	0	0	0	0	0	0	0	0	0	3	0	0	0	0	0	0	0	0	0	0	0	0	0	2	0	378	0	2	0	0	0	1	1	1	0	0	378	0	0	0	0	0	0	0	0	0	0	259	937	0	0	0	0	938	938	0	203	0	94	1	1	0	0	93	1	0	9	0	4	4	4	4	0	0	4	0	0	0	4	4	0	0	0	0	0	16	24	24	413	0	74	74	165	339	25	0	0	0	8	2	0	0	0	0	8	9	1	1	42	42	9	12	0	676	0	1	0	56	1	0	0	0	0	1	133	211	133	133	133	133	40	13	32	0	0	0	0	0	168	2	822	0	0	10	31	0	31	0	0	0	0	0	0	0	0	0	0	0	0	1623	10	0	1	5	6	7	0	1	5	1	0	0	0	0	1	1	0	1	36	0	0	0	0	0	0	0	0	2	0	0	0	0	36	0	0	638	0	0	0	0	0	0	0	0	0	3747	3748	3741	3747	0	0	3749	437	0	602	0	0	0	0	0	0	0	1	13	5	5	0	0	0	0	0	0	0	0	0	0	0	0	0	0	0	0	0	0	0	0	0	0	0	0	0	0	0	0	0	0	0	0	1	0	0	1	156	0	91	1	0	0	0	0	0	0	0	0	0	0	0	0	0	0	0	0	0	17	0	0	1	0	0	0	0	0	1	0	0	0	0	0	0	0	2	2	27	0	0	0	1	0	0	0	1	0	0	0	0	42	1	0	1157	1247	0	0	7	7	0	0	0	4355	0	0	0	1	0	0	0	0	0	0	60	60	0	0	0	0	1	0	2	0	0	0	2	1	0	0	0	1	0	0	0	0	0	0	0	0	143	0	2	0	5	0	0	5	0	68	1	1854	1854	0	0	1854	0	0	0	0	0	0	0	0	0	0	0	0	0	0	0	0	0	203	0	0	201	36	36	479	491	499	710	710	759	759	0	0	0	7	4	0	4	0	0	0	1	4	0	0	10	0	1	1	2717	0	0	7	4	2724	0	3	2724	0	1	2	0	521	0	3	1	4	3	1	3	0	3	0	0	0	0	0	0	0	0	0	0	0	0	295	4	1	1	2	2	1	3	4	0	0	0	0	0	0	1466	0	0	1	0	7	12	0	0	0	0	0	13	13	2	0	116	500	180	689	691	1	0	0	0	0	0	0	1	1	0	0	0	0	8	8	8	0	0	0	0	1	1	0	0	0	0	0	1	5	2	2	2	2	0	2	2	576	2	2	2	2	27	18	45	0	0	130	0	0	0	0	0	0	0	0	0	0	0	0	0	0	0	2	5	0	0	0	0	7	7	6	2	0	13	2	2	2	0	0	0	0	0	0	0	0	0	0	0	0	0	0	0	1	0	0	36	0	4355	0	0	0	27	53	0	0	0	80	27	0	0	0	0	0	0	0	0	0	0	0	0	0	0	0	0	0	0	0	0	0	0	0	0	0	666	666	669	669	0	0	0	705	1156	0	0	1635	1635	1646	1675	1699	1699	1699	2521	2546	26	0	0	0	0	0	360	0	0	621	0	0	0	0	0	0	0	0	0	0	0	0	0	0	0	0	0	0	0	0	0	0	0	0	0	426	1	0	0	0	59	0	0	1	0	0	0	0	45	0	0	0	59	0	0	6	0	304	10	6	0	3	8	7	2	333	376	0	43	1	377	1	3	380	0	0	0	0	0	0	0	0	1	1	1	1	0	1	1	1	0	0	0	0	0	0	0	0	0	0	0	15	0	15	15	15	0	2	0	0	0	42	0	0	0	0	0	0	0	0	0	0	0	0	0	0	0	0	0	0	0	0	275	42	0	0	4	0	0	0	0	0	0	0	0	0	0	0	0	0	0	0	0	0	2	0	0	0	0	0	1	0	0	27	0	0	857	0	1	0	0	0	0	18	26788	857	0	0	0	0	0	0	0	0	0	0	0	1	0	0	0	0	0	0	0	0	0	0	0	0	0	0	4	0	0	13691	0	5214	5214	0	5214	0	0	5212	0	5214	5213	4	0	0	5	1	0	0	0	0	0	169	433	177	0	0	0	0	0	0	0	0	0	31	0	0	0	0	0	0	0	0	0	23	2	2	0	0	0	0	0	98	98	0	0	98	0	0	0	1	0	2557	2599	2552	2552	2551	2552	2553	2557	2552	2553	3	0	0	0	0	7	6	7	7	0	0	0	0	0	0	0	114	0	0	1	0	0	1	0	0	0	0	0	0	0	10	0	0	0	0	0	4	0	5	13	0	0	0	5	0	0	0	0	0	0	0	0	143	0	0	0	0	0	0	0	0	173	1478	276	0	857	0	0	1359	0	0	0	0	0	0	0	0	0	0	0	0	0	0	0	0	9	9	0	1	10	0	0	10	0	0	0	11	0	0	0	0	0	0	0	0	0	16	0	0	0	0	0	0	303	2	0	0	0	0	0	0	0	0	0	0	0	0	0	1	0	1	0	0	175	0	0	0	0	0	0	0	0	0	0	0	115	0	0	0	0	0	115	0	0	0	0	0	0	0	0	0	0	0	0	0	0	0	0	0	1243	800	650	150	32	32	1	0	5201	1511	0	0	0	0	0	0	0	0	0	0	0	0	0	0	0	0	0	0	0	0	0	0	0	0	0	0	0	0	0	0	0	0	0	0	0	0	0	85	0	0	0	0	0	0	0	0	0	1	0	1	1	0	207	204	1	0	2934	2934	2934	2934	2933	2933	2933	2934	2934	2934	36	0	44	0	0	0	0	6	6	0	0	0	0	0	0	0	3	0	0	1	1	1	1	1	0	1	0	1	0	4	9975	4	6	0	1	4	7	0	0	0	6	0	4	11	0	11	9	1	11	203	0	0	0	0	0	0	0	0	0	0	1000	0	1	0	0	410	0	410	0	601	0	0	127	127	132	135	166	599	601	0	0	0	0	0	0	0	1122	1067	55	1	0	0	0	0	0	792	0	0	0	0	0	0	793	1	1	0	0	0	1	1	0	0	0	1	0	0	0	0	0	0	0	0	0	2	0	0	0	0	0	0	0	0	0	0	96	96	0	0	0	0	1	1	0	0	0	0	0	0	0	1	0	8381	8380	8380	8380	8380	8380	8380	0	0	0	0	0	0	0	0	0	1	0	0	4	4	0	4	4	4	36	2857	0	3	3	0	47	39	0	47	1	0	1	0	0	0	0	0	0	0	0	155	0	0	0	0	0	0	0	0	0	0	12	22	0	1259	1261	5	6	250	0	1849	0	7	2551	444	0	0	0	0	26803	26803	26803	26803	26803	0	2	16	0	0	16	0	14	11339	0	0	16	0	0	0	0	0	0	0	0	0	0	0	0	0	0	0	0	31	33	64	0	64	0	2	66	66	73	0	0	0	1	0	0	1	0	1	0	0	0	703	0	1037	0	5	0	0	0	1239	1239	0	82	1156	1156	0	173	1240	0	0	0	1	10	2	1	0	0	0	2	0	0	94	10	1	10	0	10	0	0	0	59	295	0	0	1	0	0	0	0	0	0	0	2716	0	0	59	1	0	0	0	0	0	15	1	0	1	3	8	15	2	7	0	0	0	0	0	0	0	0	0	0	0	0	1262	0	0	0	0	0	0	791	2	1	789	0	2	3	0	0	0	0	0	0	0	0	0	0	0	0	0	0	0	0	42	42	2	0	0	0	0	0	0	96	96	3	0	0	0	0	0	0	0	0	16	16	0	0	0	0	0	0	0	0	0	0	4	0	0	0	0	0	0	1	0	1	0	0	0	0	0	0	0	33	1	0	11	1	0	1	0	0	0	1	0	0	0	9	380	410	410	1	1	9	9	2558	2558	0	0	21	21	5	139	2419	2398	2367	8	0	0	0	619	0	0	0	0	0	0	589	0	127	0	0	0	0	0	0	0	0	0	0	0	1854	606	1854	1849	0	1849	0	0	0	0	0	0	0	0	0	0	1360	0	0	0	0	189	0	1	0	0	0	0	1	0	16	0	128	0	0	0	128	128	0	0	1	0
Subgingival_plaque	SRS011433	0	0	0	0	0	11	8	11	0	0	11	0	0	0	0	0	0	10	0	0	0	0	0	0	340	341	341	0	0	11	0	0	0	0	0	0	0	0	0	0	0	0	0	0	0	0	0	0	0	0	0	170	170	0	0	26	170	170	170	170	170	0	0	0	0	0	0	0	1	7	0	10	0	0	0	0	4	380	0	0	0	0	0	0	0	0	0	0	0	0	1	0	2	1	2	2	0	2	1	0	0	1	0	0	0	0	0	0	0	0	0	0	0	0	0	0	0	0	0	11	0	0	0	0	0	0	0	0	0	0	0	0	5	5	6	6	6	6	0	0	0	0	0	0	0	0	0	0	0	0	0	53	53	0	0	0	0	0	0	0	31	31	31	19	15	40	40	4	5	5	15	0	0	20	20	0	0	0	0	0	0	0	0	0	0	1093	1	0	0	0	0	0	0	0	0	0	0	0	0	0	0	0	0	0	0	0	0	0	2	0	0	0	0	0	0	0	0	0	1	6	0	0	0	7	7	0	0	0	0	0	0	0	11	11	0	0	0	0	0	0	0	0	0	0	0	0	0	0	0	1	1	1	1	0	0	0	0	0	0	0	0	0	3	3	14	14	14	3	3	0	0	0	7	7	0	0	0	0	0	0	0	0	0	0	0	0	0	0	0	0	0	0	0	0	0	0	0	0	0	0	0	0	0	0	7	7	8	2	2	3	1	0	1	149	149	149	149	149	149	149	0	149	0	2	0	0	27	4	0	0	0	0	0	0	0	0	0	0	2	2	2	2	0	0	0	0	0	0	0	0	0	0	68	0	0	0	0	13	0	0	68	68	68	68	68	0	0	0	0	0	0	0	0	0	0	0	0	0	12	0	0	0	1	0	1	13	13	1	0	0	0	0	0	0	0	0	0	0	0	0	0	0	0	0	0	0	0	0	0	0	0	0	0	0	0	0	0	0	0	4	6	6	0	0	6	0	3	6	0	0	0	0	170	0	0	0	0	0	0	0	0	0	0	0	0	0	0	52	51	0	52	0	0	0	0	0	0	0	0	0	0	0	0	0	0	0	0	0	0	0	0	0	0	0	0	0	0	10	0	0	0	0	0	0	0	0	0	0	0	0	149	0	149	149	149	149	142	149	149	1	0	0	1	0	0	0	25	0	0	0	1	0	0	0	0	0	0	1	1	345	0	0	0	0	0	0	0	0	0	0	0	0	0	0	0	0	0	0	0	0	0	0	0	0	21	1	0	0	0	0	0	0	1	0	0	0	5	5	4	4	716	716	67	67	620	553	530	36	553	0	0	0	0	0	0	0	0	0	0	0	0	0	0	0	0	19	0	0	0	0	68	0	0	0	0	0	0	0	0	0	0	0	0	0	0	9	0	0	0	0	0	0	0	0	0	0	0	0	0	0	0	0	0	0	0	320	277	1	0	0	0	0	0	0	0	1	26	23	0	0	0	0	0	1753	1	1753	1	0	0	0	0	0	0	0	1	0	0	0	0	0	0	0	0	0	0	0	5	0	0	0	0	0	0	0	0	0	0	0	0	0	0	0	0	0	0	0	0	0	0	0	0	0	0	0	0	0	0	0	0	0	0	0	0	0	0	0	0	0	0	50	55	1	0	0	5	49	50	0	71	71	1	1	19	19	19	0	0	19	0	1	1	1526	0	0	0	0	0	0	0	0	0	235	0	0	0	0	0	0	0	0	0	156	0	0	201	4	0	4	0	1	1	5	206	24	1	0	0	1753	4091	0	0	366	0	0	0	367	366	366	14	3	0	0	0	19	19	15	0	0	0	0	0	0	0	0	0	0	0	0	0	315	185	180	19	10	161	0	0	0	0	0	0	0	0	0	0	0	0	2	1	0	1	1	0	0	0	1	0	0	0	25	0	0	0	0	0	0	0	0	0	0	0	0	0	2	2	2	0	0	0	2	0	0	0	0	0	0	0	0	0	0	0	0	9	9	0	0	0	0	14	0	0	668	0	0	0	0	0	0	0	0	0	0	53	105	0	53	0	0	0	0	0	0	0	0	0	0	0	0	0	0	0	0	1	6	1	4	0	0	2	0	3	0	0	0	0	0	0	0	3	0	0	2	2	0	0	2	0	0	0	0	0	0	0	0	0	0	11	0	0	0	0	0	0	28	0	37	17	32	32	0	32	32	29	32	0	0	0	0	6	0	0	0	0	0	0	0	0	0	0	0	0	0	0	0	0	0	0	0	0	0	1	0	0	1079	1	0	0	0	0	1	0	0	0	6	5	0	1	6	6	6	0	0	0	0	0	0	0	0	30	13	17	0	30	30	4	4	4	0	0	0	0	4	0	28	0	8	26	1	0	0	1	0	0	0	0	0	0	0	0	0	0	0	0	0	0	0	0	0	0	0	0	0	0	0	0	0	0	0	0	0	0	0	0	0	0	12	0	0	0	0	0	20	20	20	0	119	0	0	0	0	0	0	0	0	0	0	0	0	0	0	0	0	0	0	0	0	0	0	0	0	0	0	0	0	0	11	11	0	0	11	11	11	11	0	0	0	0	0	0	0	0	0	0	0	11	0	68	0	3	3	0	0	0	0	0	0	0	0	0	0	0	0	0	0	0	0	0	0	0	0	0	0	0	2	2	2	2	4	0	1	0	0	0	27	0	11	0	0	0	0	0	0	0	5	0	1	2	2	2	0	0	2	0	0	0	0	0	0	0	0	0	0	0	0	0	0	0	1093	0	0	1092	0	0	0	0	0	0	0	0	0	0	0	0	0	0	0	46	0	0	0	0	2	0	0	0	2	0	2	0	0	0	1	1	0	0	0	0	0	0	0	0	149	0	0	0	0	366	67	67	26	5	3	21	0	0	93	67	1	0	0	172	0	0	0	0	0	0	0	6	11	24	25	0	1	13	25	0	0	0	0	0	0	0	50	11	0	0	2	0	0	0	0	0	0	0	2168	2168	0	0	0	68	68	68	68	0	68	0	0	0	0	0	0	0	0	0	0	0	0	2659	8	3	357	0	75	0	0	0	0	0	0	0	0	17	8	0	7	0	8	1	0	0	8	0	0	0	0	0	0	0	0	0	0	0	0	0	0	0	1	1	0	0	0	0	0	0	1	0	0	0	0	0	0	16	0	38	0	37	0	8	0	0	0	7	0	0	0	0	0	0	0	0	0	0	0	0	0	0	0	0	0	0	0	0	0	0	0	0	0	0	0	0	0	0	2	2	2	2	2	2	2	2	0	0	0	0	0	0	20	0	0	0	0	0	0	0	0	0	0	0	0	0	0	0	0	0	0	0	0	0	0	0	0	0	0	0	0	0	0	0	128	0	12	1	0	0	0	0	0	0	0	0	0	0	0	0	0	1	0	0	0	0	0	0	0	0	0	0	0	0	0	0	0	0	0	0	0	0	0	0	0	0	0	0	0	0	0	0	0	0	76	1	0	76	0	0	8	0	0	0	0	0	0	0	0	0	0	0	0	0	0	0	2338	0	0	0	345	0	0	3	0	0	0	0	0	0	2	0	48	14	0	0	2	0	0	0	0	1	345	0	0	15	15	0	0	0	0	0	0	0	0	0	0	2168	1	4	0	3	0	1	0	0	0	17	17	1	2	2	275	275	1	1	0	0	3	0	0	0	0	0	0	0	1	0	0	0	0	0	0	0	0	0	0	1	70	0	0	0	0	0	0	0	0	0	0	0	2	0	0	0	0	0	0	2	0	0	0	115	0	0	0	0	0	0	0	0	0	0	0	0	0	0	0	0	0	0	0	0	0	0	0	0	0	0	0	47	0	0	0	0	0	0	0	0	0	0	0	0	0	0	0	0	0	0	0	0	0	0	0	7	2	0	0	0	0	0	0	0	0	0	0	0	0	0	0	0	0	0	0	0	0	0	0	0	0	0	0	0	0	0	0	0	0	0	0	0	0	0	0	0	0	0	1	1	1	1	2	1	1	1	76	0	4	0	0	0	0	0	24	0	0	0	0	23	0	23	23	0	6	0	0	0	0	0	0	0	0	0	0	0	0	0	0	0	0	0	0	0	0	0	27	0	0	0	0	0	0	0	0	0	0	0	0	0	0	0	0	0	0	0	0	0	0	0	0	0	0	0	0	0	0	0	0	0	0	0	716	716	0	0	66	0	0	121	121	0	121	0	0	0	0	0	0	0	18	17	0	51	2	0	0	1	0	0	0	0	0	0	0	0	0	0	0	0	0	0	2	0	0	0	0	0	0	0	0	0	0	0	0	0	0	0	0	0	0	0	0	0	0	0	0	0	0	0	0	0	0	0	0	0	0	0	0	0	0	0	0	0	0	0	0	0	2	0	0	115	115	0	115	0	0	115	0	0	0	0	0	0	0	0	0	0	0	0	0	0	0	0	0	0	0	0	0	2	0	0	0	416	0	0	0	0	0	0	0	0	0	0	0	0	0	0	0	0	0	0	0	0	0	0	93	0	0	0	0	0	0	0	0	0	0	0	14	14	10	14	4	0	0	0	94	0	73	0	0	0	0	0	73	0	0	0	0	0	0	0	0	0	0	0	0	0	0	0	0	0	0	0	0	0	0	0	44	0	9	29	4	0	0	0	0	0	0	0	0	0	3	7	0	0	0	2	0	0	0	0	0	0	1	0	2	2	0	2	0	30	0	47	47	27	0	1	1	0	0	0	0	0	0	149	38	0	1	0	0	0	0	0	0	0	0	0	0	0	170	0	0	0	0	0	170	1	0	0	0	16	1	0	0	0	0	0	0	0	1	0	1	0	0	0	0	0	0	0	0	0	0	0	693	693	0	1	198	198	693	198	0	0	0	0	0	0	0	0	2	2	1	1	3	1	0	8	2	6	0	6	0	6	30	27	1	0	0	0	0	0	0	0	0	0	0	0	0	0	0	0	0	0	0	0	0	0	0	0	0	0	0	0	0	0	0	0	0	0	0	0	0	0	0	0	0	0	0	0	0	0	0	50	50	0	0	0	0	0	1	1	0	0	0	0	0	0	0	0	0	0	0	0	0	0	0	0	0	0	0	0	0	0	0	0	0	0	0	0	52	0	0	0	0	0	75	0	52	0	4	52	4	0	4	4	2	0	2	0	0	0	0	0	0	0	0	0	0	0	20	0	0	0	0	0	0	0	0	0	0	0	172	0	172	0	163	163	0	172	0	0	0	0	0	0	0	0	0	0	180	1	179	179	131	73	70	1	0	1	1	1	1	1	0	2	2	3	1	0	0	0	0	0	0	0	0	1	0	0	7	0	0	0	275	0	26	40	0	0	0	0	0	0	0	0	0	1	0	0	0	0	0	0	0	0	0	0	0	1	0	345	347	345	345	2	344	345	345	345	0	49	0	0	320	319	319	22	0	0	0	3	3	0	5	5	3	0	0	0	0	0	0	0	0	0	0	0	0	0	0	0	0	0	0	2	2	0	0	2	0	0	0	0	0	0	0	0	0	0	5	0	0	0	0	0	0	0	0	0	0	0	0	0	0	0	0	0	0	0	0	0	0	0	0	0	0	0	0	48	11	0	0	0	37	37	0	0	0	52	0	0	5	0	0	0	0	0	0	0	0	0	0	0	0	0	0	0	0	0	0	0	0	0	0	0	0	0	0	0	0	6	0	1	1	1	0	1	0	1	1	0	0	0	0	0	2659	2617	2342	2617	2342	2342	0	0	0	0	0	0	0	14	0	0	0	0	0	0	0	0	0	0	0	0	3	3	0	1	2	23	12	23	23	13	11	93	15	0	868	860	351	351	36	12	9	8	3	3	0	0	1	0	4	0	0	4	0	0	0	2	0	0	0	0	0	808	0	0	0	0	0	0	0	0	0	0	0	1	809	0	0	0	0	0	0	0	0	0	0	1	0	0	0	0	0	0	0	0	0	0	0	2	0	0	3	3	3	3	3	3	0	0	0	0	0	0	0	0	170	170	50	170	0	0	412	0	0	0	0	0	0	0	0	0	0	0	1	0	0	0	0	0	0	0	0	0	0	0	0	0	0	0	0	0	0	0	0	0	0	0	0	0	0	0	0	0	0	0	0	0	0	0	0	0	0	0	0	0	0	0	0	0	0	0	0	0	0	1	5	0	49	49	0	4	4	5	1	96	0	0	0	0	0	0	0	0	0	0	0	0	0	0	0	0	0	0	0	0	0	0	0	0	0	0	0	0	0	0	0	0	0	0	0	0	0	0	0	0	0	0	0	0	0	0	0	0	0	0	0	0	0	2342	68	2340	2340	2340	2	2342	1093	0	1093	1093	0	0	0	0	0	0	0	3	0	0	0	0	0	0	0	0	0	0	0	0	0	0	0	0	0	0	0	0	0	0	0	2	0	8	3	5	0	8	0	8	209	209	113	6	6	6	117	113	113	113	0	0	0	27	0	0	0	0	4	0	0	1084	0	0	1079	0	1080	1080	1083	1081	1084	1084	0	0	0	0	0	0	0	0	0	0	0	0	0	0	0	0	0	0	0	0	3	0	0	1752	1750	0	0	611	0	0	0	0	0	0	0	0	0	0	0	0	0	50	0	0	13	37	0	3353	0	0	0	0	0	0	0	0	1752	37	37	37	37	37	37	37	0	2	1	0	0	0	0	0	0	0	0	0	0	0	0	0	0	0	0	0	0	0	0	0	0	0	0	0	0	0	0	0	0	0	0	0	0	0	1	1	1	0	1	0	51	1	1	1	49	0	0	0	9	0	0	0	9	0	0	0	0	0	0	0	0	0	0	0	0	0	0	0	0	0	0	1526	1526	1526	1526	1651	1651	1823	1823	1823	0	0	0	0	0	0	0	0	0	0	0	1	0	0	0	0	0	0	0	0	0	197	197	0	35	127	175	188	22	26	0	0	0	1	0	0	0	0	0	1	0	0	0	0	0	0	0	0	0	0	0	1	0	0	0	1093	0	0	0	0	0	0	0	0	0	0	0	0	0	0	0	0	0	0	0	0	0	0	0	0	0	13	0	0	0	0	0	128	1153	1147	1147	1158	1153	1153	1158	1158	0	0	0	0	0	0	0	0	0	0	0	0	0	8	0	0	3	0	0	0	0	0	3	456	4	447	0	0	0	0	0	0	0	0	468	0	0	0	0	611	611	0	611	586	586	22	564	611	611	0	0	0	0	0	0	0	0	0	0	0	5	0	0	0	0	0	0	2338	0	0	0	0	0	0	0	0	121	121	121	121	128	121	0	0	0	0	0	2	1	1	1	0	1079	0	0	0	0	0	0	0	0	0	0	0	0	0	0	5	2	5	0	0	5	0	0	76	0	0	0	0	0	7	0	9	0	9	7	7	7	6	7	5	5	0	0	0	0	0	2	2	0	0	0	1	0	0	0	0	0	0	0	0	0	0	0	0	0	0	121	121	0	0	0	0	0	0	933	933	3	4	14	88	3	40	40	170	0	983	128	267	1086	1086	103	0	0	0	5	66	71	71	0	66	163	0	0	0	163	0	0	0	0	0	0	0	0	0	0	0	0	0	0	8995	8987	8987	0	8987	8987	1515	1158	4896	0	9	0	34	0	0	1	0	11	1	1	1	5	1	0	0	0	0	8	8	8	8	0	0	0	8	0	0	0	0	0	0	0	0	0	0	0	0	0	0	0	0	0	0	0	0	0	0	0	0	0	0	0	0	0	0	0	0	0	0	0	0	0	0	0	0	0	0	0	0	0	0	1	1	0	0	0	0	0	0	0	0	0	0	22	213	235	129	36	177	130	1	255	0	0	0	0	170	0	0	0	0	170	170	90	93	0	0	0	0	0	0	0	0	0	0	0	0	0	0	0	0	0	0	0	0	0	1	0	0	0	0	0	0	0	0	0	0	1	0	0	0	0	0	0	0	7	2	2	0	2	0	0	0	0	0	56	7	0	0	0	0	0	0	0	0	0	0	0	0	0	0	0	0	0	121	0	0	0	121	121	0	15	0	0	13	0	1	3	5	5	6	9	0	0	118	3	0	0	0	0	0	0	0	0	0	0	1	1	1	1092	0	0	1	0	0	0	0	24	0	0	0	2	0	0	0	2	0	6	4	0	6	0	21	0	0	0	0	0	0	1	0	0	0	0	0	1	1	1	0	21	0	0	0	2	0	0	0	0	0	0	0	0	0	0	0	15	1752	0	456	0	0	715	29	27	20	2	2	0	342	342	0	0	37	0	21	0	0	0	0	0	0	0	0	0	0	0	0	0	0	0	0	0	0	0	0	0	0	0	0	0	0	14	13	1	13	1	0	0	1	0	0	0	0	0	0	0	0	0	0	0	0	0	0	6	0	0	0	1	1	0	0	366	0	3	3	3	0	3	341	361	361	3	3	75	72	75	94	94	77	94	149	0	0	0	0	0	0	0	0	0	0	0	0	0	0	0	0	0	0	0	0	2	2	2	0	2	0	0	0	0	0	0	68	68	68	68	0	0	68	0	0	0	1	0	0	0	0	0	2	1	0	0	0	0	0	0	0	0	0	0	0	0	0	0	0	0	0	489	0	1	0	494	495	0	0	0	0	0	0	3	0	0	0	23	3	3	0	0	0	0	0	0	0	0	0	0	392	0	0	0	1	2	0	2	0	2	2	0	0	0	68	0	0	0	0	0	0	0	0	0	6	0	0	0	0	0	0	0	0	0	0	0	0	0	0	0	0	0	0	0	0	0	0	24	0	0	0	0	0	0	24	0	0	0	1	1	1	242	242	1	22	8	0	51	261	22	22	22	260	0	0	5	7	0	0	0	0	0	0	0	0	0	0	0	2168	3	0	0	0	0	0	0	0	0	0	0	0	0	0	0	0	0	0	0	0	0	0	2338	0	0	0	0	0	0	0	0	14	21	5	0	4	0	7	7	0	0	1	0	0	0	1	1	0	0	0	0	0	23	0	0	23	0	0	89	95	89	89	1	0	2	0	0	0	0	0	0	0	0	0	0	0	0	0	0	0	0	0	0	0	0	0	0	0	3	0	0	0	0	0	0	0	0	0	56	0	0	0	0	0	0	0	0	0	0	0	20	0	0	19	19	0	9	19	0	0	0	9	9	0	12	0	0	3	0	0	0	0	0	0	0	357	357	357	236	0	0	0	0	0	0	0	0	0	0	0	0	0	0	0	0	0	0	0	0	0	0	0	0	0	0	331	3	0	0	0	0	0	0	0	0	0	23	19	0	0	0	0	0	107	107	107	107	56	56	107	0	107	0	49	211	0	0	20	50	1	13	13	0	0	0	50	51	1	0	0	0	0	0	1	1	0	0	0	0	0	0	1	0	3	0	4	0	0	0	0	1	0	0	0	23	0	1	1	0	0	1	0	0	0	149	156	0	0	0	156	0	0	0	0	0	171	507	382	0	0	0	0	0	0	4	0	0	0	4	4	4	0	0	0	0	0	0	0	0	0	0	0	0	0	0	13	1	0	0	0	0	0	0	0	0	3	0	128	2	0	1	0	1	1	0	0	0	0	0	0	0	0	1	0	0	0	0	0	0	0	1	0	0	0	0	0	0	0	0	0	0	0	0	0	0	0	0	161	0	0	0	0	0	0	0	0	0	0	0	0	0	0	0	0	0	0	0	0	0	0	0	0	0	0	0	0	0	20	0	1	1291	19	0	0	121	121	121	121	0	0	0	0	21	0	0	0	0	0	92	0	0	0	0	0	0	0	0	0	0	0	0	0	0	0	0	0	0	0	0	0	0	0	0	0	0	0	0	0	0	0	1	21	215	537	0	0	5	5	0	1	30	30	8	25	0	0	0	0	0	0	0	1	0	18	0	0	0	0	21	0	0	0	0	118	122	0	2	0	6	0	0	0	0	0	0	0	0	0	0	0	29	0	0	0	0	22	0	0	10	0	0	0	0	0	10	0	0	1525	0	0	0	0	0	0	0	0	0	0	0	0	0	0	0	0	0	0	0	0	0	0	0	1526	1	0	0	0	0	0	0	0	0	209	0	0	0	0	0	0	0	0	156	156	0	0	0	0	0	201	175	44	35	131	131	127	127	124	1526	0	0	0	0	0	0	0	0	0	0	0	0	125	0	125	125	0	0	0	0	0	0	0	0	0	0	1	0	0	0	0	0	5	0	0	19	0	2	0	0	0	0	0	0	0	0	0	0	0	0	0	0	0	0	0	0	0	0	0	11	220	0	11	0	0	0	0	37	220	0	0	0	0	0	0	0	0	0	0	0	668	668	0	0	0	0	0	0	0	12	0	0	0	12	0	0	0	0	0	0	0	0	119	53	0	53	0	0	0	0	0	0	0	0	0	0	0	0	50	0	0	0	0	0	0	0	0	0	0	0	0	0	0	0	0	0	0	0	0	75	5	0	0	0	0	0	0	0	0	0	0	0	0	0	0	0	0	0	0	2	0	1	0	0	0	0	0	2	2	0	0	0	0	0	0	0	0	0	0	0	0	115	0	0	0	0	1147	1158	0	0	0	0	0	0	0	0	0	0	0	25	0	0	0	0	0	25	0	0	0	1	1	0	0	0	0	0	1	0	0	0	0	0	0	0	0	0	0	0	2336	1	1	0	0	0	0	0	0	0	0	0	0	0	0	0	0	0	0	0	0	0	0	1	1	0	0	0	0	0	1	0	489	0	0	0	0	0	0	0	0	0	0	0	0	0	0	0	0	0	0	0	0	0	0	0	0	0	0	0	10	0	0	0	0	0	0	0	0	0	0	0	6	1	4	5	1	0	1	0	0	0	0	0	0	0	0	0	0	0	0	0	1	0	0	0	0	0	0	0	0	0	0	0	0	0	0	24	0	0	10	0	10	12	10	0	1	9	9	8	1	265	0	4	0	0	0	0	0	1823	2	0	0	0	0	0	0	0	0	0	0	0	0	0	0	0	0	0	0	0	0	156	3	0	0	3	24	24	1	206	0	0	0	0	0	0	0	0	0	20	0	0	0	0	0	0	0	0	0	2	2	0	0	0	0	0	0	0	0	0	0	0	0	0	0	0	0	0	0	367	68	68	0	0	0	0	0	196	196	11	1	0	0	0	0	0	0	93	93	93	94	0	0	0	0	0	0	0	0	0	0	0	0	0	0	0	0	1	0	1	0	1	0	1	0	0	0	0	0	0	0	0	0	0	0	0	0	0	0	0	0	0	0	0	0	0	0	2168	0	0	0	0	0	1	0	0	1	1	68	66	1	2	1	0	2	0	2	2	0	0	1	0	0	0	1	1	0	0	0	0	0	0	0	0	0	0	0	0	0	0	4	0	20	0	0	0	4	0	0	27	27	23	27	27	0	0	47	0	0	0	0	0	0	0	0	0	0	0	0	0	0	0	0	0	0	0	1076	0	0	187	7	5	0	0	16	0	16	16	180	5	0	0	0	0	275	275	275	0	0	0	0	0	0	26	0	0	26	5	0	0	0	0	357	0	0	0	357	357	0	0	0	0	0	0	0	0	0	0	0	8	0	0	0	0	0	0	0	0	0	0	0	0	0	0	7	0	0	0	0	0	0	0	0	0	0	0	0	0	0	0	0	0	0	0	0	0	0	0	0	22	0	0	0	0	20	0	22	0	0	0	23	1	0	2	2	0	0	0	0	4	2	0	0	0	0	0	0	0	0	0	0	0	68	0	0	0	0	68	70	0	0	0	0	0	0	0	0	0	0	0	0	0	0	80	80	80	236	0	0	0	0	0	0	12	12	12	12	0	0	0	12	12	12	0	0	0	0	0	0	0	0	0	0	0	0	0	0	0	0	52	92	0	0	0	0	0	0	0	68	0	0	4	0	0	0	0	0	1	0	0	0	0	0	0	0	0	0	0	0	0	0	0	0	0	0	0	716	716	48	21	21	21	2	4	0	0	0	0	0	0	0	0	0	0	7	0	489	0	4	4	0	1	0	0	0	0	0	0	0	0	0	0	0	0	7	0	0	40	40	40	40	0	40	42	0	13	1	1	0	0	0	0	0	0	0	2	0	1	0	0	0	54	38	0	38	54	54	54	0	114	61	0	0	0	3	1	0	0	0	0	0	0	1	432	0	0	0	0	0	0	0	0	0	0	0	0	0	0	0	119	119	0	4	0	0	0	0	4	0	0	0	0	0	0	0	0	0	0	0	0	0	2	0	3	0	0	0	0	0	0	0	0	0	0	3	0	1	0	0	0	0	0	0	0	0	2	342	0	0	0	0	342	342	0	18	0	2	0	0	73	73	2	0	0	0	0	0	0	0	0	0	0	0	0	0	0	0	0	0	0	0	0	0	7	8	8	17	0	1	1	14	16	10	0	0	0	5	1	0	0	0	0	22	37	7	7	45	45	39	43	0	358	0	0	0	16	0	0	0	0	0	2	35	39	35	35	20	35	3	0	1	0	0	0	0	0	7	0	183	0	0	0	23	0	23	4	0	0	0	0	0	0	0	0	0	0	0	1752	0	0	0	0	0	15	183	236	0	53	168	182	0	0	0	0	0	0	58	0	0	0	0	0	0	0	0	0	0	0	0	0	58	0	0	48	0	0	0	0	0	0	0	0	0	694	694	693	694	0	0	694	25	0	42	0	0	0	0	0	0	0	0	1	0	0	0	0	0	0	0	0	0	0	0	0	0	0	0	0	0	1	120	0	0	0	0	0	0	119	1	0	0	0	0	0	0	0	25	0	0	25	1	0	19	2	0	0	0	0	0	2	0	0	0	0	0	0	0	0	0	0	0	0	0	0	0	2	2	0	0	0	0	0	0	0	0	0	0	0	0	0	0	0	0	0	0	0	0	0	0	0	0	0	0	45	0	0	66	412	0	0	0	0	0	0	0	654	0	0	0	2	0	0	0	0	0	0	1	1	0	0	0	0	0	2	0	0	0	0	1	0	1	0	0	0	0	0	0	0	0	0	0	1	68	0	2	0	18	0	0	18	0	3	2	163	163	0	0	163	0	0	0	0	0	0	0	0	0	0	0	0	0	0	0	0	0	48	0	0	48	2	2	4	6	6	45	45	92	92	0	0	3	15	2	3	2	3	0	0	0	3	0	1	0	0	0	0	364	0	0	1	2	365	0	2	396	0	8	0	0	48	0	1	32	2	3	32	3	0	2	0	0	0	0	0	0	0	0	0	0	0	0	76	10	0	0	0	0	0	0	0	0	0	0	0	0	0	441	0	0	0	0	1	2	0	0	2	2	2	5	5	1	0	2	25	6	31	40	1	0	0	0	0	0	0	0	0	0	0	0	0	2	2	2	0	0	0	0	0	0	0	0	0	0	0	0	1	0	0	0	0	0	0	0	983	0	0	0	0	15	4	19	0	0	15	0	0	0	0	0	0	0	0	0	0	0	0	0	0	0	0	0	0	0	0	0	0	0	0	0	0	103	0	0	0	0	0	0	0	0	0	0	0	0	0	0	0	0	0	0	0	0	0	58	0	654	0	2	0	1	47	0	0	0	48	1	0	0	0	0	0	0	0	0	0	0	0	0	0	0	0	0	0	0	0	0	0	0	0	0	0	105	105	105	105	0	0	0	107	62	0	0	868	869	873	880	881	881	881	1064	1074	35	0	0	0	0	0	68	0	0	1093	0	0	0	1	0	0	0	0	0	0	0	0	0	0	0	0	0	0	0	0	1	0	1	0	1	10	0	0	0	0	1	0	0	0	0	0	0	0	0	0	0	0	1	0	0	24	0	96	15	0	0	0	2	260	0	9	10	0	1	0	10	0	0	10	0	0	0	0	0	0	0	0	40	39	40	37	2	16	16	0	16	0	0	0	0	0	0	0	0	0	0	8	0	8	8	8	0	3	0	0	0	45	0	0	0	0	0	0	0	0	0	0	0	0	0	0	0	0	0	0	0	0	5	45	0	0	0	0	0	0	0	0	0	0	0	0	0	0	0	0	0	0	0	0	0	0	0	0	0	0	0	0	0	0	0	0	611	0	0	0	0	0	0	1	8987	611	0	0	0	0	0	0	0	0	0	0	0	0	0	0	0	0	0	0	0	0	0	0	0	0	0	0	1	0	0	4868	0	2342	2342	0	2342	0	0	2342	0	2342	2342	1	0	0	1	0	0	0	0	0	0	13	508	34	0	0	0	0	0	0	0	0	0	0	0	0	0	0	0	0	0	0	0	4	2	2	0	5	5	5	5	11	11	0	0	11	0	0	0	0	0	1091	1136	1086	1086	1085	1086	1086	1091	1086	1086	74	0	0	1	1	6	1	6	20	0	0	0	0	0	0	0	0	0	0	1	0	0	1	0	0	0	0	0	0	0	0	0	0	0	0	0	0	0	18	1	0	0	0	18	0	0	0	0	0	0	0	0	67	0	0	0	0	0	0	0	0	0	1704	3	0	611	0	0	50	0	0	0	0	0	0	0	0	0	0	0	0	0	0	0	2	0	2	0	0	27	0	0	27	0	0	0	28	0	0	0	0	0	0	0	0	0	5	0	0	0	0	0	0	96	0	0	0	0	0	0	0	0	0	0	0	0	0	0	0	0	0	0	0	0	0	0	0	0	0	0	0	0	0	0	0	14	0	0	0	0	0	14	0	0	0	0	0	0	0	0	0	0	0	0	0	0	0	0	0	1023	905	72	833	31	31	5	0	2335	1044	0	0	0	0	0	0	0	0	0	0	0	0	0	0	0	0	0	0	0	0	0	0	0	0	0	0	0	0	0	0	0	0	0	0	0	0	0	4	0	0	0	0	0	0	0	0	0	0	0	0	0	0	50	50	0	0	1158	1158	1158	1158	1158	1158	1158	1158	1158	1158	2	0	0	0	0	0	0	0	0	3	0	0	0	0	0	0	0	0	0	0	0	0	0	0	0	0	0	0	0	2	2168	2	35	0	28	2	35	0	0	0	35	0	10	92	0	92	12	2	92	18	0	0	0	0	0	0	0	0	0	0	509	0	0	0	0	121	0	121	0	564	0	0	52	52	54	55	55	563	564	0	0	0	0	0	0	0	37	33	4	0	0	0	0	0	0	489	0	0	0	0	0	0	489	0	0	0	0	0	0	0	0	0	0	0	1	0	0	0	0	0	1	0	0	1	0	0	0	0	0	0	0	0	0	0	9	9	0	0	0	0	0	0	0	0	0	0	0	0	0	0	0	1823	1823	1823	1823	1823	1823	1823	0	0	0	2	0	0	0	0	2	0	0	0	0	0	0	0	0	0	135	934	0	1	1	0	142	136	0	142	0	0	25	0	0	0	0	0	0	0	0	1	0	0	0	0	0	0	0	0	0	0	21	0	0	92	92	0	1	0	0	163	0	0	1085	19	0	0	0	0	8995	8995	8995	8995	8995	0	0	5	0	0	5	0	5	2338	0	0	5	0	0	0	0	0	0	0	0	0	0	0	0	0	0	0	0	3	4	7	0	7	0	0	7	7	7	0	0	0	0	0	0	1	0	1	0	0	0	385	0	128	0	7	0	0	0	412	69	0	3	63	63	0	3	412	0	0	0	0	0	0	0	0	0	0	0	0	0	75	0	0	0	0	0	0	0	0	1	76	0	0	0	0	0	0	0	0	0	0	332	0	0	1	0	0	0	1	0	1	42	0	0	0	6	9	42	26	15	0	0	0	0	0	0	0	0	0	0	0	0	347	1	1	0	0	0	2	485	0	0	485	0	0	0	0	0	0	0	0	0	0	0	0	0	0	0	0	0	0	0	45	45	0	4	0	0	0	0	0	9	9	0	0	0	0	0	2	0	0	0	7	7	0	0	0	0	0	0	0	0	0	0	15	0	0	0	0	0	0	0	0	2	0	0	0	0	0	0	0	0	2	0	28	2	0	0	0	0	0	2	0	0	0	0	115	121	121	0	0	0	0	16	16	0	0	6	6	0	3	13	7	7	0	0	0	1	1091	1	0	0	1	0	0	1087	1	11	0	0	0	0	0	0	0	0	0	0	0	163	13	163	163	0	163	2	0	0	0	0	0	0	0	0	2	170	0	0	0	0	6	0	2	0	0	0	0	0	0	0	0	11	0	0	0	11	11	0	0	0	0
Subgingival_plaque	SRS020145	0	0	0	0	0	28	9	28	1	0	28	0	0	0	0	0	0	80	1	1	1	1	0	1	0	0	0	0	0	28	0	0	0	2	0	0	0	0	0	0	0	1	0	0	1	1	0	0	0	0	0	130	130	0	0	340	130	130	130	130	130	0	0	0	0	0	0	11	15	145	7	2	0	0	0	0	0	45	0	0	0	0	0	0	1	1	0	0	0	0	63	0	206	63	206	206	0	206	3	0	0	2	0	0	0	0	0	0	0	0	0	0	0	0	0	0	0	0	1	0	0	0	0	0	0	0	0	0	0	0	0	0	1	1	6	6	6	6	0	0	0	0	0	0	0	0	0	0	1	0	0	1	1	0	0	0	0	0	0	0	12	8	8	6	4	36	36	133	175	176	96	1	1	272	273	0	0	0	0	0	0	0	0	0	0	216	0	0	0	0	0	0	0	0	0	0	0	0	0	0	0	0	0	0	0	0	0	0	0	0	0	0	0	0	0	0	0	0	23	149	0	0	0	173	172	0	0	0	0	0	0	0	0	0	0	0	0	0	0	0	0	0	0	0	0	0	0	0	0	0	0	0	0	0	0	0	0	0	0	0	0	0	0	0	188	28	28	0	0	0	0	0	4	3	0	0	0	0	2	0	2	2	2	2	0	17	0	0	0	0	0	0	0	0	0	0	0	0	0	0	0	0	0	0	0	0	0	0	0	0	0	0	0	121	121	122	122	122	122	122	0	122	0	206	0	0	1	206	2	0	0	0	0	0	2	2	0	0	28	28	28	28	0	0	1	0	0	0	0	0	0	0	235	0	0	0	0	1	0	0	235	235	235	235	235	0	0	0	0	0	0	0	0	0	0	0	0	0	0	0	2	2	3	3	3	3	3	1	0	0	1	0	0	0	0	0	0	0	0	0	0	0	0	0	0	0	0	0	0	2	0	0	9	9	0	10	0	10	10	48	149	148	0	0	139	2	136	137	0	0	1	0	130	0	0	1	0	0	1	0	0	0	0	5	1	0	15	50	50	1	51	0	357	342	0	0	0	0	0	0	0	0	0	0	0	0	0	0	0	74	157	157	160	0	3	74	160	20	1	1	0	0	0	0	0	0	0	0	0	2	340	0	340	339	339	339	5	340	340	0	20	0	0	0	0	23	8	0	0	0	0	0	0	0	0	0	0	0	0	4	0	0	2	0	2	2	1	1	0	0	0	0	0	0	0	0	0	0	0	0	0	0	0	0	1	0	0	0	0	0	0	0	2	2	2	2	35	35	33	33	4	3	0	0	2	2	2	0	2	0	0	0	0	0	0	0	0	0	0	0	7	0	0	0	0	2	0	0	0	0	235	0	0	0	0	0	0	0	0	0	0	0	0	0	0	0	0	0	0	0	0	0	0	0	0	0	0	0	0	0	0	0	0	0	0	184	181	0	1	0	1	1	0	3	3	0	158	145	0	0	0	0	0	1047	4	1047	0	0	0	0	0	0	0	0	0	0	1	3	0	0	0	0	0	0	0	0	10	0	0	0	2	2	0	2	1	1	1	0	2	2	0	0	0	11	11	12	12	1	1	1	0	0	0	1	1	1	1	0	0	5	3	0	0	0	0	0	0	0	0	0	0	0	0	0	0	0	0	1	109	109	0	0	12	12	12	0	0	12	0	0	0	1156	0	0	0	0	0	0	0	0	0	154	0	0	0	0	0	0	0	0	0	354	0	0	162	2	1	3	0	2	2	5	167	2	1	0	0	1047	5376	0	0	56	0	0	0	56	56	56	12	1	0	0	0	12	12	12	0	0	0	0	0	1	1	0	0	0	0	0	0	89	71	71	1	0	70	0	0	0	0	0	0	0	0	0	0	0	59	0	61	61	61	61	0	0	1	0	0	0	0	67	0	0	0	0	0	0	0	0	0	0	0	0	0	30	30	30	0	0	0	31	0	0	0	0	0	0	0	0	0	0	0	0	1	61	0	0	0	0	2	2	0	852	0	0	0	0	0	0	0	0	0	0	3	69	0	1	0	0	0	2	2	3	2	0	0	0	0	0	0	0	0	0	3	0	3	5	0	0	1	0	84	45	0	0	9	0	9	9	39	0	0	1	1	0	0	2	0	0	0	0	0	0	0	0	0	0	12	0	2	1	0	1	0	59	0	186	157	21	20	0	20	20	20	20	0	0	0	0	6	0	0	0	0	0	0	0	0	0	0	0	0	0	0	0	0	0	0	0	0	0	1	0	0	884	0	0	0	0	0	0	0	0	0	9	8	0	1	11	11	9	0	0	0	0	0	0	3	3	38	2	0	3	38	38	7	7	0	0	0	0	0	7	4	4	0	36	38	1	0	0	1	0	0	0	0	0	0	0	0	0	1	1	1	1	0	0	0	1	1	1	0	1	0	0	0	0	0	0	0	0	0	0	0	0	0	2	0	0	0	0	0	15	15	15	0	752	0	0	4	0	0	0	0	0	0	0	0	0	0	0	0	0	0	0	0	0	0	0	0	0	0	0	0	0	0	117	117	0	0	116	116	117	116	0	0	0	0	0	0	0	0	0	0	0	0	0	235	0	0	0	1	0	1	0	0	0	0	0	1	1	1	1	0	0	4	1	0	4	0	0	0	0	0	0	0	0	33	0	0	22	0	0	0	2	0	0	0	0	0	0	0	0	0	0	0	0	1	2	2	0	0	1	0	0	0	0	0	0	0	0	0	0	0	0	0	0	0	216	0	0	215	0	0	0	0	0	0	0	0	0	0	0	0	0	0	0	352	0	0	0	0	4	0	0	0	4	0	4	0	0	0	0	0	0	0	0	0	0	0	0	0	121	0	0	0	0	55	1	1	3	3	3	0	0	0	4	1	0	0	0	1856	0	0	0	0	0	0	0	7	12	23	67	0	44	11	67	0	0	0	0	0	0	3	109	0	0	0	0	0	0	0	0	0	0	4	4198	4198	0	0	0	235	235	235	235	0	235	0	0	0	0	1	0	0	1	0	0	0	0	2854	0	0	43	0	117	0	1	0	0	0	0	0	0	0	0	0	0	0	0	0	0	0	0	0	0	0	0	0	0	0	0	0	0	0	0	2	2	2	4	4	4	0	0	0	0	0	4	0	3	0	0	0	0	0	0	84	3	84	0	0	0	0	0	5	0	3	0	0	0	1	0	1	1	0	0	0	0	0	0	0	0	0	0	0	0	0	0	0	0	0	0	0	0	0	1	1	1	1	1	1	1	1	0	0	0	0	0	0	12	0	0	0	15	15	0	0	0	0	0	0	0	0	0	0	0	0	0	0	0	0	0	0	0	0	0	0	0	0	0	0	818	0	0	0	0	0	0	0	0	0	0	0	0	0	0	0	0	0	0	0	0	0	0	0	0	0	0	0	0	0	0	0	0	0	0	1	1	0	0	0	0	3	3	0	3	0	0	0	0	0	42	0	0	42	0	0	10	0	0	0	0	0	0	0	0	0	0	0	0	0	1	0	4329	1	0	0	1176	0	0	3	0	0	0	0	0	0	0	0	39	188	0	0	0	0	0	0	0	1	1176	0	0	0	0	0	0	0	0	0	0	0	0	0	0	4194	0	0	0	0	1	0	0	0	0	33	32	3	0	0	134	134	1	1	0	1	0	0	2	0	0	0	0	0	0	0	0	0	0	0	0	0	0	0	0	0	8	0	0	0	0	18	18	0	0	0	0	0	2	0	0	0	0	0	0	2	0	0	0	144	0	0	0	0	0	0	0	0	0	0	0	0	0	0	0	0	0	0	0	0	1	0	1	0	0	0	1	23	1	0	0	0	0	0	0	0	0	0	0	0	0	0	0	0	0	0	0	0	0	0	0	0	0	0	0	3	0	0	0	0	1	1	1	1	1	1	0	0	0	0	0	0	0	0	0	0	0	0	0	0	0	0	0	0	2	2	0	0	0	0	0	0	0	0	190	38	18	18	194	1	193	192	42	0	0	0	0	0	0	0	319	0	0	4	0	318	4	318	318	0	20	0	0	0	0	0	0	0	0	0	0	0	0	0	0	0	0	0	0	0	0	4	0	0	0	0	0	0	0	0	0	0	0	0	0	0	0	0	0	0	0	0	0	0	0	0	0	0	2	1	2	0	0	1	0	0	0	0	897	897	0	0	227	1	0	154	154	3	154	0	0	0	0	0	0	0	1	1	0	31	30	0	0	0	0	0	0	0	0	0	0	0	1	0	0	0	0	0	2	0	0	0	0	0	0	0	0	0	0	0	0	0	29	21	1	1	0	0	0	0	0	0	0	0	0	0	0	0	0	0	0	0	0	0	1	0	1	0	0	1	0	23	23	0	0	0	0	4	4	0	4	0	0	4	0	0	0	0	0	0	0	0	0	0	0	0	1	1	0	1	1	1	1	0	3	1	0	0	0	208	1	0	0	0	0	0	0	0	0	0	4	0	0	0	0	0	0	0	0	0	0	0	4	0	0	0	0	0	0	0	3	0	0	0	0	0	0	0	0	0	0	0	4	0	36	0	0	0	0	0	36	0	0	0	0	1	0	0	0	0	0	0	0	0	0	1	0	0	0	0	0	0	0	0	261	0	0	84	7	0	0	0	0	0	0	0	0	0	0	0	0	0	0	0	0	0	0	0	0	0	0	0	2	2	0	2	0	38	0	38	38	2	0	1	1	1	1	0	0	0	0	122	85	0	7	0	0	0	0	0	0	0	0	0	0	0	130	0	0	0	0	0	130	0	0	0	0	10	0	1	0	0	1	0	0	0	0	0	0	0	0	0	0	0	0	0	0	0	0	0	488	488	0	29	111	111	488	111	0	0	0	0	1	0	0	0	0	0	9	2	9	9	0	8	2	6	5	1	0	0	0	0	1	17	17	17	16	16	0	16	16	0	0	0	0	0	0	0	0	0	0	0	0	0	0	0	0	0	0	0	0	0	0	0	0	0	0	0	0	0	0	0	0	1	0	0	0	0	0	200	200	0	0	0	0	0	0	0	0	0	0	0	0	0	5	5	5	5	0	0	0	0	0	0	0	0	0	0	0	0	0	0	0	0	0	0	0	0	0	0	0	0	42	0	0	0	55	101	28	0	28	28	1	25	26	0	13	13	0	13	13	0	13	0	0	0	12	0	0	0	0	0	0	0	0	0	0	0	1856	0	1856	0	1691	1691	0	1856	0	0	0	0	0	0	0	0	0	0	704	0	704	704	441	370	370	1	1	1	1	1	1	1	0	3	3	3	1	0	0	0	0	0	0	0	0	0	0	0	1	0	0	0	137	0	340	0	0	0	0	0	0	0	0	0	0	0	0	0	0	0	0	0	0	0	0	0	0	0	0	4	198	4	4	0	4	4	4	4	0	187	0	0	184	182	182	15	1	0	0	0	0	0	10	10	0	0	0	0	0	0	0	0	0	0	0	0	0	0	0	0	0	0	0	0	0	0	0	0	0	0	0	0	0	0	0	0	0	0	4	0	0	0	0	0	0	1	0	1	1	0	0	0	0	0	0	0	0	0	0	0	0	0	0	0	0	0	0	199	13	0	0	0	186	186	0	0	1	0	0	0	304	0	0	0	0	0	0	4	0	0	0	0	0	2	2	2	0	0	0	0	0	0	2	2	2	0	0	0	0	7	0	1	1	1	0	1	0	1	1	1	1	0	0	0	2854	2854	2716	2853	2716	2716	0	0	0	0	0	0	0	0	0	0	0	0	0	0	0	0	0	1	1	0	5	4	0	6	7	22	37	24	22	3	3	32	10	0	164	164	98	98	9	0	0	0	0	0	0	0	0	0	0	0	0	0	0	0	7	7	0	0	0	0	0	258	0	0	0	0	1	1	0	0	1	2	2	0	258	0	0	0	0	0	0	0	0	0	0	0	0	0	0	0	0	0	0	0	0	0	0	1	0	0	13	13	13	13	13	13	0	0	0	0	0	0	0	0	130	130	109	130	0	0	377	0	0	0	0	0	0	0	0	0	0	0	0	0	0	0	0	0	0	0	0	0	0	0	0	0	0	0	0	0	0	0	0	0	0	0	0	0	0	0	0	0	0	0	0	0	0	0	0	0	0	0	0	4	0	0	0	0	0	0	0	0	0	0	302	2	187	186	0	77	77	300	223	24	0	0	0	0	0	0	0	0	0	0	0	0	0	0	0	0	0	0	3	0	0	0	0	0	0	0	0	0	0	0	2	2	2	2	2	0	0	2	0	0	0	0	0	0	0	0	0	0	0	1	1	1	0	2697	236	2684	2684	2684	13	2697	216	0	216	216	0	0	0	0	0	0	0	136	0	0	0	0	0	0	0	0	0	0	0	0	0	0	0	0	0	0	0	0	0	0	0	13	0	6	6	0	0	6	0	6	124	124	76	0	0	0	76	76	76	76	0	0	0	2	0	0	0	0	0	0	0	947	0	0	884	0	885	885	946	946	947	946	0	0	0	0	0	0	0	0	0	0	0	0	0	0	0	0	0	0	0	0	13	0	0	1042	1040	0	0	472	0	0	0	0	0	0	0	0	0	0	0	0	0	109	0	0	1	86	0	3345	0	0	0	0	0	0	0	0	1042	86	86	86	86	86	86	86	0	29	0	0	0	0	0	0	0	0	0	0	0	0	0	0	0	0	0	0	0	0	0	0	0	0	0	0	1	1	0	0	0	0	1	1	0	0	0	0	0	0	0	0	200	0	0	0	186	0	0	0	163	5	2	0	163	0	0	0	0	0	0	0	0	0	0	0	0	1	0	0	0	0	0	1156	1156	1157	1159	1161	1162	3018	3018	3018	0	0	0	0	0	0	0	0	0	0	0	0	0	0	0	0	0	0	0	0	0	81	81	0	15	22	65	68	109	157	0	0	0	0	0	0	0	0	0	0	0	0	0	0	0	0	0	0	0	0	0	0	0	0	0	216	0	0	0	0	0	0	1	1	1	0	0	1	0	0	1	0	0	0	0	0	0	0	0	0	0	23	0	0	0	0	2	818	996	996	996	1001	996	996	1001	1001	0	0	0	1	1	0	1	1	0	0	0	1	0	6	0	0	2	0	1	0	0	0	2	219	0	218	0	0	45	0	0	0	0	0	219	0	0	0	0	472	472	0	472	402	401	1	400	472	472	0	0	0	0	0	0	0	0	2	0	2	304	0	0	0	0	0	0	4328	0	0	0	0	0	0	1	0	783	783	783	783	818	783	0	0	0	0	0	0	0	0	0	0	884	2	0	0	0	0	0	0	0	0	0	0	0	1	0	0	0	0	0	0	0	0	0	18	0	0	0	0	0	152	6	152	0	158	35	35	35	35	35	35	35	0	0	0	1	0	0	0	0	0	0	0	0	0	0	0	0	0	0	0	0	0	0	0	1	0	151	151	0	0	0	0	0	0	979	979	1	1	0	6	0	36	36	130	0	8	1	4	8	8	0	0	0	0	874	0	880	885	6	6	1347	327	0	0	1691	0	0	0	0	0	0	0	0	0	0	0	0	0	0	10314	10304	10304	0	10304	10304	1579	1005	4928	1	1	0	206	0	0	0	0	0	0	0	0	4	0	0	0	0	0	9	8	8	8	0	0	0	8	0	0	0	0	0	0	0	0	0	0	0	0	0	0	0	0	0	0	0	0	0	0	0	0	0	0	0	0	0	0	0	0	0	0	0	0	0	0	0	0	0	0	0	1	0	0	1	1	0	0	0	0	0	0	1	1	0	0	7	146	153	108	10	136	109	1	166	0	0	0	0	130	0	0	0	0	130	130	3	3	0	0	0	0	0	0	0	0	0	0	0	0	0	0	0	0	0	0	0	0	0	3	1	1	0	0	0	0	0	0	0	0	63	0	0	0	0	0	0	0	359	54	53	0	0	50	48	3	0	0	547	360	0	0	0	0	0	0	0	0	0	0	0	0	0	0	0	0	0	150	0	0	0	150	150	4	4	0	0	3	0	0	1	22	22	23	24	1	0	360	0	0	0	0	0	0	0	0	0	0	0	0	0	0	216	0	0	0	0	0	0	0	338	0	0	0	28	0	0	0	18	8	19	1	0	20	4	9	0	0	0	0	0	0	0	0	0	0	0	0	0	0	0	0	37	0	0	0	29	0	0	0	0	0	0	0	0	0	0	0	0	1042	15	219	0	0	3	341	67	67	274	274	30	0	0	0	0	86	0	14	0	0	0	0	0	0	0	0	0	0	0	0	0	0	0	0	2	0	0	0	0	1	0	0	0	0	49	8	0	8	0	0	0	0	0	0	0	0	0	0	0	0	0	0	0	0	0	0	19	0	0	0	0	0	0	0	56	0	0	0	0	0	0	42	43	43	0	0	117	109	117	120	121	117	120	121	0	0	0	0	0	0	0	0	0	0	2	0	0	0	0	0	0	0	0	0	28	28	28	0	28	0	0	0	0	0	0	235	235	235	235	0	0	235	0	0	0	5	0	0	0	0	0	0	5	0	0	0	0	0	0	0	0	0	0	0	0	0	0	0	0	1	51	0	20	0	377	377	0	0	0	0	0	0	31	3	1	0	307	34	31	4	4	1	0	1	1	0	0	0	0	45	0	2	1	42	1	0	1	0	1	1	0	0	0	235	0	0	0	0	0	0	0	0	0	149	0	0	0	0	0	0	2	0	0	0	0	0	0	0	0	0	0	0	0	0	0	0	1	0	0	0	0	0	0	1	0	0	0	0	1	0	473	473	0	188	0	41	200	72	229	229	229	72	0	0	334	334	1	1	0	0	0	0	0	0	0	0	0	4194	0	0	0	0	0	0	0	0	0	0	0	0	0	0	0	0	0	0	0	0	0	0	4329	0	0	0	0	0	0	0	0	0	1	0	0	0	0	1	3	0	0	0	0	0	0	0	0	0	0	0	0	0	0	0	0	0	0	0	1	1	1	1	0	0	29	0	0	0	0	0	1	0	0	0	0	0	0	0	0	0	0	0	0	0	0	0	0	0	0	0	0	0	0	13	13	0	13	0	547	0	0	0	0	0	0	0	0	1	0	1	29	0	0	83	83	0	1	83	0	0	0	1	1	0	91	1	1	5	0	0	1	0	0	0	0	558	558	558	404	0	0	0	0	0	10	0	0	0	0	0	0	0	0	0	0	0	0	0	0	0	0	0	0	0	0	663	1	0	1	5	7	7	9	9	1	1	145	85	0	1	0	0	0	752	752	752	752	552	552	752	0	752	0	186	180	0	0	49	49	41	8	8	0	0	0	49	50	0	0	0	0	0	0	0	0	0	0	0	0	0	0	1	0	7	0	8	0	0	0	0	0	0	0	0	311	0	0	0	0	0	1	0	0	0	340	344	0	0	1	345	0	0	0	0	0	62	276	242	0	4	0	1	0	0	0	0	0	0	0	0	0	0	0	0	0	0	0	0	0	0	0	0	0	0	0	23	44	0	1	4	0	0	0	0	0	0	0	18	0	0	1	0	1	1	0	0	0	0	0	0	0	0	0	0	0	0	0	0	0	0	0	0	0	0	0	0	0	0	0	0	0	0	0	0	0	0	0	69	0	0	0	0	0	0	0	0	0	0	0	0	0	0	0	0	0	0	0	0	0	0	0	0	0	0	0	2	2	154	4	2	1310	152	1	0	154	154	154	154	0	0	0	0	156	0	0	0	0	0	203	0	0	0	0	0	0	0	0	0	0	0	0	3	3	3	0	3	0	0	0	0	0	0	0	0	0	0	0	0	0	0	0	156	264	208	0	0	22	22	0	1	183	183	75	161	0	0	0	0	0	0	0	0	0	12	0	0	0	0	13	0	1	0	0	17	18	0	0	0	0	0	1	13	13	0	0	1	0	0	0	0	20	0	0	0	1	9	3	1	144	0	0	0	0	0	144	0	0	1155	0	0	2	0	1	1	1	1	0	0	0	0	0	0	0	0	0	0	0	0	0	0	0	1156	1	1	0	0	0	0	1	18	0	124	0	0	0	0	0	0	0	0	354	355	0	0	1	0	0	162	124	27	27	97	97	84	84	80	1156	0	0	0	0	0	0	0	0	0	1	0	1	2	0	2	2	0	0	0	0	0	0	0	0	0	0	1	0	0	0	0	0	2	0	1	12	0	194	0	0	0	0	0	0	0	0	0	0	0	0	0	0	0	0	0	0	0	0	0	117	241	0	117	0	0	0	0	86	244	3	0	0	0	0	0	0	0	0	0	1	853	853	0	0	0	0	0	0	0	7	0	0	0	0	0	4	4	0	0	0	0	0	752	1	0	1	0	0	0	0	0	0	0	0	0	0	0	0	200	0	0	0	0	0	0	0	0	0	0	0	0	0	0	0	0	0	0	0	0	42	0	0	0	0	0	0	0	0	0	0	0	0	0	0	0	0	0	0	0	0	0	0	0	0	0	0	0	0	0	0	0	0	0	0	0	0	0	0	0	0	0	144	0	0	0	0	996	1001	0	0	3	0	5	0	0	0	0	0	1	70	0	0	0	0	0	67	0	0	0	18	18	152	152	0	0	0	14	0	0	0	0	1	1	0	0	0	0	0	2671	3	0	3	0	0	0	0	0	0	0	1	0	0	0	0	0	0	1	0	0	0	0	1	1	0	0	2	0	0	1	0	51	0	0	0	2	0	0	0	0	0	0	0	0	0	0	0	0	0	0	0	1	0	0	23	0	0	1	0	62	0	0	1	1	0	1	1	0	0	0	0	0	0	0	0	0	0	0	0	0	0	0	0	0	0	0	0	0	0	0	0	1	0	0	0	0	0	33	33	33	32	29	29	21	0	0	9	0	1	82	0	82	2	82	0	1	61	1	5	56	72	0	0	0	0	0	0	0	3018	1	0	0	0	0	0	0	0	0	0	0	0	0	9	0	0	0	0	0	0	0	354	0	0	1	0	2	2	1	167	0	0	0	0	0	0	0	0	0	12	0	3	0	0	0	0	0	0	0	4	4	0	0	0	0	0	0	0	0	0	0	0	0	0	0	0	0	0	0	56	236	236	0	0	0	0	0	1054	1054	11	0	0	0	0	0	0	0	4	4	4	4	0	0	0	0	0	0	0	0	0	0	0	0	0	0	0	0	3	0	3	0	44	0	43	0	0	0	0	0	0	0	2	0	0	0	0	0	0	0	0	0	0	0	0	0	0	0	4198	0	0	0	0	0	2	0	0	0	0	235	228	1	0	1	0	3	0	1	1	0	0	0	0	0	0	1	0	0	0	0	0	0	0	0	0	0	0	0	0	0	0	0	0	12	0	0	1	2	0	0	2	2	0	1	1	0	0	23	0	0	0	0	0	0	0	2	0	0	0	0	2	2	0	0	5	0	0	1046	0	0	71	55	22	0	0	0	0	0	0	71	0	0	0	0	3	137	137	137	0	0	0	0	0	0	340	0	0	340	0	0	0	0	0	574	0	0	0	574	561	0	0	0	0	0	0	0	0	0	0	0	6	0	1	1	1	1	0	1	1	1	1	1	0	0	0	0	0	0	2	15	15	15	15	14	15	14	14	0	14	3	0	0	0	0	0	0	0	0	0	0	9	0	2	0	0	12	0	13	0	0	0	13	0	0	4	4	0	0	0	0	4	4	0	0	0	0	0	0	0	0	0	0	0	236	0	0	0	0	235	376	0	0	0	0	0	0	0	0	0	0	0	0	0	1	49	49	49	404	0	0	0	0	0	0	0	0	0	0	0	0	0	0	0	0	0	0	1	1	1	0	0	0	1	1	1	1	0	0	0	0	408	460	11	0	0	0	0	0	0	235	0	0	843	0	0	0	0	0	1	0	0	0	0	0	0	0	0	0	0	0	0	0	0	0	0	0	0	892	897	39	37	37	37	0	4	0	0	0	0	0	0	0	0	0	0	35	0	49	0	0	0	0	0	0	1	0	0	2	2	2	2	2	0	0	0	1	0	0	0	0	0	0	0	0	0	0	3	0	0	0	0	0	0	1	0	0	2	1	0	0	0	0	85	85	0	84	85	85	85	0	143	140	0	29	29	7	29	0	0	0	0	0	0	0	218	0	0	0	1	0	0	0	0	15	0	0	16	0	0	15	4	4	0	0	0	0	0	0	0	0	0	0	0	0	0	0	0	0	0	0	0	0	2	0	7	0	4	0	0	0	4	4	4	0	0	7	0	0	0	1	1	1	1	1	0	0	194	4	0	0	0	0	4	4	0	13	0	6	6	6	36	36	0	6	0	7	0	2	2	3	3	0	0	2	0	0	0	4	4	0	0	0	0	0	35	8	8	51	0	1	46	196	5	6	0	2	0	35	1	0	0	0	0	10	10	1	1	15	15	10	14	0	43	0	0	0	1	0	0	0	0	0	18	1	3	1	1	1	1	2	0	0	0	0	0	0	1	173	1	705	0	0	2	314	0	314	1	0	0	0	2	0	1	0	0	1	1	1	1043	3	0	0	1	1	0	9	70	1	61	1	9	0	0	2	0	0	1	71	0	0	0	0	0	0	0	0	2	0	0	0	0	71	0	0	263	0	0	0	0	0	0	0	0	0	491	491	488	491	0	0	491	59	0	255	0	0	0	0	0	0	0	0	2	17	17	1	0	0	0	0	0	2	0	0	0	0	0	0	0	1	0	21	0	0	0	0	0	17	21	0	0	0	0	0	0	0	0	3	0	0	3	30	0	12	7	0	0	0	0	0	7	0	0	0	0	0	0	0	0	0	0	0	0	0	0	0	1	1	0	0	0	0	0	0	0	0	0	0	0	0	0	0	0	0	0	0	3	3	3	0	1	3	0	0	15	0	0	371	377	0	0	0	0	0	0	0	850	0	0	0	0	0	0	0	0	0	0	0	0	0	0	0	0	0	7	0	0	0	0	0	0	0	0	0	0	0	0	0	0	0	0	0	1	370	0	0	0	6	0	0	6	0	38	1	1691	1691	0	0	1691	0	0	0	0	0	0	0	0	0	0	0	0	0	0	0	0	0	199	0	0	199	7	7	4	7	7	10	10	48	48	0	0	2	9	0	2	0	2	0	0	0	0	0	1	41	0	0	0	740	1	0	22	0	762	0	2	771	0	7	0	0	43	0	1	71	0	2	72	2	0	2	0	0	0	0	0	0	0	0	0	0	0	0	18	2	0	0	0	0	0	0	0	0	0	0	0	0	0	202	0	0	1	0	2	4	1	1	1	1	1	10	10	1	0	1	7	0	28	28	0	0	0	0	0	0	0	0	0	0	0	0	0	0	0	0	0	0	0	0	0	0	0	0	0	0	0	0	2	0	0	0	0	0	0	0	8	0	0	0	0	13	14	27	0	0	155	0	0	0	0	0	0	0	0	0	0	0	0	0	0	0	4	5	0	0	0	0	0	0	0	0	0	0	0	0	0	0	0	0	0	0	2	2	0	0	0	0	0	0	0	0	0	0	0	71	0	850	0	2	27	0	46	0	27	27	46	0	0	0	0	0	0	0	0	0	0	1	9	0	0	0	0	0	0	0	0	0	0	0	1	0	0	69	69	69	69	0	0	0	76	371	0	0	164	164	164	167	168	168	168	873	879	27	0	0	0	0	0	235	0	0	216	0	0	0	0	0	0	0	0	0	0	0	0	0	0	0	0	0	0	0	0	0	0	0	0	0	82	0	0	2	0	0	0	0	0	0	0	0	0	0	1	1	0	0	0	0	2	0	24	10	1	0	0	0	72	3	73	80	0	7	0	80	0	1	81	0	0	0	0	0	0	0	0	0	0	0	0	0	0	0	0	0	0	0	0	0	0	0	0	0	0	0	10	0	10	10	10	0	0	0	0	0	16	0	0	0	0	0	0	0	0	0	0	0	0	0	0	0	0	0	0	0	0	305	15	1	0	1	0	0	0	0	0	0	0	0	0	0	0	0	0	0	0	0	0	4	1	0	0	0	1	4	0	0	0	2	0	472	0	0	2	2	2	0	44	10304	472	0	0	0	0	0	2	0	2	0	0	0	1	2	0	0	0	0	0	0	0	0	0	0	0	2	0	0	5	0	4924	0	2715	2715	0	2715	0	0	2697	0	2715	2697	0	0	0	0	1	0	0	0	0	0	193	277	206	0	1	0	0	0	0	0	0	0	0	0	0	0	0	0	0	0	0	0	0	0	0	0	5	5	5	5	114	116	0	0	114	0	0	0	0	0	952	968	952	952	949	952	952	952	952	952	6	0	0	0	0	7	1	7	9	4	0	0	0	0	0	0	4	0	0	1	1	0	1	0	0	0	0	0	0	0	2	0	0	0	0	0	0	0	6	0	0	0	0	6	0	0	0	0	0	0	0	0	369	0	0	0	0	0	0	0	0	13	688	13	0	472	0	0	109	0	0	0	0	0	0	0	0	0	2	0	0	2	1	0	0	1	1	0	0	4	0	0	4	0	0	0	4	0	0	0	0	0	0	1	0	0	4	0	0	0	0	0	0	24	0	0	0	0	0	0	0	0	0	0	0	0	0	0	1	0	1	0	0	0	0	0	1	0	0	0	0	0	1	0	0	0	0	0	0	0	0	0	0	1	0	0	0	0	0	0	0	0	0	0	0	0	0	0	0	1204	844	205	639	72	71	3	0	2670	1360	0	0	0	0	0	0	0	0	0	0	0	0	0	0	0	0	0	0	0	0	0	0	0	0	0	0	0	6	9	0	3	0	0	0	0	0	0	3	0	0	0	0	0	0	0	0	1	1	0	1	1	0	200	200	1	0	1005	1005	1005	1005	1004	1004	1004	1005	1005	1005	7	0	0	0	0	0	0	7	7	0	0	0	1	0	0	0	0	0	0	0	0	0	0	0	0	0	0	0	0	0	4194	0	15	0	15	0	15	0	0	19	15	0	2	7	0	7	2	2	7	13	0	0	0	0	0	0	0	0	0	0	66	0	0	0	0	150	0	150	0	398	2	0	101	102	119	119	119	396	398	0	0	1	0	0	0	0	86	77	9	0	0	0	0	0	0	49	0	0	0	0	0	0	50	1	0	0	0	0	0	0	0	0	0	0	0	0	0	0	0	0	0	0	0	0	0	0	0	0	0	0	0	0	0	2	165	165	0	0	0	0	1	0	0	0	0	0	0	0	0	0	0	3018	3018	3018	3018	3018	3018	3018	0	0	0	0	0	0	0	0	0	9	1	0	0	1	1	1	1	1	61	982	0	0	0	0	64	61	0	64	0	0	3	0	0	2	0	0	0	0	2	29	0	0	0	0	0	0	0	0	0	0	1	1	0	436	462	0	31	1	0	1674	0	0	949	84	0	0	0	0	10314	10314	10314	10314	10314	0	0	4	0	0	4	0	4	4328	0	0	5	0	0	0	0	1	0	0	1	0	0	0	0	0	0	0	0	2	3	5	0	5	0	3	8	8	8	0	1	0	0	0	0	0	0	0	0	0	0	45	0	818	2	0	0	0	0	376	376	0	5	371	371	0	13	377	0	0	0	0	0	0	0	0	0	0	0	0	0	42	0	0	0	0	0	0	0	0	0	18	0	0	1	0	0	0	0	0	0	0	668	1	0	0	0	0	0	0	0	2	1	0	0	0	0	1	1	6	0	0	0	0	0	0	0	0	0	0	0	0	0	198	0	0	0	0	0	2	49	1	0	48	0	1	0	0	0	0	0	1	0	0	0	0	0	0	0	0	0	0	0	15	15	0	0	0	5	0	0	0	158	158	0	5	0	5	0	1	0	0	0	35	35	0	0	0	0	0	0	0	0	0	0	0	0	0	0	0	0	0	2	0	1	0	0	0	0	0	0	0	13	1	0	4	1	0	0	0	0	0	41	0	0	0	0	144	150	150	0	0	0	0	637	637	0	0	86	85	2	93	544	458	439	6	1	0	0	215	1	0	0	1	0	0	9	1	0	0	0	0	0	0	0	0	0	0	0	0	1691	3	1691	1674	0	1674	5	0	0	3	16	0	0	0	16	1	130	0	24	0	0	21	0	3	0	0	1	1	0	0	0	0	0	0	0	0	0	0	0	0	0	0
Subgingival_plaque	SRS058242	0	0	0	0	0	5	1	5	0	0	5	0	0	0	0	0	0	2	0	0	0	0	0	0	0	0	0	0	0	5	0	0	0	0	0	0	0	0	0	0	0	0	0	0	0	0	0	0	0	0	0	20	20	0	0	15	20	20	20	20	20	0	0	0	0	0	0	1	4	8	4	0	0	0	0	0	0	35	0	0	0	0	0	0	0	0	0	0	0	0	19	1	19	19	20	20	0	20	0	0	0	0	0	0	0	0	0	0	0	0	0	0	0	0	0	0	0	0	0	13	0	0	0	0	0	0	0	0	0	0	0	0	0	0	0	0	0	0	0	0	0	0	0	0	0	0	0	0	0	0	0	0	0	0	0	0	0	0	0	0	66	64	63	25	25	75	75	4	5	5	0	0	0	5	5	0	0	0	0	0	0	0	0	0	0	646	0	0	0	0	0	0	0	0	0	0	0	0	0	0	0	0	0	0	0	2	0	0	0	0	0	0	0	0	0	0	0	0	1	6	0	0	0	7	7	0	0	0	0	0	0	0	13	13	0	0	0	0	0	0	0	0	0	0	0	0	0	0	0	0	0	0	0	0	0	0	0	0	0	0	0	0	0	0	89	89	89	0	0	0	0	0	0	0	0	0	0	0	0	0	0	0	0	0	0	1	0	0	0	0	0	1	1	0	0	0	0	0	0	0	0	0	0	0	2	2	2	3	3	3	0	0	0	1	1	1	1	1	2	2	0	2	0	20	0	0	16	20	0	0	0	0	0	0	0	0	0	0	0	0	0	0	0	0	0	0	0	0	0	0	0	0	69	0	0	0	0	7	0	0	69	69	69	69	69	0	0	0	0	0	0	0	0	0	0	0	0	1	1	0	0	0	0	0	1	2	2	0	0	0	0	0	0	0	0	0	0	0	0	0	0	0	0	0	0	0	0	0	0	0	0	0	0	0	0	0	0	0	0	6	6	6	0	0	6	0	5	6	0	0	0	0	20	0	0	0	0	0	0	0	0	0	1	0	0	0	1	183	183	0	183	1	11	10	0	0	0	0	0	0	0	0	0	0	0	0	0	0	0	0	0	0	0	0	0	0	0	71	0	0	0	0	0	0	0	0	0	0	0	0	13	0	13	13	13	12	5	13	13	2	0	1	1	0	0	1	2	0	0	0	0	0	0	0	0	0	0	0	0	76	0	0	0	0	0	0	0	0	0	0	0	0	0	0	0	0	0	0	0	0	0	0	0	0	4	0	0	0	0	0	0	0	0	0	0	0	0	0	0	0	548	540	43	43	422	379	372	36	379	0	0	0	0	0	0	0	0	0	0	0	4	0	0	0	0	1	0	0	0	0	69	0	0	0	0	0	0	0	0	0	0	0	0	0	0	1	0	0	0	0	0	0	0	0	0	0	0	0	0	0	0	0	0	0	0	39	30	0	0	0	0	0	0	0	0	0	4	4	0	0	0	0	0	860	9	860	0	0	0	0	0	0	0	0	0	0	0	0	0	0	0	0	0	0	0	0	0	0	0	0	0	0	0	0	0	0	0	0	0	0	0	0	0	0	0	0	0	0	0	0	0	0	0	1	1	1	0	0	0	1	1	0	0	0	0	0	0	0	0	0	0	0	0	0	0	0	0	0	0	0	0	0	17	17	17	0	0	17	0	0	0	566	0	0	0	0	0	0	0	0	0	23	0	0	0	0	0	0	0	0	0	13	0	0	46	2	0	2	0	0	0	2	48	0	0	0	0	860	1866	0	0	1	0	0	0	1	1	1	1	1	0	0	0	17	17	1	0	0	0	0	0	0	0	0	0	0	0	0	0	66	15	13	10	7	3	0	0	0	0	0	0	0	0	0	0	0	0	0	0	0	0	0	0	0	0	0	0	0	0	112	0	0	0	0	0	0	0	0	0	0	0	0	0	0	0	0	0	0	0	0	0	0	0	0	0	0	0	0	0	0	0	0	0	25	0	0	0	0	4	3	0	391	0	0	0	0	0	0	0	0	0	0	1	22	0	0	0	0	0	0	0	1	0	0	0	0	0	0	0	0	0	0	0	1	0	1	0	0	0	0	4	0	0	0	1	0	1	1	4	0	0	2	2	0	0	2	0	0	0	0	0	0	0	0	0	0	0	0	0	0	0	0	0	1	0	0	0	13	13	0	13	13	13	13	0	0	0	0	0	0	0	0	0	0	0	0	0	0	1	0	0	1	0	0	0	0	0	0	0	0	0	0	0	138	0	1	1	0	0	1	0	0	0	0	0	0	0	2	2	0	0	0	0	0	0	0	0	0	0	0	0	0	0	0	22	22	0	0	0	0	0	22	8	0	0	6	13	0	0	0	0	0	0	0	0	1	1	10	0	11	12	5	26	23	0	0	0	0	0	0	0	0	0	0	0	0	0	0	0	0	0	0	0	0	0	0	0	0	0	0	0	3	2	3	0	56	0	0	1	0	0	0	0	0	0	0	0	0	0	0	1	0	0	0	0	0	0	0	0	0	0	0	0	0	0	2	2	0	0	2	2	2	2	0	0	0	0	0	0	0	0	0	0	0	13	0	69	0	0	0	0	0	0	0	0	0	0	0	8	8	8	8	0	0	8	8	0	8	0	0	0	0	0	0	0	0	3	0	0	8	0	0	0	0	0	13	0	0	0	0	0	0	0	3	0	0	0	3	3	0	0	0	0	0	2	48	48	16	16	14	14	48	48	0	48	0	0	646	0	0	646	0	0	0	0	0	0	0	0	0	0	0	0	0	0	2	32	0	0	0	2	0	0	0	0	0	0	0	0	0	0	1	1	0	0	0	0	0	0	0	0	1	0	0	0	0	1	0	0	4	3	3	1	0	0	4	0	1	0	0	293	0	0	0	0	0	0	0	1	1	1	4	0	3	0	4	0	0	0	0	0	0	0	13	13	0	0	0	0	0	0	0	0	0	0	986	986	0	0	0	69	69	69	69	0	69	0	0	0	0	0	0	0	0	0	0	0	1	777	3	3	30	0	1	0	0	0	0	0	0	0	0	0	0	0	0	0	0	0	0	0	0	0	0	0	0	0	0	0	0	0	0	0	0	0	0	0	8	8	8	0	0	0	0	0	8	0	0	0	0	0	0	0	0	9	0	9	0	0	0	0	0	9	0	6	0	0	0	0	0	0	0	0	0	0	0	0	0	0	0	0	0	0	0	0	0	0	0	0	0	0	0	0	3	3	3	3	3	3	3	3	0	0	0	0	0	0	17	0	0	0	0	0	0	0	0	0	0	0	0	0	0	0	0	0	0	0	0	0	0	0	0	0	0	0	0	0	0	0	56	0	13	0	0	0	0	0	0	0	0	0	0	0	0	0	0	0	0	0	0	0	0	0	0	0	0	0	0	0	0	0	0	0	0	0	0	0	0	0	0	0	0	0	0	0	0	0	0	0	0	0	0	0	0	0	0	0	0	0	0	0	0	0	0	0	0	0	0	0	0	0	1006	0	0	0	127	0	0	0	0	0	0	0	0	0	0	0	3	89	0	0	0	0	0	0	0	1	127	0	0	1	1	0	0	0	0	0	0	0	0	0	0	986	0	1	0	0	0	1	0	0	0	3	3	0	0	0	114	114	0	0	0	0	0	0	0	0	0	0	0	0	1	0	0	0	0	0	0	0	0	0	0	0	8	0	0	0	0	0	0	0	0	0	0	0	3	0	0	0	0	0	0	3	0	0	0	21	0	0	0	0	0	0	0	0	0	0	0	0	0	0	0	0	0	0	0	0	0	0	0	0	0	0	0	5	0	0	0	0	0	0	0	0	0	0	0	0	0	0	0	0	0	0	0	0	0	0	0	0	0	0	0	0	0	0	1	0	0	0	0	0	0	0	0	0	0	0	0	0	0	1	0	0	0	1	0	0	1	0	0	0	1	0	0	0	0	0	0	0	0	0	62	59	59	59	88	0	88	62	0	0	0	0	0	0	0	0	7	0	0	1	0	7	1	7	7	0	0	0	0	0	0	0	0	0	0	0	0	0	0	0	0	0	0	0	0	0	0	1	0	0	0	0	0	0	0	0	0	0	0	0	0	0	0	0	0	0	0	0	0	0	0	0	0	0	0	0	0	0	0	0	0	0	0	0	396	396	0	0	69	0	0	28	28	0	28	0	0	0	0	0	0	0	58	57	0	58	0	0	0	0	0	0	0	0	0	0	0	0	0	0	0	0	0	0	3	0	0	3	0	0	0	0	0	0	11	6	5	5	8	5	0	0	0	0	0	0	0	0	0	0	0	0	0	0	0	0	0	0	0	0	0	0	0	0	0	0	0	0	0	0	0	0	0	0	0	0	0	0	0	0	0	0	0	1	0	0	0	0	0	0	0	0	0	0	0	0	0	0	0	0	0	3	0	0	0	51	0	0	0	0	0	0	0	0	0	0	0	0	0	0	0	0	0	0	0	0	0	0	4	0	0	0	0	0	0	0	0	0	0	0	1	1	1	1	0	0	0	0	4	0	0	0	0	0	0	0	0	0	0	0	0	0	0	0	0	0	0	0	0	0	0	0	0	0	0	0	0	0	0	0	5	0	0	9	22	0	0	0	0	0	0	0	0	0	0	2	0	0	0	3	0	0	0	0	0	0	0	0	0	0	0	0	0	0	0	0	0	0	0	1	1	0	0	0	0	0	0	1	9	0	0	0	0	0	0	0	0	0	0	0	0	0	20	0	0	0	0	0	20	0	0	0	0	1	0	8	7	0	1	0	0	0	0	0	0	0	0	0	0	0	0	0	0	0	0	0	222	222	0	21	165	165	222	165	0	0	0	0	0	0	0	0	0	0	0	0	0	0	1	24	19	5	2	3	0	11	109	106	5	7	7	7	7	7	0	7	7	0	0	0	0	0	0	0	0	0	0	0	0	0	14	0	0	0	0	0	0	32	32	32	0	0	0	0	0	0	0	0	0	0	0	0	0	0	0	0	0	0	0	0	0	0	0	0	0	0	0	0	0	0	1	1	1	1	0	0	0	0	0	0	0	0	0	0	0	0	0	0	0	0	0	0	0	0	0	0	0	0	0	0	0	0	2	13	2	0	2	2	1	1	2	0	3	3	0	3	3	0	3	0	0	0	17	0	0	0	0	0	0	0	0	0	0	0	293	0	293	0	265	265	0	293	0	0	0	0	0	0	0	0	0	0	10	0	10	10	5	3	3	2	1	3	3	3	3	3	0	0	0	11	3	0	0	0	0	0	0	0	0	0	0	0	1	0	0	0	120	0	13	0	0	0	0	0	0	0	0	0	0	0	0	0	0	0	0	0	0	0	0	0	0	0	0	76	164	68	68	1	68	76	76	68	0	30	0	0	39	39	39	4	0	0	0	0	0	0	0	0	0	0	0	0	0	0	0	0	0	0	0	0	0	0	0	0	0	0	0	0	0	0	0	0	0	0	0	2	0	0	2	2	2	0	1	0	0	0	0	0	0	0	0	0	0	0	0	0	0	0	0	0	0	0	0	0	0	0	0	0	0	0	0	0	0	0	0	0	0	0	0	0	0	0	0	0	10	0	0	0	0	0	0	1	0	0	0	0	0	0	0	0	0	0	0	0	0	0	0	0	0	0	0	0	0	1	0	0	0	0	0	0	0	0	0	0	0	0	0	0	777	777	657	777	657	657	0	0	0	0	0	0	0	1	0	0	0	0	0	0	0	0	0	0	0	0	0	0	0	5	18	8	5	9	8	1	1	17	1	0	121	119	77	74	8	4	4	4	1	1	0	0	0	0	0	0	0	0	0	0	1	1	0	0	0	0	1	169	0	0	0	0	0	0	0	0	0	0	0	0	169	0	0	0	0	0	0	0	0	1	0	1	0	0	0	0	0	0	0	0	0	0	0	1	0	0	0	0	0	0	0	0	0	0	0	0	0	0	0	0	20	20	13	20	0	0	190	0	0	0	0	0	0	0	0	0	0	0	0	0	0	0	0	0	0	0	0	0	0	0	0	0	0	0	0	0	0	0	0	0	0	0	0	0	0	0	0	0	0	0	0	0	0	0	0	0	0	0	0	0	0	0	0	0	0	0	0	0	0	0	10	0	30	30	0	4	4	10	6	12	0	0	0	0	0	0	0	0	0	0	0	0	0	0	0	0	0	0	0	0	0	0	0	0	0	0	0	0	0	0	0	0	0	0	0	0	0	0	0	0	0	0	0	0	0	0	0	0	0	0	0	0	0	657	69	656	657	657	0	657	648	0	646	646	0	0	0	0	0	0	0	5	0	0	0	0	0	0	0	0	0	0	0	0	0	0	0	0	0	0	0	0	0	0	0	0	0	1	0	1	0	1	0	1	67	67	43	3	1	1	43	43	43	43	0	0	0	0	0	0	0	0	1	0	0	138	0	0	138	0	138	138	138	138	138	138	0	0	0	0	0	0	0	0	0	0	0	0	0	0	0	0	0	0	0	0	0	0	0	847	845	0	0	165	0	0	0	0	0	0	0	0	0	0	0	0	0	13	0	0	0	13	0	999	0	0	0	0	0	0	0	0	851	13	13	13	13	13	13	13	0	0	0	0	0	0	0	0	0	0	0	0	0	0	0	0	0	0	0	0	0	0	0	0	0	0	0	0	0	0	0	0	0	0	0	0	0	0	0	0	0	0	0	0	0	0	0	0	30	0	0	0	28	0	0	0	28	0	0	0	0	0	0	4	0	0	0	0	0	0	0	0	0	0	0	566	566	566	566	566	566	859	859	859	0	0	0	0	0	0	0	0	0	0	0	0	0	0	0	0	0	0	0	0	0	144	144	0	44	52	142	144	55	61	0	0	0	1	0	0	0	0	0	1	0	0	0	0	0	0	0	0	0	0	0	1	0	0	0	648	0	0	0	0	0	0	0	0	0	0	0	0	0	0	0	0	0	0	0	0	0	0	0	0	0	0	0	0	0	0	0	56	147	147	147	150	147	147	150	150	0	0	0	0	0	0	0	0	0	0	0	0	0	1	0	0	0	0	0	0	0	0	0	53	1	53	0	0	1	0	0	0	0	0	53	0	0	0	0	164	164	0	164	160	160	21	139	165	165	0	0	0	0	0	0	0	0	0	0	0	10	0	0	0	0	0	0	1006	0	0	0	0	0	1	0	0	56	56	56	56	56	56	0	0	0	0	0	0	0	0	0	0	138	0	0	0	2	0	0	2	2	0	0	2	0	0	0	1	1	1	0	0	1	0	0	10	0	0	0	0	0	12	1	27	0	28	0	0	0	0	0	0	0	0	0	0	0	0	0	0	0	0	0	0	0	0	0	0	0	3	0	0	0	0	0	0	0	0	28	28	0	0	0	0	0	0	158	158	2	3	3	5	1	75	75	20	0	601	38	53	626	626	25	0	1	1	40	0	41	41	1	1	264	0	0	0	265	0	0	0	0	0	0	0	0	0	0	0	0	0	0	3081	3081	3081	0	3081	3081	216	150	1215	0	0	0	56	0	0	2	0	13	0	0	1	0	0	0	0	0	0	1	1	1	1	0	0	0	1	0	0	0	0	0	0	0	0	0	0	0	0	0	0	0	0	0	0	0	0	0	0	0	0	0	0	0	0	0	0	0	0	0	0	0	0	0	0	0	0	0	0	0	4	0	0	1	1	0	0	0	0	0	0	0	0	0	0	0	23	23	10	2	21	10	1	26	0	0	0	0	20	0	0	0	0	20	20	2	2	0	0	0	0	0	0	0	0	0	0	0	0	0	0	0	0	0	0	0	0	0	0	0	0	0	0	0	0	0	0	0	0	18	0	0	0	0	0	0	0	11	1	1	0	0	1	1	0	0	0	41	11	0	0	0	0	0	0	0	0	0	0	0	0	4	4	0	0	0	24	0	0	0	24	24	1	25	0	0	2	0	9	9	0	0	0	9	0	0	101	1	0	0	0	0	0	0	0	0	0	0	0	0	0	646	0	0	0	0	0	0	0	10	0	0	0	0	0	0	0	0	0	0	0	0	0	0	4	0	0	0	0	0	0	0	0	0	0	0	0	0	0	0	0	3	0	0	0	0	0	0	0	0	0	0	0	0	0	0	0	1	847	0	53	0	0	539	112	112	109	0	0	0	0	0	0	0	13	0	3	0	0	0	0	0	0	0	0	0	0	0	0	0	0	0	0	1	0	0	0	0	0	0	0	0	0	58	29	0	29	0	1	0	0	0	0	0	1	0	0	0	0	0	0	0	0	0	0	1	0	0	0	0	0	0	0	1	0	0	0	3	0	0	26	34	34	0	0	1	0	1	1	1	1	1	1	0	0	0	0	0	0	0	0	0	0	0	0	0	0	0	0	0	0	0	0	0	0	0	0	0	0	0	0	0	0	0	69	69	69	69	0	0	69	0	0	0	0	0	0	0	0	0	0	0	0	0	0	0	0	0	0	0	0	0	0	0	0	0	0	0	0	39	0	0	0	57	57	0	0	0	0	0	0	0	0	0	0	5	0	0	0	0	0	0	0	0	0	0	0	0	37	0	0	0	1	3	0	3	0	3	3	1	0	0	69	0	0	0	0	0	0	0	0	0	6	0	0	0	0	0	0	0	0	0	0	0	0	0	0	0	0	0	0	0	0	0	0	0	0	0	0	0	0	0	0	0	0	0	0	1	0	197	197	0	89	0	39	0	89	128	128	128	89	0	0	7	7	0	0	0	0	0	0	0	0	0	1	0	986	0	0	0	0	0	0	0	0	0	0	0	0	0	0	0	0	0	0	0	0	0	0	1006	0	0	0	0	0	0	0	0	2	4	0	0	0	0	2	1	0	0	0	0	0	0	0	0	0	0	0	0	0	7	1	0	7	0	0	106	117	106	106	0	0	0	0	0	0	0	0	0	0	0	0	0	0	0	0	0	0	0	0	0	0	0	0	0	0	0	0	0	0	0	3	3	0	3	0	41	0	0	0	0	0	0	0	0	0	0	0	0	0	0	2	2	0	0	2	0	0	0	0	0	0	0	0	0	0	0	0	0	0	0	0	0	63	63	63	35	0	0	0	0	0	0	0	0	0	0	0	0	0	0	0	0	0	0	0	0	0	0	0	0	0	0	86	1	0	1	0	0	0	0	0	0	0	4	3	0	1	0	0	0	42	42	42	42	42	42	42	0	42	0	30	51	0	0	69	178	9	49	49	0	0	0	178	183	0	0	0	0	0	0	0	0	0	0	0	0	0	0	1	0	17	0	18	0	0	0	0	0	0	0	0	5	0	0	0	0	0	1	0	0	0	13	13	0	0	0	13	0	0	0	0	0	53	119	104	0	8	0	0	0	0	16	0	0	0	16	16	16	0	0	0	0	0	0	0	0	0	0	0	0	0	0	0	3	0	0	0	0	0	0	0	0	0	0	51	0	0	0	0	0	0	0	0	0	0	0	0	0	0	1	0	0	0	0	0	0	0	1	0	0	0	0	0	0	0	0	0	0	0	0	0	0	0	0	3	0	0	0	0	0	0	0	0	0	0	0	0	0	0	0	0	0	0	0	0	0	0	0	0	0	0	0	3	3	18	0	0	208	18	0	0	28	28	28	28	0	0	0	0	18	0	0	0	0	0	40	0	0	0	0	0	0	0	0	0	0	0	0	0	0	0	0	0	0	0	0	0	0	0	1	1	1	0	1	0	1	1	0	18	19	59	0	0	0	0	0	0	10	10	0	10	0	0	0	0	0	0	0	0	0	1	0	48	48	0	1	0	0	0	3	49	50	0	0	0	1	0	3	0	0	0	0	3	0	0	0	0	13	0	0	0	0	0	0	0	0	0	0	0	0	0	0	0	0	565	0	0	1	0	0	0	0	0	0	0	0	0	0	0	0	0	0	0	0	0	0	0	0	566	1	0	0	0	0	0	0	0	0	67	0	0	0	0	0	0	0	0	13	13	0	0	0	0	0	46	33	16	15	17	17	17	17	17	566	0	0	0	0	0	0	0	0	0	0	0	0	0	0	0	0	0	0	0	0	0	0	0	0	0	0	0	0	0	0	0	0	0	0	0	17	0	88	0	0	0	0	0	0	0	0	0	0	0	0	0	0	0	0	0	0	0	0	0	2	69	0	2	0	0	0	0	13	69	0	0	0	0	0	0	0	0	0	0	1	392	392	0	0	0	0	0	0	0	0	0	0	0	13	0	8	8	0	0	0	0	0	55	0	0	0	0	0	0	0	0	0	0	0	1	0	0	0	0	1	0	0	0	0	0	0	0	0	0	0	0	0	0	0	0	0	0	0	0	0	0	1	0	0	0	0	0	0	0	0	0	0	0	0	0	0	0	0	0	0	0	0	0	0	0	0	0	0	0	0	1	0	0	0	0	0	0	0	1	0	3	21	3	0	0	0	147	150	0	0	0	0	1	0	0	0	0	0	0	4	0	0	0	0	0	4	0	0	0	59	59	0	3	2	3	0	58	0	0	0	0	0	0	0	0	0	0	0	656	0	0	0	0	0	0	0	0	0	0	0	0	0	0	0	0	0	0	0	0	0	0	0	0	0	0	2	0	0	0	0	39	0	1	0	3	0	0	0	0	0	0	0	0	0	0	0	0	0	0	0	0	0	0	0	0	0	0	0	25	0	0	0	0	0	0	0	0	0	0	0	0	0	0	0	0	0	0	0	0	1	0	0	0	1	1	0	0	0	0	0	1	0	0	0	0	0	3	3	3	3	2	2	1	0	0	4	0	0	2	0	2	38	2	0	0	25	0	12	13	89	0	0	0	0	0	0	0	859	2	0	0	0	0	0	0	0	0	0	0	0	0	0	0	0	0	0	0	0	0	13	0	0	0	0	0	0	0	48	0	0	0	0	0	0	0	0	0	17	0	0	0	0	0	0	0	0	0	0	0	0	0	0	0	0	0	0	0	0	0	0	0	0	0	0	0	0	0	1	69	69	0	0	0	0	0	125	125	0	0	0	0	0	0	0	0	4	4	4	4	0	1	0	10	0	0	0	0	0	0	0	0	0	0	0	0	0	0	0	0	3	0	3	0	0	0	0	0	0	0	0	0	0	0	0	0	0	0	0	0	0	0	0	0	0	0	986	0	0	0	2	0	0	0	0	0	0	69	69	2	0	2	0	0	0	0	0	0	0	1	0	0	0	1	1	0	0	0	0	0	0	0	0	0	0	0	0	0	0	0	0	1	0	0	0	1	0	0	0	0	0	0	0	0	0	3	0	0	0	0	0	0	0	0	0	0	0	0	0	0	0	0	0	0	0	189	0	0	15	11	8	0	0	0	0	0	0	13	1	0	0	0	6	120	120	120	0	0	0	0	0	0	14	0	0	14	0	0	0	0	0	66	0	0	0	66	63	0	0	0	0	0	0	0	0	0	0	0	1	0	0	0	0	0	0	0	0	0	0	0	0	0	0	2	0	0	0	0	0	0	0	0	0	0	0	0	0	0	0	0	0	0	0	0	0	0	0	0	0	0	0	0	0	17	0	10	0	0	0	12	0	0	0	0	0	0	0	0	0	0	0	0	0	0	0	0	0	0	0	0	0	69	0	0	0	0	69	190	0	0	0	0	0	0	0	0	0	0	0	0	0	0	22	22	22	35	0	0	0	0	0	0	0	0	0	0	0	0	0	0	0	0	0	0	0	0	0	0	0	0	0	0	0	0	0	0	0	0	194	223	9	0	0	0	0	0	0	69	0	0	31	0	0	0	0	0	1	0	0	0	0	0	0	0	0	0	0	0	0	0	0	0	0	0	0	395	396	3	3	3	3	0	0	0	0	0	0	0	0	0	0	0	0	0	0	39	0	0	0	0	0	0	0	0	0	0	0	0	0	0	0	0	0	2	0	0	0	0	0	0	0	0	0	0	2	0	0	0	0	0	0	0	0	0	3	0	0	0	0	0	9	9	0	9	9	9	9	0	21	20	0	19	19	17	21	0	0	0	0	0	0	0	52	0	0	0	0	0	0	0	0	0	0	0	1	0	0	5	0	0	0	0	0	0	0	0	16	0	0	0	0	0	0	0	0	0	0	0	0	0	3	0	17	0	0	0	0	0	0	0	0	0	0	17	0	2	0	0	0	0	0	0	0	0	88	67	0	0	0	0	67	67	0	2	0	0	0	0	0	0	0	0	0	4	0	1	1	1	1	0	0	1	0	0	0	1	1	0	0	0	0	0	0	1	1	0	0	0	0	4	0	1	0	0	0	0	1	0	0	0	0	1	2	1	1	3	3	2	2	0	31	0	0	0	4	0	0	0	0	0	0	0	1	0	0	0	0	1	0	1	0	0	0	0	0	7	0	10	0	0	1	6	0	6	0	0	0	0	0	0	0	0	0	0	0	0	851	1	0	0	0	0	1	31	89	0	58	31	31	0	0	3	0	0	0	2	0	0	0	0	0	0	0	0	3	0	0	0	0	2	0	0	5	0	0	0	0	0	0	0	0	0	222	222	222	222	0	0	222	1	0	5	0	0	0	0	0	0	0	0	0	1	1	0	0	0	0	0	0	0	0	0	0	0	0	0	0	0	0	7	0	0	0	0	0	7	7	0	0	0	0	0	0	0	2	0	0	0	0	21	0	17	0	0	0	0	0	0	0	0	0	0	0	0	0	0	0	0	0	0	0	0	0	0	0	0	0	0	0	0	0	0	0	0	0	0	0	0	0	0	0	0	0	0	0	0	0	0	0	0	0	0	3	0	0	182	190	0	0	0	0	0	0	0	387	0	0	0	0	0	0	0	0	0	0	0	0	0	0	0	0	0	0	0	0	0	0	0	0	0	0	0	0	0	0	0	0	0	0	0	0	3	0	0	0	0	0	0	0	0	4	2	265	265	0	0	265	0	0	0	0	0	0	0	0	0	0	0	0	0	0	0	0	0	0	0	0	0	18	18	14	14	23	24	24	24	24	0	0	0	0	0	0	0	0	0	0	0	1	0	0	39	0	0	0	88	0	0	8	0	96	0	0	99	0	15	0	0	90	0	0	2	0	0	2	0	0	0	0	0	0	0	0	0	0	0	0	0	0	0	10	0	0	0	0	0	0	0	0	0	0	0	0	0	0	168	0	0	0	0	0	0	0	0	0	0	0	0	0	5	0	3	12	5	24	29	4	0	0	0	0	0	0	0	0	0	0	0	0	0	0	0	0	0	0	0	0	0	0	0	0	0	0	0	0	1	1	1	1	0	1	1	601	1	1	0	0	0	0	0	0	0	0	0	0	0	0	0	0	0	0	0	0	0	0	0	0	0	1	1	0	0	0	0	0	0	0	0	0	25	0	0	0	0	0	0	0	0	0	0	0	0	0	0	0	0	0	0	0	0	0	2	0	387	0	0	0	5	6	0	0	0	11	5	0	0	0	0	0	0	0	0	0	0	0	0	0	0	0	0	0	0	0	0	0	0	0	0	0	22	22	22	22	0	0	0	40	182	0	0	121	122	124	125	127	127	127	137	138	15	0	0	0	0	0	69	0	0	648	0	0	0	1	0	0	0	0	0	0	0	0	0	0	0	0	0	0	0	0	0	0	0	0	0	2	0	0	0	0	0	0	0	0	0	0	0	0	0	0	0	0	0	0	0	0	0	12	1	0	0	0	0	89	1	2	2	0	0	0	2	0	0	2	0	0	0	0	0	0	0	0	0	0	0	0	0	0	0	0	0	2	2	2	2	0	0	0	0	0	0	0	0	0	0	0	0	0	0	0	0	3	0	0	0	0	0	0	0	0	0	0	0	0	0	0	0	0	0	0	0	0	10	3	0	0	0	0	0	0	0	0	0	0	0	0	0	0	0	0	0	0	0	0	1	1	0	0	0	1	1	0	0	0	0	0	165	0	0	0	0	0	0	3	3081	165	0	0	0	0	0	0	0	0	0	0	0	0	0	0	0	0	0	0	0	0	0	0	0	0	0	0	0	0	0	1215	0	657	657	0	657	0	0	657	0	657	657	0	0	0	0	1	0	0	0	0	0	7	119	8	0	0	0	0	0	0	0	0	0	0	0	0	0	0	0	0	0	0	0	1	0	0	0	0	0	0	0	2	2	0	0	2	0	0	0	0	0	139	142	138	138	138	138	138	139	138	138	2	1	0	2	2	1	0	1	0	10	0	0	0	0	0	0	8	3	0	0	0	0	0	0	0	1	0	1	1	0	1	0	0	0	0	0	4	0	0	1	0	0	0	0	0	0	0	0	0	0	0	0	3	0	0	0	0	0	0	0	0	0	813	0	0	165	0	0	13	0	0	0	0	0	0	0	0	0	0	0	0	0	0	0	0	0	0	0	4	0	0	0	0	2	2	2	0	0	0	0	0	0	0	0	0	0	1	0	0	0	0	0	0	12	0	0	0	0	0	0	0	0	0	0	0	0	0	1	1	0	0	1	0	11	0	0	0	0	0	0	0	0	0	0	0	1	0	0	0	0	0	1	0	2	0	0	0	0	0	0	0	0	0	0	0	0	0	0	0	430	329	153	176	27	27	2	0	656	448	0	0	0	0	0	0	0	0	0	0	0	0	0	0	0	0	0	0	0	0	0	0	0	0	0	0	0	0	0	0	0	0	0	0	0	0	0	14	0	0	0	0	0	0	0	0	0	0	0	0	0	0	0	0	0	0	150	150	150	150	150	150	150	150	150	150	18	0	0	0	0	0	0	1	0	0	0	0	0	0	0	0	0	0	0	0	0	0	0	0	0	0	0	0	1	1	986	0	44	0	38	0	44	0	0	3	44	0	0	8	0	8	0	0	8	2	0	0	0	0	0	0	0	0	0	0	42	0	0	0	0	24	0	24	0	139	0	0	13	13	17	19	19	138	139	0	0	0	0	0	0	0	13	8	5	0	0	0	0	0	0	39	0	0	0	0	0	0	39	0	4	0	0	0	4	4	0	0	0	4	0	0	0	0	0	0	0	0	0	0	0	0	0	0	0	0	0	0	0	0	28	28	0	0	0	0	0	0	0	0	0	0	0	0	0	0	0	859	859	859	859	859	859	859	0	0	0	0	0	0	0	0	0	0	0	0	4	4	0	4	4	4	22	158	0	4	4	0	31	26	0	31	0	0	0	0	0	0	0	0	0	0	0	21	0	1	1	1	1	0	0	0	0	0	4	1	0	223	223	0	9	0	0	264	0	0	138	2	0	0	0	0	3081	3081	3081	3081	3081	0	0	1	0	0	1	0	0	1006	0	0	3	0	1	0	0	0	0	0	0	0	0	0	0	0	0	0	0	0	0	0	0	0	0	0	0	0	0	0	3	0	0	0	0	0	0	0	0	0	0	35	0	56	0	2	0	0	0	190	188	0	6	182	182	0	0	190	0	0	0	0	0	0	0	0	0	0	0	0	0	0	0	0	0	0	0	0	0	0	0	10	0	0	0	0	0	0	0	0	0	0	86	0	0	0	0	0	0	0	0	0	9	0	0	0	0	0	9	2	1	0	0	0	0	0	0	0	0	0	0	0	0	164	0	0	0	0	0	0	39	0	0	39	0	0	0	0	0	0	0	0	0	0	0	0	0	0	0	0	0	0	0	3	3	0	0	0	0	0	0	0	28	28	0	0	0	0	0	0	0	0	0	0	0	0	0	0	0	0	0	0	0	0	0	1	3	3	3	3	0	0	0	0	0	0	0	0	0	0	0	0	3	0	0	0	0	0	0	0	0	0	0	0	0	0	3	24	24	24	0	0	3	3	58	58	0	0	3	3	0	5	53	50	50	0	0	0	0	646	0	0	0	0	0	0	626	0	13	0	0	0	0	0	0	0	0	0	0	0	265	2	265	264	0	264	0	0	0	3	3	0	0	0	3	0	20	0	0	0	0	12	0	0	0	0	0	0	0	0	0	0	13	0	0	0	13	13	0	0	0	0
Subgingival_plaque	SRS022119	0	0	0	0	0	21	4	21	0	0	21	0	0	0	0	0	0	0	0	0	0	0	0	0	0	0	0	0	0	21	0	0	0	0	0	0	0	0	0	0	0	0	0	0	0	0	0	0	0	0	0	0	0	0	0	19	0	0	0	0	0	0	0	0	2	2	2	0	2	50	4	0	0	0	0	0	3	234	0	0	0	0	0	0	0	0	0	0	1	0	12	2	15	12	15	15	0	15	1	0	0	1	0	0	0	0	0	0	0	0	0	0	0	0	0	0	0	0	0	85	0	0	0	0	0	0	0	0	0	0	0	0	0	0	1	1	1	1	0	0	0	0	0	0	0	0	0	0	0	0	0	0	0	0	0	0	0	0	0	0	3	1	1	1	1	4	4	0	1	1	0	0	0	1	1	0	0	0	0	0	0	0	0	0	0	973	0	0	0	0	0	0	0	0	0	0	0	0	0	0	0	0	0	0	0	0	0	0	0	0	0	0	0	0	0	0	0	0	19	37	0	0	0	56	56	0	0	0	0	0	0	0	85	85	0	0	0	0	0	0	0	0	0	0	0	0	0	0	0	1	1	1	1	0	0	0	0	0	0	0	1	0	0	0	1	1	1	0	0	0	0	0	0	0	0	0	0	0	0	0	0	0	0	0	0	2	0	0	0	0	0	0	0	0	0	0	0	0	0	0	0	0	0	0	0	0	0	0	0	0	0	0	1	10	10	10	10	10	10	10	0	11	0	15	0	0	2	15	0	0	0	0	0	0	0	0	0	0	0	0	0	0	0	0	0	0	0	0	0	0	0	0	815	0	0	0	0	0	0	0	815	815	815	815	815	0	0	0	0	0	1	1	1	0	1	1	0	0	1	0	0	0	0	0	0	1	1	1	0	0	0	0	0	0	0	0	0	0	0	0	0	0	0	0	0	0	0	0	0	0	0	0	0	0	0	0	0	0	0	1	37	37	0	0	26	2	1	24	0	0	0	0	0	0	0	0	0	0	0	0	0	0	0	0	0	0	0	299	298	0	299	0	22	22	0	0	0	0	20	0	0	0	0	0	0	0	0	0	0	0	0	0	0	0	0	0	0	1	0	0	0	0	0	0	0	0	0	0	0	0	0	0	0	0	0	0	0	0	0	0	0	0	0	0	0	0	0	0	0	0	0	0	0	0	0	0	0	0	0	0	0	0	2	0	2	2	0	2	0	0	0	0	0	0	0	0	0	0	0	0	0	0	0	0	2	0	0	0	0	0	0	0	0	0	0	0	0	0	0	0	933	685	305	305	423	118	102	305	118	0	0	0	0	0	0	0	0	0	0	0	4	0	1	0	1	2	0	0	0	0	815	0	0	0	0	0	0	0	0	0	0	0	0	0	0	2	0	0	0	0	0	0	0	0	0	0	0	0	0	0	0	0	0	0	0	226	204	1	0	0	0	0	0	0	0	1	0	0	0	0	0	0	0	1065	0	1065	1	0	0	0	0	0	1	0	1	0	0	0	0	0	0	0	0	0	0	0	2	0	0	0	9	9	0	9	4	3	0	0	11	10	0	0	0	0	0	0	0	0	0	0	0	0	0	0	0	0	0	0	0	0	0	0	0	0	0	0	2	0	0	5	5	0	0	0	0	5	5	0	5	5	1	1	1	1	1	0	0	1	0	1	1	975	0	0	0	0	0	0	0	0	0	168	0	0	0	0	0	0	0	0	0	0	0	0	18	0	0	0	0	0	0	0	18	0	0	0	0	1065	3519	0	0	0	0	0	0	1	1	0	1	0	0	0	0	1	1	1	0	0	0	0	0	1	1	0	0	0	0	0	0	153	150	147	2	0	145	0	0	0	0	0	0	0	0	0	0	0	0	0	0	0	0	0	0	0	0	0	0	0	0	117	0	0	0	0	0	0	0	0	0	0	0	0	0	0	0	0	0	0	0	0	0	0	0	0	0	0	0	0	0	0	0	0	0	77	0	0	0	0	0	0	0	169	0	0	0	0	0	0	0	0	0	0	0	7	0	0	0	0	0	0	0	9	22	0	0	0	0	0	0	0	0	0	0	0	0	0	0	0	2	1	2	2	0	0	0	0	0	0	0	0	0	2	2	0	0	3	0	339	0	1	1	0	1	0	340	1	2	0	0	3	0	3	0	2	0	34	27	6	0	0	0	0	0	0	0	0	0	0	1	0	0	0	0	0	0	0	0	0	0	0	1	0	0	0	0	0	0	0	0	0	1	0	0	572	0	0	0	0	0	0	0	0	1	23	23	0	0	32	30	24	1	0	0	0	0	0	0	0	0	0	0	0	0	0	0	0	0	0	0	0	0	0	0	0	0	2	4	0	0	0	0	0	0	0	0	3	3	73	0	549	145	71	720	694	0	0	0	0	0	0	0	0	0	0	0	0	1	0	0	0	0	1	1	0	0	1	0	0	0	0	0	35	35	35	0	156	0	0	0	1	0	0	0	0	0	0	0	0	0	0	0	0	0	0	0	0	0	0	0	0	0	0	0	0	0	0	0	0	0	0	0	0	0	0	0	0	0	0	0	0	0	0	0	0	85	0	815	0	0	0	0	0	0	0	0	0	0	0	0	0	0	0	0	0	0	0	0	0	0	0	0	0	0	0	0	0	32	5	0	0	0	0	0	1	0	85	0	0	0	0	0	0	0	0	0	0	2	15	15	0	0	2	0	0	0	241	241	32	32	29	29	241	241	2	239	0	0	973	0	0	973	0	0	0	1	1	1	0	0	0	0	0	0	0	0	0	21	0	0	0	0	2	0	0	0	2	0	2	0	0	0	0	0	0	0	0	0	0	0	0	0	10	1	0	1	0	0	0	0	1	0	0	1	0	0	1	0	0	0	0	488	1	1	1	0	1	0	0	0	1	1	1	0	0	0	1	0	0	0	0	0	0	0	0	85	0	0	0	0	0	0	0	0	0	1	2453	2453	0	0	0	815	815	815	815	0	815	0	0	0	0	0	1	0	0	0	0	0	0	806	83	0	232	0	5	0	0	0	0	0	0	0	0	0	0	0	0	0	0	0	0	0	0	0	0	0	0	0	0	0	0	0	0	0	0	0	0	0	0	0	0	0	0	0	0	0	0	0	0	0	0	0	0	0	0	1	0	1	0	0	0	0	0	3	1	6	0	0	0	0	0	0	0	0	0	0	0	0	0	0	0	0	1	1	0	0	0	0	0	0	0	0	0	0	14	14	14	14	14	14	14	14	0	0	0	0	0	0	2	0	0	0	2	2	0	0	0	0	0	0	0	0	0	0	0	0	0	0	0	0	0	0	0	0	0	0	0	0	0	0	157	0	86	1	0	0	0	0	0	0	0	0	0	0	0	0	0	0	0	0	0	0	0	0	0	0	0	0	0	0	0	0	0	0	0	2	2	0	0	0	0	0	0	0	0	0	0	0	0	0	1	1	0	1	0	0	2	0	0	0	0	0	0	0	0	0	0	0	0	0	1	0	2454	1	0	0	984	0	0	5	0	0	0	0	0	0	0	0	1	1	1	0	2	1	0	0	0	1	984	0	0	2	2	0	0	0	0	0	0	0	0	0	0	2452	0	0	0	0	0	0	0	0	0	0	0	0	0	0	436	436	2	2	0	0	0	0	0	0	0	0	0	0	0	0	0	0	0	0	0	0	0	0	0	0	4	0	0	0	0	0	0	0	0	0	0	0	14	0	0	0	0	0	0	14	0	0	0	38	0	0	0	0	0	0	0	0	0	0	0	0	0	0	0	0	0	0	0	0	0	0	0	0	0	0	0	1	0	0	0	0	0	0	0	0	0	0	0	0	0	0	0	0	0	0	0	0	1	0	0	0	0	0	0	0	0	0	0	0	0	0	0	0	0	0	0	0	0	0	0	0	0	0	0	0	0	0	0	0	0	0	0	0	0	0	0	0	0	0	0	0	0	0	66	20	15	14	802	1	801	81	1	0	0	0	0	0	0	0	3	0	0	0	0	2	0	2	2	0	129	0	0	0	0	0	0	0	0	0	0	0	0	0	0	0	0	0	0	0	0	0	1	0	0	0	0	0	0	0	0	0	0	0	0	0	0	0	0	0	0	0	0	0	0	0	0	0	0	2	0	0	0	0	0	0	0	0	171	171	0	0	813	0	2	39	39	0	39	0	0	0	0	0	0	0	5	5	0	5	8	0	0	0	0	0	0	0	0	0	0	0	0	0	1	1	1	0	14	0	0	0	0	0	0	0	0	0	1	0	1	1	0	0	0	0	0	0	0	0	0	0	0	0	0	0	0	0	0	2	0	0	0	0	0	0	0	0	0	0	0	0	0	0	0	0	0	0	0	0	0	0	0	0	0	0	0	0	0	0	0	0	0	0	0	0	0	0	0	0	0	0	0	0	0	14	0	0	0	278	0	0	0	0	0	0	0	0	0	0	1	0	0	0	0	0	0	0	0	0	0	0	1	0	0	0	0	0	0	0	0	0	0	0	0	0	0	0	0	0	0	0	1	0	0	0	0	0	0	0	0	0	0	0	0	0	0	0	0	0	0	0	0	0	0	0	0	0	0	0	0	0	0	0	28	0	0	1	0	0	0	0	0	0	0	0	0	0	0	0	0	0	0	0	0	0	0	0	0	0	0	0	0	0	0	0	0	0	0	0	0	1	0	1	1	1	0	0	0	0	0	10	1	0	0	0	0	0	0	0	0	0	0	0	0	0	0	0	0	0	0	0	0	0	0	1	0	17	0	0	0	0	0	0	0	0	0	0	0	0	0	0	0	0	0	0	0	0	0	0	369	369	0	1	59	59	369	59	0	0	0	0	0	0	0	0	2	2	0	0	0	0	0	135	134	1	1	0	0	32	27	0	96	0	0	0	0	0	0	0	0	0	0	0	0	0	0	0	0	0	0	0	0	0	29	0	0	0	0	0	2	205	207	207	0	0	0	0	0	0	0	0	0	0	1	0	0	0	1	39	39	0	0	0	0	0	1	1	0	0	0	0	0	0	0	1	1	1	0	0	0	0	0	0	0	0	0	0	0	0	0	0	1	0	0	0	0	0	0	0	0	0	0	0	0	0	1	4	1	0	1	1	0	1	1	0	0	0	0	0	0	0	0	0	0	0	2	0	0	0	0	0	0	0	0	0	0	0	488	0	488	0	422	422	0	488	0	0	0	0	0	0	0	0	0	0	98	1	97	97	69	39	39	2	1	0	0	0	0	0	0	0	0	0	0	1	0	0	0	0	0	0	0	1	0	0	1	0	0	0	445	0	18	0	0	0	0	0	0	0	0	0	0	0	0	0	0	0	0	0	0	0	0	0	0	1	0	0	802	0	0	0	0	0	0	0	0	18	0	0	226	225	225	22	1	0	0	0	0	0	2	2	0	0	0	0	0	0	0	0	0	0	0	0	0	0	0	0	0	0	0	0	0	0	0	0	0	0	0	0	0	0	0	0	0	0	2	0	0	0	0	0	0	0	0	0	0	0	0	0	0	0	0	0	0	0	0	0	0	0	0	0	0	0	0	39	5	0	0	0	34	34	0	0	0	0	0	0	10	0	0	0	0	0	0	0	0	0	0	0	0	0	0	0	0	0	0	0	0	0	0	0	0	0	0	0	0	0	0	0	0	0	0	0	0	0	0	0	0	0	0	0	806	806	361	806	361	361	0	0	0	0	0	0	0	0	0	0	0	0	0	0	0	0	0	0	0	0	0	0	0	0	0	1	2	1	1	1	1	5	17	0	456	456	163	162	9	2	2	2	2	2	0	0	2	0	0	0	0	0	0	0	0	0	0	0	0	0	0	804	0	0	0	0	0	0	0	0	0	0	0	0	804	0	0	0	0	0	0	0	0	0	0	0	0	0	0	0	0	0	0	0	0	0	0	21	0	0	0	0	0	0	0	0	0	0	0	0	0	0	0	0	0	0	0	0	0	0	155	0	0	0	0	0	0	0	0	0	0	0	0	0	0	0	0	0	0	0	0	0	0	0	0	0	0	0	0	0	0	0	0	0	0	0	0	0	0	0	0	0	0	0	0	0	0	0	0	0	0	0	0	1	0	0	0	0	0	0	0	0	0	1	10	0	18	18	0	1	1	10	9	51	0	0	0	0	0	0	0	0	0	0	0	0	0	0	0	0	0	0	0	0	0	0	0	0	0	0	0	0	0	0	0	0	0	0	0	0	0	0	0	0	0	0	0	0	0	0	0	0	0	0	0	0	0	361	815	360	360	360	1	361	973	0	973	973	0	0	0	0	0	0	0	1	0	0	0	1	0	0	0	0	0	1	0	0	1	0	0	0	0	0	0	0	0	0	0	1	0	2	0	2	0	2	0	2	11	11	7	0	0	0	7	7	7	7	0	0	0	1	0	0	0	0	0	0	0	573	0	0	572	0	572	572	572	572	573	573	0	0	0	2	0	0	0	0	0	2	0	0	0	1	0	1	0	1	1	1	0	0	0	1065	1062	0	0	68	0	0	0	0	0	0	0	0	0	0	0	0	0	0	0	0	0	0	0	1176	0	0	0	0	0	0	0	0	1065	0	0	0	0	0	0	0	0	0	0	0	0	0	0	0	0	0	0	0	0	0	0	0	0	0	0	0	0	0	0	0	0	0	0	0	0	0	0	0	0	0	0	0	0	0	2	1	0	0	0	0	41	0	0	0	18	0	0	0	65	0	1	0	65	0	0	0	0	0	0	0	0	0	0	0	0	0	0	0	0	0	0	975	975	975	977	977	978	1466	1468	1468	0	0	0	0	0	0	0	0	0	0	0	0	0	0	0	0	0	0	0	0	0	58	58	0	4	52	56	57	60	61	0	0	0	0	0	0	0	0	0	0	0	0	0	0	0	0	0	0	0	0	0	0	0	0	0	973	0	0	0	0	0	0	0	0	0	0	0	0	0	0	0	0	0	0	0	0	1	2	2	0	0	0	0	0	0	0	0	157	637	637	637	639	637	637	639	639	0	0	0	3	3	0	0	3	3	3	0	3	0	2	0	0	0	0	0	0	0	0	0	309	2	298	0	0	0	0	0	0	0	0	309	0	0	0	0	68	68	0	68	67	67	17	50	68	68	0	0	0	0	0	0	0	0	0	0	0	10	0	0	0	0	0	0	2453	0	0	0	0	0	0	0	0	156	156	156	156	157	156	0	0	0	0	0	1	0	0	1	0	572	0	0	0	0	0	0	0	0	0	0	0	0	0	0	0	0	0	0	0	1	0	0	45	0	0	0	0	0	54	0	65	0	65	1	1	1	1	1	0	0	0	0	0	0	0	0	0	0	0	0	1	1	0	0	1	1	0	0	0	1	1	1	1	0	0	39	39	0	0	0	0	0	0	28	28	0	1	38	47	1	4	4	0	0	945	4	12	954	954	9	0	0	2	9	13	24	24	2	15	418	0	0	0	420	0	0	0	0	0	0	0	0	0	0	0	0	0	0	5377	5375	5375	0	5375	5375	680	639	1856	0	0	0	807	0	0	0	0	85	0	0	0	2	0	0	0	0	0	4	4	4	4	0	0	0	4	0	0	0	0	0	0	0	0	0	0	0	0	0	0	0	0	0	0	0	0	0	0	0	0	0	0	0	0	0	0	0	0	0	0	0	0	0	0	0	0	0	0	0	0	0	0	1	1	0	0	0	0	0	0	0	0	0	0	5	162	167	94	14	148	95	0	182	0	0	0	0	0	0	0	0	0	0	0	15	15	0	0	0	0	0	0	0	0	0	0	0	0	2	1	1	1	0	0	0	0	0	1	0	0	0	0	0	0	0	0	0	0	10	0	0	0	0	0	0	0	10	0	0	0	0	0	0	0	0	0	28	10	0	0	0	0	0	0	0	0	0	0	0	0	0	0	0	0	0	39	0	0	0	39	39	0	1	0	0	1	0	1	1	0	0	0	1	3	0	61	20	0	0	1	0	0	0	0	0	0	0	0	0	0	973	0	0	0	0	0	0	0	3	0	0	0	0	0	0	0	0	0	128	128	0	129	1	2	0	0	0	0	0	0	1	0	0	0	0	0	1	1	1	0	0	0	0	0	0	0	0	0	0	0	0	0	0	0	0	0	3	1065	2	309	0	0	685	120	119	82	1	1	1	0	0	0	0	0	0	22	0	0	0	0	0	0	0	0	0	0	0	0	0	0	0	0	0	0	0	0	0	0	0	0	0	0	143	138	1	138	1	0	0	1	0	0	0	0	0	0	0	0	0	0	0	0	0	0	0	0	0	0	0	0	0	0	0	0	5	5	0	0	5	149	232	232	0	0	5	5	5	5	5	5	5	10	0	0	0	0	0	0	0	0	0	0	0	0	0	0	0	0	0	0	0	0	0	0	0	0	0	0	0	0	0	0	0	815	815	815	815	0	0	815	0	0	0	1	0	0	0	0	0	0	1	0	0	0	0	0	0	0	0	0	0	0	0	0	0	0	0	1	258	0	0	0	309	310	0	0	0	0	0	0	1	0	0	0	2	1	1	0	0	0	0	0	0	0	0	0	0	240	0	0	0	1	14	0	14	1	13	13	0	0	0	815	0	0	0	0	0	0	0	0	0	37	0	0	0	0	0	0	0	0	0	0	0	19	0	0	0	0	0	20	20	0	0	0	11	0	0	0	0	0	0	11	0	0	0	0	0	0	14	14	0	1	0	2	41	354	3	3	3	163	0	0	0	0	0	0	0	0	0	0	0	0	0	0	0	2452	0	0	0	0	0	0	0	0	0	0	0	0	0	0	0	0	0	0	0	0	0	0	2454	0	0	0	0	0	0	0	0	2	2	0	0	0	0	0	5	0	0	1	0	0	0	0	1	0	0	0	0	0	16	0	0	14	0	0	25	262	25	25	1	0	0	0	0	0	0	0	1	0	0	0	0	0	0	0	0	0	0	0	0	0	0	0	0	0	0	1	0	0	0	0	0	0	0	0	28	0	0	0	0	0	0	0	0	0	0	0	7	0	0	0	0	0	0	0	0	0	0	0	0	0	0	0	0	0	0	0	0	0	0	0	0	41	41	41	1	0	0	0	0	0	0	0	0	0	0	0	0	0	0	1	0	0	0	0	0	0	0	0	0	0	0	20	23	0	0	0	0	0	11	11	3	3	0	0	0	0	0	0	0	69	69	69	69	28	28	69	0	70	0	18	18	0	0	175	202	5	138	138	1	0	0	202	298	1	0	0	0	0	0	20	0	0	1	0	0	0	0	0	0	0	0	0	0	0	0	0	0	0	0	0	2	0	0	0	0	0	1	0	0	0	0	0	0	0	0	0	0	0	0	0	0	4	46	22	0	0	0	0	0	0	0	0	0	0	0	0	0	0	0	0	0	1	1	0	0	1	1	1	1	1	0	0	0	0	0	1	0	0	0	0	0	0	0	3	0	0	0	0	0	0	0	0	0	0	0	0	0	0	0	0	0	0	0	0	0	0	0	0	0	0	0	0	0	0	0	0	0	0	0	0	0	0	0	145	0	0	0	0	0	0	0	1	0	0	0	0	0	0	0	0	0	0	0	0	0	0	0	0	0	0	0	0	0	64	1	0	96	63	0	0	40	39	39	39	0	0	0	0	64	0	0	0	0	0	0	0	0	0	0	0	0	0	0	0	0	0	0	0	0	0	0	0	0	0	0	0	0	0	0	0	0	0	0	0	0	0	1	64	7	8	0	0	2	2	0	1	7	7	3	5	0	0	0	0	0	0	0	1	0	0	0	581	581	0	41	0	0	0	1	1	2	0	0	0	1	0	0	0	0	0	0	0	0	0	0	0	0	0	0	0	0	0	0	0	24	0	0	0	0	0	24	0	0	975	0	0	0	0	0	0	0	0	0	0	0	0	0	0	0	0	0	0	0	0	0	0	0	975	0	0	0	0	0	0	0	0	0	11	0	0	0	0	0	0	0	0	0	0	0	0	0	0	0	18	14	4	4	10	10	10	10	10	975	0	0	0	0	0	0	0	0	0	0	0	1	0	0	0	0	0	0	0	0	0	0	0	0	0	0	0	0	0	0	0	0	1	0	0	1	0	802	0	0	0	0	0	0	0	0	0	0	0	0	0	0	0	0	0	0	0	0	0	0	11	0	0	0	0	0	0	0	11	0	0	0	0	0	0	0	0	0	0	0	169	169	0	0	0	0	0	0	0	12	0	0	0	86	0	0	0	0	0	0	0	0	156	0	0	0	0	0	0	0	0	0	0	0	0	0	0	0	39	0	0	0	0	0	0	0	0	0	0	339	0	1	336	336	0	1	2	2	1	0	0	1	0	0	0	0	0	0	0	0	0	0	0	0	0	0	0	0	0	0	1	0	0	0	0	0	0	0	0	0	0	1	0	0	0	0	0	0	0	0	0	38	0	0	0	0	637	639	0	0	0	0	1	0	0	0	0	0	0	1	0	0	0	0	0	1	0	0	0	14	14	23	46	4	23	1	1	1	0	0	0	0	0	0	0	0	0	0	360	0	0	0	0	0	0	0	0	0	0	0	0	0	0	0	0	0	0	0	0	0	0	0	0	0	0	6	0	0	0	0	258	0	0	0	0	0	0	0	0	0	0	0	0	0	0	0	0	1	0	0	0	0	0	0	0	0	1	0	79	0	0	0	0	0	0	0	0	0	0	0	1	0	0	0	1	1	1	0	0	0	0	0	0	0	0	0	0	0	0	0	1	0	0	0	0	0	32	32	32	32	23	23	22	0	0	7	0	0	0	0	0	0	0	0	2	71	0	5	66	357	1	3	0	0	0	0	0	1468	2	0	0	0	0	0	0	0	0	0	0	0	0	0	0	0	0	0	0	0	0	0	5	0	0	5	0	0	0	18	0	1	0	0	0	0	0	0	0	2	0	0	0	0	0	0	0	0	0	2	2	0	0	0	0	0	0	0	0	0	0	0	0	0	0	0	0	0	0	1	816	816	0	1	0	1	0	973	973	1	0	0	0	0	0	0	0	1	1	1	1	3	473	0	73	0	0	0	0	0	0	0	0	0	0	0	0	1	0	1	0	0	0	0	0	0	0	0	0	0	0	0	0	0	0	0	0	0	0	0	0	0	0	0	0	0	0	2453	0	0	0	0	0	2	0	0	1	2	815	815	2	1	2	0	3	0	2	2	0	0	0	0	0	0	1	0	0	0	0	0	0	0	0	0	0	0	0	0	0	0	0	0	13	0	0	0	3	0	0	1	1	1	1	1	0	0	0	0	0	0	0	0	0	0	0	0	0	0	0	0	0	0	0	0	0	0	89	0	0	150	37	5	0	0	0	0	0	0	147	2	0	0	0	7	443	443	445	0	0	0	0	0	0	18	0	0	18	4	0	0	0	0	41	0	0	0	41	41	0	0	0	0	0	0	0	0	0	0	0	2	0	0	0	0	0	0	0	0	0	0	0	0	0	0	2	0	0	0	1	2	1	1	0	1	0	0	1	0	0	0	0	0	0	0	0	0	0	0	0	0	0	0	0	0	2	0	0	0	0	0	0	0	0	2	2	0	0	0	0	2	2	0	0	0	0	0	0	0	0	0	0	0	815	0	0	1	1	815	155	0	0	0	0	0	0	0	0	0	0	0	0	0	0	1	1	1	1	0	0	0	0	0	0	0	0	0	0	0	0	0	0	0	0	0	0	0	0	0	0	0	0	0	0	0	0	0	0	0	0	321	394	0	0	0	0	0	0	0	815	0	0	9	0	0	0	0	0	1	0	0	0	0	0	0	0	0	0	0	0	0	0	0	0	0	0	0	170	171	1	0	0	0	0	0	0	0	0	0	0	0	0	0	0	0	1	0	257	0	2	2	0	0	0	0	0	0	0	0	0	0	0	0	0	0	0	0	0	0	0	0	0	2	0	0	2	1	0	0	0	0	0	0	0	0	0	14	0	0	0	0	0	1	1	0	1	1	1	1	0	38	38	0	1	1	0	1	0	0	0	0	0	0	0	295	0	0	0	0	0	0	0	0	2	0	0	2	0	0	0	0	0	0	0	0	0	0	0	0	0	0	0	1	1	1	1	0	1	1	0	1	0	14	0	0	0	1	0	0	0	1	1	1	0	0	0	0	0	0	0	0	0	0	0	0	0	802	0	0	0	0	0	0	0	0	33	0	0	0	0	0	0	0	0	0	4	0	0	0	0	0	0	0	0	0	0	0	0	0	0	0	0	0	0	1	2	2	0	0	0	0	25	0	8	0	0	0	0	1	0	0	0	1	13	15	1	1	40	40	17	19	0	232	0	0	0	83	0	0	0	0	0	0	1	4	1	1	1	1	3	0	3	0	0	1	0	1	56	0	98	0	0	0	2	0	2	128	0	0	0	0	0	0	0	0	0	0	0	1065	0	0	0	83	83	3	5	18	82	13	5	5	0	0	0	0	0	0	30	0	0	0	0	0	0	0	0	0	0	0	0	0	30	0	0	28	0	0	0	0	0	0	0	0	0	370	370	369	370	0	0	370	2	0	27	0	0	0	0	0	0	0	0	0	2	2	0	0	0	1	1	1	0	0	0	1	0	0	0	0	3	0	0	0	0	0	0	0	0	0	0	0	0	0	0	0	0	0	0	0	0	0	1	0	1	0	0	0	0	0	0	0	0	0	1	0	1	1	0	0	1	0	0	0	0	0	0	0	0	0	0	0	0	0	0	0	0	0	0	0	0	0	0	0	0	0	0	0	0	0	0	0	0	0	0	40	0	0	148	155	0	0	0	0	0	0	0	169	0	0	0	0	0	0	0	0	0	0	1	1	0	0	0	0	0	0	0	0	1	0	0	0	0	0	0	0	0	0	0	0	0	0	0	0	39	0	0	0	1	0	0	1	0	0	2	422	422	0	0	422	2	0	0	0	0	0	0	0	0	0	0	0	0	0	0	0	0	39	0	0	39	0	0	0	0	0	4	4	4	4	0	0	0	12	1	0	1	0	0	0	0	2	0	4	2	0	0	0	20	0	0	0	0	20	0	1	20	0	0	0	0	4	0	0	0	0	1	0	1	0	1	0	0	0	0	0	0	0	0	0	0	0	0	45	1	0	1	1	1	0	1	1	0	0	0	0	0	0	803	0	0	0	0	0	2	0	0	2	2	2	2	2	96	0	3	31	11	73	73	96	0	0	0	0	0	0	0	0	0	0	0	0	0	0	0	0	0	0	0	0	0	0	0	0	0	0	0	2	0	0	0	0	0	0	0	945	0	0	0	0	4	3	7	0	0	27	0	0	0	0	0	0	0	0	0	0	0	0	0	0	0	0	0	0	0	0	0	0	0	0	0	0	9	0	0	0	0	0	0	0	0	0	0	0	0	0	0	0	0	0	0	0	0	0	30	0	169	0	0	0	1	1	0	0	0	3	2	0	0	0	0	0	0	0	0	0	0	0	0	0	0	0	0	0	0	0	0	0	0	0	0	0	7	7	7	7	0	0	0	7	148	0	0	456	456	459	464	466	466	466	564	572	4	0	0	0	0	0	815	0	0	973	0	0	0	0	0	0	0	0	0	0	0	0	0	0	0	0	0	0	0	0	0	0	0	0	0	0	0	0	0	0	1	0	0	0	1	0	0	0	1	0	0	0	1	0	0	102	0	52	17	91	0	43	0	120	9	0	0	0	0	0	0	0	0	0	0	0	0	0	0	0	0	0	0	0	0	0	0	0	0	0	0	0	0	0	0	0	0	0	0	0	0	2	0	2	2	2	0	0	0	0	0	40	0	0	0	0	0	0	0	0	0	0	0	0	0	0	0	0	0	0	0	0	10	40	0	0	0	0	0	0	0	0	0	0	0	0	1	0	0	0	0	0	0	0	0	0	0	0	0	0	0	0	0	0	0	0	68	0	0	0	0	0	0	0	5375	68	0	0	0	0	0	0	0	0	0	0	0	0	0	0	0	0	0	0	0	0	0	0	0	0	0	0	0	0	0	1856	0	361	361	0	361	0	0	361	0	361	361	0	0	0	0	0	0	0	0	0	0	185	46	226	0	0	0	0	0	0	0	0	0	0	0	1	0	0	0	1	1	0	0	2	6	6	0	0	0	0	0	0	0	0	0	0	0	0	0	0	0	576	616	575	575	574	575	575	576	575	575	9	0	0	0	0	0	2	0	0	0	0	0	0	0	0	0	0	0	0	0	0	0	0	0	0	0	0	0	0	0	0	0	0	0	0	0	0	0	1	1	0	0	0	1	0	0	0	0	0	0	0	0	39	0	0	0	0	0	0	0	0	0	1041	0	0	68	0	0	0	0	0	0	0	0	0	0	0	0	0	0	0	0	0	0	0	0	0	0	0	0	0	0	0	0	0	0	0	0	0	0	0	0	0	0	0	0	2	0	0	0	0	0	0	52	0	0	0	0	0	0	0	0	0	0	0	0	0	0	0	0	0	0	0	546	0	0	0	0	0	0	0	0	0	0	0	0	0	0	0	0	0	0	0	0	0	0	0	0	0	0	0	0	0	0	0	0	0	0	0	199	138	99	39	7	7	0	0	359	263	0	0	0	0	0	0	0	0	0	0	0	0	0	0	0	0	0	0	0	0	0	0	0	0	0	0	0	0	0	0	0	0	0	0	0	0	0	0	0	0	1	0	0	0	0	0	0	0	0	0	0	0	39	39	0	0	639	639	639	639	639	639	639	639	639	639	0	0	337	0	0	0	0	0	0	0	0	0	6	2	2	0	1	0	0	0	0	0	0	0	0	0	0	0	0	1	2452	1	4	0	4	1	4	0	0	0	4	0	1	48	0	48	1	2	48	33	0	0	0	0	0	0	0	0	0	0	293	0	0	0	0	39	0	39	0	50	0	0	4	4	4	4	4	50	50	0	0	0	0	0	0	0	0	0	0	0	0	0	0	0	0	257	0	0	0	0	0	0	257	0	0	0	0	0	0	0	0	0	0	0	0	0	0	0	0	0	0	0	0	1	0	0	0	0	0	0	0	0	0	1	66	66	0	0	0	0	0	0	0	0	0	0	0	0	0	0	0	1468	1468	1468	1468	1468	1468	1468	0	0	0	0	0	0	0	0	0	0	0	0	0	0	0	0	0	0	4	29	0	55	55	0	60	59	0	60	0	0	0	0	0	0	0	0	0	0	0	1	0	0	0	0	0	0	0	0	0	0	2	0	0	394	394	4	0	4	0	418	0	0	574	0	0	0	0	0	5377	5377	5377	5377	5377	0	0	2	0	0	2	0	2	2453	0	0	2	0	0	0	0	3	0	0	4	0	0	1	0	0	0	0	0	0	3	3	0	3	0	0	3	3	3	0	0	0	0	0	0	1	0	1	0	0	0	238	0	157	0	2	0	0	0	155	155	0	7	148	148	0	0	155	0	0	0	0	0	0	0	0	0	0	0	0	0	0	0	0	0	0	0	1	0	0	1	45	0	0	0	0	0	0	0	0	0	0	20	0	0	1	0	0	0	0	0	1	21	0	0	0	0	11	21	13	3	0	0	0	0	0	0	0	0	0	0	0	0	802	1	1	0	0	0	0	255	0	0	255	0	0	1	0	0	1	0	1	0	0	0	0	1	0	0	0	0	0	0	40	40	0	0	0	0	0	0	0	65	65	0	0	0	0	0	2	0	0	0	1	1	0	0	0	0	0	0	0	0	0	0	2	0	0	0	0	0	0	0	0	2	0	0	1	1	1	1	1	0	2	0	0	2	0	0	0	0	0	0	0	0	0	0	38	39	39	0	0	0	0	18	18	0	0	2	2	0	2	16	14	14	0	0	1	0	973	4	0	0	4	0	0	958	4	84	0	0	0	0	0	0	0	0	0	0	0	420	1	420	418	0	418	0	0	0	0	0	0	0	0	0	2	0	0	0	0	0	42	0	0	0	0	0	0	0	0	0	0	85	0	3	0	85	85	0	0	57	0
Subgingival_plaque	SRS016131	0	0	0	0	0	41	7	41	1	0	41	1	0	0	0	0	0	3	0	0	0	0	0	0	0	0	0	0	0	41	0	0	0	0	0	0	0	0	0	0	0	0	0	0	0	0	0	0	0	0	0	1	1	0	0	233	1	1	1	1	1	0	0	0	0	0	0	10	12	83	5	8	1	1	1	0	3	403	0	0	0	0	0	0	0	0	0	0	0	0	3	0	12	3	12	12	0	12	2	0	0	0	0	0	0	1	1	0	0	0	0	0	0	0	0	0	0	0	0	590	0	0	0	0	0	0	0	0	0	1	0	0	0	0	0	0	0	0	1	0	0	0	0	0	1	0	0	0	0	0	0	1	1	0	0	0	0	0	0	0	4	4	4	3	3	8	8	37	52	54	134	2	2	188	188	0	0	0	0	0	0	0	0	0	0	27	0	0	0	0	0	0	0	0	0	0	0	0	0	0	0	0	0	0	0	0	0	0	0	0	0	0	0	0	0	0	0	0	517	400	0	0	0	917	917	0	0	0	0	0	0	0	590	590	0	0	0	0	0	0	0	0	0	0	0	0	0	0	0	1	1	1	1	0	0	0	0	0	0	0	5	0	8	8	3	3	3	8	8	0	0	0	1	1	0	0	0	0	0	0	0	0	0	0	0	7	0	0	0	0	0	0	0	0	0	0	0	0	0	0	0	0	0	0	2	2	2	0	0	0	0	0	0	4	4	4	4	4	4	4	0	6	0	12	0	0	0	12	0	0	0	0	0	0	0	0	0	0	0	0	0	0	0	0	0	0	0	0	0	0	0	0	1054	0	0	0	0	2	0	0	1054	1054	1054	1054	1054	0	0	0	0	0	0	0	0	0	0	0	0	7	0	0	0	0	0	0	0	0	0	2	0	0	1	0	0	0	0	0	0	0	0	0	0	0	0	0	0	0	0	0	0	0	0	0	1	1	0	1	0	1	1	0	400	400	0	0	208	0	183	208	0	0	3	0	1	2	0	2	0	0	3	1	0	0	0	7	0	0	26	4	4	0	7	0	496	470	0	0	0	1	71	1	0	1	0	0	0	0	0	0	0	0	0	0	0	0	0	0	0	3	0	0	0	0	0	0	0	0	0	0	0	24	0	0	0	0	0	0	0	0	0	1	0	0	1	0	0	0	0	0	0	0	0	0	0	0	0	0	0	0	0	0	0	0	0	0	0	0	0	0	0	0	0	0	0	0	0	0	0	0	0	1	0	0	0	0	7	0	0	0	0	0	0	0	2	2	2	2	19	19	17	17	5	5	2	2	5	3	3	2	3	0	0	0	0	0	0	0	0	0	0	0	5	0	0	0	0	13	1	0	0	1	1054	1	0	0	0	0	0	0	0	0	0	0	0	1	1	5	0	0	0	0	0	0	0	0	0	0	0	0	0	1	0	0	0	0	0	278	269	23	0	0	0	0	0	1	1	2	8	6	0	0	0	0	0	431	4	431	1	0	0	0	0	0	0	1	1	0	0	0	0	0	0	0	0	0	0	0	7	0	0	0	182	182	107	75	9	9	0	0	189	182	0	0	0	1	1	2	2	0	0	0	0	0	0	0	0	0	0	0	0	3	3	0	0	0	0	0	0	0	0	3	3	0	0	0	0	0	3	0	1	1	2	2	0	0	0	0	0	0	0	2	2	315	0	0	0	0	0	0	0	0	0	234	0	0	0	0	0	0	0	0	0	1	0	0	104	2	0	2	0	0	0	2	106	0	0	0	0	432	5451	0	0	6	0	0	0	8	8	6	0	0	0	0	0	0	0	0	0	0	0	0	0	0	0	0	0	0	0	0	0	294	279	277	3	0	274	0	0	0	0	0	0	0	0	0	0	0	0	0	1	0	1	1	0	0	0	0	0	0	0	1	0	0	0	0	0	0	0	0	0	0	0	0	0	0	0	0	0	0	0	0	0	0	1	0	0	0	0	0	0	0	0	0	0	97	0	0	0	0	0	0	0	121	0	0	0	0	1	1	0	0	1	0	1	26	0	1	0	0	0	0	0	2	0	0	0	0	0	0	0	0	0	0	1	0	1	1	0	0	0	0	1	1	0	0	0	0	0	0	0	0	0	0	0	0	0	0	0	0	0	0	0	0	0	0	0	0	9	0	2	99	0	98	0	0	0	1321	1180	6	2	0	2	2	2	2	0	0	0	0	0	0	0	0	0	0	0	0	0	0	0	0	2	0	0	0	0	0	0	0	0	0	2	0	0	900	0	0	0	0	0	0	0	0	0	13	11	0	1	14	13	13	0	0	0	0	0	0	0	0	0	0	0	0	0	0	1	1	0	0	0	0	0	1	1	0	0	21	24	4	0	0	4	0	0	0	0	2	1	0	0	1	46	40	70	47	0	0	0	0	0	0	0	0	0	0	0	0	0	0	0	0	0	0	0	0	0	5	0	0	0	0	0	20	20	20	0	2332	0	0	0	1	1	0	1	0	1	0	0	1	1	1	0	0	0	0	0	0	0	0	0	1	1	0	1	0	0	4	4	0	0	4	4	4	4	0	0	0	0	0	0	0	0	0	0	0	590	0	1053	0	0	0	0	0	2	0	0	0	0	0	4	4	4	4	0	0	4	4	0	4	0	0	0	0	0	1	1	1	4	2	0	0	0	0	0	25	0	590	0	0	0	0	0	0	0	0	0	0	0	2	2	0	0	0	0	0	0	9	9	1	1	1	1	9	9	0	9	0	0	27	0	0	27	0	0	1	2	2	2	0	0	0	0	0	0	0	0	0	235	0	0	0	0	6	0	0	0	6	0	6	0	0	0	0	0	0	0	0	0	0	0	0	0	4	0	0	0	0	6	0	0	2	2	2	0	0	0	2	0	0	0	0	1277	0	0	0	0	0	0	0	1	17	17	18	0	1	0	18	0	0	0	0	0	0	2	1	590	0	0	2	0	0	0	0	0	0	1	5015	5015	0	0	0	1053	1053	1053	1053	0	1052	0	0	0	0	1	0	0	1	0	0	0	0	320	2	0	389	0	1	0	1	0	0	0	0	0	0	0	0	1	0	0	0	0	0	0	0	0	0	0	0	0	0	0	0	0	0	0	0	0	0	0	4	4	4	0	0	0	0	0	4	0	0	0	0	0	0	0	0	0	0	0	0	0	0	0	0	0	0	0	0	0	0	0	0	0	0	0	0	0	0	0	0	0	0	0	0	0	0	0	0	0	0	0	0	0	0	0	0	0	0	0	0	0	0	0	0	0	0	0	0	0	2	0	0	0	6	6	0	0	0	0	0	0	1	0	0	1	0	0	0	0	1	0	0	0	0	0	0	0	0	0	0	0	2357	0	592	2	0	0	0	0	0	0	0	0	0	0	0	0	2	2	0	0	0	0	0	0	0	0	0	0	0	0	0	0	0	0	0	4	4	0	0	0	0	0	0	0	0	0	0	0	0	0	0	0	0	0	0	0	7	0	0	0	0	0	0	0	0	0	0	0	0	0	3	0	5019	3	0	0	3420	0	0	5	0	0	0	0	0	0	1	0	25	3	0	0	0	0	0	0	0	2	3420	0	0	6	6	0	0	0	0	0	0	0	0	0	0	5014	0	1	0	1	0	1	0	0	0	0	0	0	0	0	133	133	27	27	1	0	1	0	0	0	0	0	0	0	1	0	0	0	0	0	0	0	0	0	0	1	4	0	0	0	0	0	0	0	0	0	0	0	1	0	1	1	0	1	1	2	0	0	0	7	0	0	0	0	0	0	0	0	0	0	0	0	0	0	0	0	0	0	0	2	1	0	1	2	0	2	1	0	0	0	0	0	0	0	0	0	0	0	0	0	3	0	0	0	0	0	0	0	2	0	0	0	0	0	0	1	0	0	0	0	0	0	0	0	0	0	0	0	0	0	0	0	0	0	0	0	0	0	0	0	0	0	0	0	0	0	0	0	0	0	0	0	0	0	58	32	32	32	158	0	158	88	0	0	0	0	0	0	0	0	227	0	0	2	0	225	2	225	225	0	102	0	0	0	0	0	0	0	0	0	0	0	0	0	0	0	0	0	0	0	0	0	23	0	0	0	0	0	0	0	0	0	0	1	0	2	0	0	0	0	0	0	0	0	0	0	0	0	0	4	0	0	0	1	0	0	0	0	147	147	0	1	1039	0	3	12	12	0	12	0	0	0	0	0	0	0	0	0	0	0	0	0	0	2	0	0	0	0	0	0	0	0	0	0	0	0	0	0	2	0	0	0	0	0	0	0	0	0	0	0	0	0	0	0	0	0	0	0	0	0	0	0	0	0	0	0	0	0	0	0	0	0	0	0	0	0	0	0	0	0	0	0	1	1	0	0	0	0	0	0	0	0	0	0	0	0	1	9	0	0	0	0	0	0	0	0	0	0	0	0	0	0	0	0	0	0	0	0	0	302	0	0	0	0	0	0	0	0	0	0	1	0	0	0	0	0	0	0	0	0	0	0	2	0	0	0	0	0	0	0	0	0	0	0	0	0	0	0	0	0	0	0	2	0	0	0	0	0	0	0	0	0	0	0	0	0	0	0	0	0	0	0	0	0	0	1	0	0	0	0	0	0	0	0	0	0	8	0	1	0	0	0	0	0	0	0	0	0	0	2	1	1	0	0	0	0	1	1	1	1	0	0	18	18	0	18	0	0	0	0	0	25	0	2	2	1	1	0	0	0	0	4	0	0	0	0	0	0	0	0	0	0	0	0	0	0	1	0	0	0	0	0	1	0	0	0	0	13	1	4	2	0	2	0	0	0	0	0	0	0	0	0	0	0	0	0	0	0	0	0	338	338	0	0	11	11	338	11	0	0	0	0	7	0	0	0	0	0	0	0	0	0	0	3	0	3	3	0	0	1	0	0	0	0	0	0	0	0	0	0	0	0	0	0	0	0	0	0	0	0	0	0	0	0	1	0	0	0	0	1	0	8	8	8	0	3	3	3	1	0	0	1	1	0	1	0	0	0	0	1457	1457	0	0	0	0	0	0	0	0	0	0	0	0	0	1	1	1	1	0	0	0	0	0	0	0	0	0	0	0	0	0	0	0	0	0	0	0	0	0	0	0	0	0	0	0	0	0	0	0	0	0	0	0	0	0	0	0	0	0	0	0	0	0	0	0	0	2	0	0	0	0	0	0	0	0	0	0	0	1277	0	1277	0	1185	1185	0	1277	0	0	0	0	0	0	0	0	1	1	110	0	110	110	110	96	95	0	0	8	8	8	2	2	0	0	0	14	11	0	1	0	0	0	0	0	0	0	0	0	2	0	0	0	133	0	233	0	0	0	0	0	0	0	0	0	0	0	0	0	0	0	0	0	0	0	0	0	0	0	0	0	158	0	0	0	0	0	0	0	0	16	0	0	278	276	276	11	3	0	0	0	0	0	7	7	0	0	0	0	2	2	0	0	0	0	0	0	0	0	0	0	0	0	0	0	0	0	0	0	0	0	0	0	0	0	0	0	0	0	11	0	0	0	0	0	0	0	0	1	0	0	0	0	0	0	0	0	0	2	0	0	0	1	1	1	1	0	0	1429	108	0	0	0	1321	1321	0	0	1	0	1	0	20	0	0	0	0	0	0	0	0	0	0	0	0	0	0	0	0	0	0	0	0	0	0	0	0	0	0	0	0	0	0	1	1	1	0	1	0	1	1	1	0	0	0	0	320	320	187	320	187	187	1	0	0	0	0	0	0	0	0	0	0	0	0	0	0	0	0	0	0	0	0	0	0	0	0	7	12	10	8	1	1	14	12	0	765	763	303	303	9	0	0	0	0	0	1	0	0	0	0	0	0	0	0	0	0	0	0	0	0	0	0	168	0	0	0	0	0	0	0	0	0	0	0	0	168	0	0	0	0	0	0	0	0	0	0	1	0	0	0	0	0	0	0	0	0	0	0	73	0	0	2	2	2	2	2	2	0	0	0	0	0	0	0	0	1	1	1	1	0	0	27	0	0	0	0	0	0	0	0	0	0	0	0	0	0	0	0	0	0	0	0	0	0	0	0	0	0	0	0	0	0	1	0	0	0	0	0	0	0	0	0	0	0	0	0	0	2	0	0	0	0	0	0	1	0	0	0	0	0	0	0	0	0	0	14	2	16	16	0	1	1	12	11	24	0	0	0	0	0	0	0	0	0	0	0	0	0	0	0	0	0	0	0	0	0	0	0	0	0	0	0	0	0	0	0	0	0	0	0	0	0	0	0	0	0	0	0	0	0	0	0	0	0	0	0	1	0	187	1056	187	187	187	0	187	27	0	27	27	0	0	0	0	0	0	0	184	0	0	0	0	0	0	0	0	0	0	0	0	0	0	0	0	0	0	0	0	0	0	0	0	0	14	0	14	0	14	0	14	79	79	35	0	0	0	35	35	35	35	0	0	0	25	0	0	0	0	2	0	0	902	0	0	900	0	900	900	901	901	901	901	0	0	0	0	0	0	0	0	0	0	0	0	0	1	0	0	0	0	0	0	2	0	0	427	427	0	0	165	0	0	0	0	0	0	0	0	0	0	0	0	0	1	0	0	0	1	0	659	0	0	0	0	0	0	0	0	427	1	1	1	1	1	1	1	0	0	0	0	0	0	0	0	0	0	0	0	0	1	0	0	0	0	0	0	0	0	0	0	1	0	0	0	0	0	0	0	0	0	0	0	0	0	2	2	0	1	0	0	1459	0	0	0	16	0	0	0	92	0	0	0	92	0	0	0	0	0	0	0	0	0	0	0	0	0	0	0	0	0	0	315	315	315	315	315	315	1592	1592	1593	0	0	0	0	0	0	0	0	0	0	0	0	0	0	0	0	0	0	0	0	0	11	11	0	1	1	9	9	104	104	0	0	0	0	0	0	0	0	0	0	0	0	0	0	0	0	0	0	0	0	0	0	0	0	0	27	0	0	0	0	0	0	0	0	1	0	0	0	0	0	1	0	0	0	0	0	0	0	0	0	0	0	0	0	0	0	0	2357	1076	1074	1074	1088	1077	1077	1088	1088	0	0	0	1	1	0	1	1	0	0	0	1	0	14	1	0	1	0	0	0	0	0	1	319	14	317	0	0	184	0	0	0	0	0	319	1	0	0	0	165	165	0	165	147	147	6	141	165	165	0	0	0	0	0	0	0	0	6	0	6	20	0	0	0	0	0	0	5016	0	0	0	0	0	0	1	0	2332	2332	2332	2332	2355	2332	0	0	0	0	0	0	0	0	0	0	900	0	0	0	0	0	0	0	0	0	0	0	0	1	2	2	0	0	1	0	4	1	0	22	0	0	0	1	0	89	2	89	0	91	23	23	23	19	22	19	19	0	0	0	0	0	0	0	0	0	0	1	1	0	0	0	0	0	0	0	0	0	0	0	0	0	12	12	0	0	0	0	0	0	10	10	0	0	0	0	0	8	8	1	0	14	8	9	14	14	0	0	1	5	151	31	187	198	5	36	1178	0	0	0	1185	0	0	0	0	0	0	1	0	0	1	0	0	0	0	7221	7214	7214	1	7214	7214	1104	1090	1763	0	0	0	1033	0	0	1	0	590	2	2	1	8	2	0	0	0	0	6	6	6	6	0	0	0	6	0	0	0	0	0	0	0	0	0	0	0	0	0	0	0	0	0	0	0	0	0	0	0	0	0	0	0	0	0	0	0	0	0	0	0	0	0	0	0	0	0	0	0	5	0	0	2	2	0	0	0	0	0	0	0	0	0	0	11	222	233	181	7	215	185	1	258	0	0	0	0	1	0	0	0	0	1	1	25	27	0	2	0	0	0	0	0	2	0	0	2	0	0	0	0	0	0	0	0	0	0	1	0	0	0	0	0	0	0	0	0	0	3	0	0	0	0	0	0	0	246	226	218	0	2	216	192	8	0	0	262	246	0	0	0	0	0	0	0	0	0	0	0	0	5	2	0	0	0	7	0	0	0	7	7	0	3	0	1	0	1	4	4	0	0	0	4	5	0	104	19	0	0	0	0	0	0	0	0	0	0	0	0	0	27	0	0	0	0	0	0	0	231	0	0	0	0	0	0	0	79	0	100	21	0	102	1	7	0	0	0	0	0	0	2	0	0	0	0	0	2	2	2	0	0	0	0	0	0	0	0	0	0	0	0	0	0	0	0	0	2	427	6	319	0	0	5	20	1	1	19	19	2	0	0	0	0	1	0	10	0	0	0	0	0	0	0	0	0	0	0	0	0	0	0	0	1	0	0	0	0	0	0	0	0	0	3	3	1	3	1	0	1	1	0	0	0	0	0	0	0	0	0	0	0	0	0	0	1	0	0	0	0	0	0	0	6	0	2	2	0	0	2	385	390	390	0	0	1	1	1	1	1	1	1	4	0	0	0	0	0	0	0	0	0	0	0	0	0	0	0	0	0	0	0	1	0	0	0	0	0	0	0	0	0	0	0	1054	1054	1054	1054	0	0	1054	0	0	0	0	0	0	0	0	0	0	0	0	0	0	0	0	0	0	0	0	0	0	0	0	0	0	0	2	440	0	100	0	327	327	0	0	0	0	0	0	32	1	1	0	221	33	32	1	1	0	0	0	0	0	0	0	0	409	1	0	0	15	0	0	0	0	0	0	0	0	0	1055	0	0	0	0	0	0	0	0	0	400	0	0	0	0	0	0	3	0	0	0	0	64	3	1	0	1	0	70	70	1	1	0	8	0	0	0	0	0	0	8	0	0	1	0	2	0	94	94	0	11	8	0	1459	8	11	11	11	8	0	0	0	0	0	0	0	0	0	0	0	0	0	0	0	5014	1	0	0	0	0	0	0	0	0	0	0	0	0	0	0	0	0	0	0	0	0	0	5019	0	0	0	0	0	0	0	0	7	7	2	0	2	0	0	7	0	0	0	0	0	0	3	0	0	0	0	0	0	0	0	0	0	0	0	0	0	0	0	1	0	0	0	0	0	0	0	1	0	0	0	0	0	0	0	0	0	0	0	0	0	0	0	0	0	0	0	0	0	0	0	0	0	0	0	262	0	0	0	0	0	0	0	0	0	0	0	141	0	0	3	3	1	0	3	0	0	0	0	0	1	132	0	0	2	0	0	0	0	0	0	0	14	14	14	2	0	0	0	1	0	1	0	0	0	0	0	0	0	0	5	0	0	1	0	1	0	1	0	0	0	0	6	24	0	0	3	3	3	192	192	3	5	6	3	0	0	0	0	0	1724	1724	1724	1726	265	265	1724	0	1731	0	16	111	0	0	4	4	0	3	3	0	0	0	4	4	0	0	0	0	0	0	71	0	0	0	0	0	0	0	0	0	0	0	0	0	0	0	0	0	0	0	0	222	0	0	0	0	0	2	0	0	0	0	1	0	0	0	1	0	0	0	0	0	12	136	123	0	4	0	0	0	0	0	0	0	0	0	0	0	0	0	0	0	0	0	0	0	0	0	0	0	0	0	0	1	0	3	1	0	0	0	0	0	1	0	15	0	0	0	0	0	0	0	0	0	0	0	0	1	0	1	0	0	0	0	0	0	0	1	0	0	1	1	0	1	0	0	0	0	0	0	0	0	0	1	271	0	0	0	0	0	0	0	0	0	0	0	0	0	0	1	1	0	1	1	1	0	0	0	0	0	0	0	0	0	9	1	0	25	9	0	0	12	12	12	12	0	0	0	0	9	0	0	0	0	0	0	0	0	0	0	0	0	0	0	0	0	0	0	0	0	0	0	0	0	0	0	0	0	0	0	0	0	0	0	0	0	0	23	9	3	2	0	0	0	0	0	0	3	3	3	3	0	0	0	0	0	0	0	1	0	2	0	9	10	0	4	0	0	0	0	9	14	0	1	0	1	0	0	2	2	0	0	0	0	0	0	0	2	0	0	0	0	2	0	0	1133	0	0	0	0	0	1133	0	0	315	0	0	0	0	0	0	0	0	0	0	0	0	0	0	0	0	0	0	0	0	0	0	0	315	0	0	0	0	0	0	0	0	0	79	0	0	0	0	0	0	0	0	1	1	0	0	1	0	0	104	80	6	4	74	74	72	72	70	315	0	0	0	0	0	0	0	0	0	0	0	0	0	0	0	0	0	0	0	0	0	0	0	0	0	0	0	0	0	0	0	0	4	0	1	0	0	158	0	0	0	0	0	0	0	0	0	0	0	0	0	0	0	0	0	0	0	0	0	4	83	0	4	0	0	0	0	1	83	0	0	0	0	0	0	0	0	0	0	0	121	121	0	0	0	0	0	0	0	33	0	0	0	592	0	4	4	0	0	0	0	0	2323	1	0	1	0	0	0	0	0	0	0	0	0	0	0	0	1456	0	0	0	0	0	0	0	0	0	0	0	0	0	0	0	0	0	0	0	0	0	2	0	0	0	0	0	0	0	0	0	0	0	0	0	0	0	0	0	0	0	0	0	0	0	0	0	0	0	0	0	0	0	0	0	0	0	0	0	0	0	0	7	0	0	0	0	1074	1088	0	0	0	0	1	0	0	0	0	0	0	18	0	0	0	0	0	18	0	0	0	32	32	0	26	19	26	0	3	0	0	0	0	0	0	0	0	0	0	0	187	1	1	0	0	0	0	0	0	0	0	1	0	0	0	0	0	0	1	0	0	0	0	2	2	0	0	0	0	0	2	0	440	0	0	0	0	0	0	0	0	0	0	0	0	0	0	0	0	0	0	0	0	0	0	0	0	0	1	0	125	0	0	1	1	0	1	1	1	0	0	0	23	10	0	0	19	9	19	0	0	0	0	0	0	0	0	0	0	0	0	0	2	0	0	0	0	0	3	3	3	3	1	1	0	0	0	9	0	0	3	0	3	1	3	0	27	97	0	0	97	8	0	0	0	0	0	0	0	1593	0	0	0	0	0	0	0	0	0	0	0	0	0	0	0	0	0	0	0	0	0	1	2	0	0	2	0	0	0	106	0	1	1	0	0	0	0	1	0	2	0	0	0	0	0	0	0	0	0	6	6	0	0	0	0	0	0	0	0	0	0	0	0	0	0	0	0	0	0	8	1057	1057	0	1	0	1	0	3414	3414	0	0	0	0	0	0	0	0	2	2	2	2	1	0	0	0	0	0	0	0	0	0	0	0	0	0	0	0	1	0	1	0	1	0	1	0	0	0	0	0	0	0	2	0	0	0	0	0	0	0	2	0	2	0	0	0	0	0	5015	0	0	0	0	0	1	0	0	0	0	1052	1043	0	1	0	0	5	0	5	5	0	0	1	0	0	0	2	1	0	0	0	0	0	0	0	0	0	0	0	0	0	1	2	0	4	0	0	0	19	0	0	25	25	23	23	23	0	0	0	0	0	0	0	0	0	0	0	0	0	0	0	0	0	0	0	0	0	0	22	0	0	279	6	2	0	0	0	0	0	0	277	14	0	0	0	0	133	133	133	0	0	0	0	0	0	233	0	0	233	3	0	0	0	0	14	0	0	0	14	14	0	0	0	0	0	0	0	0	0	0	0	14	0	0	1	1	1	0	1	1	1	1	1	0	0	0	3	0	0	0	6	6	6	6	5	6	5	5	0	5	0	0	0	0	0	0	0	0	0	0	0	2	0	0	0	0	2	0	2	0	0	0	2	0	0	6	6	0	0	0	0	6	6	0	0	0	0	0	0	0	0	0	0	0	1056	0	0	1	1	1054	27	0	0	0	0	0	0	0	0	0	0	0	0	0	0	1	1	1	2	0	0	0	0	0	0	0	0	0	0	0	0	0	0	0	0	0	0	0	0	0	0	0	0	0	0	0	0	0	0	0	0	503	978	6	0	0	0	0	0	0	1054	0	0	45	0	0	0	0	0	2	0	0	0	0	0	0	0	0	0	0	0	0	0	0	0	0	0	0	146	147	25	0	0	0	0	0	0	0	0	0	0	0	0	0	0	0	23	0	437	0	0	0	0	0	0	0	1	0	0	0	0	0	0	0	0	0	0	0	0	0	0	0	0	0	0	0	0	0	0	0	0	0	0	0	1	0	0	1	1	0	0	0	0	0	0	0	0	0	0	0	0	7	6	0	0	0	0	0	0	0	0	0	0	0	0	315	0	0	0	0	0	0	0	0	6	0	0	7	0	0	0	0	0	0	0	0	0	0	0	0	0	0	1	5	5	5	5	3	5	5	0	0	0	2	0	0	0	1	0	0	0	1	1	1	0	0	0	0	0	0	0	0	0	0	0	0	0	158	0	0	0	0	0	0	0	0	19	0	0	0	0	0	0	0	0	0	6	0	0	0	1	1	0	0	0	0	0	0	2	2	0	0	0	0	0	23	0	0	0	0	0	0	0	0	14	0	0	0	19	2	0	0	0	1	37	43	2	2	123	123	43	50	0	390	0	1	0	4	0	0	0	0	0	79	0	19	0	0	0	0	18	0	0	0	0	0	0	2	917	1	111	0	1	1	223	0	223	21	0	0	0	0	0	0	0	0	0	0	0	427	1	0	0	0	0	2	0	0	0	0	0	0	0	0	0	0	0	0	14	0	0	0	0	0	0	0	0	0	0	0	0	0	14	0	0	0	0	0	0	0	0	0	0	0	0	339	339	338	339	0	0	339	0	0	0	1	0	0	1	0	1	1	0	0	7	7	0	0	0	0	0	0	0	0	0	0	0	0	0	0	2	0	0	0	0	0	0	0	0	0	0	0	0	0	0	0	0	0	0	0	0	0	0	0	0	9	0	1	0	1	1	8	1	0	2	0	2	1	1	1	2	0	0	0	0	0	0	1	1	26	0	0	0	1	0	0	0	0	0	0	0	0	0	0	0	0	0	0	0	0	0	0	0	0	0	123	0	0	26	27	0	0	0	0	0	0	0	121	0	0	0	0	0	0	0	0	0	0	0	0	0	0	0	0	0	9	0	0	2	0	0	1	0	0	0	0	0	0	0	0	0	0	0	1	95	0	0	0	3	1	1	4	0	0	0	1185	1185	0	0	1185	0	0	0	0	0	0	0	0	0	0	0	0	0	0	0	1	0	1455	0	0	1455	0	0	25	25	25	44	44	44	44	0	0	2	35	0	2	0	2	0	0	0	0	0	1	0	0	0	0	6	1	0	1	1	7	0	2	8	0	0	0	0	8	0	0	0	1	2	0	2	0	2	0	0	0	0	0	0	0	0	0	0	0	0	22	5	0	0	0	0	0	0	0	0	0	0	0	0	0	160	0	0	0	0	5	6	7	7	7	7	7	7	7	0	0	35	311	51	410	474	0	0	0	0	0	0	0	0	0	0	0	0	0	0	0	0	0	0	0	0	0	0	0	0	0	0	0	0	1	4	4	7	7	0	7	7	14	7	7	0	0	83	47	130	0	0	1172	0	0	0	0	0	0	1	0	0	0	0	0	0	0	0	0	1	0	0	0	0	0	0	0	0	0	0	0	0	0	0	0	0	0	0	0	0	0	0	0	0	0	0	0	0	0	0	1	14	0	121	0	0	0	0	0	0	0	0	0	0	0	0	0	0	0	0	0	0	0	0	1	0	0	0	0	0	0	0	0	0	0	0	0	0	0	26	26	26	35	0	0	0	35	26	0	0	765	765	768	775	775	775	775	886	900	4	1	0	0	0	0	1054	0	0	27	0	0	0	0	0	0	0	0	0	0	0	0	0	0	0	0	0	0	0	0	0	0	0	0	0	3	0	0	0	0	0	0	0	0	0	0	0	0	0	0	0	0	0	0	0	8	0	24	12	0	0	0	0	8	2	3	3	0	0	0	3	0	0	3	0	0	0	0	0	0	0	0	0	0	0	0	0	0	0	0	0	0	0	0	0	0	0	0	0	0	0	7	0	7	7	7	0	0	0	0	0	124	0	0	0	0	0	0	0	2	0	0	0	2	1	0	0	0	0	0	0	0	20	123	1	0	24	0	0	0	0	0	0	0	0	0	0	0	0	0	0	0	0	0	0	0	0	0	0	0	0	0	0	0	0	0	165	0	0	0	0	0	0	1	7214	165	0	0	0	0	0	0	0	0	0	0	0	0	2	0	0	0	0	0	0	0	0	0	0	0	1	0	0	0	1	1763	0	187	187	0	187	0	0	187	0	187	187	0	0	0	0	0	0	1	0	1	0	1019	140	1023	0	0	0	0	0	0	0	0	0	0	0	0	0	0	0	0	0	0	0	14	0	0	0	0	0	0	0	4	4	0	0	4	0	0	0	0	0	909	1033	904	904	902	904	905	909	904	905	0	0	0	0	0	0	28	0	2	0	0	0	0	0	0	0	4	0	0	0	0	0	0	0	0	0	0	0	0	0	1	0	0	0	0	0	5	0	3	1	0	0	0	4	0	0	0	0	0	0	0	0	94	0	0	0	0	0	0	0	0	2	192	2	0	165	0	0	1	0	0	0	0	0	0	0	0	0	0	0	0	0	0	0	0	0	0	0	0	0	0	0	0	0	0	0	0	0	0	0	0	0	0	0	0	0	9	0	0	0	0	2	0	24	0	0	0	0	0	0	0	0	0	0	0	0	0	0	1	0	1	0	0	0	0	0	0	0	0	0	0	0	0	0	0	0	0	0	0	0	0	0	0	0	0	0	0	0	0	0	0	0	0	0	0	0	0	0	0	153	49	44	5	3	3	1	0	187	162	2	0	0	0	0	0	0	0	0	0	0	0	0	0	0	0	0	0	0	0	0	0	0	0	0	0	0	1	1	0	0	1	1	0	0	0	0	0	0	0	0	0	0	0	0	0	1	1	0	1	1	0	1457	1457	1	0	1090	1090	1090	1090	1088	1089	1089	1090	1090	1090	0	0	0	0	0	0	0	0	0	0	0	0	4	1	1	0	1	0	0	1	1	1	1	1	0	1	0	1	0	0	5014	0	1	0	1	0	1	0	0	4	1	0	5	0	0	0	5	1	0	19	0	0	0	0	0	0	0	0	0	0	460	0	0	0	0	7	0	7	0	141	0	0	0	0	0	1	1	141	141	0	0	0	0	0	0	0	1	1	0	0	1	0	0	0	0	437	0	0	0	0	0	0	438	1	0	0	0	0	0	0	0	0	0	0	0	0	0	0	0	0	0	0	0	0	0	0	0	0	0	0	0	0	0	0	92	92	0	0	0	0	0	0	0	0	0	0	0	0	0	0	0	1594	1594	1593	1593	1593	1593	1593	0	0	0	0	0	0	0	0	0	0	0	0	5	5	0	5	5	5	7	10	0	4	4	0	12	11	0	12	0	0	0	0	0	0	0	0	0	0	0	0	0	0	0	0	0	0	0	0	0	0	7	0	0	977	980	45	106	45	0	1178	0	0	902	3	0	0	0	0	7222	7222	7222	7221	7222	0	0	11	0	2	9	2	8	5016	0	0	11	0	0	0	1	3	0	0	3	0	0	1	0	0	0	0	0	1	3	4	0	4	0	0	4	4	5	0	0	0	0	0	0	0	0	0	0	0	0	406	1	2355	0	3	0	0	0	27	27	0	1	26	26	0	2	27	0	0	0	0	0	0	0	0	0	0	0	0	0	0	0	0	0	0	0	0	0	0	0	22	0	0	0	0	0	0	0	0	0	0	6	0	0	0	0	0	0	0	0	2	7	0	0	0	0	2	7	1	2	0	0	0	0	0	0	0	0	0	0	0	0	158	0	0	0	0	0	0	437	1	1	436	0	1	1	0	0	0	0	0	0	0	0	0	2	0	0	0	0	0	0	123	123	0	0	0	0	0	0	0	91	92	1	0	0	0	0	0	0	0	0	23	23	0	0	0	0	0	0	0	0	0	0	1	0	0	0	0	0	0	0	0	0	0	0	0	0	0	0	0	0	0	0	0	0	0	0	0	1	0	25	0	0	0	0	7	7	7	0	0	0	0	6	6	0	0	1	1	0	1	5	4	4	0	0	0	0	27	1	0	0	1	0	0	15	1	585	0	0	0	0	0	0	0	0	0	0	0	1185	0	1185	1178	0	1178	2	0	0	0	2	0	0	0	2	7	1	0	1	0	0	99	0	2	0	1	0	0	0	0	2	0	589	0	0	0	589	589	0	0	0	0
Subgingival_plaque	SRS064713	0	2	0	0	0	9	7	9	0	0	9	0	0	0	0	0	0	8	0	0	0	0	0	0	0	0	0	0	0	9	0	0	0	3	0	0	0	0	0	0	0	1	0	0	1	1	0	0	0	0	0	32	32	1	1	117	32	32	32	32	32	0	0	0	0	0	0	7	11	61	6	0	0	0	0	0	0	90	0	0	0	0	0	0	2	1	0	0	0	0	102	7	127	102	129	129	0	129	0	0	0	0	0	0	0	0	0	0	0	0	0	0	0	0	0	0	0	0	0	171	0	0	0	0	0	0	0	0	0	0	1	0	0	0	0	0	0	0	0	0	0	0	0	0	0	0	0	0	0	0	0	0	0	0	0	0	0	0	0	0	133	108	108	73	68	241	241	24	35	35	24	0	0	59	59	0	0	0	0	0	0	0	0	0	0	2030	4	0	0	0	0	0	0	0	0	0	0	0	0	0	0	0	0	0	0	0	0	0	0	0	0	0	0	0	1	0	0	0	32	57	1	0	0	89	89	0	0	0	0	0	0	0	171	171	0	0	0	0	0	0	0	0	0	0	0	0	0	0	0	0	0	0	0	0	0	0	0	0	0	0	2	0	6	6	189	150	150	5	6	0	1	0	0	0	0	0	0	0	3	0	3	2	2	1	0	29	0	0	0	0	0	0	0	0	0	0	0	0	0	0	0	0	0	0	0	0	0	0	0	0	0	0	0	59	59	59	59	59	59	59	0	60	3	132	3	3	573	132	0	0	0	0	0	0	0	0	0	0	265	265	265	265	20	0	3	2	0	2	0	0	0	0	936	0	0	0	0	1	0	0	936	936	936	936	936	0	0	0	0	0	0	0	0	0	0	0	0	1	8	0	2	2	4	4	4	12	12	0	0	0	0	0	0	0	0	0	0	0	0	0	0	0	0	0	0	0	0	0	0	0	1	0	3	3	0	3	0	3	3	19	56	56	0	0	45	0	6	45	0	0	0	0	32	0	0	0	0	0	0	0	0	0	0	5	2	0	13	469	412	2	471	0	151	138	0	0	0	0	4	0	0	0	0	0	0	0	0	0	0	11	37	37	39	0	2	11	39	127	0	0	0	0	0	1	1	1	0	0	0	14	22	0	22	22	22	22	22	22	22	4	0	1	2	1	1	0	7	0	0	0	0	0	0	0	0	0	0	0	0	0	0	0	0	0	0	0	0	0	0	0	0	0	0	1	0	1	0	0	0	0	0	0	0	0	0	0	0	1	1	0	0	1	22	21	19	19	248	248	226	226	1595	1591	47	47	300	253	193	19	253	0	1	1	0	0	0	0	0	0	1	0	6	0	0	0	0	0	0	0	0	0	936	0	0	0	0	0	0	0	0	0	0	0	0	0	0	0	0	0	0	0	0	0	0	0	0	0	0	0	0	0	0	0	0	0	0	29	28	7	0	0	0	0	0	0	0	1	18	18	0	0	0	0	0	2911	7	2911	0	0	0	0	0	0	1	0	0	0	0	0	0	0	0	0	0	0	0	0	2	0	0	0	10	10	0	10	5	2	0	0	10	10	0	0	0	4	4	4	5	0	0	0	0	0	0	0	0	0	0	0	0	0	0	0	0	0	0	0	0	2	0	3	4	1	0	2	1	0	3	1	41	41	3	3	175	297	175	0	0	175	0	3	3	1724	0	0	0	0	0	0	0	0	0	25	0	0	0	0	0	0	0	0	0	23	0	0	144	0	1	1	0	0	0	1	145	0	0	0	0	2912	8954	0	0	87	0	0	0	88	88	87	12	3	0	0	0	173	173	172	0	0	0	0	0	0	0	0	0	0	0	0	0	36	22	19	1	1	18	0	0	1	0	1	0	0	0	0	0	0	64	0	67	67	68	68	0	0	0	0	0	0	0	21	0	0	0	0	0	0	0	0	0	0	0	0	0	273	273	273	0	0	0	273	0	0	0	0	0	0	0	0	0	0	0	0	0	54	0	0	0	0	3	3	0	785	0	0	0	0	0	0	0	0	0	0	4	114	0	0	0	0	0	0	0	58	11	0	0	0	0	0	0	0	0	0	0	0	0	0	0	0	3	0	19	6	0	1	0	0	1	0	13	0	0	3	3	0	0	3	0	588	3	0	1	1	1	0	589	1	12	0	0	23	0	23	0	0	0	228	183	13	5	0	5	5	5	5	0	0	0	0	0	0	0	0	0	0	0	0	0	0	0	0	1	0	0	0	0	0	0	0	0	0	1	1	1	261	0	0	0	0	1	0	0	0	0	0	0	0	0	2	2	0	0	2	0	0	2	0	0	0	0	0	0	0	0	0	15	15	0	0	0	0	0	15	14	0	0	24	30	19	0	0	19	0	0	0	0	10	7	2	0	7	34	19	52	41	0	0	0	0	0	0	0	0	0	0	0	0	4	0	0	0	1	3	4	0	0	1	0	0	0	0	0	3	3	3	0	1017	0	0	0	1	0	0	0	0	0	0	0	0	0	0	0	0	1	1	0	0	0	1	0	0	0	0	0	0	0	15	15	0	0	15	15	15	15	0	0	0	0	0	0	0	0	0	0	0	171	0	936	0	36	26	0	0	3	0	0	0	0	0	0	0	0	0	0	0	2	0	1	3	0	0	0	0	0	64	64	64	133	106	0	0	0	0	1	61	0	171	0	0	0	0	0	0	0	0	0	0	3	39	39	0	0	3	0	0	0	134	134	99	25	19	19	133	132	0	132	0	0	2030	0	0	2025	0	0	0	1	1	1	0	0	0	0	0	0	0	0	0	419	0	0	0	0	1	0	1	0	1	0	1	0	0	1	1	1	1	0	0	0	1	0	0	0	59	0	0	0	0	86	4	4	128	106	97	22	0	0	132	4	2	0	0	1728	0	0	0	0	0	0	0	0	5	9	11	0	2	4	11	0	0	1	0	0	1	0	32	171	0	0	0	0	0	0	0	0	0	7	6010	6010	0	0	0	936	936	936	936	0	936	0	0	0	0	0	0	0	0	0	0	0	0	2810	46	0	90	0	43	0	0	0	0	0	0	0	0	13	8	1	0	3	5	5	0	0	5	0	0	0	0	0	0	0	0	0	0	0	0	0	0	0	7	7	5	0	0	0	0	0	7	0	0	0	0	0	0	0	0	12	0	12	0	5	0	0	0	5	128	67	0	0	0	0	0	0	0	12	0	0	0	0	0	0	0	0	0	1	0	0	0	0	0	0	0	0	0	0	37	37	37	37	37	37	37	37	0	0	0	0	0	0	301	0	0	0	20	14	0	0	0	0	0	0	0	0	0	1	0	0	0	1	0	0	0	0	1	1	1	0	0	0	0	0	1552	0	172	1	0	0	0	0	0	0	0	0	0	0	0	0	0	0	0	0	0	0	0	1	0	0	0	0	0	0	0	0	0	0	0	5	5	0	0	0	0	0	0	0	0	0	0	0	2	0	19	0	0	19	3	3	2	0	0	0	0	0	0	0	0	0	0	0	0	0	0	0	6042	0	0	0	2548	0	0	10	0	1	0	0	0	0	2	0	62	189	0	0	0	0	0	0	0	0	2548	0	0	0	0	0	0	0	0	0	0	0	0	0	0	6003	0	3	2	2	0	0	0	0	0	1	0	0	0	0	1016	1015	277	277	12	0	2	0	0	0	0	0	0	0	0	0	0	0	0	0	0	0	0	0	0	0	51	0	0	0	0	1	1	0	0	0	0	0	38	0	0	0	0	0	0	38	0	0	0	258	0	0	0	0	0	0	0	0	0	0	0	0	0	0	0	0	0	0	0	0	0	0	0	0	0	0	0	19	3	3	0	4	4	0	3	0	0	0	0	0	1	0	1	1	0	1	0	0	1	0	0	0	0	0	0	0	0	0	0	0	0	0	0	0	0	0	0	0	0	0	0	0	0	0	0	0	0	0	0	0	0	0	0	0	4	3	0	0	0	0	0	0	0	0	590	300	300	299	653	0	653	601	22	3	0	0	3	0	0	0	72	2	2	4	2	72	4	72	72	0	8	0	0	0	0	0	0	0	0	0	0	0	0	0	0	0	0	0	0	0	0	0	58	0	0	0	0	0	0	0	0	0	0	0	0	0	0	0	0	0	0	0	0	0	0	0	0	0	2	5	0	0	0	0	0	0	0	0	848	848	0	0	856	0	5	279	279	0	279	0	0	0	0	0	0	0	67	22	0	71	2	0	0	0	0	0	0	0	0	0	0	0	0	0	1	1	1	0	38	0	0	0	0	0	0	0	0	0	2	0	2	2	13	11	0	0	0	0	0	0	0	0	0	0	0	0	24	0	18	0	0	0	0	0	1	0	1	0	6	1	0	96	102	0	0	0	0	0	0	0	0	0	0	0	0	0	0	6	0	0	0	0	0	0	0	0	0	0	0	0	0	0	0	0	2	36	0	0	0	31	0	0	0	0	0	0	0	0	0	0	5	0	0	0	0	0	0	0	0	0	0	0	132	0	0	0	0	0	0	0	0	0	0	0	0	0	0	0	0	0	0	0	133	0	16	0	0	0	0	0	16	0	0	0	0	0	0	0	0	0	0	0	0	0	0	1	0	0	0	0	0	0	0	0	43	0	0	11	15	0	0	0	0	0	0	0	0	0	0	0	1	1	0	0	0	0	0	1	0	0	0	0	0	0	0	0	0	1	1	1	1	61	0	0	0	0	0	0	0	0	0	59	12	0	3	0	3	3	2	0	0	0	0	0	0	0	32	0	0	0	0	0	32	1	0	0	0	0	0	0	0	0	0	0	0	0	2	0	2	0	0	0	0	0	0	0	0	0	0	0	474	474	0	15	425	425	474	425	0	0	0	0	1	0	0	0	0	0	1	0	1	1	1	10	5	5	4	1	0	12	197	78	54	0	0	0	0	0	0	0	0	0	0	0	0	0	0	0	0	0	0	0	0	0	19	0	1	1	1	4	2	30	33	32	0	0	0	0	0	0	0	0	1	0	2	0	0	0	0	468	468	0	0	0	0	0	3	3	0	0	0	0	0	0	0	0	0	0	0	0	0	0	2	0	2	0	1	1	0	1	1	3	1	0	0	0	0	0	0	0	0	0	19	0	0	0	26	53	25	1	26	26	10	9	19	0	0	0	0	0	0	0	0	0	0	0	300	0	0	0	0	0	0	0	0	0	0	0	1728	0	1728	0	1584	1585	0	1728	0	0	0	0	0	0	0	0	0	0	109	0	109	109	66	50	50	1	1	1	1	0	0	0	1	2	2	0	1	0	1	0	0	0	0	0	0	0	0	0	3	0	0	0	1211	0	116	0	0	0	0	0	0	0	0	1	0	0	0	0	0	0	0	0	0	0	0	0	0	0	0	0	653	0	0	0	0	0	0	0	0	4	0	0	29	28	28	0	0	0	0	0	0	0	2	2	0	0	0	0	0	0	0	0	0	0	0	0	0	0	0	0	0	0	0	0	0	0	0	0	0	0	0	3	0	0	3	3	3	0	1	0	0	1	0	0	0	0	0	1	1	0	0	0	0	0	0	0	0	5	0	0	0	0	4	4	5	0	0	263	35	0	0	0	228	228	0	0	0	0	0	0	74	0	0	0	0	0	0	0	1	0	0	0	0	2	2	2	0	0	0	0	0	0	0	0	0	0	0	0	0	2	0	0	0	0	0	0	0	0	0	0	0	0	0	0	2810	2810	1598	2810	1598	1598	2	0	0	0	0	0	0	0	0	0	0	0	0	0	0	0	0	0	0	0	0	0	0	2	23	49	13	50	49	6	6	101	0	0	135	135	37	37	1	1	1	1	1	1	31	0	0	0	0	0	0	0	0	0	2	2	0	0	0	0	0	874	0	1	0	0	0	0	0	0	1	0	0	0	874	0	0	0	0	0	0	0	0	0	0	0	0	0	0	0	0	0	0	0	0	1	0	4	0	0	0	0	0	0	0	0	0	0	0	0	0	0	0	0	32	32	32	32	0	0	379	0	1	0	0	0	0	0	0	0	0	0	0	0	0	0	0	0	0	0	0	0	0	0	0	0	0	0	0	0	0	0	0	0	0	0	0	0	0	0	0	0	0	0	0	0	1	0	0	0	0	0	0	5	0	0	0	0	1	0	0	0	0	1	71	1	4	4	0	2	2	70	68	2	0	0	0	0	0	0	0	0	0	0	0	0	0	0	0	0	0	0	0	0	0	0	0	0	0	0	0	0	0	0	0	0	0	0	0	0	0	0	0	0	0	0	0	0	0	0	0	0	0	0	0	0	0	1596	936	1595	1595	1595	1	1596	2030	0	2030	2030	0	0	0	0	0	0	0	6	0	0	0	1	1	0	1	0	0	1	0	0	1	0	0	0	0	0	0	0	0	0	0	1	0	1	1	0	0	1	0	1	160	160	142	0	0	0	142	142	142	142	0	0	0	61	0	0	0	0	3	0	0	330	0	0	261	0	261	261	329	329	330	330	0	0	0	0	0	0	0	0	0	0	0	0	0	3	1	0	0	0	0	1	0	0	0	2899	2896	0	0	443	3	0	0	0	0	0	0	0	0	0	0	0	0	32	0	0	6	26	0	3285	0	0	0	0	0	0	0	0	2903	26	26	26	26	26	26	26	0	271	0	0	0	0	0	0	0	0	0	0	0	0	0	0	0	0	0	0	0	0	0	0	0	0	0	1	0	0	0	0	0	0	0	0	0	0	3	3	0	0	0	0	472	0	0	0	4	0	0	0	143	0	0	0	143	0	0	0	0	0	0	3	0	0	0	0	0	0	0	0	1	0	0	1724	1724	1724	1724	1724	1724	3452	3452	3453	0	0	0	0	0	0	0	0	0	0	0	0	0	0	0	0	0	0	0	0	0	410	410	0	23	118	389	401	81	100	0	0	0	2	0	0	0	0	0	2	0	0	0	0	0	0	0	0	1	0	0	2	1	3	0	2033	0	0	0	0	0	0	1	1	0	0	0	1	0	0	0	0	0	0	0	0	2	3	3	0	0	6	0	0	0	0	0	1552	347	347	347	348	347	347	348	348	0	0	0	1	3	0	0	1	1	1	0	1	0	1	1	0	1	0	0	0	0	0	1	31	0	31	0	0	185	0	0	0	0	0	31	0	0	0	0	406	406	0	406	395	395	62	333	443	417	0	0	1	0	0	0	0	0	3	0	3	74	0	0	0	0	0	0	6042	0	0	0	0	0	1	0	0	1290	1290	1290	1290	1551	1290	0	0	0	0	0	1	0	0	1	1	261	0	0	0	0	0	0	0	0	0	0	0	0	0	0	0	0	0	0	0	0	0	0	0	0	1	0	1	0	68	5	134	0	139	260	260	260	256	260	249	250	1	0	0	1	0	0	0	0	0	0	0	0	0	0	0	0	0	0	0	0	0	0	0	1	0	279	279	0	0	0	0	0	0	389	389	6	8	14	87	1	241	241	32	0	1752	132	157	1878	1878	126	0	7	157	186	194	538	543	158	352	1552	0	0	0	1581	0	0	0	0	0	0	0	0	0	0	0	0	0	0	12928	12926	12926	0	12926	12926	687	348	3972	7	0	0	843	0	0	3	0	171	0	0	2	1	0	0	0	0	0	7	7	7	7	0	0	0	7	0	1	1	0	1	0	0	1	0	1	0	0	0	0	0	0	0	0	0	0	0	0	0	0	0	0	0	0	0	0	0	0	0	0	0	0	0	0	0	0	0	0	0	21	0	0	0	0	0	0	0	0	0	0	1	1	0	0	1	24	25	10	3	21	11	0	28	0	0	0	0	32	0	0	0	0	32	32	3	3	0	1	0	0	0	0	0	1	0	0	0	0	0	0	0	0	0	0	0	0	0	0	1	1	1	0	1	0	0	1	0	0	95	0	0	0	0	0	0	0	359	284	275	0	1	274	260	75	0	0	363	359	2	0	0	0	0	0	0	0	0	2	2	0	21	20	0	0	0	258	0	0	0	258	258	14	67	1	1	12	0	61	69	0	0	39	108	23	1	120	16	0	0	1	0	0	0	0	0	0	0	4	4	4	2026	0	0	4	0	0	0	0	77	0	0	0	268	0	0	0	2	0	7	5	0	7	6	0	0	0	0	0	2	0	1	0	0	0	0	0	1	1	1	0	1	0	0	0	271	0	1	0	0	0	0	0	0	0	0	0	0	2899	20	31	0	0	1591	260	21	16	239	239	31	0	0	0	0	26	0	0	0	0	0	0	0	0	0	0	0	0	0	0	0	0	0	0	1	0	0	0	0	1	0	0	0	0	149	140	3	140	3	0	0	3	0	0	0	0	0	0	0	0	0	0	0	0	0	0	43	0	0	0	0	0	0	0	87	0	0	0	0	0	0	44	90	90	0	0	42	42	42	51	53	44	51	57	0	1	1	2	1	1	1	1	2	2	0	0	0	0	0	0	0	0	0	0	265	267	267	0	267	0	0	0	0	0	0	936	936	936	936	0	0	936	0	0	0	0	0	0	0	0	0	0	0	0	0	0	0	0	0	0	0	0	0	5	0	0	0	0	0	1	95	0	82	0	49	49	0	0	0	0	0	0	7	0	0	0	66	7	7	1	1	0	0	0	0	0	0	0	0	90	0	0	0	11	37	0	36	2	34	34	2	0	0	936	0	0	0	0	1	0	1	1	0	56	0	0	0	0	3	0	0	0	3	0	0	4	0	0	0	0	0	4	4	0	0	0	111	0	0	0	0	0	0	111	0	0	0	0	1	0	403	403	0	196	7	32	472	666	228	228	228	362	0	0	0	0	0	0	1	0	0	0	0	0	0	0	0	6003	2	0	0	2	0	2	0	2	0	0	0	0	0	0	0	0	0	0	0	0	0	0	6042	0	0	0	0	1	1	0	0	0	0	0	0	0	0	0	13	0	0	6	0	0	1	4	6	0	0	0	0	0	60	0	0	60	0	0	1286	1291	736	747	3	0	271	1	0	0	1	0	0	0	0	0	0	0	0	0	0	0	0	0	0	0	0	0	0	0	0	1	0	0	0	0	0	0	0	0	363	0	0	0	0	0	0	0	0	0	0	0	45	0	0	8	8	0	0	8	0	0	0	0	0	0	24	0	0	0	0	0	0	0	0	0	0	339	339	339	60	0	0	0	0	0	3	0	0	0	0	0	0	0	0	2	0	1	1	0	1	0	1	1	0	1	0	254	39	0	2	1	1	1	11	11	14	14	18	10	0	2	0	0	0	835	835	835	835	363	363	835	0	837	0	4	154	0	0	161	358	8	141	141	1	0	0	358	412	0	0	0	0	0	0	4	0	0	1	0	0	0	1	0	0	23	1	23	0	0	0	0	0	0	0	0	67	0	1	1	0	0	0	0	0	0	22	22	0	0	0	22	0	0	1	0	0	74	243	228	3	5	0	0	0	0	1	0	0	1	0	0	1	122	0	122	0	0	0	0	0	0	0	0	0	0	0	6	2	0	0	7	1	0	0	0	0	0	0	14	0	0	0	0	0	0	0	0	0	0	0	0	0	0	0	0	0	0	0	0	0	0	0	0	0	0	0	0	0	0	0	0	0	0	0	0	0	0	0	18	0	0	0	0	0	0	0	0	0	0	0	0	0	0	0	0	0	0	0	0	1	1	0	0	0	0	0	3	3	56	5	1	618	56	0	0	279	279	279	279	0	0	0	0	57	0	0	0	0	0	20	0	0	0	0	0	0	0	0	0	0	0	0	0	0	0	0	0	0	0	0	0	0	0	11	11	11	0	11	0	11	11	7	57	142	95	0	0	9	9	0	17	69	69	15	60	0	0	0	0	0	0	0	0	0	11	0	723	727	0	19	0	0	0	0	14	14	0	0	0	0	0	0	5	5	0	0	0	0	0	0	0	5	0	0	0	0	3	0	0	170	0	0	0	0	0	170	0	0	1722	0	0	4	0	0	0	0	0	2	2	0	0	2	2	0	0	0	0	0	0	0	0	0	1724	2	0	0	0	0	0	0	1	1	160	0	0	0	0	0	0	0	0	23	23	0	0	0	0	0	143	113	22	19	91	91	88	87	80	1724	0	0	0	0	0	0	1	1	0	0	0	0	0	0	0	0	1	0	0	0	0	0	0	0	0	0	0	0	0	0	0	0	1	0	0	175	0	653	0	0	0	0	0	0	0	0	0	0	0	0	0	4	4	4	4	0	0	1	0	15	175	0	15	0	0	0	0	26	175	2	0	0	0	0	0	0	0	0	0	1	786	786	0	0	0	0	0	2	0	0	2	0	2	174	0	5	4	0	0	0	0	0	1011	0	0	0	0	0	0	0	0	0	0	0	1	0	0	0	468	0	0	0	0	0	0	0	0	0	0	585	0	14	506	507	0	3	64	64	14	18	0	1	0	0	0	0	0	0	0	0	0	0	0	0	0	0	0	0	0	0	0	0	0	0	0	0	0	0	0	0	0	0	0	0	0	0	0	0	0	0	0	258	0	0	0	1	347	348	1	0	0	0	0	0	0	0	0	0	0	11	0	0	0	0	0	11	0	0	0	299	299	5	290	118	285	1	296	0	0	0	0	0	0	0	0	0	0	1	1589	0	0	0	0	0	1	0	0	0	1	0	0	1	0	0	0	0	0	1	0	0	0	0	0	0	0	2	0	0	0	0	95	0	0	0	2	23	0	0	0	0	0	0	0	0	0	0	0	0	0	0	1	0	0	102	0	0	0	0	343	0	0	0	0	0	0	0	0	0	0	0	9	0	36	2	6	4	4	0	0	0	0	0	0	0	0	0	0	0	0	0	0	0	0	0	0	0	69	69	69	69	11	11	11	0	3	0	0	0	8	0	8	35	8	0	277	51	0	30	21	672	0	6	0	0	0	0	0	3453	3	0	0	0	0	0	0	0	0	0	0	0	0	1	0	0	0	0	0	0	0	23	0	0	0	0	0	0	0	145	0	1	1	0	0	0	0	0	0	302	1	0	1	0	1	1	1	1	1	0	0	1	0	1	0	0	0	0	0	0	1	0	0	0	0	0	0	0	0	88	936	936	0	0	0	0	0	2488	2488	9	160	0	0	3	0	0	0	132	132	132	133	3	2	0	2	0	0	0	0	3	3	3	3	3	0	0	0	0	0	0	0	2	0	2	0	0	0	0	0	0	0	0	0	0	0	0	0	0	0	0	0	0	0	0	0	0	0	6010	0	0	0	0	0	0	0	0	0	0	936	861	1	3	1	0	10	0	3	3	0	0	0	0	0	0	0	0	0	0	0	0	0	0	0	0	0	0	0	0	0	0	0	0	13	0	0	0	9	0	0	61	61	22	58	58	0	0	19	0	0	0	0	0	0	0	0	0	0	0	0	0	0	0	0	0	0	0	476	0	0	22	239	106	0	0	0	0	0	0	19	0	0	0	0	195	1211	1211	1212	0	0	0	0	0	0	116	0	0	116	0	0	0	0	0	339	0	0	0	339	339	0	0	0	0	0	0	0	0	0	0	0	1	0	0	1	1	1	0	1	1	1	1	1	0	0	0	0	0	0	0	10	14	10	10	10	10	10	10	4	10	0	0	0	0	0	0	0	0	0	0	0	3	0	0	0	0	301	0	3	0	0	0	3	0	0	1	1	0	0	0	0	1	1	0	0	0	0	0	0	1	0	0	0	0	936	0	0	0	0	936	376	0	0	0	0	0	0	0	0	0	0	0	0	0	1	37	37	37	60	0	0	0	0	0	0	0	0	0	0	0	0	0	0	0	0	0	0	0	0	0	0	0	0	0	0	0	0	0	0	0	0	622	1009	63	0	0	0	0	0	0	936	0	0	41	0	0	0	0	0	0	0	0	0	0	0	0	0	0	0	0	0	0	0	0	0	0	0	0	848	848	62	1	1	1	0	0	0	0	0	0	0	0	0	0	0	0	261	0	94	0	1	1	0	0	0	0	0	0	0	0	0	0	0	0	0	0	0	0	0	0	0	0	0	0	0	0	0	12	0	0	0	0	0	0	1	0	0	38	1	0	0	0	0	12	12	0	12	12	12	12	0	255	251	0	15	15	18	15	0	0	0	0	0	0	0	31	0	0	0	0	0	0	0	0	20	0	0	22	0	0	0	0	0	0	0	0	0	0	0	1	0	0	0	2	2	2	2	1	2	2	0	0	0	38	0	23	0	5	0	0	0	5	5	5	0	0	23	0	0	0	0	0	0	0	0	0	0	653	0	0	0	0	0	0	0	0	3	0	2	2	2	16	16	0	2	0	7	0	1	1	2	2	0	0	1	0	0	0	2	2	0	0	0	0	0	260	0	0	0	0	0	0	42	0	3	1	0	0	249	0	0	0	0	3	4	4	3	3	8	8	4	4	0	90	0	1	0	46	0	0	0	0	0	2	4	13	3	4	3	3	9	4	9	0	0	0	0	0	89	1	109	0	0	1	68	0	68	5	0	0	0	0	0	0	0	0	0	0	0	2904	1	0	2	53	54	0	3	76	14	73	1	3	0	0	2	0	0	3	16	0	0	0	0	0	0	0	0	2	0	0	0	0	16	0	0	43	0	0	0	0	0	0	0	0	0	474	475	474	474	0	0	475	0	0	42	31	0	0	31	0	31	31	0	0	29	29	3	0	0	0	0	0	0	0	0	0	0	0	0	0	3	0	0	0	0	0	0	0	0	0	0	0	0	0	0	0	0	0	0	0	0	0	15	0	175	75	0	0	0	0	0	74	0	0	1	0	1	1	0	0	1	0	0	0	0	0	0	0	0	1	0	0	0	0	0	0	0	0	0	0	0	0	0	0	0	0	0	0	0	0	0	0	0	0	0	8	0	0	293	379	0	0	3	3	0	0	0	782	0	0	0	1	0	0	0	0	0	0	0	0	0	0	0	0	0	75	0	0	1	0	0	0	0	0	0	1	0	0	0	0	0	0	0	0	50	0	0	0	1	0	0	1	0	13	3	1584	1584	0	0	1584	3	0	0	0	0	0	0	0	0	0	0	0	0	0	0	0	0	468	0	0	264	23	23	1	3	4	17	17	18	18	0	0	1	1	1	0	1	0	1	0	0	1	0	15	32	0	0	0	285	0	0	6	2	291	0	1	294	0	30	0	0	271	0	0	30	2	1	30	1	0	1	0	0	0	0	0	0	0	0	0	0	0	0	0	1	0	0	0	0	0	0	0	1	0	0	0	0	0	786	0	0	1	0	0	0	1	1	1	1	1	2	2	54	0	56	208	48	280	284	16	0	0	0	0	0	0	0	0	0	0	0	0	0	0	0	0	0	0	0	0	0	0	0	0	0	0	0	0	1	1	1	1	0	1	1	1752	1	1	138	204	31	9	40	0	0	182	0	0	0	0	0	0	0	0	0	0	0	0	0	0	0	0	0	0	0	0	0	2	2	1	0	0	126	0	0	0	0	0	0	0	0	0	0	0	0	0	0	0	0	0	0	0	0	0	16	0	782	0	6	0	8	19	0	0	0	27	8	0	0	0	0	0	0	0	0	0	0	3	0	0	0	0	0	0	0	0	0	0	0	0	0	0	114	114	114	119	0	0	0	142	288	0	0	135	135	135	148	149	149	149	258	261	19	0	0	0	0	0	936	0	0	2033	0	0	0	0	0	0	0	0	0	0	0	0	0	0	0	0	0	1	1	1	0	0	0	0	0	8	1	0	0	0	0	0	0	0	0	0	0	0	0	0	0	0	0	0	0	167	0	2	0	56	0	119	0	243	58	5	8	0	3	0	8	0	0	8	0	0	0	0	0	0	0	0	0	0	0	0	0	0	0	0	0	3	3	3	2	1	1	1	1	0	0	2	0	2	2	2	0	0	0	0	0	8	0	0	0	0	0	0	0	1	0	0	0	0	0	0	0	0	0	0	0	0	75	8	0	0	11	0	0	0	0	0	1	1	1	0	1	0	0	0	0	0	0	0	0	0	0	0	0	0	0	0	0	0	2	0	443	0	0	2	2	2	0	2	12926	443	0	0	0	0	0	0	0	0	0	0	0	0	0	0	0	0	0	0	0	0	0	0	0	0	0	0	0	0	0	3972	0	1598	1598	0	1598	0	0	1597	1	1598	1597	0	0	0	2	1	0	0	0	0	1	97	262	116	1	0	0	0	0	0	0	0	0	3	0	0	0	0	0	0	0	0	0	0	2	2	0	0	0	0	0	15	15	0	0	15	0	0	0	0	0	330	338	330	330	330	330	330	330	330	330	73	0	0	0	0	2	289	2	3	0	0	0	0	0	0	0	5	0	0	2	1	0	3	0	0	1	0	1	1	0	1	0	0	0	0	0	21	0	1	0	0	0	0	1	0	0	0	0	0	0	1	1	50	0	0	0	0	0	0	0	0	0	2477	0	0	444	0	0	32	0	0	0	0	0	0	0	0	0	0	0	0	0	0	0	0	0	0	0	3	0	0	0	0	0	0	0	0	0	0	0	0	0	0	0	0	0	1	0	0	0	0	1	0	2	204	0	0	0	0	0	0	0	0	0	0	1	0	1	2	0	1	1	0	4	1	0	1	0	0	0	0	0	1	0	0	0	0	0	0	0	0	0	0	0	0	0	0	0	0	0	0	0	0	0	0	1	1	0	0	897	777	524	253	35	35	1	0	1572	954	1	0	0	0	0	0	0	0	0	0	0	0	0	0	0	2	2	2	2	0	0	2	2	0	0	0	0	3	3	0	0	0	0	0	0	0	0	1	0	0	2	1	1	0	0	0	0	0	0	0	0	0	469	468	0	2	348	348	348	348	348	348	348	348	348	348	23	0	521	0	0	0	0	2	2	0	0	0	8	4	4	0	0	0	0	0	0	0	0	0	0	0	0	0	0	1	6001	1	18	0	8	1	18	0	0	5	18	0	1	95	0	95	1	0	95	3	0	0	0	0	1	0	0	0	1	1	98	0	0	0	2	258	0	258	0	327	6	2	53	53	56	60	63	325	327	0	0	1	0	0	0	0	26	22	4	0	0	0	0	0	0	94	0	0	0	0	0	0	94	0	3	0	0	0	3	3	0	0	0	4	0	0	0	0	0	0	0	0	0	1	0	0	0	0	0	1	1	0	0	0	143	143	0	0	0	0	1	1	0	0	0	1	1	1	0	0	0	3453	3453	3453	3453	3453	3453	3453	0	0	0	0	0	0	0	0	0	1	0	0	21	21	0	21	21	21	50	389	0	26	26	0	87	76	0	87	0	0	0	0	0	0	0	0	0	0	0	15	0	11	11	11	7	0	0	0	0	0	0	2	0	906	1009	0	145	11	0	1552	0	0	330	8	0	0	0	0	12983	12959	12983	12928	12959	0	0	1	0	0	1	0	1	6042	0	0	1	0	0	0	0	4	0	0	4	0	0	2	0	0	0	0	0	1	5	6	0	6	0	0	6	6	7	0	0	0	0	0	0	0	0	0	0	0	0	90	0	1551	0	0	0	0	0	376	376	0	83	288	288	0	0	376	0	0	0	0	0	0	0	0	0	0	0	0	0	19	0	0	0	0	0	0	0	0	0	0	0	0	1	0	0	0	0	0	0	0	255	0	0	0	0	0	0	0	0	1	0	0	0	0	0	0	0	0	0	0	0	0	0	0	0	0	0	0	0	0	0	653	0	0	0	0	0	6	93	0	0	93	0	0	0	0	0	0	0	0	0	0	0	0	0	0	0	0	0	0	0	8	8	0	0	0	0	0	0	0	140	143	0	0	0	0	0	3	0	0	0	261	260	0	0	0	0	0	0	0	0	0	0	0	0	0	0	0	0	0	2	0	3	0	0	0	0	0	0	0	0	3	0	0	3	0	0	0	0	0	3	0	0	0	0	258	258	258	0	0	0	0	210	210	5	2	12	12	1	20	190	178	177	1	0	0	0	2025	15	0	0	15	0	0	1893	15	169	0	0	0	0	0	0	0	0	0	0	0	1581	12	1581	1552	0	1552	0	0	0	0	5	0	0	0	5	1	32	0	103	0	0	72	0	1	0	0	0	0	0	0	1	0	171	0	0	2	171	171	0	0	11	0
Subgingival_plaque	SRS014605	0	0	0	0	0	8	2	8	0	0	8	0	0	0	0	0	0	16	0	0	0	0	0	0	0	0	0	0	0	8	0	0	0	1	0	0	0	0	0	0	0	0	0	0	0	0	0	0	0	0	0	373	373	0	0	774	373	373	373	373	373	0	0	0	0	0	0	1	3	40	1	4	1	0	0	1	0	150	0	0	0	0	0	0	1	1	0	0	0	0	328	0	372	330	372	372	0	373	1	0	0	1	0	0	0	0	0	0	0	0	0	0	0	0	0	0	0	0	0	383	0	0	0	0	0	0	0	0	0	0	0	0	0	0	3	3	3	3	0	0	0	0	0	0	0	0	0	0	0	0	0	12	12	0	0	0	0	0	0	0	125	112	110	85	85	198	198	315	553	558	85	3	5	643	643	0	0	0	0	0	0	0	0	0	0	891	0	0	0	0	0	0	0	0	0	0	0	0	0	0	0	0	0	0	0	0	0	0	0	0	0	0	0	0	0	0	0	0	3	6	0	0	0	9	9	0	0	0	0	0	0	1	391	391	0	0	0	0	0	0	0	0	0	0	0	0	0	0	0	0	0	0	0	0	0	0	0	0	0	0	0	0	0	0	218	218	218	0	0	0	0	0	0	0	0	0	0	0	1	0	1	1	1	0	0	2	0	0	0	0	0	0	0	0	0	0	0	0	0	0	0	0	0	0	0	0	1	0	0	0	0	0	0	104	104	104	104	104	104	104	0	105	0	374	1	0	171	374	1	0	1	1	0	0	1	1	1	1	10	10	10	10	0	0	1	0	0	0	0	0	0	2	97	0	2	0	0	18	0	0	97	97	97	97	97	0	0	0	0	0	0	0	0	0	0	0	0	2	129	0	1	1	5	2	5	134	134	2	1	0	0	0	0	0	0	0	0	0	0	0	0	0	0	0	0	0	0	0	0	0	0	0	4	4	0	4	0	4	4	5	6	6	0	0	6	1	0	5	0	0	48	0	373	0	0	0	48	48	48	48	0	0	0	4	3	0	4	353	353	3	353	0	51	47	1	0	0	1	20	1	0	1	0	0	0	0	0	0	0	0	0	0	0	0	0	0	0	159	0	0	0	0	0	0	0	0	0	0	0	21	71	0	71	71	71	71	5	71	71	3	0	3	0	0	0	2	7	0	0	0	0	0	0	0	0	0	0	0	0	0	0	0	0	0	0	0	0	0	0	0	0	0	0	0	0	0	0	0	0	0	0	0	0	0	3	0	0	0	0	0	0	0	3	3	2	2	31	31	28	28	438	427	61	61	219	158	151	35	158	0	0	0	0	0	0	0	0	0	0	0	1	0	0	0	0	5	0	0	0	0	97	0	0	0	0	0	0	0	0	0	0	0	0	1	1	1	0	0	0	0	0	0	0	0	0	0	0	0	0	0	0	0	0	0	0	18	17	2	0	0	0	0	0	0	0	1	34	28	0	0	0	0	0	2862	41	2862	1	0	0	0	0	0	0	0	1	0	0	0	0	0	0	0	0	0	0	0	2	0	0	0	0	0	0	0	0	0	0	0	0	0	0	0	0	5	5	5	5	0	0	0	0	1	0	1	0	0	0	0	0	49	49	0	0	0	0	0	0	0	0	13	13	0	0	0	0	10	13	1	84	84	4	4	31	31	31	0	0	31	0	4	4	566	0	0	0	0	0	0	0	0	0	14	0	0	0	0	0	0	0	0	0	71	0	0	325	0	0	0	0	2	2	2	327	0	0	0	0	2862	5397	0	0	4	0	0	0	4	4	4	27	12	0	0	0	31	31	31	0	0	0	0	0	0	0	0	0	0	0	0	0	77	54	54	0	0	54	0	0	0	0	0	0	0	0	0	0	0	0	0	0	0	0	0	0	0	0	0	0	0	0	10	0	1	0	0	0	0	0	0	0	1	0	0	0	12	12	12	0	0	0	12	0	0	0	0	0	0	0	0	0	0	0	0	0	25	0	0	0	0	0	0	0	501	0	0	0	0	0	0	0	0	0	0	14	31	0	12	0	0	0	0	0	27	0	0	0	0	0	0	0	0	2	0	0	0	0	5	0	0	1	0	12	1	0	0	0	0	2	2	11	0	0	1	1	0	0	2	0	9	0	0	0	0	0	0	9	0	5	0	4	1	0	1	0	0	0	16	12	13	10	0	10	10	10	10	0	0	0	0	3	0	0	0	0	0	0	0	0	0	0	0	1	0	0	0	0	0	0	0	0	0	0	0	0	494	0	0	0	0	0	0	0	0	0	4	3	0	0	6	5	4	0	0	0	0	0	0	0	0	0	0	0	0	0	0	31	31	0	0	0	0	0	30	21	0	0	27	42	171	0	0	171	0	0	0	0	0	0	0	0	0	2	2	5	2	0	0	0	0	0	0	0	0	0	0	0	0	1	0	0	0	0	1	1	0	0	0	0	0	0	0	0	6	6	6	0	632	0	0	0	1	0	0	0	0	0	0	0	0	0	0	2	1	0	0	0	0	0	0	0	0	0	0	0	0	0	0	0	0	0	0	0	0	0	0	0	0	0	0	0	0	0	0	0	0	391	0	95	0	0	0	0	0	0	0	0	0	0	0	6	6	6	6	0	0	37	6	1	40	0	0	0	1	1	0	0	1	46	37	0	2	0	0	0	3	0	383	0	0	0	0	0	0	0	0	0	0	1	59	59	0	0	1	0	0	0	34	34	16	4	4	4	34	34	0	34	0	0	891	0	0	891	0	0	0	1	1	1	0	0	0	0	0	0	0	0	0	809	0	0	0	0	3	0	0	0	3	0	3	0	0	0	0	0	0	0	0	0	0	0	0	0	104	0	0	0	0	4	0	0	35	29	28	6	0	0	35	0	0	0	0	709	0	0	0	0	0	0	0	10	36	42	80	0	38	6	82	0	0	0	0	0	0	4	203	391	0	0	0	0	0	0	0	0	0	1	2161	2161	0	0	1	95	95	95	95	0	95	0	0	0	0	0	0	0	0	0	0	0	0	991	40	0	145	0	89	0	0	0	0	0	0	0	0	1	1	1	0	0	1	1	0	0	1	0	0	0	0	0	0	0	0	0	0	0	0	0	0	0	41	41	41	0	0	0	0	0	41	0	0	0	0	0	0	0	0	37	0	37	0	1	1	0	0	1	6	35	0	0	0	0	0	0	0	14	0	0	0	0	0	0	0	0	0	0	0	0	0	0	0	0	0	0	0	0	55	55	55	55	55	55	55	55	0	0	0	0	0	0	35	0	0	0	2	2	0	0	0	0	0	0	0	0	0	1	0	0	0	0	0	0	0	0	0	0	0	0	0	0	0	0	680	0	393	2	0	0	0	0	0	0	0	0	0	0	0	0	0	0	0	0	0	0	0	1	0	0	0	0	0	0	0	0	0	0	0	1	1	0	0	0	0	0	0	0	0	0	0	0	1	0	30	10	0	30	1	1	4	0	0	0	0	0	0	0	0	0	0	0	0	0	1	1	2535	1	0	0	884	0	0	6	0	1	0	0	0	0	2	0	3	218	0	0	0	0	0	0	0	6	884	0	0	0	0	0	0	0	0	0	0	0	0	0	3	2160	0	2	0	2	0	0	0	0	0	0	0	0	0	0	170	168	16	16	14	0	2	0	0	0	0	0	0	0	0	0	0	0	0	0	0	0	0	0	0	2	16	0	0	0	0	0	0	0	1	0	0	0	59	0	0	0	0	0	0	59	0	0	0	137	0	0	0	0	0	0	0	0	0	0	0	0	0	0	0	0	0	0	0	1	0	0	0	1	0	1	0	25	0	0	0	0	0	0	0	0	0	0	0	0	0	0	0	0	0	0	0	0	0	0	0	0	0	0	0	0	0	0	0	0	1	1	1	0	0	0	0	0	0	0	0	0	0	0	0	0	0	0	0	0	0	0	0	0	1	1	0	0	0	0	0	0	0	0	15	3	3	3	22	1	21	16	31	1	0	0	1	0	0	0	705	1	1	8	1	702	8	703	702	0	14	0	0	0	0	0	0	0	0	0	0	0	0	0	0	0	0	0	0	0	2	0	3	0	0	0	0	0	0	0	0	0	0	0	0	0	0	0	0	0	0	0	0	0	0	0	0	0	0	1	1	0	0	0	0	0	0	0	505	505	0	0	93	0	1	162	162	0	162	0	0	0	0	0	0	0	17	17	0	17	20	0	0	0	0	0	0	0	0	0	0	0	0	0	0	0	0	0	59	0	0	17	0	0	0	0	0	0	23	5	18	18	18	16	0	0	0	0	0	0	0	0	0	0	0	0	0	0	0	0	0	0	0	0	0	0	0	0	0	0	0	0	0	0	0	0	0	0	0	0	0	0	0	0	0	0	0	2	0	0	0	0	0	0	0	0	0	0	0	0	0	0	0	0	0	55	0	0	0	26	0	0	0	0	0	0	0	0	0	0	1	0	0	0	0	0	0	0	0	0	0	0	35	0	0	0	0	0	0	0	0	0	0	0	0	0	0	0	0	0	0	0	35	0	20	0	0	0	0	0	20	0	0	0	0	0	0	0	0	0	0	0	0	0	0	2	0	0	0	0	2	0	0	0	32	0	3	34	31	0	0	0	0	0	0	0	0	0	0	1	0	0	0	0	0	0	0	0	0	0	0	0	1	0	0	0	1	0	0	0	0	3	0	4	3	0	0	0	0	0	0	104	37	0	2	0	0	0	0	0	0	0	0	0	0	0	373	0	0	0	0	0	373	0	0	1	0	5	1	6	0	0	6	0	0	0	0	0	0	0	0	0	0	0	0	0	0	0	0	0	724	724	0	41	659	659	724	659	0	0	0	0	0	0	0	0	0	0	2	0	2	2	0	66	0	66	3	63	0	0	226	226	57	170	170	170	170	170	0	170	168	0	0	0	0	0	0	0	0	0	1	1	0	0	4	0	0	0	0	0	7	11	18	18	0	0	0	0	1	0	0	1	1	0	0	5	4	0	5	22	22	0	0	0	0	0	3	3	1	0	0	0	0	0	0	0	0	0	0	0	0	0	1	0	1	0	0	0	0	0	0	1	0	0	0	0	11	0	0	0	0	0	20	0	11	0	155	206	58	0	58	58	43	15	58	0	1	1	0	1	1	0	1	0	0	0	35	0	0	0	0	0	0	0	0	0	0	0	709	0	709	0	667	667	0	709	0	0	0	0	0	0	0	0	0	0	233	0	233	233	201	144	144	0	0	0	0	0	0	0	0	0	0	0	0	0	0	0	0	0	0	0	0	0	0	0	0	0	0	0	211	0	774	2	0	0	0	0	0	0	0	0	0	0	0	0	0	0	0	0	0	0	0	0	0	0	0	0	22	0	0	0	0	0	0	0	0	25	0	0	18	18	18	1	1	1	0	2	2	0	2	2	2	2	0	0	1	1	0	0	0	0	0	0	0	0	0	0	0	0	0	0	0	0	0	0	0	0	0	1	0	0	1	2	2	0	6	0	0	1	0	0	0	0	0	3	0	0	0	0	0	0	0	0	0	0	0	0	0	0	0	0	0	0	0	22	6	0	0	0	16	16	0	0	0	11	0	0	46	0	0	0	0	0	0	0	0	0	0	0	0	0	0	0	0	0	0	0	0	0	0	0	0	0	0	0	0	0	0	1	1	1	0	1	0	1	1	0	0	0	0	0	991	988	777	988	777	777	0	0	0	0	0	0	0	0	0	0	0	0	0	0	0	0	0	0	0	0	1	1	0	0	3	5	10	5	5	0	0	21	4	0	252	251	80	80	3	0	0	0	0	0	8	0	0	0	0	0	0	0	0	0	0	0	0	0	0	0	0	61	0	0	0	0	0	0	0	0	0	0	0	0	61	0	0	0	0	0	0	0	0	0	0	3	0	0	0	0	0	0	0	0	0	0	0	26	0	0	0	0	0	1	0	6	0	0	0	0	0	0	0	0	373	373	203	373	0	0	120	0	0	0	0	0	0	0	0	0	0	0	0	1	0	1	1	0	0	0	0	0	0	0	1	1	1	1	0	1	0	0	0	0	0	0	0	0	0	0	0	0	0	0	0	0	0	0	0	0	0	0	0	1	0	0	0	0	0	0	0	0	0	0	46	0	25	25	0	5	5	46	41	8	0	0	0	0	0	0	0	0	0	0	0	0	0	0	0	0	0	0	0	0	0	0	0	0	0	0	0	0	0	0	0	0	0	0	0	0	0	0	0	0	0	0	0	0	0	0	0	0	0	1	1	1	0	777	98	775	775	776	1	777	892	0	891	892	0	0	0	0	0	0	0	0	0	0	0	0	0	0	0	0	0	0	0	0	0	0	0	0	0	0	0	0	0	0	0	1	0	0	0	0	0	0	0	0	133	133	34	0	0	0	34	34	34	34	0	0	0	3	0	0	0	0	2	0	0	495	0	0	494	0	495	495	495	495	495	495	0	0	0	0	0	0	0	0	0	0	0	0	0	3	0	0	0	0	0	0	0	0	0	2817	2815	0	0	1114	1	0	0	0	0	0	0	0	0	0	0	0	0	203	0	0	0	196	0	1715	0	0	0	0	0	0	0	0	2820	196	196	195	195	196	196	196	0	11	0	0	0	0	0	0	0	0	0	0	0	0	0	0	0	0	0	0	0	0	1	1	0	0	0	0	0	0	0	1	0	0	0	0	0	0	8	3	0	0	0	0	30	0	0	0	25	0	0	0	42	0	0	0	42	0	0	0	2	0	0	2	0	0	0	0	0	0	0	0	0	0	0	566	566	567	567	567	567	1276	1276	1276	0	0	0	0	0	0	0	0	0	0	0	0	0	0	0	0	0	0	0	0	0	618	618	0	34	114	418	552	41	46	0	0	0	0	0	0	0	0	0	0	0	0	0	0	0	0	1	0	0	0	0	0	0	0	0	892	0	0	0	0	0	0	1	1	0	0	0	1	0	0	0	0	0	0	0	0	0	0	0	0	0	7	0	0	0	0	0	680	533	532	532	539	533	533	539	539	0	0	0	0	0	0	0	0	0	0	0	0	0	0	0	0	1	0	0	0	0	0	1	31	0	31	0	0	63	0	0	0	0	0	31	0	0	0	0	1114	1114	0	1114	1032	1032	90	942	1114	1114	0	0	0	0	0	0	0	0	0	0	0	46	0	0	0	0	0	0	2534	0	0	0	0	0	0	0	0	644	644	644	644	680	644	0	0	0	0	0	0	0	0	0	0	494	0	0	0	0	0	0	0	0	0	0	0	0	0	0	0	0	0	0	0	0	0	0	7	0	0	0	0	0	41	0	42	0	42	36	36	36	33	36	31	31	0	0	0	0	0	0	0	0	0	0	1	1	0	0	0	0	0	0	0	0	0	0	0	1	0	162	162	0	0	0	0	0	0	229	229	4	9	0	71	0	198	198	373	0	507	62	69	516	516	9	0	3	10	174	11	195	195	10	21	629	36	0	0	667	0	0	0	0	0	0	0	0	0	0	0	0	0	0	7955	7951	7948	0	7951	7951	836	540	2551	0	0	0	80	0	0	3	8	391	1	1	0	5	1	0	0	0	0	2	2	2	2	0	0	0	2	0	0	0	1	0	0	0	0	0	1	1	0	0	0	0	0	0	0	0	0	0	0	0	0	0	0	0	0	0	0	0	0	0	0	0	0	0	0	0	0	0	0	0	5	0	0	6	6	0	0	0	0	0	0	1	1	0	0	0	13	13	8	2	11	8	0	16	0	0	0	0	373	0	0	0	0	373	373	10	10	0	0	0	0	0	0	0	0	0	0	1	0	0	0	0	0	0	0	0	0	0	0	1	1	0	0	0	0	0	0	0	1	328	0	0	0	2	1	0	2	133	87	85	0	0	85	64	1	0	0	158	133	0	0	0	0	0	0	0	0	0	0	0	0	2	2	0	0	0	157	0	0	0	157	157	1	85	0	0	134	0	16	28	23	23	45	73	0	0	49	5	0	0	0	0	0	0	0	0	0	0	0	0	0	891	0	0	0	0	0	0	0	715	0	0	0	10	0	0	0	0	0	14	14	0	14	1	3	0	0	0	0	0	0	1	0	0	0	0	0	1	1	1	0	0	0	0	0	11	1	0	0	0	0	0	0	0	0	0	0	0	2817	2	31	0	0	427	20	10	10	10	10	2	0	0	0	0	195	0	1	0	0	0	0	0	0	0	0	0	0	0	0	0	0	0	0	19	1	1	0	0	0	1	0	0	0	70	66	3	66	3	0	0	3	0	0	0	0	0	0	0	0	0	0	0	0	0	0	0	0	0	0	0	0	0	0	4	0	0	0	0	0	0	105	145	145	0	0	89	85	89	91	91	89	90	104	0	0	0	0	0	0	0	0	0	0	0	0	0	0	0	0	0	0	0	0	10	10	10	0	10	0	0	0	0	0	0	97	97	97	97	0	0	97	0	0	0	3	0	0	0	0	0	0	3	0	0	0	0	0	0	0	0	0	0	0	0	0	0	1	0	0	164	1	1	0	65	65	0	0	0	0	0	0	27	1	0	1	671	28	27	4	3	0	0	0	0	0	0	0	0	152	0	0	0	238	55	0	55	1	54	54	0	0	0	97	0	0	0	0	0	0	0	0	0	6	0	0	0	0	1	1	48	1	1	0	0	16	2	0	0	1	0	19	19	1	1	0	25	0	0	0	0	0	0	25	0	0	0	0	6	0	381	380	0	223	5	24	30	110	247	247	247	106	0	0	66	66	0	0	1	0	0	0	0	0	0	0	0	2160	2	0	0	0	0	0	0	0	0	0	0	0	0	0	0	0	0	0	0	0	0	0	2535	0	0	0	0	0	0	0	1	3	3	1	0	0	0	0	8	0	0	2	0	0	0	3	2	0	0	0	0	0	7	0	0	7	0	0	200	208	199	199	3	0	11	0	0	0	0	0	0	2	0	0	0	0	0	0	0	0	0	0	0	0	0	0	0	0	0	0	0	0	0	1	1	0	1	0	158	0	0	0	0	0	0	0	0	0	0	0	4	0	0	16	16	0	0	16	0	0	0	0	0	0	81	0	0	4	1	1	0	1	0	0	0	295	295	295	133	0	0	0	1	0	4	0	0	0	0	0	0	0	0	0	0	0	1	0	1	0	1	0	0	0	0	222	5	0	0	0	0	0	0	0	0	0	28	16	0	0	0	0	0	237	237	237	237	207	207	237	0	237	0	25	355	0	0	70	296	4	66	66	0	0	0	296	353	1	0	0	0	0	0	20	0	0	0	0	0	0	0	0	2	57	0	59	0	0	0	0	0	0	0	0	675	0	0	0	0	0	6	0	0	0	71	71	0	0	0	71	0	0	0	0	0	114	527	469	30	41	0	0	0	0	0	0	0	0	0	0	0	0	0	0	0	0	0	0	0	0	0	0	0	0	0	7	38	0	0	1	0	0	0	0	0	0	0	22	1	0	1	0	0	1	0	0	0	0	0	0	0	0	0	2	3	0	2	1	1	0	0	0	0	0	0	0	0	0	0	0	0	0	0	0	0	0	0	54	0	0	0	0	0	0	0	0	0	0	0	0	0	0	0	0	0	0	0	0	0	0	0	0	0	0	0	0	0	34	1	1	313	34	0	0	162	162	162	162	0	0	0	0	35	0	0	0	0	0	3	0	0	0	0	0	0	0	0	0	0	0	0	0	0	0	0	0	0	0	0	0	0	0	0	0	0	0	0	0	0	0	2	35	56	7	0	0	5	5	1	1	56	56	2	51	0	0	1	1	1	1	0	2	1	11	0	43	43	0	14	0	0	0	0	21	21	0	0	0	1	0	0	5	5	0	0	0	0	0	0	0	10	0	0	0	0	10	1	0	12	0	0	0	0	0	12	0	0	566	0	0	2	0	0	0	0	0	0	0	0	0	0	0	0	0	0	0	0	0	0	0	0	566	0	0	0	0	0	0	0	0	0	133	0	0	0	0	0	0	0	0	71	71	0	0	0	0	0	324	282	124	119	158	158	156	155	111	566	0	0	0	0	0	0	0	0	0	0	0	0	0	0	0	0	0	0	0	0	0	0	0	0	0	0	0	0	0	0	0	0	0	0	0	31	0	22	0	0	0	0	0	0	0	0	0	0	0	0	0	0	0	0	0	0	0	0	0	0	133	0	0	0	0	0	0	194	133	0	0	0	0	0	0	0	0	0	0	0	501	501	0	0	0	0	0	0	0	0	0	0	0	393	0	41	41	0	0	0	0	0	630	12	0	12	0	0	0	0	0	0	0	0	0	0	0	0	22	0	0	0	0	0	0	0	0	0	0	9	0	1	1	1	0	5	7	7	0	20	1	0	0	0	0	0	0	0	0	0	0	0	0	0	0	0	0	0	0	0	0	0	0	0	0	0	0	0	0	0	0	0	0	0	0	0	0	0	0	0	17	137	17	0	0	0	532	539	0	0	0	1	1	1	1	0	1	1	0	82	0	0	0	0	0	82	0	0	0	3	3	0	12	12	12	0	1	0	0	0	0	0	0	0	0	0	0	0	775	0	0	0	0	0	0	0	0	0	0	0	0	0	0	0	0	0	0	0	0	0	0	1	1	0	0	1	1	1	0	1	165	0	0	0	0	0	0	0	0	0	0	1	0	0	0	0	0	0	0	0	0	0	0	0	0	0	0	0	55	0	0	0	0	0	0	0	0	0	0	0	2	2	0	0	2	0	2	0	0	0	0	0	0	0	0	0	0	0	0	0	4	0	0	0	1	1	45	45	45	44	17	17	5	0	1	3	0	0	16	0	16	25	16	0	16	24	0	5	19	113	1	3	0	0	0	0	0	1276	1	0	0	0	0	0	0	0	0	0	0	0	0	0	0	0	0	0	0	0	0	71	0	0	0	0	0	0	0	327	0	1	1	0	0	0	0	0	0	35	0	0	0	0	0	0	0	0	0	3	3	0	0	0	0	0	0	0	0	0	0	0	0	0	0	0	0	0	0	4	99	99	0	1	0	1	0	779	779	15	4	0	0	1	1	1	1	35	35	35	35	0	0	0	0	0	0	0	0	1	1	1	1	1	0	0	0	0	0	0	0	38	0	38	0	0	0	0	1	0	1	4	0	0	0	0	0	0	0	1	0	1	0	0	0	0	0	2161	0	0	0	0	0	0	0	0	0	0	95	94	0	1	0	0	6	0	2	3	1	0	3	0	0	0	6	3	0	0	0	0	0	0	0	0	0	0	3	3	3	0	1	0	14	0	0	0	14	0	0	3	3	3	3	3	0	0	25	0	0	0	0	0	0	0	0	0	0	0	0	0	0	0	0	0	0	0	257	0	0	55	85	39	0	0	0	0	0	0	54	0	0	0	0	41	211	211	211	0	0	0	0	0	0	774	0	0	774	1	0	0	0	0	296	0	0	0	296	295	0	0	0	0	0	0	0	0	0	0	0	0	0	0	3	3	3	0	3	3	4	3	4	0	0	1	1	0	0	0	1	2	1	1	1	1	1	1	1	1	1	0	0	0	0	0	0	0	0	0	0	10	0	1	0	0	35	0	10	0	0	0	10	0	0	4	4	1	0	0	0	4	4	0	0	0	0	0	0	1	0	0	0	0	98	0	0	1	1	95	119	0	1	1	0	0	1	0	0	0	0	0	0	0	0	62	62	62	133	0	0	0	0	1	0	0	0	0	0	0	0	0	0	0	0	0	0	0	0	0	0	0	0	0	0	0	0	0	0	0	0	404	434	0	0	0	0	0	0	0	95	0	0	173	0	1	1	1	0	6	0	0	0	0	0	0	0	0	0	0	0	0	0	0	0	0	0	0	504	505	3	0	0	0	0	0	0	1	0	1	0	1	0	0	0	0	36	0	164	0	1	1	0	0	0	0	0	0	0	0	0	0	0	0	0	0	0	0	0	2	2	2	2	0	3	3	0	134	0	0	0	0	0	0	4	0	0	59	4	0	0	0	0	37	37	0	37	38	38	38	1	137	123	0	41	41	57	41	0	0	0	0	0	0	0	31	0	0	0	0	0	0	0	0	2	0	0	2	0	0	130	0	0	0	0	0	0	0	0	0	0	0	0	0	0	0	0	0	0	0	0	0	0	59	0	57	0	1	0	0	0	1	1	1	0	0	59	0	0	0	0	0	0	0	0	0	0	22	0	0	0	0	0	0	0	0	6	0	0	0	0	20	20	0	0	0	1	0	3	5	7	7	2	1	3	0	0	0	7	7	0	0	0	0	0	36	0	0	0	0	0	0	32	0	0	0	0	0	31	5	1	0	0	3	1	1	0	0	27	27	1	1	0	145	0	0	0	40	0	0	0	0	0	0	85	99	85	85	85	85	12	3	11	0	0	0	0	0	9	4	233	0	1	19	694	0	694	14	0	0	0	0	0	0	0	0	0	0	0	2821	19	0	0	20	20	0	23	60	19	37	23	23	0	0	0	0	0	21	57	0	0	0	0	0	0	0	0	0	0	0	0	0	57	0	0	32	0	0	0	0	0	0	0	0	0	724	724	724	724	0	0	724	0	0	32	8	0	0	8	0	8	8	1	0	2	2	0	0	0	0	0	0	0	0	0	0	0	0	0	0	0	0	170	0	0	0	0	0	170	170	0	0	0	0	1	0	1	0	0	0	0	0	41	0	31	1	0	0	0	0	0	1	0	0	0	0	0	0	0	0	0	0	0	0	0	0	0	0	0	0	0	0	0	0	0	0	0	0	0	0	0	0	0	0	0	0	0	0	0	0	0	0	0	0	0	27	0	0	92	120	0	0	1	1	0	0	0	501	0	0	0	0	0	0	0	0	0	0	10	10	0	0	0	0	0	1	0	0	0	0	0	0	0	0	0	0	0	0	0	0	0	0	0	0	144	0	0	0	4	0	1	5	0	11	1	667	667	0	0	667	0	0	0	0	0	0	0	0	0	0	0	0	0	0	0	0	0	22	0	0	22	3	3	0	0	0	99	99	99	99	0	0	1	1	0	0	0	0	1	0	0	0	0	1	24	0	0	0	222	0	0	0	2	222	0	0	222	0	106	0	0	304	0	0	0	2	0	0	0	0	0	0	0	0	0	0	0	0	0	0	0	0	0	7	0	0	0	0	0	0	0	0	0	0	0	0	0	0	57	0	0	1	0	3	3	0	0	0	0	0	2	2	57	0	0	13	3	28	30	43	0	0	0	0	0	0	0	0	0	0	0	0	0	0	0	0	0	0	0	0	0	0	0	0	0	0	0	0	2	2	2	2	0	2	2	507	2	2	0	0	3	0	3	0	0	12	0	0	0	0	0	0	0	0	0	0	0	0	0	0	0	0	0	0	0	0	0	1	1	1	0	0	9	0	0	0	0	0	0	0	0	0	0	0	0	0	0	0	0	0	0	0	0	0	57	0	501	0	0	97	21	27	0	96	95	51	24	0	0	0	0	0	0	0	0	0	1	4	0	0	0	0	0	0	0	0	0	0	0	0	0	0	31	31	31	31	0	0	0	34	63	0	0	252	252	252	260	260	260	260	493	493	118	0	0	0	0	0	97	0	0	892	0	0	0	0	0	0	0	0	0	0	0	0	0	0	0	0	0	0	0	0	0	0	0	0	0	16	0	0	0	0	10	0	0	0	0	0	0	0	9	0	0	0	10	0	0	46	0	8	4	21	0	0	0	106	27	14	16	0	2	0	16	0	0	16	0	0	0	0	0	0	0	0	2	2	2	2	0	2	2	2	0	1	1	1	1	0	0	0	0	0	0	4	0	4	4	4	0	2	0	0	0	27	0	0	0	0	0	0	0	0	0	0	0	0	0	0	0	0	0	0	0	0	46	27	0	0	0	0	0	0	0	0	0	0	0	0	0	0	0	0	0	0	0	0	0	0	0	0	0	0	0	0	0	2	0	0	1114	0	0	0	0	0	0	38	7948	1114	0	0	0	0	0	0	0	0	0	0	0	0	3	0	0	1	1	0	1	0	0	0	0	0	2	0	0	0	1	2551	0	777	777	0	777	0	0	777	0	777	777	0	0	0	0	0	0	0	0	0	0	23	698	37	0	0	0	0	0	0	0	0	0	29	0	0	0	0	0	0	0	0	0	0	0	0	0	1	1	1	1	0	0	0	0	0	0	0	0	0	0	497	524	497	497	496	497	497	497	497	497	71	0	0	0	0	0	30	0	10	0	0	0	0	0	0	0	41	0	0	0	0	0	0	0	0	0	0	0	0	1	19	0	0	0	2	0	2	0	4	0	0	0	2	5	0	0	0	0	0	0	0	0	144	0	0	0	1	0	0	0	0	0	2006	0	0	1114	0	0	203	0	0	0	0	0	0	0	0	0	0	0	0	0	0	0	0	0	0	0	2	0	0	0	0	0	0	0	0	0	0	0	0	0	0	0	0	0	6	0	0	0	0	0	0	8	0	0	0	0	0	0	0	0	0	0	0	0	0	0	0	0	0	0	0	0	0	0	1	0	0	0	0	0	1	0	0	0	0	0	0	0	0	0	0	0	0	0	0	0	0	0	0	0	0	0	0	0	0	0	0	426	377	341	36	36	36	1	0	774	461	0	0	0	0	0	0	0	0	1	0	0	0	0	0	0	0	0	0	0	0	0	0	0	0	0	0	0	4	4	0	0	0	0	0	0	0	0	9	0	0	0	0	0	0	0	0	0	0	0	0	0	0	22	22	0	0	540	540	540	540	540	540	540	540	540	540	3	0	2	0	0	0	0	0	0	0	0	0	3	3	3	0	0	0	0	0	0	0	0	0	0	0	0	0	0	0	2160	0	24	0	16	0	24	0	0	10	24	0	0	80	0	80	0	0	80	6	0	0	0	0	0	0	0	0	0	0	171	0	0	0	0	157	0	157	0	941	1	0	206	207	208	211	241	939	941	0	1	1	0	0	0	0	195	182	12	0	0	0	0	0	0	164	0	0	0	0	0	0	164	0	3	1	0	0	3	3	0	0	0	3	0	0	0	0	0	0	0	0	0	0	0	0	0	0	0	0	0	0	0	0	42	42	0	0	0	0	0	0	0	0	0	0	0	0	0	0	0	1276	1276	1276	1276	1276	1276	1276	0	0	0	0	0	0	0	0	0	0	0	0	2	2	0	2	5	5	19	229	0	2	2	0	28	21	0	28	0	0	0	0	0	0	0	0	0	0	0	41	0	0	0	0	0	0	0	0	0	0	3	0	0	434	434	78	1	78	0	665	0	0	496	16	0	0	0	0	7963	7963	7963	7955	7963	0	0	6	0	0	6	0	5	2534	0	0	6	0	0	0	0	0	0	0	0	0	0	0	0	0	0	0	0	1	1	2	0	2	0	0	2	2	2	0	0	0	0	0	0	1	0	1	0	0	0	151	0	680	0	1	0	0	0	119	119	0	27	63	63	0	0	119	0	0	0	0	0	0	0	0	0	0	0	0	0	20	0	0	0	0	0	0	0	0	10	7	0	0	1	0	0	0	0	0	0	0	222	0	0	10	0	0	0	0	0	0	1	0	0	0	0	0	1	2	0	0	0	0	0	0	0	0	0	0	0	0	0	22	0	0	0	0	0	0	163	1	1	162	0	1	0	0	0	0	0	1	0	0	1	1	0	0	0	0	0	0	0	27	27	0	0	0	0	0	0	0	42	42	0	0	0	0	0	1	0	0	0	36	36	0	0	1	0	0	0	0	1	1	0	0	0	0	0	0	0	0	0	0	1	0	0	0	0	0	0	0	1	1	0	0	1	0	0	0	0	0	24	0	0	0	17	154	157	157	0	0	17	17	222	222	10	9	3	3	1	14	208	205	203	1	0	0	0	891	1	0	0	1	0	0	517	1	381	0	0	0	0	0	0	0	0	0	0	0	667	134	667	665	0	665	3	0	0	1	6	0	0	0	6	0	373	0	0	0	0	15	0	0	0	0	0	0	0	0	3	0	383	0	0	0	383	383	0	0	18	0
[truncated: 9,045,548 more chars]
