# Supplementary material for: Phylogenetic approaches to microbial community classification
Source: Microbiome. 2015 Oct 5;3:47. doi: 10.1186/s40168-015-0114-5 (PMC4593236; doi:10.1186/s40168-015-0114-5)
Supplement: Additional file 7: — Taxonomic composition of samples. The relative abundance of each group in subgingival and supragingival plaque is shown. Taxonomy is displayed from kingdom to species level. (XLSX 492 kb) [file 40168_2015_114_MOESM7_ESM.xlsx]

## Sheet: Sheet1
	Table S2. Taxonomic relative abundace in Subgingival and Supragingival plaque, average abundance included. Taxonomy was displayed from kingdom level down to species level.
		Average		Sub		Supra
		AVG	STDEV	AVG	STDEV	AVG	STDEV
	k__Archaea;	5.27156e-05	6.59372e-05	7.27245e-05	0.000176283	3.27067e-05	8.74655e-05
	k__Bacteria;	0.999947	0.285753	0.999927	0.593203	0.999967	0.549808
	k__Archaea;p__Crenarchaeota	4.85877e-05	4.66704e-05	6.53006e-05	0.000110864	3.18748e-05	7.58176e-05
	k__Archaea;p__Euryarchaeota	2.70069e-06	1.40063e-05	4.56948e-06	4.43773e-05	8.31905e-07	1.16479e-05
	k__Archaea;p__[Parvarchaeota]	1.42721e-06	5.26047e-06	2.85441e-06	2.10419e-05	0	0
	k__Bacteria;p__	4.83879e-06	1.26138e-05	4.98601e-06	2.4826e-05	4.69158e-06	2.56291e-05
	k__Bacteria;p__AC1	7.19331e-06	1.60894e-05	3.48913e-06	2.16787e-05	1.08975e-05	4.26788e-05
	k__Bacteria;p__Acidobacteria	2.69041e-05	4.57607e-05	3.43055e-05	0.000120458	1.95026e-05	6.25849e-05
	k__Bacteria;p__Actinobacteria	0.210952	0.0615553	0.174677	0.117768	0.247228	0.128453
	k__Bacteria;p__Aquificae	3.19426e-07	2.04631e-06	0	0	6.38853e-07	8.18526e-06
	k__Bacteria;p__Armatimonadetes	6.28018e-05	9.25193e-05	4.91368e-05	0.000155774	7.64668e-05	0.000214304
	k__Bacteria;p__BRC1	7.88463e-07	5.16292e-06	5.46424e-07	9.48011e-06	1.0305e-06	1.11716e-05
	k__Bacteria;p__Bacteroidetes	0.222018	0.0473544	0.25319	0.100384	0.190846	0.0890342
	k__Bacteria;p__Caldiserica	8.72579e-08	7.56934e-07	1.74516e-07	3.02774e-06	0	0
	k__Bacteria;p__Chlamydiae	1.54913e-07	1.34382e-06	3.09826e-07	5.37527e-06	0	0
	k__Bacteria;p__Chlorobi	1.89887e-07	1.64721e-06	3.79774e-07	6.58883e-06	0	0
	k__Bacteria;p__Chloroflexi	8.18597e-05	0.000105373	7.97678e-05	0.000204641	8.39516e-05	0.000216853
	k__Bacteria;p__Cyanobacteria	9.62926e-05	0.000220562	6.82844e-05	0.000254842	0.000124301	0.000627406
	k__Bacteria;p__Deferribacteres	1.05997e-06	4.8673e-06	5.59404e-07	6.062e-06	1.56053e-06	1.34072e-05
	k__Bacteria;p__Elusimicrobia	6.70303e-06	1.941e-05	4.27701e-06	2.53313e-05	9.12905e-06	5.23088e-05
	k__Bacteria;p__FBP	2.44671e-07	2.13219e-06	1.49969e-07	2.60186e-06	3.39374e-07	5.92691e-06
	k__Bacteria;p__Fibrobacteres	1.30779e-05	2.44328e-05	1.8052e-05	5.94953e-05	8.10381e-06	3.82359e-05
	k__Bacteria;p__Firmicutes	0.216524	0.0522874	0.213148	0.110673	0.2199	0.0984765
	k__Bacteria;p__Fusobacteria	0.145202	0.0451824	0.172661	0.0960017	0.117744	0.0847279
	k__Bacteria;p__GN02	0.00110731	0.00129178	0.000861918	0.00181143	0.00135271	0.00335568
	k__Bacteria;p__GN04	2.7223e-06	9.26639e-06	3.50485e-06	2.09755e-05	1.93974e-06	1.609e-05
	k__Bacteria;p__Gemmatimonadetes	4.27718e-05	4.82063e-05	3.7634e-05	9.21811e-05	4.79097e-05	0.000100644
	k__Bacteria;p__Hyd24-12	1.58429e-07	1.37432e-06	3.16858e-07	5.49729e-06	0	0
	k__Bacteria;p__KSB3	1.50943e-07	1.30938e-06	3.01886e-07	5.23753e-06	0	0
	k__Bacteria;p__NC10	3.14659e-06	1.04235e-05	2.01086e-06	1.47177e-05	4.28231e-06	2.69763e-05
	k__Bacteria;p__Nitrospirae	4.77018e-06	1.20305e-05	4.90621e-06	2.46263e-05	4.63416e-06	2.34959e-05
	k__Bacteria;p__OD1	5.16521e-07	2.89427e-06	5.37063e-07	5.44498e-06	4.95979e-07	6.13212e-06
	k__Bacteria;p__OP1	2.95644e-07	2.5816e-06	0	0	5.91287e-07	1.03264e-05
	k__Bacteria;p__OP11	1.40871e-07	1.22649e-06	1.25643e-07	2.17983e-06	1.56098e-07	2.72614e-06
	k__Bacteria;p__OP9	1.51612e-06	9.03464e-06	1.07235e-06	1.5214e-05	1.95989e-06	2.09246e-05
	k__Bacteria;p__PAUC34f	3.59269e-07	3.13718e-06	0	0	7.18538e-07	1.25487e-05
	k__Bacteria;p__Planctomycetes	6.96117e-05	5.96002e-05	6.57784e-05	0.00011795	7.34451e-05	0.000120451
	k__Bacteria;p__Proteobacteria	0.183154	0.0580651	0.151269	0.106817	0.215039	0.125443
	k__Bacteria;p__SBR1093	1.3385e-06	5.83992e-06	2.41436e-06	1.87728e-05	2.62642e-07	4.58684e-06
	k__Bacteria;p__SC4	1.68454e-07	1.46129e-06	3.36909e-07	5.84515e-06	0	0
	k__Bacteria;p__SR1	6.26452e-05	0.000110619	7.22458e-05	0.000265389	5.30445e-05	0.000177086
	k__Bacteria;p__Spirochaetes	0.0178069	0.015494	0.0292731	0.0464479	0.0063407	0.015528
	k__Bacteria;p__Synergistetes	0.00196193	0.00272853	0.00348013	0.00937917	0.000443733	0.00153494
	k__Bacteria;p__TM6	5.91668e-07	4.22395e-06	9.42857e-07	1.2696e-05	2.40479e-07	4.19978e-06
	k__Bacteria;p__TM7	0.000340751	0.000425227	0.000404207	0.00114247	0.000277295	0.000558441
	k__Bacteria;p__Tenericutes	0.000286927	0.000352717	0.000409796	0.00088135	0.000164057	0.000529517
	k__Bacteria;p__Thermotogae	6.33376e-06	2.25615e-05	1.02017e-05	7.03743e-05	2.46582e-06	1.98715e-05
	k__Bacteria;p__Verrucomicrobia	3.76589e-05	4.25124e-05	2.45649e-05	6.55925e-05	5.07529e-05	0.000104457
	k__Bacteria;p__WS1	4.00057e-06	1.07203e-05	6.96062e-06	3.1471e-05	1.04051e-06	1.141e-05
	k__Bacteria;p__WS2	1.18083e-07	1.03111e-06	0	0	2.36166e-07	4.12446e-06
	k__Bacteria;p__WS3	3.6152e-06	1.27143e-05	4.01742e-06	2.69942e-05	3.21299e-06	2.38632e-05
	k__Bacteria;p__[Caldithrix]	1.24805e-05	2.72028e-05	1.0624e-05	4.76292e-05	1.43369e-05	6.11821e-05
	k__Bacteria;p__[Thermi]	3.50557e-05	6.13677e-05	4.01195e-05	0.00014836	2.99918e-05	9.71104e-05
	k__Archaea;p__Crenarchaeota;c__MCG	1.92017e-06	7.84256e-06	1.08339e-06	9.54522e-06	2.75694e-06	2.1825e-05
	k__Archaea;p__Crenarchaeota;c__Thaumarchaeota	4.64622e-05	4.60315e-05	6.40672e-05	0.00011071	2.88573e-05	7.34156e-05
	k__Archaea;p__Crenarchaeota;c__Thermoprotei	2.05277e-07	1.7882e-06	1.49969e-07	2.60186e-06	2.60586e-07	4.55093e-06
	k__Archaea;p__Euryarchaeota;c__Methanobacteria	1.34983e-06	1.01521e-05	2.69966e-06	4.06085e-05	0	0
	k__Archaea;p__Euryarchaeota;c__Methanococci	4.62526e-07	3.74272e-06	2.85931e-07	3.80911e-06	6.39121e-07	1.11618e-05
	k__Archaea;p__Euryarchaeota;c__Methanomicrobia	1.98365e-07	1.72629e-06	2.03945e-07	3.53831e-06	1.92785e-07	3.36684e-06
	k__Archaea;p__Euryarchaeota;c__Thermoplasmata	6.89971e-07	4.15093e-06	1.37994e-06	1.66037e-05	0	0
	k__Archaea;p__[Parvarchaeota];c__[Micrarchaea]	1.42721e-06	5.26047e-06	2.85441e-06	2.10419e-05	0	0
	k__Bacteria;p__;c__	4.83879e-06	1.26138e-05	4.98601e-06	2.4826e-05	4.69158e-06	2.56291e-05
	k__Bacteria;p__AC1;c__	7.19331e-06	1.60894e-05	3.48913e-06	2.16787e-05	1.08975e-05	4.26788e-05
	k__Bacteria;p__Acidobacteria;c__Acidobacteria-6	3.51027e-06	2.61298e-05	6.33501e-06	9.45796e-05	6.85528e-07	9.93947e-06
	k__Bacteria;p__Acidobacteria;c__Acidobacteriia	1.14182e-06	4.99256e-06	0	0	2.28365e-06	1.99702e-05
	k__Bacteria;p__Acidobacteria;c__BPC102	1.72603e-06	7.63572e-06	2.60136e-06	1.95084e-05	8.50691e-07	1.10345e-05
	k__Bacteria;p__Acidobacteria;c__DA052	5.81552e-06	1.55281e-05	7.24656e-06	3.55439e-05	4.38449e-06	2.65686e-05
	k__Bacteria;p__Acidobacteria;c__OS-K	1.19425e-07	1.04283e-06	0	0	2.3885e-07	4.17133e-06
	k__Bacteria;p__Acidobacteria;c__RB25	6.60753e-07	5.75157e-06	6.33717e-07	1.09946e-05	6.87789e-07	1.20117e-05
	k__Bacteria;p__Acidobacteria;c__Solibacteres	8.78284e-07	5.3942e-06	4.94899e-07	8.58618e-06	1.26167e-06	1.29906e-05
	k__Bacteria;p__Acidobacteria;c__[Chloracidobacteria]	1.3052e-05	2.38593e-05	1.69939e-05	5.71123e-05	9.10999e-06	3.8325e-05
	k__Bacteria;p__Actinobacteria;c__	1.24725e-06	5.1608e-06	0	0	2.49451e-06	2.06432e-05
	k__Bacteria;p__Actinobacteria;c__Acidimicrobiia	0.000348561	0.000328464	0.00028517	0.000614085	0.000411952	0.000699771
	k__Bacteria;p__Actinobacteria;c__Actinobacteria	0.20967	0.0613918	0.172966	0.117451	0.246375	0.128116
	k__Bacteria;p__Actinobacteria;c__Coriobacteriia	0.000816033	0.00113214	0.0013213	0.00392088	0.000310767	0.000607685
	k__Bacteria;p__Actinobacteria;c__MB-A2-108	1.44342e-06	6.94856e-06	1.63265e-06	1.35681e-05	1.25418e-06	1.42262e-05
	k__Bacteria;p__Actinobacteria;c__OPB41	6.43596e-06	1.64484e-05	6.08502e-06	3.38553e-05	6.7869e-06	3.19385e-05
	k__Bacteria;p__Actinobacteria;c__Rubrobacteria	1.06423e-06	7.16542e-06	7.55402e-07	1.31057e-05	1.37307e-06	1.55559e-05
	k__Bacteria;p__Actinobacteria;c__Thermoleophilia	0.000107198	0.000152972	9.57581e-05	0.0003276	0.000118637	0.000284289
	k__Bacteria;p__Aquificae;c__Aquificae	3.19426e-07	2.04631e-06	0	0	6.38853e-07	8.18526e-06
	k__Bacteria;p__Armatimonadetes;c__	1.96469e-06	9.36829e-06	8.14315e-07	8.64799e-06	3.11506e-06	2.88252e-05
	k__Bacteria;p__Armatimonadetes;c__0319-6E2	2.98442e-06	9.52502e-06	2.76227e-06	1.82716e-05	3.20656e-06	1.98285e-05
	k__Bacteria;p__Armatimonadetes;c__Armatimonadia	3.95151e-06	1.32595e-05	2.60588e-06	1.87796e-05	5.29715e-06	3.42585e-05
	k__Bacteria;p__Armatimonadetes;c__OS-L	8.62564e-07	4.99928e-06	4.37312e-07	7.58708e-06	1.28782e-06	1.241e-05
	k__Bacteria;p__Armatimonadetes;c__SJA-176	5.30386e-05	9.06628e-05	4.25171e-05	0.000153728	6.35602e-05	0.000208923
	k__Bacteria;p__BRC1;c__NPL-UPA2	3.47508e-07	3.01879e-06	5.46424e-07	9.48011e-06	1.48592e-07	2.59505e-06
	k__Bacteria;p__BRC1;c__PRR-11	4.40955e-07	2.71952e-06	0	0	8.8191e-07	1.08781e-05
	k__Bacteria;p__Bacteroidetes;c__At12OctB3	3.52292e-07	2.73533e-06	0	0	7.04584e-07	1.09413e-05
	k__Bacteria;p__Bacteroidetes;c__BME43	1.19425e-07	1.04283e-06	0	0	2.3885e-07	4.17133e-06
	k__Bacteria;p__Bacteroidetes;c__Bacteroidia	0.116544	0.0440039	0.159001	0.10855	0.0740875	0.0674658
	k__Bacteria;p__Bacteroidetes;c__Cytophagia	0.000314231	0.000291061	0.000445656	0.00083059	0.000182807	0.000333653
	k__Bacteria;p__Bacteroidetes;c__Flavobacteriia	0.105073	0.0292852	0.0936514	0.0569246	0.116495	0.0602163
	k__Bacteria;p__Bacteroidetes;c__SM1A07	7.10461e-08	6.16302e-07	1.42092e-07	2.46521e-06	0	0
	k__Bacteria;p__Bacteroidetes;c__Sphingobacteriia	5.14811e-05	8.8614e-05	5.5504e-05	0.000197171	4.74583e-05	0.000157285
	k__Bacteria;p__Bacteroidetes;c__[Rhodothermi]	3.54869e-07	2.67931e-06	3.49601e-07	6.06535e-06	3.60138e-07	4.65188e-06
	k__Bacteria;p__Bacteroidetes;c__[Saprospirae]	3.39379e-05	4.2385e-05	3.65689e-05	9.34881e-05	3.13069e-05	7.6052e-05
	k__Bacteria;p__Caldiserica;c__Caldisericia	8.72579e-08	7.56934e-07	1.74516e-07	3.02774e-06	0	0
	k__Bacteria;p__Chlamydiae;c__Chlamydiia	1.54913e-07	1.34382e-06	3.09826e-07	5.37527e-06	0	0
	k__Bacteria;p__Chlorobi;c__SJA-28	1.89887e-07	1.64721e-06	3.79774e-07	6.58883e-06	0	0
	k__Bacteria;p__Chloroflexi;c__	4.11832e-07	2.16403e-06	8.23663e-07	8.65613e-06	0	0
	k__Bacteria;p__Chloroflexi;c__Anaerolineae	2.42058e-05	7.57192e-05	2.57008e-05	0.000151056	2.27108e-05	0.00015182
	k__Bacteria;p__Chloroflexi;c__C0119	1.57872e-07	1.37856e-06	0	0	3.15744e-07	5.51424e-06
	k__Bacteria;p__Chloroflexi;c__Dehalococcoidetes	2.07782e-05	5.01688e-05	1.72774e-05	0.000101036	2.4279e-05	9.96388e-05
	k__Bacteria;p__Chloroflexi;c__Ellin6529	4.12391e-06	1.16431e-05	3.50144e-06	1.86846e-05	4.74637e-06	2.78877e-05
	k__Bacteria;p__Chloroflexi;c__Ktedonobacteria	1.02933e-06	5.3512e-06	4.24947e-07	6.11319e-06	1.6337e-06	1.52916e-05
	k__Bacteria;p__Chloroflexi;c__MVP-21	4.21393e-07	3.65544e-06	8.42785e-07	1.46218e-05	0	0
	k__Bacteria;p__Chloroflexi;c__P2-11E	1.1217e-07	9.73041e-07	2.24341e-07	3.89216e-06	0	0
	k__Bacteria;p__Chloroflexi;c__S085	4.85465e-06	1.34787e-05	7.07288e-06	3.65872e-05	2.63643e-06	1.73277e-05
	k__Bacteria;p__Chloroflexi;c__SAR202	1.44369e-05	2.92954e-05	1.4146e-05	6.13969e-05	1.47279e-05	5.57847e-05
	k__Bacteria;p__Chloroflexi;c__SHA-26	5.14101e-06	1.36772e-05	3.44901e-06	2.10564e-05	6.83301e-06	3.36526e-05
	k__Bacteria;p__Chloroflexi;c__SL56	1.1217e-07	9.73041e-07	2.24341e-07	3.89216e-06	0	0
	k__Bacteria;p__Chloroflexi;c__TK10	5.09334e-07	3.15858e-06	8.94696e-07	1.04692e-05	1.23972e-07	2.16508e-06
	k__Bacteria;p__Chloroflexi;c__TK17	3.65791e-06	1.04706e-05	1.97193e-06	1.48299e-05	5.34388e-06	2.70524e-05
	k__Bacteria;p__Chloroflexi;c__Thermomicrobia	5.95046e-07	3.07327e-06	1.19009e-06	1.22931e-05	0	0
	k__Bacteria;p__Chloroflexi;c__[Thermobacula]	1.31217e-06	7.29491e-06	2.02355e-06	2.07232e-05	6.00781e-07	8.45641e-06
	k__Bacteria;p__Cyanobacteria;c__	5.98099e-07	2.67273e-06	1.1962e-06	1.06909e-05	0	0
	k__Bacteria;p__Cyanobacteria;c__4C0d-2	1.09314e-06	4.85461e-06	6.03209e-07	6.7046e-06	1.58308e-06	1.27139e-05
	k__Bacteria;p__Cyanobacteria;c__Chloroplast	5.76285e-05	0.000204896	3.56492e-05	0.000240213	7.96079e-05	0.00057937
	k__Bacteria;p__Cyanobacteria;c__ML635J-21	3.9057e-06	1.15695e-05	4.81041e-06	2.66079e-05	3.00099e-06	1.967e-05
	k__Bacteria;p__Cyanobacteria;c__Nostocophycideae	7.45117e-06	1.76563e-05	6.86847e-06	3.14944e-05	8.03386e-06	3.91306e-05
	k__Bacteria;p__Cyanobacteria;c__Oscillatoriophycideae	2.47968e-05	7.63222e-05	1.79176e-05	6.68421e-05	3.16761e-05	0.000238447
	k__Bacteria;p__Cyanobacteria;c__Synechococcophycideae	8.19161e-07	4.88018e-06	1.23936e-06	1.25531e-05	3.98964e-07	6.96761e-06
	k__Bacteria;p__Deferribacteres;c__Deferribacteres	1.05997e-06	4.8673e-06	5.59404e-07	6.062e-06	1.56053e-06	1.34072e-05
	k__Bacteria;p__Elusimicrobia;c__	6.26878e-06	1.86026e-05	3.40851e-06	2.21017e-05	9.12905e-06	5.23088e-05
	k__Bacteria;p__Elusimicrobia;c__4-29	4.34248e-07	3.15369e-06	8.68496e-07	1.26148e-05	0	0
	k__Bacteria;p__FBP;c__	2.44671e-07	2.13219e-06	1.49969e-07	2.60186e-06	3.39374e-07	5.92691e-06
	k__Bacteria;p__Fibrobacteres;c__Fibrobacteria	1.30268e-05	2.44339e-05	1.79498e-05	5.94998e-05	8.10381e-06	3.82359e-05
	k__Bacteria;p__Fibrobacteres;c__TG3	5.11337e-08	4.43568e-07	1.02267e-07	1.77427e-06	0	0
	k__Bacteria;p__Firmicutes;c__Bacilli	0.129433	0.048811	0.110383	0.097364	0.148484	0.0978802
	k__Bacteria;p__Firmicutes;c__Clostridia	0.0870685	0.028783	0.102731	0.0650472	0.0714065	0.0500849
	k__Bacteria;p__Firmicutes;c__Erysipelotrichi	2.18544e-05	5.42618e-05	3.41232e-05	0.00017075	9.58554e-06	4.62968e-05
	k__Bacteria;p__Fusobacteria;c__Fusobacteriia	0.145202	0.0451824	0.172661	0.0960017	0.117744	0.0847279
	k__Bacteria;p__GN02;c__3BR-5F	1.07506e-06	6.39757e-06	1.10094e-06	1.34872e-05	1.04919e-06	1.21031e-05
	k__Bacteria;p__GN02;c__BB34	8.72579e-08	7.56934e-07	1.74516e-07	3.02774e-06	0	0
	k__Bacteria;p__GN02;c__BD1-5	0.00110615	0.00129168	0.000860642	0.00181194	0.00135166	0.00335479
	k__Bacteria;p__GN04;c__GN15	6.5856e-07	4.23179e-06	9.73945e-07	1.09339e-05	3.43174e-07	5.99328e-06
	k__Bacteria;p__GN04;c__MSB-5A5	2.06374e-06	8.25173e-06	2.53091e-06	1.8038e-05	1.59657e-06	1.49689e-05
	k__Bacteria;p__Gemmatimonadetes;c__	2.50602e-07	1.71949e-06	5.01204e-07	6.87797e-06	0	0
	k__Bacteria;p__Gemmatimonadetes;c__Gemm-1	5.12454e-06	1.33573e-05	3.94663e-06	2.37157e-05	6.30244e-06	2.97134e-05
	k__Bacteria;p__Gemmatimonadetes;c__Gemm-2	7.31709e-07	4.21602e-06	1.04645e-06	1.13797e-05	4.16972e-07	5.48438e-06
	k__Bacteria;p__Gemmatimonadetes;c__Gemm-3	5.22508e-06	1.57629e-05	6.82615e-06	3.91709e-05	3.62401e-06	2.38808e-05
	k__Bacteria;p__Gemmatimonadetes;c__Gemm-4	2.03246e-07	1.76309e-06	4.06492e-07	7.05237e-06	0	0
	k__Bacteria;p__Gemmatimonadetes;c__Gemm-5	2.52643e-07	2.1916e-06	5.05287e-07	8.76639e-06	0	0
	k__Bacteria;p__Gemmatimonadetes;c__Gemmatimonadetes	3.02967e-05	4.18442e-05	2.31512e-05	7.54844e-05	3.74423e-05	9.18922e-05
	k__Bacteria;p__Gemmatimonadetes;c__JL-ETNP-Z39	6.87291e-07	3.01113e-06	1.25061e-06	9.87944e-06	1.23972e-07	2.16508e-06
	k__Bacteria;p__Hyd24-12;c__WM88	1.58429e-07	1.37432e-06	3.16858e-07	5.49729e-06	0	0
	k__Bacteria;p__KSB3;c__	1.50943e-07	1.30938e-06	3.01886e-07	5.23753e-06	0	0
	k__Bacteria;p__NC10;c__wb1-A12	3.14659e-06	1.04235e-05	2.01086e-06	1.47177e-05	4.28231e-06	2.69763e-05
	k__Bacteria;p__Nitrospirae;c__Nitrospira	4.77018e-06	1.20305e-05	4.90621e-06	2.46263e-05	4.63416e-06	2.34959e-05
	k__Bacteria;p__OD1;c__	3.57838e-07	2.48593e-06	2.19697e-07	3.8116e-06	4.95979e-07	6.13212e-06
	k__Bacteria;p__OD1;c__ABY1	1.58683e-07	9.76582e-07	3.17366e-07	3.90633e-06	0	0
	k__Bacteria;p__OP1;c__MSBL6	2.95644e-07	2.5816e-06	0	0	5.91287e-07	1.03264e-05
	k__Bacteria;p__OP11;c__WCHB1-64	1.40871e-07	1.22649e-06	1.25643e-07	2.17983e-06	1.56098e-07	2.72614e-06
	k__Bacteria;p__OP9;c__JS1	6.63527e-07	5.25818e-06	9.90365e-07	1.51527e-05	3.3669e-07	5.88004e-06
	k__Bacteria;p__OP9;c__OPB46	8.52595e-07	5.38278e-06	8.19866e-08	1.42241e-06	1.6232e-06	2.01087e-05
	k__Bacteria;p__PAUC34f;c__	3.59269e-07	3.13718e-06	0	0	7.18538e-07	1.25487e-05
	k__Bacteria;p__Planctomycetes;c__	1.46031e-07	8.94573e-07	2.92061e-07	3.57829e-06	0	0
	k__Bacteria;p__Planctomycetes;c__BD7-11	2.45041e-07	2.12565e-06	4.90081e-07	8.50259e-06	0	0
	k__Bacteria;p__Planctomycetes;c__ODP123	3.55163e-05	4.34406e-05	3.98566e-05	9.55825e-05	3.1176e-05	7.81797e-05
	k__Bacteria;p__Planctomycetes;c__Phycisphaerae	3.00081e-05	3.42362e-05	2.17614e-05	5.86721e-05	3.82547e-05	7.82726e-05
	k__Bacteria;p__Planctomycetes;c__Planctomycetia	1.43238e-07	1.24254e-06	2.86476e-07	4.97017e-06	0	0
	k__Bacteria;p__Planctomycetes;c__[Brocadiae]	3.55303e-06	1.15539e-05	3.09176e-06	2.0997e-05	4.0143e-06	2.52184e-05
	k__Bacteria;p__Proteobacteria;c__	1.23389e-05	2.18523e-05	1.38583e-05	4.71282e-05	1.08194e-05	4.0281e-05
	k__Bacteria;p__Proteobacteria;c__Alphaproteobacteria	0.000164105	0.000263803	0.000186655	0.000653318	0.000141556	0.000401895
	k__Bacteria;p__Proteobacteria;c__Betaproteobacteria	0.0995291	0.0400802	0.0809901	0.0763877	0.118068	0.0839332
	k__Bacteria;p__Proteobacteria;c__Deltaproteobacteria	0.000444445	0.000263144	0.00035401	0.000447923	0.000534881	0.000604651
	k__Bacteria;p__Proteobacteria;c__Epsilonproteobacteria	0.00833126	0.00466514	0.00962198	0.00972315	0.00704055	0.0089374
	k__Bacteria;p__Proteobacteria;c__Gammaproteobacteria	0.0746731	0.035528	0.0601028	0.0605482	0.0892435	0.0815637
	k__Bacteria;p__SBR1093;c__	1.3385e-06	5.83992e-06	2.41436e-06	1.87728e-05	2.62642e-07	4.58684e-06
	k__Bacteria;p__SC4;c__	1.68454e-07	1.46129e-06	3.36909e-07	5.84515e-06	0	0
	k__Bacteria;p__SR1;c__	6.26452e-05	0.000110619	7.22458e-05	0.000265389	5.30445e-05	0.000177086
	k__Bacteria;p__Spirochaetes;c__GN05	1.11164e-06	7.20857e-06	1.8533e-06	2.2373e-05	3.69972e-07	6.46128e-06
	k__Bacteria;p__Spirochaetes;c__MVP-15	4.21343e-07	2.93846e-06	2.46678e-07	4.2797e-06	5.96009e-07	7.47416e-06
	k__Bacteria;p__Spirochaetes;c__Spirochaetes	0.0177988	0.0154839	0.0292594	0.0464108	0.00633817	0.0155248
	k__Bacteria;p__Spirochaetes;c__[Brachyspirae]	2.16742e-06	7.34644e-06	4.33483e-06	2.93857e-05	0	0
	k__Bacteria;p__Spirochaetes;c__[Brevinematae]	1.89003e-07	1.26243e-06	0	0	3.78005e-07	5.04974e-06
	k__Bacteria;p__Spirochaetes;c__[Leptospirae]	4.18446e-06	1.40008e-05	7.17977e-06	4.10656e-05	1.18916e-06	1.49376e-05
	k__Bacteria;p__Synergistetes;c__Synergistia	0.00196193	0.00272853	0.00348013	0.00937917	0.000443733	0.00153494
	k__Bacteria;p__TM6;c__SJA-4	5.91668e-07	4.22395e-06	9.42857e-07	1.2696e-05	2.40479e-07	4.19978e-06
	k__Bacteria;p__TM7;c__	1.26532e-07	1.10489e-06	0	0	2.53063e-07	4.41956e-06
	k__Bacteria;p__TM7;c__TM7-3	0.000340625	0.000425237	0.000404207	0.00114247	0.000277042	0.000558479
	k__Bacteria;p__Tenericutes;c__	2.33666e-07	2.02697e-06	4.67331e-07	8.1079e-06	0	0
	k__Bacteria;p__Tenericutes;c__Mollicutes	0.0002843	0.000350512	0.000407746	0.00087741	0.000160853	0.000524636
	k__Bacteria;p__Tenericutes;c__RF3	2.39312e-06	1.42026e-05	1.58211e-06	1.61017e-05	3.20412e-06	4.07087e-05
	k__Bacteria;p__Thermotogae;c__Thermotogae	6.33376e-06	2.25615e-05	1.02017e-05	7.03743e-05	2.46582e-06	1.98715e-05
	k__Bacteria;p__Verrucomicrobia;c__Verruco-5	8.75806e-07	4.09397e-06	1.47349e-06	1.29459e-05	2.78118e-07	3.43001e-06
	k__Bacteria;p__Verrucomicrobia;c__Verrucomicrobiae	3.15788e-06	1.03522e-05	1.31354e-06	1.26314e-05	5.00222e-06	2.87774e-05
	k__Bacteria;p__Verrucomicrobia;c__[Methylacidiphilae]	3.83937e-07	3.34527e-06	2.54696e-07	4.41882e-06	5.13177e-07	8.96225e-06
	k__Bacteria;p__Verrucomicrobia;c__[Pedosphaerae]	1.33036e-07	1.1576e-06	1.42147e-07	2.46616e-06	1.23925e-07	2.16426e-06
	k__Bacteria;p__Verrucomicrobia;c__[Spartobacteria]	3.31082e-05	3.85811e-05	2.13811e-05	6.13368e-05	4.48354e-05	9.29876e-05
	k__Bacteria;p__WS1;c__	4.00057e-06	1.07203e-05	6.96062e-06	3.1471e-05	1.04051e-06	1.141e-05
	k__Bacteria;p__WS2;c__SHA-109	1.18083e-07	1.03111e-06	0	0	2.36166e-07	4.12446e-06
	k__Bacteria;p__WS3;c__PRR-12	3.6152e-06	1.27143e-05	4.01742e-06	2.69942e-05	3.21299e-06	2.38632e-05
	k__Bacteria;p__[Caldithrix];c__KSB1	1.24805e-05	2.72028e-05	1.0624e-05	4.76292e-05	1.43369e-05	6.11821e-05
	k__Bacteria;p__[Thermi];c__Deinococci	3.50557e-05	6.13677e-05	4.01195e-05	0.00014836	2.99918e-05	9.71104e-05
	k__Archaea;p__Crenarchaeota;c__MCG;o__	1.29689e-06	6.83857e-06	7.36234e-07	7.43969e-06	1.85754e-06	1.99146e-05
	k__Archaea;p__Crenarchaeota;c__MCG;o__pGrfC26	6.23278e-07	3.78461e-06	3.47154e-07	6.02289e-06	8.99402e-07	9.11554e-06
	k__Archaea;p__Crenarchaeota;c__Thaumarchaeota;o__Cenarchaeales	4.5126e-05	4.53532e-05	6.23536e-05	0.000109559	2.78983e-05	7.18543e-05
	k__Archaea;p__Crenarchaeota;c__Thaumarchaeota;o__Nitrososphaerales	1.33626e-06	7.76857e-06	1.71357e-06	1.43267e-05	9.58961e-07	1.67475e-05
	k__Archaea;p__Crenarchaeota;c__Thermoprotei;o__Thermoproteales	7.49844e-08	6.50465e-07	1.49969e-07	2.60186e-06	0	0
	k__Archaea;p__Crenarchaeota;c__Thermoprotei;o__YNPFFA	1.30293e-07	1.13773e-06	0	0	2.60586e-07	4.55093e-06
	k__Archaea;p__Euryarchaeota;c__Methanobacteria;o__Methanobacteriales	1.34983e-06	1.01521e-05	2.69966e-06	4.06085e-05	0	0
	k__Archaea;p__Euryarchaeota;c__Methanococci;o__Methanococcales	4.62526e-07	3.74272e-06	2.85931e-07	3.80911e-06	6.39121e-07	1.11618e-05
	k__Archaea;p__Euryarchaeota;c__Methanomicrobia;o__Methanosarcinales	1.98365e-07	1.72629e-06	2.03945e-07	3.53831e-06	1.92785e-07	3.36684e-06
	k__Archaea;p__Euryarchaeota;c__Thermoplasmata;o__E2	4.59098e-07	3.64313e-06	9.18196e-07	1.45725e-05	0	0
	k__Archaea;p__Euryarchaeota;c__Thermoplasmata;o__Thermoplasmatales	2.30873e-07	2.00275e-06	4.61746e-07	8.01099e-06	0	0
	k__Archaea;p__[Parvarchaeota];c__[Micrarchaea];o__[Micrarchaeles]	1.42721e-06	5.26047e-06	2.85441e-06	2.10419e-05	0	0
	k__Bacteria;p__;c__;o__	4.83879e-06	1.26138e-05	4.98601e-06	2.4826e-05	4.69158e-06	2.56291e-05
	k__Bacteria;p__AC1;c__;o__	7.19331e-06	1.60894e-05	3.48913e-06	2.16787e-05	1.08975e-05	4.26788e-05
	k__Bacteria;p__Acidobacteria;c__Acidobacteria-6;o__iii1-15	3.51027e-06	2.61298e-05	6.33501e-06	9.45796e-05	6.85528e-07	9.93947e-06
	k__Bacteria;p__Acidobacteria;c__Acidobacteriia;o__Acidobacteriales	1.14182e-06	4.99256e-06	0	0	2.28365e-06	1.99702e-05
	k__Bacteria;p__Acidobacteria;c__BPC102;o__B110	8.53007e-07	5.14274e-06	1.09705e-06	9.93578e-06	6.08969e-07	1.06352e-05
	k__Bacteria;p__Acidobacteria;c__BPC102;o__MVS-40	8.73021e-07	4.96957e-06	1.50432e-06	1.68869e-05	2.41722e-07	2.99134e-06
	k__Bacteria;p__Acidobacteria;c__DA052;o__E29	5.81552e-06	1.55281e-05	7.24656e-06	3.55439e-05	4.38449e-06	2.65686e-05
	k__Bacteria;p__Acidobacteria;c__OS-K;o__	1.19425e-07	1.04283e-06	0	0	2.3885e-07	4.17133e-06
	k__Bacteria;p__Acidobacteria;c__RB25;o__	6.60753e-07	5.75157e-06	6.33717e-07	1.09946e-05	6.87789e-07	1.20117e-05
	k__Bacteria;p__Acidobacteria;c__Solibacteres;o__Solibacterales	8.78284e-07	5.3942e-06	4.94899e-07	8.58618e-06	1.26167e-06	1.29906e-05
	k__Bacteria;p__Acidobacteria;c__[Chloracidobacteria];o__RB41	1.3052e-05	2.38593e-05	1.69939e-05	5.71123e-05	9.10999e-06	3.8325e-05
	k__Bacteria;p__Actinobacteria;c__;o__	1.24725e-06	5.1608e-06	0	0	2.49451e-06	2.06432e-05
	k__Bacteria;p__Actinobacteria;c__Acidimicrobiia;o__Acidimicrobiales	0.000348561	0.000328464	0.00028517	0.000614085	0.000411952	0.000699771
	k__Bacteria;p__Actinobacteria;c__Actinobacteria;o__Actinomycetales	0.20949	0.0614006	0.172626	0.11749	0.246354	0.128112
	k__Bacteria;p__Actinobacteria;c__Actinobacteria;o__Bifidobacteriales	0.000178316	0.000555947	0.000337163	0.00213166	1.94684e-05	9.21279e-05
	k__Bacteria;p__Actinobacteria;c__Actinobacteria;o__WCHB1-81	2.42432e-06	8.31459e-06	3.24843e-06	2.15905e-05	1.60022e-06	1.16678e-05
	k__Bacteria;p__Actinobacteria;c__Coriobacteriia;o__Coriobacteriales	0.000816033	0.00113214	0.0013213	0.00392088	0.000310767	0.000607685
	k__Bacteria;p__Actinobacteria;c__MB-A2-108;o__	1.12739e-07	9.80365e-07	1.42092e-07	2.46521e-06	8.33848e-08	1.45625e-06
	k__Bacteria;p__Actinobacteria;c__MB-A2-108;o__0319-7L14	1.33068e-06	6.80317e-06	1.49056e-06	1.33582e-05	1.1708e-06	1.38545e-05
	k__Bacteria;p__Actinobacteria;c__OPB41;o__	6.43596e-06	1.64484e-05	6.08502e-06	3.38553e-05	6.7869e-06	3.19385e-05
	k__Bacteria;p__Actinobacteria;c__Rubrobacteria;o__Rubrobacterales	1.06423e-06	7.16542e-06	7.55402e-07	1.31057e-05	1.37307e-06	1.55559e-05
	k__Bacteria;p__Actinobacteria;c__Thermoleophilia;o__	9.37173e-07	4.43356e-06	0	0	1.87435e-06	1.77342e-05
	k__Bacteria;p__Actinobacteria;c__Thermoleophilia;o__Gaiellales	1.0389e-05	2.36909e-05	8.13883e-06	4.94529e-05	1.26391e-05	4.53108e-05
	k__Bacteria;p__Actinobacteria;c__Thermoleophilia;o__Solirubrobacterales	9.58715e-05	0.000147672	8.76193e-05	0.00031969	0.000104124	0.000270996
	k__Bacteria;p__Aquificae;c__Aquificae;o__Aquificales	3.19426e-07	2.04631e-06	0	0	6.38853e-07	8.18526e-06
	k__Bacteria;p__Armatimonadetes;c__;o__	1.96469e-06	9.36829e-06	8.14315e-07	8.64799e-06	3.11506e-06	2.88252e-05
	k__Bacteria;p__Armatimonadetes;c__0319-6E2;o__	2.98442e-06	9.52502e-06	2.76227e-06	1.82716e-05	3.20656e-06	1.98285e-05
	k__Bacteria;p__Armatimonadetes;c__Armatimonadia;o__Armatimonadales	3.95151e-06	1.32595e-05	2.60588e-06	1.87796e-05	5.29715e-06	3.42585e-05
	k__Bacteria;p__Armatimonadetes;c__OS-L;o__	8.62564e-07	4.99928e-06	4.37312e-07	7.58708e-06	1.28782e-06	1.241e-05
	k__Bacteria;p__Armatimonadetes;c__SJA-176;o__GAB-B06	4.75862e-07	4.15529e-06	0	0	9.51724e-07	1.66211e-05
	k__Bacteria;p__Armatimonadetes;c__SJA-176;o__RB046	5.25628e-05	9.05689e-05	4.25171e-05	0.000153728	6.26085e-05	0.000208547
	k__Bacteria;p__BRC1;c__NPL-UPA2;o__	3.47508e-07	3.01879e-06	5.46424e-07	9.48011e-06	1.48592e-07	2.59505e-06
	k__Bacteria;p__BRC1;c__PRR-11;o__	4.40955e-07	2.71952e-06	0	0	8.8191e-07	1.08781e-05
	k__Bacteria;p__Bacteroidetes;c__At12OctB3;o__	3.52292e-07	2.73533e-06	0	0	7.04584e-07	1.09413e-05
	k__Bacteria;p__Bacteroidetes;c__BME43;o__	1.19425e-07	1.04283e-06	0	0	2.3885e-07	4.17133e-06
	k__Bacteria;p__Bacteroidetes;c__Bacteroidia;o__Bacteroidales	0.116544	0.0440039	0.159001	0.10855	0.0740875	0.0674658
	k__Bacteria;p__Bacteroidetes;c__Cytophagia;o__Cytophagales	0.000314231	0.000291061	0.000445656	0.00083059	0.000182807	0.000333653
	k__Bacteria;p__Bacteroidetes;c__Flavobacteriia;o__	4.7527e-07	4.14279e-06	2.55166e-07	4.42696e-06	6.95374e-07	1.21442e-05
	k__Bacteria;p__Bacteroidetes;c__Flavobacteriia;o__Flavobacteriales	0.105073	0.0292849	0.0936512	0.0569241	0.116495	0.0602155
	k__Bacteria;p__Bacteroidetes;c__SM1A07;o__	7.10461e-08	6.16302e-07	1.42092e-07	2.46521e-06	0	0
	k__Bacteria;p__Bacteroidetes;c__Sphingobacteriia;o__Sphingobacteriales	5.14811e-05	8.8614e-05	5.5504e-05	0.000197171	4.74583e-05	0.000157285
	k__Bacteria;p__Bacteroidetes;c__[Rhodothermi];o__[Rhodothermales]	3.54869e-07	2.67931e-06	3.49601e-07	6.06535e-06	3.60138e-07	4.65188e-06
	k__Bacteria;p__Bacteroidetes;c__[Saprospirae];o__[Saprospirales]	3.39379e-05	4.2385e-05	3.65689e-05	9.34881e-05	3.13069e-05	7.6052e-05
	k__Bacteria;p__Caldiserica;c__Caldisericia;o__Caldisericales	8.72579e-08	7.56934e-07	1.74516e-07	3.02774e-06	0	0
	k__Bacteria;p__Chlamydiae;c__Chlamydiia;o__Chlamydiales	1.54913e-07	1.34382e-06	3.09826e-07	5.37527e-06	0	0
	k__Bacteria;p__Chlorobi;c__SJA-28;o__	1.89887e-07	1.64721e-06	3.79774e-07	6.58883e-06	0	0
	k__Bacteria;p__Chloroflexi;c__;o__	4.11832e-07	2.16403e-06	8.23663e-07	8.65613e-06	0	0
	k__Bacteria;p__Chloroflexi;c__Anaerolineae;o__	2.71205e-07	2.35261e-06	5.4241e-07	9.41046e-06	0	0
	k__Bacteria;p__Chloroflexi;c__Anaerolineae;o__Anaerolineales	1.37732e-05	7.29586e-05	1.87375e-05	0.00014816	8.80893e-06	0.000143674
	k__Bacteria;p__Chloroflexi;c__Anaerolineae;o__Ardenscatenales	4.0116e-06	1.37941e-05	2.68154e-06	2.12483e-05	5.34166e-06	3.39281e-05
	k__Bacteria;p__Chloroflexi;c__Anaerolineae;o__CFB-26	1.38481e-06	8.00287e-06	1.2211e-06	1.41168e-05	1.54853e-06	1.78947e-05
	k__Bacteria;p__Chloroflexi;c__Anaerolineae;o__Caldilineales	1.61519e-06	7.59803e-06	1.09078e-06	1.2157e-05	2.1396e-06	1.82352e-05
	k__Bacteria;p__Chloroflexi;c__Anaerolineae;o__DRC31	1.43688e-06	6.61503e-06	9.81654e-07	9.93341e-06	1.89211e-06	1.65267e-05
	k__Bacteria;p__Chloroflexi;c__Anaerolineae;o__GCA004	2.22911e-07	1.93368e-06	4.45821e-07	7.73471e-06	0	0
	k__Bacteria;p__Chloroflexi;c__Anaerolineae;o__OPB11	5.65576e-07	3.50992e-06	0	0	1.13115e-06	1.40397e-05
	k__Bacteria;p__Chloroflexi;c__Anaerolineae;o__SBR1031	6.33405e-07	3.93515e-06	0	0	1.26681e-06	1.57406e-05
	k__Bacteria;p__Chloroflexi;c__Anaerolineae;o__WCHB1-50	2.91001e-07	1.83546e-06	0	0	5.82003e-07	7.34184e-06
	k__Bacteria;p__Chloroflexi;c__C0119;o__	1.57872e-07	1.37856e-06	0	0	3.15744e-07	5.51424e-06
	k__Bacteria;p__Chloroflexi;c__Dehalococcoidetes;o__	2.00216e-05	4.97229e-05	1.62267e-05	9.95503e-05	2.38164e-05	9.93411e-05
	k__Bacteria;p__Chloroflexi;c__Dehalococcoidetes;o__Dehalococcoidales	7.56639e-07	6.01254e-06	1.05068e-06	1.82287e-05	4.62595e-07	5.8215e-06
	k__Bacteria;p__Chloroflexi;c__Ellin6529;o__	4.12391e-06	1.16431e-05	3.50144e-06	1.86846e-05	4.74637e-06	2.78877e-05
	k__Bacteria;p__Chloroflexi;c__Ktedonobacteria;o__B12-WMSP1	4.07e-07	3.55162e-06	8.19866e-08	1.42241e-06	7.32014e-07	1.27841e-05
	k__Bacteria;p__Chloroflexi;c__Ktedonobacteria;o__TK10	6.22326e-07	3.60482e-06	3.42961e-07	5.95014e-06	9.01691e-07	8.46912e-06
	k__Bacteria;p__Chloroflexi;c__MVP-21;o__	4.21393e-07	3.65544e-06	8.42785e-07	1.46218e-05	0	0
	k__Bacteria;p__Chloroflexi;c__P2-11E;o__	1.1217e-07	9.73041e-07	2.24341e-07	3.89216e-06	0	0
	k__Bacteria;p__Chloroflexi;c__S085;o__	4.85465e-06	1.34787e-05	7.07288e-06	3.65872e-05	2.63643e-06	1.73277e-05
	k__Bacteria;p__Chloroflexi;c__SAR202;o__	1.44369e-05	2.92954e-05	1.4146e-05	6.13969e-05	1.47279e-05	5.57847e-05
	k__Bacteria;p__Chloroflexi;c__SHA-26;o__	5.14101e-06	1.36772e-05	3.44901e-06	2.10564e-05	6.83301e-06	3.36526e-05
	k__Bacteria;p__Chloroflexi;c__SL56;o__	1.1217e-07	9.73041e-07	2.24341e-07	3.89216e-06	0	0
	k__Bacteria;p__Chloroflexi;c__TK10;o__AKYG885	5.09334e-07	3.15858e-06	8.94696e-07	1.04692e-05	1.23972e-07	2.16508e-06
	k__Bacteria;p__Chloroflexi;c__TK17;o__	3.65791e-06	1.04706e-05	1.97193e-06	1.48299e-05	5.34388e-06	2.70524e-05
	k__Bacteria;p__Chloroflexi;c__Thermomicrobia;o__	2.68661e-07	2.33055e-06	5.37322e-07	9.32218e-06	0	0
	k__Bacteria;p__Chloroflexi;c__Thermomicrobia;o__AKYG1722	1.83591e-07	1.59259e-06	3.67182e-07	6.37036e-06	0	0
	k__Bacteria;p__Chloroflexi;c__Thermomicrobia;o__Ellin6537	1.42795e-07	1.2387e-06	2.85589e-07	4.95479e-06	0	0
	k__Bacteria;p__Chloroflexi;c__[Thermobacula];o__[Thermobaculales]	1.31217e-06	7.29491e-06	2.02355e-06	2.07232e-05	6.00781e-07	8.45641e-06
	k__Bacteria;p__Cyanobacteria;c__;o__	5.98099e-07	2.67273e-06	1.1962e-06	1.06909e-05	0	0
	k__Bacteria;p__Cyanobacteria;c__4C0d-2;o__MLE1-12	4.09933e-08	3.55603e-07	8.19866e-08	1.42241e-06	0	0
	k__Bacteria;p__Cyanobacteria;c__4C0d-2;o__SM1D11	5.79648e-07	3.3038e-06	1.99391e-07	3.45931e-06	9.59905e-07	9.75588e-06
	k__Bacteria;p__Cyanobacteria;c__4C0d-2;o__YS2	4.72501e-07	3.45236e-06	3.21831e-07	5.58356e-06	6.23172e-07	8.22589e-06
	k__Bacteria;p__Cyanobacteria;c__Chloroplast;o__	7.59146e-06	1.63949e-05	6.3166e-06	2.92286e-05	8.86632e-06	3.6351e-05
	k__Bacteria;p__Cyanobacteria;c__Chloroplast;o__Chlorophyta	8.72579e-08	7.56934e-07	1.74516e-07	3.02774e-06	0	0
	k__Bacteria;p__Cyanobacteria;c__Chloroplast;o__Euglenozoa	1.64921e-07	1.43454e-06	1.93921e-07	3.36441e-06	1.35921e-07	2.37376e-06
	k__Bacteria;p__Cyanobacteria;c__Chloroplast;o__Stramenopiles	2.13238e-07	1.53475e-06	4.26476e-07	6.13899e-06	0	0
	k__Bacteria;p__Cyanobacteria;c__Chloroplast;o__Streptophyta	4.93199e-05	0.000203959	2.80342e-05	0.000238811	7.06056e-05	0.000577025
	k__Bacteria;p__Cyanobacteria;c__Chloroplast;o__UA01	2.51724e-07	2.18363e-06	5.03449e-07	8.73451e-06	0	0
	k__Bacteria;p__Cyanobacteria;c__ML635J-21;o__	3.9057e-06	1.15695e-05	4.81041e-06	2.66079e-05	3.00099e-06	1.967e-05
	k__Bacteria;p__Cyanobacteria;c__Nostocophycideae;o__	6.69331e-06	1.73487e-05	5.96633e-06	3.05433e-05	7.42029e-06	3.88516e-05
	k__Bacteria;p__Cyanobacteria;c__Nostocophycideae;o__Nostocales	7.57855e-07	3.47834e-06	9.02145e-07	8.35494e-06	6.13566e-07	5.55841e-06
	k__Bacteria;p__Cyanobacteria;c__Oscillatoriophycideae;o__Chroococcales	5.11439e-06	1.60808e-05	3.82175e-06	2.18016e-05	6.40703e-06	4.25215e-05
	k__Bacteria;p__Cyanobacteria;c__Oscillatoriophycideae;o__Oscillatoriales	1.96824e-05	7.45009e-05	1.40958e-05	6.29451e-05	2.5269e-05	0.000235059
	k__Bacteria;p__Cyanobacteria;c__Synechococcophycideae;o__Pseudanabaenales	7.58791e-07	4.83891e-06	1.11862e-06	1.2388e-05	3.98964e-07	6.96761e-06
	k__Bacteria;p__Cyanobacteria;c__Synechococcophycideae;o__Synechococcales	6.03696e-08	5.23687e-07	1.20739e-07	2.09475e-06	0	0
	k__Bacteria;p__Deferribacteres;c__Deferribacteres;o__Deferribacterales	1.05997e-06	4.8673e-06	5.59404e-07	6.062e-06	1.56053e-06	1.34072e-05
	k__Bacteria;p__Elusimicrobia;c__;o__	6.26878e-06	1.86026e-05	3.40851e-06	2.21017e-05	9.12905e-06	5.23088e-05
	k__Bacteria;p__Elusimicrobia;c__4-29;o__	4.34248e-07	3.15369e-06	8.68496e-07	1.26148e-05	0	0
	k__Bacteria;p__FBP;c__;o__	2.44671e-07	2.13219e-06	1.49969e-07	2.60186e-06	3.39374e-07	5.92691e-06
	k__Bacteria;p__Fibrobacteres;c__Fibrobacteria;o__258ds10	1.03687e-05	2.05449e-05	1.37635e-05	4.56416e-05	6.97395e-06	3.6538e-05
	k__Bacteria;p__Fibrobacteres;c__Fibrobacteria;o__Fibrobacterales	2.65804e-06	1.12484e-05	4.18623e-06	3.49243e-05	1.12986e-06	1.00693e-05
	k__Bacteria;p__Fibrobacteres;c__TG3;o__	5.11337e-08	4.43568e-07	1.02267e-07	1.77427e-06	0	0
	k__Bacteria;p__Firmicutes;c__Bacilli;o__Bacillales	0.00207161	0.0012352	0.00187018	0.00223563	0.00227304	0.00270516
	k__Bacteria;p__Firmicutes;c__Bacilli;o__Gemellales	0.00540313	0.00494216	0.00548512	0.0103603	0.00532114	0.00940835
	k__Bacteria;p__Firmicutes;c__Bacilli;o__Haloplasmatales	6.56604e-08	5.73355e-07	0	0	1.31321e-07	2.29342e-06
	k__Bacteria;p__Firmicutes;c__Bacilli;o__Lactobacillales	0.121902	0.0455754	0.102986	0.0903341	0.140818	0.0919676
	k__Bacteria;p__Firmicutes;c__Bacilli;o__Turicibacterales	5.64388e-05	5.55839e-05	4.16822e-05	0.000100666	7.11954e-05	0.00012167
	k__Bacteria;p__Firmicutes;c__Clostridia;o__	8.78671e-06	1.88532e-05	1.10237e-05	4.39237e-05	6.54975e-06	3.1489e-05
	k__Bacteria;p__Firmicutes;c__Clostridia;o__BSA2B-08	1.55212e-07	1.35533e-06	0	0	3.10423e-07	5.42131e-06
	k__Bacteria;p__Firmicutes;c__Clostridia;o__Clostridiales	0.0870149	0.0287696	0.102669	0.0650223	0.0713612	0.0500563
	k__Bacteria;p__Firmicutes;c__Clostridia;o__Halanaerobiales	1.71871e-06	7.48676e-06	2.87996e-06	2.21668e-05	5.57457e-07	7.78029e-06
	k__Bacteria;p__Firmicutes;c__Clostridia;o__MBA08	2.3092e-05	3.18185e-05	2.88929e-05	7.25606e-05	1.72912e-05	5.47135e-05
	k__Bacteria;p__Firmicutes;c__Clostridia;o__Natranaerobiales	3.25356e-06	1.23636e-05	3.76703e-06	2.55598e-05	2.74009e-06	2.38947e-05
	k__Bacteria;p__Firmicutes;c__Clostridia;o__OPB54	1.72205e-06	8.41137e-06	9.66213e-07	1.3457e-05	2.47788e-06	2.01885e-05
	k__Bacteria;p__Firmicutes;c__Clostridia;o__SHA-98	1.24166e-05	2.48092e-05	1.13733e-05	4.59022e-05	1.346e-05	5.33345e-05
	k__Bacteria;p__Firmicutes;c__Clostridia;o__Thermoanaerobacterales	2.5366e-06	9.38835e-06	3.11898e-06	2.14335e-05	1.95422e-06	1.612e-05
	k__Bacteria;p__Firmicutes;c__Erysipelotrichi;o__Erysipelotrichales	2.18544e-05	5.42618e-05	3.41232e-05	0.00017075	9.58554e-06	4.62968e-05
	k__Bacteria;p__Fusobacteria;c__Fusobacteriia;o__Fusobacteriales	0.145202	0.0451824	0.172661	0.0960017	0.117744	0.0847279
	k__Bacteria;p__GN02;c__3BR-5F;o__	1.07506e-06	6.39757e-06	1.10094e-06	1.34872e-05	1.04919e-06	1.21031e-05
	k__Bacteria;p__GN02;c__BB34;o__	8.72579e-08	7.56934e-07	1.74516e-07	3.02774e-06	0	0
	k__Bacteria;p__GN02;c__BD1-5;o__	0.00110615	0.00129168	0.000860642	0.00181194	0.00135166	0.00335479
	k__Bacteria;p__GN04;c__GN15;o__	6.5856e-07	4.23179e-06	9.73945e-07	1.09339e-05	3.43174e-07	5.99328e-06
	k__Bacteria;p__GN04;c__MSB-5A5;o__	2.06374e-06	8.25173e-06	2.53091e-06	1.8038e-05	1.59657e-06	1.49689e-05
	k__Bacteria;p__Gemmatimonadetes;c__;o__	2.50602e-07	1.71949e-06	5.01204e-07	6.87797e-06	0	0
	k__Bacteria;p__Gemmatimonadetes;c__Gemm-1;o__	5.12454e-06	1.33573e-05	3.94663e-06	2.37157e-05	6.30244e-06	2.97134e-05
	k__Bacteria;p__Gemmatimonadetes;c__Gemm-2;o__	7.31709e-07	4.21602e-06	1.04645e-06	1.13797e-05	4.16972e-07	5.48438e-06
	k__Bacteria;p__Gemmatimonadetes;c__Gemm-3;o__	5.22508e-06	1.57629e-05	6.82615e-06	3.91709e-05	3.62401e-06	2.38808e-05
	k__Bacteria;p__Gemmatimonadetes;c__Gemm-4;o__	2.03246e-07	1.76309e-06	4.06492e-07	7.05237e-06	0	0
	k__Bacteria;p__Gemmatimonadetes;c__Gemm-5;o__	2.52643e-07	2.1916e-06	5.05287e-07	8.76639e-06	0	0
	k__Bacteria;p__Gemmatimonadetes;c__Gemmatimonadetes;o__	6.76282e-07	4.71212e-06	6.96537e-07	1.07518e-05	6.56026e-07	8.09668e-06
	k__Bacteria;p__Gemmatimonadetes;c__Gemmatimonadetes;o__Ellin5290	1.90601e-06	7.03405e-06	1.29873e-06	1.01856e-05	2.51329e-06	1.79506e-05
	k__Bacteria;p__Gemmatimonadetes;c__Gemmatimonadetes;o__Gemmatimonadales	2.59265e-05	3.91583e-05	1.85998e-05	6.93788e-05	3.32532e-05	8.72543e-05
	k__Bacteria;p__Gemmatimonadetes;c__Gemmatimonadetes;o__KD8-87	6.64279e-07	4.71399e-06	9.16299e-07	1.16562e-05	4.12258e-07	7.19978e-06
	k__Bacteria;p__Gemmatimonadetes;c__Gemmatimonadetes;o__N1423WL	1.12365e-06	7.0881e-06	1.63979e-06	1.77428e-05	6.07502e-07	1.06096e-05
	k__Bacteria;p__Gemmatimonadetes;c__JL-ETNP-Z39;o__	6.87291e-07	3.01113e-06	1.25061e-06	9.87944e-06	1.23972e-07	2.16508e-06
	k__Bacteria;p__Hyd24-12;c__WM88;o__	1.58429e-07	1.37432e-06	3.16858e-07	5.49729e-06	0	0
	k__Bacteria;p__KSB3;c__;o__	1.50943e-07	1.30938e-06	3.01886e-07	5.23753e-06	0	0
	k__Bacteria;p__NC10;c__wb1-A12;o__	3.14659e-06	1.04235e-05	2.01086e-06	1.47177e-05	4.28231e-06	2.69763e-05
	k__Bacteria;p__Nitrospirae;c__Nitrospira;o__Nitrospirales	4.77018e-06	1.20305e-05	4.90621e-06	2.46263e-05	4.63416e-06	2.34959e-05
	k__Bacteria;p__OD1;c__;o__	3.57838e-07	2.48593e-06	2.19697e-07	3.8116e-06	4.95979e-07	6.13212e-06
	k__Bacteria;p__OD1;c__ABY1;o__	1.58683e-07	9.76582e-07	3.17366e-07	3.90633e-06	0	0
	k__Bacteria;p__OP1;c__MSBL6;o__	2.95644e-07	2.5816e-06	0	0	5.91287e-07	1.03264e-05
	k__Bacteria;p__OP11;c__WCHB1-64;o__	1.40871e-07	1.22649e-06	1.25643e-07	2.17983e-06	1.56098e-07	2.72614e-06
	k__Bacteria;p__OP9;c__JS1;o__SB-45	6.63527e-07	5.25818e-06	9.90365e-07	1.51527e-05	3.3669e-07	5.88004e-06
	k__Bacteria;p__OP9;c__OPB46;o__OPB72	8.52595e-07	5.38278e-06	8.19866e-08	1.42241e-06	1.6232e-06	2.01087e-05
	k__Bacteria;p__PAUC34f;c__;o__	3.59269e-07	3.13718e-06	0	0	7.18538e-07	1.25487e-05
	k__Bacteria;p__Planctomycetes;c__;o__	1.46031e-07	8.94573e-07	2.92061e-07	3.57829e-06	0	0
	k__Bacteria;p__Planctomycetes;c__BD7-11;o__	2.45041e-07	2.12565e-06	4.90081e-07	8.50259e-06	0	0
	k__Bacteria;p__Planctomycetes;c__ODP123;o__	3.55163e-05	4.34406e-05	3.98566e-05	9.55825e-05	3.1176e-05	7.81797e-05
	k__Bacteria;p__Planctomycetes;c__Phycisphaerae;o__AKAU3564	7.04018e-08	6.10712e-07	1.40804e-07	2.44285e-06	0	0
	k__Bacteria;p__Planctomycetes;c__Phycisphaerae;o__CCM11a	7.50447e-06	1.61455e-05	5.38543e-06	2.75236e-05	9.6235e-06	3.70582e-05
	k__Bacteria;p__Planctomycetes;c__Phycisphaerae;o__MSBL9	2.17663e-05	2.89156e-05	1.56048e-05	4.90816e-05	2.79278e-05	6.65806e-05
	k__Bacteria;p__Planctomycetes;c__Phycisphaerae;o__Phycisphaerales	9.67564e-08	8.44889e-07	0	0	1.93513e-07	3.37956e-06
	k__Bacteria;p__Planctomycetes;c__Phycisphaerae;o__Pla1	5.01154e-07	3.70899e-06	4.92405e-07	8.54291e-06	5.09902e-07	6.29306e-06
	k__Bacteria;p__Planctomycetes;c__Phycisphaerae;o__S-70	6.8958e-08	5.98188e-07	1.37916e-07	2.39275e-06	0	0
	k__Bacteria;p__Planctomycetes;c__Planctomycetia;o__Gemmatales	1.43238e-07	1.24254e-06	2.86476e-07	4.97017e-06	0	0
	k__Bacteria;p__Planctomycetes;c__[Brocadiae];o__Brocadiales	3.55303e-06	1.15539e-05	3.09176e-06	2.0997e-05	4.0143e-06	2.52184e-05
	k__Bacteria;p__Proteobacteria;c__;o__	1.23389e-05	2.18523e-05	1.38583e-05	4.71282e-05	1.08194e-05	4.0281e-05
	k__Bacteria;p__Proteobacteria;c__Alphaproteobacteria;o__	1.91108e-06	1.09368e-05	2.56909e-06	3.12888e-05	1.25308e-06	1.24585e-05
	k__Bacteria;p__Proteobacteria;c__Alphaproteobacteria;o__BD7-3	7.10461e-08	6.16302e-07	1.42092e-07	2.46521e-06	0	0
	k__Bacteria;p__Proteobacteria;c__Alphaproteobacteria;o__Caulobacterales	1.54733e-05	0.000104179	2.95355e-05	0.000403188	1.41102e-06	1.35266e-05
	k__Bacteria;p__Proteobacteria;c__Alphaproteobacteria;o__Ellin329	1.2873e-07	1.11669e-06	2.5746e-07	4.46676e-06	0	0
	k__Bacteria;p__Proteobacteria;c__Alphaproteobacteria;o__Kiloniellales	8.63986e-07	4.23363e-06	1.22653e-06	1.18234e-05	5.01444e-07	5.11115e-06
	k__Bacteria;p__Proteobacteria;c__Alphaproteobacteria;o__Kordiimonadales	2.3168e-06	9.01515e-06	1.58872e-06	1.51876e-05	3.04488e-06	2.0873e-05
	k__Bacteria;p__Proteobacteria;c__Alphaproteobacteria;o__RF32	1.89376e-06	9.3902e-06	2.8477e-06	2.59524e-05	9.39828e-07	1.16084e-05
	k__Bacteria;p__Proteobacteria;c__Alphaproteobacteria;o__Rhizobiales	5.57512e-05	7.75556e-05	5.67714e-05	0.000198121	5.4731e-05	0.000112101
	k__Bacteria;p__Proteobacteria;c__Alphaproteobacteria;o__Rhodobacterales	1.54628e-05	2.60708e-05	1.36171e-05	4.9841e-05	1.73086e-05	5.44422e-05
	k__Bacteria;p__Proteobacteria;c__Alphaproteobacteria;o__Rhodospirillales	7.58762e-06	1.65006e-05	6.12953e-06	3.0622e-05	9.04572e-06	3.53805e-05
	k__Bacteria;p__Proteobacteria;c__Alphaproteobacteria;o__Rickettsiales	7.787e-06	2.3282e-05	1.03358e-05	6.8402e-05	5.23815e-06	2.47261e-05
	k__Bacteria;p__Proteobacteria;c__Alphaproteobacteria;o__Sphingomonadales	5.4858e-05	0.000203868	6.16336e-05	0.000445643	4.80824e-05	0.00036983
	k__Bacteria;p__Proteobacteria;c__Betaproteobacteria;o__	8.46596e-06	2.02576e-05	7.95011e-06	3.83628e-05	8.98181e-06	4.26675e-05
	k__Bacteria;p__Proteobacteria;c__Betaproteobacteria;o__A21b	1.8814e-05	3.23153e-05	1.36624e-05	4.42678e-05	2.39656e-05	8.49933e-05
	k__Bacteria;p__Proteobacteria;c__Betaproteobacteria;o__Burkholderiales	0.0253611	0.0185163	0.0214329	0.0340324	0.0292893	0.0400326
	k__Bacteria;p__Proteobacteria;c__Betaproteobacteria;o__EC94	1.13199e-06	6.75971e-06	1.34406e-06	1.49327e-05	9.19919e-07	1.21061e-05
	k__Bacteria;p__Proteobacteria;c__Betaproteobacteria;o__Ellin6067	6.8522e-06	1.59777e-05	4.95917e-06	2.88341e-05	8.74522e-06	3.50766e-05
	k__Bacteria;p__Proteobacteria;c__Betaproteobacteria;o__Gallionellales	9.83051e-07	8.17032e-06	1.67876e-06	2.91253e-05	2.87346e-07	3.55593e-06
	k__Bacteria;p__Proteobacteria;c__Betaproteobacteria;o__Hydrogenophilales	3.46238e-07	3.01838e-06	1.74516e-07	3.02774e-06	5.1796e-07	9.04579e-06
	k__Bacteria;p__Proteobacteria;c__Betaproteobacteria;o__IS-44	7.42877e-07	4.15277e-06	1.05595e-06	1.1788e-05	4.29808e-07	4.82312e-06
	k__Bacteria;p__Proteobacteria;c__Betaproteobacteria;o__MND1	6.28214e-05	5.89448e-05	4.8543e-05	0.00010507	7.70998e-05	0.000130709
	k__Bacteria;p__Proteobacteria;c__Betaproteobacteria;o__Methylophilales	9.05439e-06	2.5225e-05	6.14778e-06	2.95545e-05	1.1961e-05	7.13456e-05
	k__Bacteria;p__Proteobacteria;c__Betaproteobacteria;o__Neisseriales	0.0738771	0.0335522	0.0592562	0.0642973	0.0884979	0.0699115
	k__Bacteria;p__Proteobacteria;c__Betaproteobacteria;o__Nitrosomonadales	1.94695e-06	6.99844e-06	3.43627e-07	4.2683e-06	3.55027e-06	2.37255e-05
	k__Bacteria;p__Proteobacteria;c__Betaproteobacteria;o__Procabacteriales	1.05988e-06	6.00136e-06	8.65888e-07	1.06238e-05	1.25388e-06	1.33816e-05
	k__Bacteria;p__Proteobacteria;c__Betaproteobacteria;o__Rhodocyclales	0.000176126	0.00025317	0.000213397	0.000580899	0.000138856	0.000431782
	k__Bacteria;p__Proteobacteria;c__Betaproteobacteria;o__SBla14	2.73863e-07	2.39141e-06	0	0	5.47726e-07	9.56563e-06
	k__Bacteria;p__Proteobacteria;c__Betaproteobacteria;o__SC-I-84	1.28614e-06	6.0401e-06	1.4285e-07	2.47835e-06	2.42943e-06	2.1682e-05
	k__Bacteria;p__Proteobacteria;c__Betaproteobacteria;o__Thiobacterales	1.01364e-06	7.1378e-06	6.93004e-07	1.20232e-05	1.33427e-06	1.6528e-05
	k__Bacteria;p__Proteobacteria;c__Deltaproteobacteria;o__	1.67711e-05	2.9948e-05	1.70768e-05	6.24914e-05	1.64654e-05	5.73004e-05
	k__Bacteria;p__Proteobacteria;c__Deltaproteobacteria;o__AF420338	6.1606e-07	3.67518e-06	1.01749e-06	1.19892e-05	2.14632e-07	2.71157e-06
	k__Bacteria;p__Proteobacteria;c__Deltaproteobacteria;o__BPC076	6.69425e-07	4.09787e-06	2.56902e-07	4.45709e-06	1.08195e-06	1.19344e-05
	k__Bacteria;p__Proteobacteria;c__Deltaproteobacteria;o__Bdellovibrionales	6.18201e-06	1.54809e-05	7.45993e-06	3.45387e-05	4.90408e-06	2.7385e-05
	k__Bacteria;p__Proteobacteria;c__Deltaproteobacteria;o__Desulfarculales	2.97549e-06	1.50899e-05	2.45336e-06	3.22258e-05	3.49761e-06	2.8134e-05
	k__Bacteria;p__Proteobacteria;c__Deltaproteobacteria;o__Desulfobacterales	4.16612e-05	7.01698e-05	4.76678e-05	0.000181144	3.56545e-05	9.95354e-05
	k__Bacteria;p__Proteobacteria;c__Deltaproteobacteria;o__Desulfovibrionales	1.65793e-06	8.89287e-06	1.78987e-06	1.6735e-05	1.526e-06	1.88364e-05
	k__Bacteria;p__Proteobacteria;c__Deltaproteobacteria;o__Desulfurellales	8.2219e-07	4.40362e-06	1.4049e-06	1.4528e-05	2.39483e-07	3.08648e-06
	k__Bacteria;p__Proteobacteria;c__Deltaproteobacteria;o__Desulfuromonadales	1.90642e-06	7.33872e-06	1.24285e-06	1.07684e-05	2.56998e-06	1.85865e-05
	k__Bacteria;p__Proteobacteria;c__Deltaproteobacteria;o__GMD14H09	4.49396e-06	1.28608e-05	1.71245e-06	1.71962e-05	7.27548e-06	3.4247e-05
	k__Bacteria;p__Proteobacteria;c__Deltaproteobacteria;o__Myxococcales	0.000348973	0.000231411	0.000255772	0.000381082	0.000442175	0.000544561
	k__Bacteria;p__Proteobacteria;c__Deltaproteobacteria;o__NB1-j	2.57591e-06	9.6446e-06	2.65226e-06	1.80499e-05	2.49957e-06	2.05284e-05
	k__Bacteria;p__Proteobacteria;c__Deltaproteobacteria;o__PB19	3.56643e-06	1.14845e-05	2.1073e-06	1.81807e-05	5.02556e-06	2.77574e-05
	k__Bacteria;p__Proteobacteria;c__Deltaproteobacteria;o__Spirobacillales	3.43827e-07	2.99662e-06	1.99391e-07	3.45931e-06	4.88263e-07	8.52715e-06
	k__Bacteria;p__Proteobacteria;c__Deltaproteobacteria;o__Syntrophobacterales	9.52426e-06	2.07165e-05	9.19698e-06	4.63724e-05	9.85154e-06	3.64936e-05
	k__Bacteria;p__Proteobacteria;c__Deltaproteobacteria;o__[Entotheonellales]	1.70609e-06	6.861e-06	2.00017e-06	1.56268e-05	1.412e-06	1.18172e-05
	k__Bacteria;p__Proteobacteria;c__Epsilonproteobacteria;o__	2.13151e-07	1.86126e-06	0	0	4.26302e-07	7.44504e-06
	k__Bacteria;p__Proteobacteria;c__Epsilonproteobacteria;o__Campylobacterales	0.0083294	0.00466575	0.00962029	0.00972471	0.00703852	0.0089383
	k__Bacteria;p__Proteobacteria;c__Epsilonproteobacteria;o__Nautiliales	1.64578e-06	9.85206e-06	1.69082e-06	2.14846e-05	1.60074e-06	1.79237e-05
	k__Bacteria;p__Proteobacteria;c__Gammaproteobacteria;o__	1.19387e-06	6.25883e-06	1.39623e-06	1.4778e-05	9.91517e-07	1.02574e-05
	k__Bacteria;p__Proteobacteria;c__Gammaproteobacteria;o__Acidithiobacillales	4.21283e-06	1.27817e-05	3.11498e-06	2.23846e-05	5.31069e-06	2.8742e-05
	k__Bacteria;p__Proteobacteria;c__Gammaproteobacteria;o__Aeromonadales	7.88692e-06	1.67876e-05	7.45269e-06	3.28385e-05	8.32115e-06	3.43119e-05
	k__Bacteria;p__Proteobacteria;c__Gammaproteobacteria;o__Alteromonadales	8.56266e-06	2.01851e-05	9.09521e-06	4.47403e-05	8.0301e-06	3.60002e-05
	k__Bacteria;p__Proteobacteria;c__Gammaproteobacteria;o__Cardiobacteriales	0.00235359	0.00195264	0.00211207	0.00394121	0.00259512	0.00386933
	k__Bacteria;p__Proteobacteria;c__Gammaproteobacteria;o__Chromatiales	8.21013e-06	1.80263e-05	5.95306e-06	2.91666e-05	1.04672e-05	4.29386e-05
	k__Bacteria;p__Proteobacteria;c__Gammaproteobacteria;o__Enterobacteriales	0.000146169	0.000361315	0.000197579	0.00124686	9.47597e-05	0.000198399
	k__Bacteria;p__Proteobacteria;c__Gammaproteobacteria;o__HOC36	4.21393e-07	3.65544e-06	8.42785e-07	1.46218e-05	0	0
	k__Bacteria;p__Proteobacteria;c__Gammaproteobacteria;o__HTCC2188	6.92706e-07	4.79849e-06	1.67622e-07	2.90813e-06	1.21779e-06	1.62858e-05
	k__Bacteria;p__Proteobacteria;c__Gammaproteobacteria;o__Legionellales	2.01246e-05	3.3976e-05	2.12699e-05	7.18132e-05	1.89793e-05	6.40909e-05
	k__Bacteria;p__Proteobacteria;c__Gammaproteobacteria;o__Methylococcales	1.03711e-06	6.44699e-06	1.10672e-06	1.38512e-05	9.67499e-07	1.19368e-05
	k__Bacteria;p__Proteobacteria;c__Gammaproteobacteria;o__Oceanospirillales	1.65673e-05	2.56299e-05	1.39914e-05	4.64883e-05	1.91433e-05	5.60314e-05
	k__Bacteria;p__Proteobacteria;c__Gammaproteobacteria;o__Pasteurellales	0.0717106	0.0354759	0.0573506	0.0601872	0.0860706	0.0817164
	k__Bacteria;p__Proteobacteria;c__Gammaproteobacteria;o__Pseudomonadales	0.000347085	0.00193892	0.00032007	0.00361687	0.000374099	0.0041388
	k__Bacteria;p__Proteobacteria;c__Gammaproteobacteria;o__Thiohalorhabdales	1.42887e-07	1.24771e-06	0	0	2.85774e-07	4.99083e-06
	k__Bacteria;p__Proteobacteria;c__Gammaproteobacteria;o__Thiotrichales	2.04966e-06	8.06954e-06	1.10479e-06	1.10735e-05	2.99453e-06	2.12046e-05
	k__Bacteria;p__Proteobacteria;c__Gammaproteobacteria;o__Vibrionales	5.68645e-06	1.41326e-05	3.92397e-06	2.32651e-05	7.44893e-06	3.32652e-05
	k__Bacteria;p__Proteobacteria;c__Gammaproteobacteria;o__Xanthomonadales	3.44592e-05	7.33856e-05	4.77741e-05	0.000197621	2.11443e-05	9.59219e-05
	k__Bacteria;p__Proteobacteria;c__Gammaproteobacteria;o__[Marinicellales]	4.44873e-06	1.12104e-05	5.2499e-06	2.47106e-05	3.64756e-06	2.01311e-05
	k__Bacteria;p__SBR1093;c__;o__	1.3385e-06	5.83992e-06	2.41436e-06	1.87728e-05	2.62642e-07	4.58684e-06
	k__Bacteria;p__SC4;c__;o__	1.68454e-07	1.46129e-06	3.36909e-07	5.84515e-06	0	0
	k__Bacteria;p__SR1;c__;o__	6.26452e-05	0.000110619	7.22458e-05	0.000265389	5.30445e-05	0.000177086
	k__Bacteria;p__Spirochaetes;c__GN05;o__SBYZ_6080	1.11164e-06	7.20857e-06	1.8533e-06	2.2373e-05	3.69972e-07	6.46128e-06
	k__Bacteria;p__Spirochaetes;c__MVP-15;o__	4.21343e-07	2.93846e-06	2.46678e-07	4.2797e-06	5.96009e-07	7.47416e-06
	k__Bacteria;p__Spirochaetes;c__Spirochaetes;o__	1.12461e-07	9.82024e-07	0	0	2.24922e-07	3.92809e-06
	k__Bacteria;p__Spirochaetes;c__Spirochaetes;o__M2PT2-76	1.57611e-06	7.85919e-06	1.80358e-06	1.77728e-05	1.34863e-06	1.36639e-05
	k__Bacteria;p__Spirochaetes;c__Spirochaetes;o__Sphaerochaetales	2.7669e-06	9.96192e-06	5.28511e-06	3.55045e-05	2.48687e-07	4.34313e-06
	k__Bacteria;p__Spirochaetes;c__Spirochaetes;o__Spirochaetales	0.0177944	0.0154793	0.0292524	0.0463966	0.00633635	0.0155206
	k__Bacteria;p__Spirochaetes;c__[Brachyspirae];o__[Brachyspirales]	2.16742e-06	7.34644e-06	4.33483e-06	2.93857e-05	0	0
	k__Bacteria;p__Spirochaetes;c__[Brevinematae];o__[Brevinematales]	1.89003e-07	1.26243e-06	0	0	3.78005e-07	5.04974e-06
	k__Bacteria;p__Spirochaetes;c__[Leptospirae];o__[Leptospirales]	4.18446e-06	1.40008e-05	7.17977e-06	4.10656e-05	1.18916e-06	1.49376e-05
	k__Bacteria;p__Synergistetes;c__Synergistia;o__Synergistales	0.00196193	0.00272853	0.00348013	0.00937917	0.000443733	0.00153494
	k__Bacteria;p__TM6;c__SJA-4;o__	5.91668e-07	4.22395e-06	9.42857e-07	1.2696e-05	2.40479e-07	4.19978e-06
	k__Bacteria;p__TM7;c__;o__	1.26532e-07	1.10489e-06	0	0	2.53063e-07	4.41956e-06
	k__Bacteria;p__TM7;c__TM7-3;o__	0.000296425	0.000334457	0.0003448	0.000828458	0.00024805	0.000509368
	k__Bacteria;p__TM7;c__TM7-3;o__Blgi18	1.57872e-07	1.37856e-06	0	0	3.15744e-07	5.51424e-06
	k__Bacteria;p__TM7;c__TM7-3;o__CW040	2.9734e-05	6.13617e-05	3.57745e-05	0.000157448	2.36936e-05	8.79989e-05
	k__Bacteria;p__TM7;c__TM7-3;o__I025	1.43076e-05	7.78939e-05	2.36328e-05	0.000271891	4.98248e-06	3.96842e-05
	k__Bacteria;p__Tenericutes;c__;o__	2.33666e-07	2.02697e-06	4.67331e-07	8.1079e-06	0	0
	k__Bacteria;p__Tenericutes;c__Mollicutes;o__	3.25624e-07	2.10925e-06	0	0	6.51249e-07	8.43701e-06
	k__Bacteria;p__Tenericutes;c__Mollicutes;o__Acholeplasmatales	1.91663e-05	8.95576e-05	3.13225e-05	0.000269524	7.01007e-06	8.87063e-05
	k__Bacteria;p__Tenericutes;c__Mollicutes;o__Mycoplasmatales	0.000155738	0.000226373	0.000267513	0.0007338	4.39635e-05	0.000171691
	k__Bacteria;p__Tenericutes;c__Mollicutes;o__RF39	0.00010907	0.000189679	0.000108911	0.000303165	0.000109228	0.000455553
	k__Bacteria;p__Tenericutes;c__RF3;o__ML615J-28	2.39312e-06	1.42026e-05	1.58211e-06	1.61017e-05	3.20412e-06	4.07087e-05
	k__Bacteria;p__Thermotogae;c__Thermotogae;o__Thermotogales	6.33376e-06	2.25615e-05	1.02017e-05	7.03743e-05	2.46582e-06	1.98715e-05
	k__Bacteria;p__Verrucomicrobia;c__Verruco-5;o__LD1-PB3	2.32358e-07	2.01563e-06	4.64717e-07	8.06253e-06	0	0
	k__Bacteria;p__Verrucomicrobia;c__Verruco-5;o__WCHB1-41	6.43448e-07	3.40127e-06	1.00878e-06	1.01751e-05	2.78118e-07	3.43001e-06
	k__Bacteria;p__Verrucomicrobia;c__Verrucomicrobiae;o__Verrucomicrobiales	3.15788e-06	1.03522e-05	1.31354e-06	1.26314e-05	5.00222e-06	2.87774e-05
	k__Bacteria;p__Verrucomicrobia;c__[Methylacidiphilae];o__Methylacidiphilales	3.83937e-07	3.34527e-06	2.54696e-07	4.41882e-06	5.13177e-07	8.96225e-06
	k__Bacteria;p__Verrucomicrobia;c__[Pedosphaerae];o__[Pedosphaerales]	1.33036e-07	1.1576e-06	1.42147e-07	2.46616e-06	1.23925e-07	2.16426e-06
	k__Bacteria;p__Verrucomicrobia;c__[Spartobacteria];o__[Chthoniobacterales]	3.31082e-05	3.85811e-05	2.13811e-05	6.13368e-05	4.48354e-05	9.29876e-05
	k__Bacteria;p__WS1;c__;o__	4.00057e-06	1.07203e-05	6.96062e-06	3.1471e-05	1.04051e-06	1.141e-05
	k__Bacteria;p__WS2;c__SHA-109;o__	1.18083e-07	1.03111e-06	0	0	2.36166e-07	4.12446e-06
	k__Bacteria;p__WS3;c__PRR-12;o__	7.49109e-07	5.04172e-06	1.12131e-06	1.47171e-05	3.76903e-07	5.44982e-06
	k__Bacteria;p__WS3;c__PRR-12;o__PBS-III-9	3.54488e-07	3.07507e-06	7.08975e-07	1.23003e-05	0	0
	k__Bacteria;p__WS3;c__PRR-12;o__Sediment-1	2.51161e-06	1.06136e-05	2.18713e-06	1.92464e-05	2.83608e-06	2.32078e-05
	k__Bacteria;p__[Caldithrix];c__KSB1;o__GW-22	1.24805e-05	2.72028e-05	1.0624e-05	4.76292e-05	1.43369e-05	6.11821e-05
	k__Bacteria;p__[Thermi];c__Deinococci;o__Deinococcales	5.88225e-06	3.40017e-05	1.05237e-05	0.000114338	1.24075e-06	2.16688e-05
	k__Bacteria;p__[Thermi];c__Deinococci;o__Thermales	2.91734e-05	4.82069e-05	2.95958e-05	9.77884e-05	2.87511e-05	9.50393e-05
	k__Archaea;p__Crenarchaeota;c__MCG;o__;f__	1.29689e-06	6.83857e-06	7.36234e-07	7.43969e-06	1.85754e-06	1.99146e-05
	k__Archaea;p__Crenarchaeota;c__MCG;o__pGrfC26;f__	6.23278e-07	3.78461e-06	3.47154e-07	6.02289e-06	8.99402e-07	9.11554e-06
	k__Archaea;p__Crenarchaeota;c__Thaumarchaeota;o__Cenarchaeales;f__Cenarchaeaceae	4.5126e-05	4.53532e-05	6.23536e-05	0.000109559	2.78983e-05	7.18543e-05
	k__Archaea;p__Crenarchaeota;c__Thaumarchaeota;o__Nitrososphaerales;f__Nitrososphaeraceae	1.33626e-06	7.76857e-06	1.71357e-06	1.43267e-05	9.58961e-07	1.67475e-05
	k__Archaea;p__Crenarchaeota;c__Thermoprotei;o__Thermoproteales;f__Thermoproteaceae	7.49844e-08	6.50465e-07	1.49969e-07	2.60186e-06	0	0
	k__Archaea;p__Crenarchaeota;c__Thermoprotei;o__YNPFFA;f__SK322	1.30293e-07	1.13773e-06	0	0	2.60586e-07	4.55093e-06
	k__Archaea;p__Euryarchaeota;c__Methanobacteria;o__Methanobacteriales;f__Methanobacteriaceae	1.34983e-06	1.01521e-05	2.69966e-06	4.06085e-05	0	0
	k__Archaea;p__Euryarchaeota;c__Methanococci;o__Methanococcales;f__	4.62526e-07	3.74272e-06	2.85931e-07	3.80911e-06	6.39121e-07	1.11618e-05
	k__Archaea;p__Euryarchaeota;c__Methanomicrobia;o__Methanosarcinales;f__Methanosaetaceae	1.98365e-07	1.72629e-06	2.03945e-07	3.53831e-06	1.92785e-07	3.36684e-06
	k__Archaea;p__Euryarchaeota;c__Thermoplasmata;o__E2;f__	4.09933e-08	3.55603e-07	8.19866e-08	1.42241e-06	0	0
	k__Archaea;p__Euryarchaeota;c__Thermoplasmata;o__E2;f__Marine group II	4.18105e-07	3.62692e-06	8.36209e-07	1.45077e-05	0	0
	k__Archaea;p__Euryarchaeota;c__Thermoplasmata;o__Thermoplasmatales;f__A10	2.30873e-07	2.00275e-06	4.61746e-07	8.01099e-06	0	0
	k__Archaea;p__[Parvarchaeota];c__[Micrarchaea];o__[Micrarchaeles];f__	1.42721e-06	5.26047e-06	2.85441e-06	2.10419e-05	0	0
	k__Bacteria;p__;c__;o__;f__	4.83879e-06	1.26138e-05	4.98601e-06	2.4826e-05	4.69158e-06	2.56291e-05
	k__Bacteria;p__AC1;c__;o__;f__	7.19331e-06	1.60894e-05	3.48913e-06	2.16787e-05	1.08975e-05	4.26788e-05
	k__Bacteria;p__Acidobacteria;c__Acidobacteria-6;o__iii1-15;f__	3.51027e-06	2.61298e-05	6.33501e-06	9.45796e-05	6.85528e-07	9.93947e-06
	k__Bacteria;p__Acidobacteria;c__Acidobacteriia;o__Acidobacteriales;f__Acidobacteriaceae	3.07281e-07	2.68322e-06	0	0	6.14562e-07	1.07329e-05
	k__Bacteria;p__Acidobacteria;c__Acidobacteriia;o__Acidobacteriales;f__Koribacteraceae	8.34543e-07	4.22547e-06	0	0	1.66909e-06	1.69019e-05
	k__Bacteria;p__Acidobacteria;c__BPC102;o__B110;f__	8.53007e-07	5.14274e-06	1.09705e-06	9.93578e-06	6.08969e-07	1.06352e-05
	k__Bacteria;p__Acidobacteria;c__BPC102;o__MVS-40;f__	8.73021e-07	4.96957e-06	1.50432e-06	1.68869e-05	2.41722e-07	2.99134e-06
	k__Bacteria;p__Acidobacteria;c__DA052;o__E29;f__	5.81552e-06	1.55281e-05	7.24656e-06	3.55439e-05	4.38449e-06	2.65686e-05
	k__Bacteria;p__Acidobacteria;c__OS-K;o__;f__	1.19425e-07	1.04283e-06	0	0	2.3885e-07	4.17133e-06
	k__Bacteria;p__Acidobacteria;c__RB25;o__;f__	6.60753e-07	5.75157e-06	6.33717e-07	1.09946e-05	6.87789e-07	1.20117e-05
	k__Bacteria;p__Acidobacteria;c__Solibacteres;o__Solibacterales;f__	6.53192e-07	4.74072e-06	4.94899e-07	8.58618e-06	8.11484e-07	1.03767e-05
	k__Bacteria;p__Acidobacteria;c__Solibacteres;o__Solibacterales;f__Solibacteraceae	2.25092e-07	1.96553e-06	0	0	4.50184e-07	7.86212e-06
	k__Bacteria;p__Acidobacteria;c__[Chloracidobacteria];o__RB41;f__	1.29273e-05	2.38471e-05	1.68917e-05	5.71151e-05	8.963e-06	3.82735e-05
	k__Bacteria;p__Acidobacteria;c__[Chloracidobacteria];o__RB41;f__Ellin6075	1.24627e-07	1.08532e-06	1.02267e-07	1.77427e-06	1.46987e-07	2.56701e-06
	k__Bacteria;p__Actinobacteria;c__;o__;f__	1.24725e-06	5.1608e-06	0	0	2.49451e-06	2.06432e-05
	k__Bacteria;p__Actinobacteria;c__Acidimicrobiia;o__Acidimicrobiales;f__	0.00015647	0.000139258	0.000128987	0.000244626	0.000183954	0.000312408
	k__Bacteria;p__Actinobacteria;c__Acidimicrobiia;o__Acidimicrobiales;f__AKIW874	4.38824e-05	7.93935e-05	3.47019e-05	0.000165035	5.30628e-05	0.000152539
	k__Bacteria;p__Actinobacteria;c__Acidimicrobiia;o__Acidimicrobiales;f__Acidimicrobiaceae	1.97201e-06	8.0787e-06	2.08273e-06	1.77809e-05	1.86129e-06	1.45339e-05
	k__Bacteria;p__Actinobacteria;c__Acidimicrobiia;o__Acidimicrobiales;f__C111	2.31252e-06	9.44489e-06	2.89316e-06	2.1033e-05	1.73188e-06	1.67466e-05
	k__Bacteria;p__Actinobacteria;c__Acidimicrobiia;o__Acidimicrobiales;f__EB1017	9.05333e-06	1.88232e-05	8.18193e-06	3.58383e-05	9.92472e-06	3.94545e-05
	k__Bacteria;p__Actinobacteria;c__Acidimicrobiia;o__Acidimicrobiales;f__Iamiaceae	1.42218e-06	7.02698e-06	9.07108e-07	8.67216e-06	1.93725e-06	1.94358e-05
	k__Bacteria;p__Actinobacteria;c__Acidimicrobiia;o__Acidimicrobiales;f__JdFBGBact	8.28831e-08	7.23745e-07	0	0	1.65766e-07	2.89498e-06
	k__Bacteria;p__Actinobacteria;c__Acidimicrobiia;o__Acidimicrobiales;f__Microthrixaceae	3.69246e-06	1.01519e-05	2.25131e-06	1.37392e-05	5.13361e-06	2.68685e-05
	k__Bacteria;p__Actinobacteria;c__Acidimicrobiia;o__Acidimicrobiales;f__OCS155	2.70549e-06	8.44094e-06	4.72861e-06	2.65116e-05	6.82364e-07	7.25214e-06
	k__Bacteria;p__Actinobacteria;c__Acidimicrobiia;o__Acidimicrobiales;f__SC3-41	1.02267e-07	8.87137e-07	2.04535e-07	3.54855e-06	0	0
	k__Bacteria;p__Actinobacteria;c__Acidimicrobiia;o__Acidimicrobiales;f__TK06	1.13815e-06	6.01812e-06	8.96377e-07	9.15726e-06	1.37993e-06	1.49152e-05
	k__Bacteria;p__Actinobacteria;c__Acidimicrobiia;o__Acidimicrobiales;f__ZA3409c	6.6914e-05	8.78699e-05	5.05128e-05	0.000144295	8.33152e-05	0.000207185
	k__Bacteria;p__Actinobacteria;c__Acidimicrobiia;o__Acidimicrobiales;f__koll13	9.38335e-07	7.09937e-06	9.8548e-07	1.28335e-05	8.9119e-07	1.5564e-05
	k__Bacteria;p__Actinobacteria;c__Acidimicrobiia;o__Acidimicrobiales;f__wb1_P06	5.78745e-05	9.20371e-05	4.78368e-05	0.000157524	6.79123e-05	0.000210624
	k__Bacteria;p__Actinobacteria;c__Actinobacteria;o__Actinomycetales;f__	6.70855e-05	6.65623e-05	5.25146e-05	9.73111e-05	8.16564e-05	0.000168938
	k__Bacteria;p__Actinobacteria;c__Actinobacteria;o__Actinomycetales;f__Actinomycetaceae	0.0791911	0.0365591	0.0702348	0.0719139	0.0881474	0.0743224
	k__Bacteria;p__Actinobacteria;c__Actinobacteria;o__Actinomycetales;f__Actinopolysporaceae	6.37667e-07	3.95252e-06	2.68162e-07	4.65244e-06	1.00717e-06	1.11576e-05
	k__Bacteria;p__Actinobacteria;c__Actinobacteria;o__Actinomycetales;f__Actinosynnemataceae	3.62817e-05	7.05478e-05	2.66268e-05	0.000113033	4.59366e-05	0.000169158
	k__Bacteria;p__Actinobacteria;c__Actinobacteria;o__Actinomycetales;f__Beutenbergiaceae	5.28368e-06	1.53937e-05	5.93244e-06	3.57635e-05	4.63492e-06	2.58112e-05
	k__Bacteria;p__Actinobacteria;c__Actinobacteria;o__Actinomycetales;f__Bogoriellaceae	2.60193e-07	1.40454e-06	5.20386e-07	5.61817e-06	0	0
	k__Bacteria;p__Actinobacteria;c__Actinobacteria;o__Actinomycetales;f__Brevibacteriaceae	6.20822e-05	0.000159683	5.2971e-05	0.000266283	7.11935e-05	0.000372447
	k__Bacteria;p__Actinobacteria;c__Actinobacteria;o__Actinomycetales;f__Cellulomonadaceae	1.76327e-06	8.00384e-06	1.27596e-06	1.29531e-05	2.25058e-06	1.90623e-05
	k__Bacteria;p__Actinobacteria;c__Actinobacteria;o__Actinomycetales;f__Corynebacteriaceae	0.092889	0.0335818	0.072937	0.0605729	0.112841	0.0737545
	k__Bacteria;p__Actinobacteria;c__Actinobacteria;o__Actinomycetales;f__Dermabacteraceae	0.000160003	0.000113803	0.000116473	0.000184903	0.000203532	0.000270308
	k__Bacteria;p__Actinobacteria;c__Actinobacteria;o__Actinomycetales;f__Dermacoccaceae	7.56223e-06	1.7738e-05	7.36374e-06	3.63538e-05	7.76072e-06	3.45981e-05
	k__Bacteria;p__Actinobacteria;c__Actinobacteria;o__Actinomycetales;f__Dietziaceae	5.85864e-06	1.44279e-05	4.03819e-06	2.21852e-05	7.67908e-06	3.55265e-05
	k__Bacteria;p__Actinobacteria;c__Actinobacteria;o__Actinomycetales;f__Frankiaceae	1.79931e-05	2.58417e-05	1.6052e-05	5.27487e-05	1.99341e-05	5.06181e-05
	k__Bacteria;p__Actinobacteria;c__Actinobacteria;o__Actinomycetales;f__Geodermatophilaceae	5.86531e-07	3.473e-06	3.90532e-07	6.77548e-06	7.8253e-07	7.11652e-06
	k__Bacteria;p__Actinobacteria;c__Actinobacteria;o__Actinomycetales;f__Glycomycetaceae	0.00018193	0.000177218	0.000113083	0.00023586	0.000250776	0.00047301
	k__Bacteria;p__Actinobacteria;c__Actinobacteria;o__Actinomycetales;f__Gordoniaceae	1.51482e-05	2.70308e-05	1.75477e-05	5.96336e-05	1.27487e-05	4.84897e-05
	k__Bacteria;p__Actinobacteria;c__Actinobacteria;o__Actinomycetales;f__Intrasporangiaceae	1.65049e-05	2.41063e-05	1.63722e-05	4.83841e-05	1.66376e-05	4.80413e-05
	k__Bacteria;p__Actinobacteria;c__Actinobacteria;o__Actinomycetales;f__Jonesiaceae	5.51253e-07	3.25692e-06	6.73132e-07	7.27752e-06	4.29374e-07	5.75015e-06
	k__Bacteria;p__Actinobacteria;c__Actinobacteria;o__Actinomycetales;f__Microbacteriaceae	4.0669e-05	5.7855e-05	3.46769e-05	9.51135e-05	4.66611e-05	0.000136307
	k__Bacteria;p__Actinobacteria;c__Actinobacteria;o__Actinomycetales;f__Micrococcaceae	0.0295638	0.0192172	0.0218549	0.0321137	0.0372726	0.0447552
	k__Bacteria;p__Actinobacteria;c__Actinobacteria;o__Actinomycetales;f__Micromonosporaceae	0.000161639	0.000152075	0.000109339	0.000210308	0.000213938	0.00039799
	k__Bacteria;p__Actinobacteria;c__Actinobacteria;o__Actinomycetales;f__Mycobacteriaceae	5.56044e-06	1.65345e-05	8.50444e-06	4.78662e-05	2.61644e-06	1.82719e-05
	k__Bacteria;p__Actinobacteria;c__Actinobacteria;o__Actinomycetales;f__Nocardiaceae	4.06904e-05	6.70596e-05	2.72676e-05	7.95767e-05	5.41131e-05	0.000188662
	k__Bacteria;p__Actinobacteria;c__Actinobacteria;o__Actinomycetales;f__Nocardioidaceae	9.90875e-05	0.000205365	0.00010079	0.000563945	9.73849e-05	0.000257515
	k__Bacteria;p__Actinobacteria;c__Actinobacteria;o__Actinomycetales;f__Nocardiopsaceae	1.73416e-05	2.70753e-05	9.30412e-06	3.63721e-05	2.53791e-05	7.19292e-05
	k__Bacteria;p__Actinobacteria;c__Actinobacteria;o__Actinomycetales;f__Promicromonosporaceae	8.98549e-07	4.90978e-06	0	0	1.7971e-06	1.96391e-05
	k__Bacteria;p__Actinobacteria;c__Actinobacteria;o__Actinomycetales;f__Propionibacteriaceae	0.00634139	0.00535828	0.0064719	0.0118781	0.00621088	0.00955501
	k__Bacteria;p__Actinobacteria;c__Actinobacteria;o__Actinomycetales;f__Pseudonocardiaceae	0.000450336	0.000307339	0.000318848	0.000559443	0.000581823	0.000669913
	k__Bacteria;p__Actinobacteria;c__Actinobacteria;o__Actinomycetales;f__Rarobacteraceae	3.22651e-07	2.80535e-06	4.20379e-07	7.29331e-06	2.24922e-07	3.92809e-06
	k__Bacteria;p__Actinobacteria;c__Actinobacteria;o__Actinomycetales;f__Sanguibacteraceae	6.42579e-07	4.15766e-06	1.16119e-06	1.44656e-05	1.23972e-07	2.16508e-06
	k__Bacteria;p__Actinobacteria;c__Actinobacteria;o__Actinomycetales;f__Sporichthyaceae	1.15288e-06	6.61099e-06	4.58369e-07	7.95241e-06	1.84738e-06	1.84916e-05
	k__Bacteria;p__Actinobacteria;c__Actinobacteria;o__Actinomycetales;f__Streptomycetaceae	4.53936e-05	6.718e-05	4.3019e-05	0.000139816	4.77682e-05	0.000128904
	k__Bacteria;p__Actinobacteria;c__Actinobacteria;o__Actinomycetales;f__Streptosporangiaceae	7.71031e-06	1.70698e-05	5.8467e-06	2.89293e-05	9.57393e-06	3.93498e-05
	k__Bacteria;p__Actinobacteria;c__Actinobacteria;o__Actinomycetales;f__Thermomonosporaceae	1.02392e-05	2.38933e-05	6.0329e-06	3.10069e-05	1.44456e-05	6.45665e-05
	k__Bacteria;p__Actinobacteria;c__Actinobacteria;o__Actinomycetales;f__Tsukamurellaceae	8.99489e-06	1.90056e-05	7.2955e-06	3.56783e-05	1.06943e-05	4.03441e-05
	k__Bacteria;p__Actinobacteria;c__Actinobacteria;o__Actinomycetales;f__Yaniellaceae	3.42199e-05	5.07708e-05	2.20706e-05	8.39179e-05	4.63693e-05	0.000119165
	k__Bacteria;p__Actinobacteria;c__Actinobacteria;o__Bifidobacteriales;f__	5.47453e-07	3.93269e-06	3.36909e-07	5.84515e-06	7.57998e-07	9.88559e-06
	k__Bacteria;p__Actinobacteria;c__Actinobacteria;o__Bifidobacteriales;f__Bifidobacteriaceae	0.000177768	0.000555756	0.000336826	0.00213171	1.87104e-05	9.13176e-05
	k__Bacteria;p__Actinobacteria;c__Actinobacteria;o__WCHB1-81;f__At425_EubF1	2.42432e-06	8.31459e-06	3.24843e-06	2.15905e-05	1.60022e-06	1.16678e-05
	k__Bacteria;p__Actinobacteria;c__Coriobacteriia;o__Coriobacteriales;f__Coriobacteriaceae	0.000816033	0.00113214	0.0013213	0.00392088	0.000310767	0.000607685
	k__Bacteria;p__Actinobacteria;c__MB-A2-108;o__;f__	1.12739e-07	9.80365e-07	1.42092e-07	2.46521e-06	8.33848e-08	1.45625e-06
	k__Bacteria;p__Actinobacteria;c__MB-A2-108;o__0319-7L14;f__	1.33068e-06	6.80317e-06	1.49056e-06	1.33582e-05	1.1708e-06	1.38545e-05
	k__Bacteria;p__Actinobacteria;c__OPB41;o__;f__	6.43596e-06	1.64484e-05	6.08502e-06	3.38553e-05	6.7869e-06	3.19385e-05
	k__Bacteria;p__Actinobacteria;c__Rubrobacteria;o__Rubrobacterales;f__Rubrobacteraceae	1.06423e-06	7.16542e-06	7.55402e-07	1.31057e-05	1.37307e-06	1.55559e-05
	k__Bacteria;p__Actinobacteria;c__Thermoleophilia;o__;f__	9.37173e-07	4.43356e-06	0	0	1.87435e-06	1.77342e-05
	k__Bacteria;p__Actinobacteria;c__Thermoleophilia;o__Gaiellales;f__	2.18338e-06	7.8562e-06	1.60293e-06	1.42041e-05	2.76383e-06	1.72207e-05
	k__Bacteria;p__Actinobacteria;c__Thermoleophilia;o__Gaiellales;f__AK1AB1_02E	3.41157e-07	2.96182e-06	5.98929e-07	1.0391e-05	8.33848e-08	1.45625e-06
	k__Bacteria;p__Actinobacteria;c__Thermoleophilia;o__Gaiellales;f__Gaiellaceae	7.86442e-06	2.19993e-05	5.93697e-06	4.6519e-05	9.79187e-06	4.14784e-05
	k__Bacteria;p__Actinobacteria;c__Thermoleophilia;o__Solirubrobacterales;f__	7.64465e-05	0.000129442	7.00549e-05	0.00027502	8.28381e-05	0.000242748
	k__Bacteria;p__Actinobacteria;c__Thermoleophilia;o__Solirubrobacterales;f__Conexibacteraceae	1.40245e-05	2.95803e-05	1.43224e-05	6.62626e-05	1.37266e-05	5.20585e-05
	k__Bacteria;p__Actinobacteria;c__Thermoleophilia;o__Solirubrobacterales;f__Patulibacteraceae	4.63268e-06	1.31898e-05	3.09879e-06	2.0526e-05	6.16658e-06	3.2233e-05
	k__Bacteria;p__Actinobacteria;c__Thermoleophilia;o__Solirubrobacterales;f__Solirubrobacteraceae	7.67775e-07	3.40719e-06	1.43176e-07	2.48401e-06	1.39237e-06	1.11448e-05
	k__Bacteria;p__Aquificae;c__Aquificae;o__Aquificales;f__Desulfurobacteriaceae	3.19426e-07	2.04631e-06	0	0	6.38853e-07	8.18526e-06
	k__Bacteria;p__Armatimonadetes;c__;o__;f__	1.96469e-06	9.36829e-06	8.14315e-07	8.64799e-06	3.11506e-06	2.88252e-05
	k__Bacteria;p__Armatimonadetes;c__0319-6E2;o__;f__	2.98442e-06	9.52502e-06	2.76227e-06	1.82716e-05	3.20656e-06	1.98285e-05
	k__Bacteria;p__Armatimonadetes;c__Armatimonadia;o__Armatimonadales;f__Armatimonadaceae	3.95151e-06	1.32595e-05	2.60588e-06	1.87796e-05	5.29715e-06	3.42585e-05
	k__Bacteria;p__Armatimonadetes;c__OS-L;o__;f__	8.62564e-07	4.99928e-06	4.37312e-07	7.58708e-06	1.28782e-06	1.241e-05
	k__Bacteria;p__Armatimonadetes;c__SJA-176;o__GAB-B06;f__	4.75862e-07	4.15529e-06	0	0	9.51724e-07	1.66211e-05
	k__Bacteria;p__Armatimonadetes;c__SJA-176;o__RB046;f__	5.25628e-05	9.05689e-05	4.25171e-05	0.000153728	6.26085e-05	0.000208547
	k__Bacteria;p__BRC1;c__NPL-UPA2;o__;f__	3.47508e-07	3.01879e-06	5.46424e-07	9.48011e-06	1.48592e-07	2.59505e-06
	k__Bacteria;p__BRC1;c__PRR-11;o__;f__	4.40955e-07	2.71952e-06	0	0	8.8191e-07	1.08781e-05
	k__Bacteria;p__Bacteroidetes;c__At12OctB3;o__;f__	3.52292e-07	2.73533e-06	0	0	7.04584e-07	1.09413e-05
	k__Bacteria;p__Bacteroidetes;c__BME43;o__;f__	1.19425e-07	1.04283e-06	0	0	2.3885e-07	4.17133e-06
	k__Bacteria;p__Bacteroidetes;c__Bacteroidia;o__Bacteroidales;f__	0.00287146	0.00493826	0.00481957	0.0151051	0.000923363	0.00464797
	k__Bacteria;p__Bacteroidetes;c__Bacteroidia;o__Bacteroidales;f__Bacteroidaceae	0.00111626	0.00455121	0.00204997	0.0178777	0.000182561	0.000327165
	k__Bacteria;p__Bacteroidetes;c__Bacteroidia;o__Bacteroidales;f__Marinilabiaceae	3.18264e-07	2.43021e-06	6.36528e-07	9.72083e-06	0	0
	k__Bacteria;p__Bacteroidetes;c__Bacteroidia;o__Bacteroidales;f__Porphyromonadaceae	0.0431091	0.0199152	0.0508646	0.0458602	0.0353535	0.0338005
	k__Bacteria;p__Bacteroidetes;c__Bacteroidia;o__Bacteroidales;f__Prevotellaceae	0.0584471	0.0295138	0.0866426	0.0804793	0.0302516	0.0375758
	k__Bacteria;p__Bacteroidetes;c__Bacteroidia;o__Bacteroidales;f__RF16	1.90004e-07	1.2262e-06	0	0	3.80008e-07	4.9048e-06
	k__Bacteria;p__Bacteroidetes;c__Bacteroidia;o__Bacteroidales;f__Rikenellaceae	4.54243e-05	0.000110354	7.50449e-05	0.000376192	1.58038e-05	6.52251e-05
	k__Bacteria;p__Bacteroidetes;c__Bacteroidia;o__Bacteroidales;f__S24-7	0.000763282	0.00484967	0.000255863	0.000320402	0.0012707	0.0190783
	k__Bacteria;p__Bacteroidetes;c__Bacteroidia;o__Bacteroidales;f__VC21_Bac22	7.72797e-06	2.10646e-05	1.1824e-05	5.87005e-05	3.6319e-06	2.55579e-05
	k__Bacteria;p__Bacteroidetes;c__Bacteroidia;o__Bacteroidales;f__[Barnesiellaceae]	9.23963e-06	5.45295e-05	1.64666e-05	0.000200122	2.01268e-06	1.79959e-05
	k__Bacteria;p__Bacteroidetes;c__Bacteroidia;o__Bacteroidales;f__[Odoribacteraceae]	7.07571e-06	4.53257e-05	1.34536e-05	0.00017412	6.97763e-07	7.18318e-06
	k__Bacteria;p__Bacteroidetes;c__Bacteroidia;o__Bacteroidales;f__[Paraprevotellaceae]	0.0101669	0.00819353	0.0142507	0.0215249	0.00608321	0.0112493
	k__Bacteria;p__Bacteroidetes;c__Cytophagia;o__Cytophagales;f__	1.30878e-06	5.81081e-06	1.85603e-06	1.51321e-05	7.61532e-07	8.11112e-06
	k__Bacteria;p__Bacteroidetes;c__Cytophagia;o__Cytophagales;f__Cyclobacteriaceae	2.87836e-06	1.21442e-05	3.3164e-06	2.87997e-05	2.44033e-06	1.97769e-05
	k__Bacteria;p__Bacteroidetes;c__Cytophagia;o__Cytophagales;f__Cytophagaceae	6.26822e-05	6.90957e-05	7.52635e-05	0.000158696	5.0101e-05	0.000117686
	k__Bacteria;p__Bacteroidetes;c__Cytophagia;o__Cytophagales;f__Flammeovirgaceae	0.000247362	0.00024728	0.00036522	0.000729956	0.000129504	0.000259164
	k__Bacteria;p__Bacteroidetes;c__Flavobacteriia;o__;f__	4.7527e-07	4.14279e-06	2.55166e-07	4.42696e-06	6.95374e-07	1.21442e-05
	k__Bacteria;p__Bacteroidetes;c__Flavobacteriia;o__Flavobacteriales;f__	2.73495e-07	1.72984e-06	5.4699e-07	6.91938e-06	0	0
	k__Bacteria;p__Bacteroidetes;c__Flavobacteriia;o__Flavobacteriales;f__Cryomorphaceae	9.19971e-06	2.86148e-05	1.44171e-05	8.72621e-05	3.98228e-06	2.71971e-05
	k__Bacteria;p__Bacteroidetes;c__Flavobacteriia;o__Flavobacteriales;f__Flavobacteriaceae	0.0938632	0.0280487	0.0845901	0.0538284	0.103136	0.0583664
	k__Bacteria;p__Bacteroidetes;c__Flavobacteriia;o__Flavobacteriales;f__NS9	4.85034e-06	1.71656e-05	3.40928e-06	2.4362e-05	6.29139e-06	4.43002e-05
	k__Bacteria;p__Bacteroidetes;c__Flavobacteriia;o__Flavobacteriales;f__[Weeksellaceae]	0.0111954	0.00465394	0.00904272	0.00843853	0.0133481	0.0101772
	k__Bacteria;p__Bacteroidetes;c__SM1A07;o__;f__	7.10461e-08	6.16302e-07	1.42092e-07	2.46521e-06	0	0
	k__Bacteria;p__Bacteroidetes;c__Sphingobacteriia;o__Sphingobacteriales;f__	4.89479e-05	8.8108e-05	5.25614e-05	0.00019678	4.53344e-05	0.000155652
	k__Bacteria;p__Bacteroidetes;c__Sphingobacteriia;o__Sphingobacteriales;f__Sphingobacteriaceae	2.53323e-06	8.49848e-06	2.94258e-06	1.88412e-05	2.12387e-06	1.51527e-05
	k__Bacteria;p__Bacteroidetes;c__[Rhodothermi];o__[Rhodothermales];f__Rhodothermaceae	3.54869e-07	2.67931e-06	3.49601e-07	6.06535e-06	3.60138e-07	4.65188e-06
	k__Bacteria;p__Bacteroidetes;c__[Saprospirae];o__[Saprospirales];f__	7.49844e-08	6.50465e-07	1.49969e-07	2.60186e-06	0	0
	k__Bacteria;p__Bacteroidetes;c__[Saprospirae];o__[Saprospirales];f__Chitinophagaceae	1.77206e-05	3.08997e-05	2.05224e-05	7.64498e-05	1.49188e-05	4.71488e-05
	k__Bacteria;p__Bacteroidetes;c__[Saprospirae];o__[Saprospirales];f__Saprospiraceae	1.61423e-05	3.04643e-05	1.58965e-05	5.88881e-05	1.63881e-05	6.29689e-05
	k__Bacteria;p__Caldiserica;c__Caldisericia;o__Caldisericales;f__Caldisericaceae	8.72579e-08	7.56934e-07	1.74516e-07	3.02774e-06	0	0
	k__Bacteria;p__Chlamydiae;c__Chlamydiia;o__Chlamydiales;f__Criblamydiaceae	1.54913e-07	1.34382e-06	3.09826e-07	5.37527e-06	0	0
	k__Bacteria;p__Chlorobi;c__SJA-28;o__;f__	1.89887e-07	1.64721e-06	3.79774e-07	6.58883e-06	0	0
	k__Bacteria;p__Chloroflexi;c__;o__;f__	4.11832e-07	2.16403e-06	8.23663e-07	8.65613e-06	0	0
	k__Bacteria;p__Chloroflexi;c__Anaerolineae;o__;f__	2.71205e-07	2.35261e-06	5.4241e-07	9.41046e-06	0	0
	k__Bacteria;p__Chloroflexi;c__Anaerolineae;o__Anaerolineales;f__Anaerolinaceae	1.37732e-05	7.29586e-05	1.87375e-05	0.00014816	8.80893e-06	0.000143674
	k__Bacteria;p__Chloroflexi;c__Anaerolineae;o__Ardenscatenales;f__Ardenscatenaceae	4.0116e-06	1.37941e-05	2.68154e-06	2.12483e-05	5.34166e-06	3.39281e-05
	k__Bacteria;p__Chloroflexi;c__Anaerolineae;o__CFB-26;f__	1.38481e-06	8.00287e-06	1.2211e-06	1.41168e-05	1.54853e-06	1.78947e-05
	k__Bacteria;p__Chloroflexi;c__Anaerolineae;o__Caldilineales;f__Caldilineaceae	1.61519e-06	7.59803e-06	1.09078e-06	1.2157e-05	2.1396e-06	1.82352e-05
	k__Bacteria;p__Chloroflexi;c__Anaerolineae;o__DRC31;f__	1.43688e-06	6.61503e-06	9.81654e-07	9.93341e-06	1.89211e-06	1.65267e-05
	k__Bacteria;p__Chloroflexi;c__Anaerolineae;o__GCA004;f__	2.22911e-07	1.93368e-06	4.45821e-07	7.73471e-06	0	0
	k__Bacteria;p__Chloroflexi;c__Anaerolineae;o__OPB11;f__	5.65576e-07	3.50992e-06	0	0	1.13115e-06	1.40397e-05
	k__Bacteria;p__Chloroflexi;c__Anaerolineae;o__SBR1031;f__A4b	2.77103e-07	2.4197e-06	0	0	5.54207e-07	9.67881e-06
	k__Bacteria;p__Chloroflexi;c__Anaerolineae;o__SBR1031;f__SJA-101	3.56302e-07	3.11127e-06	0	0	7.12603e-07	1.24451e-05
	k__Bacteria;p__Chloroflexi;c__Anaerolineae;o__WCHB1-50;f__	2.91001e-07	1.83546e-06	0	0	5.82003e-07	7.34184e-06
	k__Bacteria;p__Chloroflexi;c__C0119;o__;f__	1.57872e-07	1.37856e-06	0	0	3.15744e-07	5.51424e-06
	k__Bacteria;p__Chloroflexi;c__Dehalococcoidetes;o__;f__	2.00216e-05	4.97229e-05	1.62267e-05	9.95503e-05	2.38164e-05	9.93411e-05
	k__Bacteria;p__Chloroflexi;c__Dehalococcoidetes;o__Dehalococcoidales;f__Dehalococcoidaceae	7.56639e-07	6.01254e-06	1.05068e-06	1.82287e-05	4.62595e-07	5.8215e-06
	k__Bacteria;p__Chloroflexi;c__Ellin6529;o__;f__	4.12391e-06	1.16431e-05	3.50144e-06	1.86846e-05	4.74637e-06	2.78877e-05
	k__Bacteria;p__Chloroflexi;c__Ktedonobacteria;o__B12-WMSP1;f__	4.07e-07	3.55162e-06	8.19866e-08	1.42241e-06	7.32014e-07	1.27841e-05
	k__Bacteria;p__Chloroflexi;c__Ktedonobacteria;o__TK10;f__	6.22326e-07	3.60482e-06	3.42961e-07	5.95014e-06	9.01691e-07	8.46912e-06
	k__Bacteria;p__Chloroflexi;c__MVP-21;o__;f__	4.21393e-07	3.65544e-06	8.42785e-07	1.46218e-05	0	0
	k__Bacteria;p__Chloroflexi;c__P2-11E;o__;f__	1.1217e-07	9.73041e-07	2.24341e-07	3.89216e-06	0	0
	k__Bacteria;p__Chloroflexi;c__S085;o__;f__	4.85465e-06	1.34787e-05	7.07288e-06	3.65872e-05	2.63643e-06	1.73277e-05
	k__Bacteria;p__Chloroflexi;c__SAR202;o__;f__	1.44369e-05	2.92954e-05	1.4146e-05	6.13969e-05	1.47279e-05	5.57847e-05
	k__Bacteria;p__Chloroflexi;c__SHA-26;o__;f__	5.14101e-06	1.36772e-05	3.44901e-06	2.10564e-05	6.83301e-06	3.36526e-05
	k__Bacteria;p__Chloroflexi;c__SL56;o__;f__	1.1217e-07	9.73041e-07	2.24341e-07	3.89216e-06	0	0
	k__Bacteria;p__Chloroflexi;c__TK10;o__AKYG885;f__5B-12	5.09334e-07	3.15858e-06	8.94696e-07	1.04692e-05	1.23972e-07	2.16508e-06
	k__Bacteria;p__Chloroflexi;c__TK17;o__;f__	3.65791e-06	1.04706e-05	1.97193e-06	1.48299e-05	5.34388e-06	2.70524e-05
	k__Bacteria;p__Chloroflexi;c__Thermomicrobia;o__;f__	2.68661e-07	2.33055e-06	5.37322e-07	9.32218e-06	0	0
	k__Bacteria;p__Chloroflexi;c__Thermomicrobia;o__AKYG1722;f__	1.83591e-07	1.59259e-06	3.67182e-07	6.37036e-06	0	0
	k__Bacteria;p__Chloroflexi;c__Thermomicrobia;o__Ellin6537;f__	1.42795e-07	1.2387e-06	2.85589e-07	4.95479e-06	0	0
	k__Bacteria;p__Chloroflexi;c__[Thermobacula];o__[Thermobaculales];f__[Thermobaculaceae]	1.31217e-06	7.29491e-06	2.02355e-06	2.07232e-05	6.00781e-07	8.45641e-06
	k__Bacteria;p__Cyanobacteria;c__;o__;f__	5.98099e-07	2.67273e-06	1.1962e-06	1.06909e-05	0	0
	k__Bacteria;p__Cyanobacteria;c__4C0d-2;o__MLE1-12;f__	4.09933e-08	3.55603e-07	8.19866e-08	1.42241e-06	0	0
	k__Bacteria;p__Cyanobacteria;c__4C0d-2;o__SM1D11;f__	5.79648e-07	3.3038e-06	1.99391e-07	3.45931e-06	9.59905e-07	9.75588e-06
	k__Bacteria;p__Cyanobacteria;c__4C0d-2;o__YS2;f__	4.72501e-07	3.45236e-06	3.21831e-07	5.58356e-06	6.23172e-07	8.22589e-06
	k__Bacteria;p__Cyanobacteria;c__Chloroplast;o__;f__	7.59146e-06	1.63949e-05	6.3166e-06	2.92286e-05	8.86632e-06	3.6351e-05
	k__Bacteria;p__Cyanobacteria;c__Chloroplast;o__Chlorophyta;f__Trebouxiophyceae	8.72579e-08	7.56934e-07	1.74516e-07	3.02774e-06	0	0
	k__Bacteria;p__Cyanobacteria;c__Chloroplast;o__Euglenozoa;f__	1.64921e-07	1.43454e-06	1.93921e-07	3.36441e-06	1.35921e-07	2.37376e-06
	k__Bacteria;p__Cyanobacteria;c__Chloroplast;o__Stramenopiles;f__	2.13238e-07	1.53475e-06	4.26476e-07	6.13899e-06	0	0
	k__Bacteria;p__Cyanobacteria;c__Chloroplast;o__Streptophyta;f__	4.93199e-05	0.000203959	2.80342e-05	0.000238811	7.06056e-05	0.000577025
	k__Bacteria;p__Cyanobacteria;c__Chloroplast;o__UA01;f__	2.51724e-07	2.18363e-06	5.03449e-07	8.73451e-06	0	0
	k__Bacteria;p__Cyanobacteria;c__ML635J-21;o__;f__	3.9057e-06	1.15695e-05	4.81041e-06	2.66079e-05	3.00099e-06	1.967e-05
	k__Bacteria;p__Cyanobacteria;c__Nostocophycideae;o__;f__	6.69331e-06	1.73487e-05	5.96633e-06	3.05433e-05	7.42029e-06	3.88516e-05
	k__Bacteria;p__Cyanobacteria;c__Nostocophycideae;o__Nostocales;f__	3.90594e-07	2.11663e-06	1.67622e-07	2.90813e-06	6.13566e-07	5.55841e-06
	k__Bacteria;p__Cyanobacteria;c__Nostocophycideae;o__Nostocales;f__Nostocaceae	3.67262e-07	1.96206e-06	7.34523e-07	7.84824e-06	0	0
	k__Bacteria;p__Cyanobacteria;c__Oscillatoriophycideae;o__Chroococcales;f__	6.63169e-07	5.30107e-06	4.58041e-07	6.04013e-06	8.68297e-07	1.51642e-05
	k__Bacteria;p__Cyanobacteria;c__Oscillatoriophycideae;o__Chroococcales;f__Cyanobacteriaceae	2.73863e-07	2.39141e-06	0	0	5.47726e-07	9.56563e-06
	k__Bacteria;p__Cyanobacteria;c__Oscillatoriophycideae;o__Chroococcales;f__Prochloraceae	1.68345e-07	1.47001e-06	0	0	3.3669e-07	5.88004e-06
	k__Bacteria;p__Cyanobacteria;c__Oscillatoriophycideae;o__Chroococcales;f__Xenococcaceae	4.00901e-06	1.31963e-05	3.36371e-06	2.10218e-05	4.65432e-06	3.17635e-05
	k__Bacteria;p__Cyanobacteria;c__Oscillatoriophycideae;o__Oscillatoriales;f__Phormidiaceae	1.96824e-05	7.45009e-05	1.40958e-05	6.29451e-05	2.5269e-05	0.000235059
	k__Bacteria;p__Cyanobacteria;c__Synechococcophycideae;o__Pseudanabaenales;f__Pseudanabaenaceae	7.58791e-07	4.83891e-06	1.11862e-06	1.2388e-05	3.98964e-07	6.96761e-06
	k__Bacteria;p__Cyanobacteria;c__Synechococcophycideae;o__Synechococcales;f__Synechococcaceae	6.03696e-08	5.23687e-07	1.20739e-07	2.09475e-06	0	0
	k__Bacteria;p__Deferribacteres;c__Deferribacteres;o__Deferribacterales;f__Deferribacteraceae	1.05997e-06	4.8673e-06	5.59404e-07	6.062e-06	1.56053e-06	1.34072e-05
	k__Bacteria;p__Elusimicrobia;c__;o__;f__	6.26878e-06	1.86026e-05	3.40851e-06	2.21017e-05	9.12905e-06	5.23088e-05
	k__Bacteria;p__Elusimicrobia;c__4-29;o__;f__	4.34248e-07	3.15369e-06	8.68496e-07	1.26148e-05	0	0
	k__Bacteria;p__FBP;c__;o__;f__	2.44671e-07	2.13219e-06	1.49969e-07	2.60186e-06	3.39374e-07	5.92691e-06
	k__Bacteria;p__Fibrobacteres;c__Fibrobacteria;o__258ds10;f__	1.03687e-05	2.05449e-05	1.37635e-05	4.56416e-05	6.97395e-06	3.6538e-05
	k__Bacteria;p__Fibrobacteres;c__Fibrobacteria;o__Fibrobacterales;f__Fibrobacteraceae	2.65804e-06	1.12484e-05	4.18623e-06	3.49243e-05	1.12986e-06	1.00693e-05
	k__Bacteria;p__Fibrobacteres;c__TG3;o__;f__	5.11337e-08	4.43568e-07	1.02267e-07	1.77427e-06	0	0
	k__Bacteria;p__Firmicutes;c__Bacilli;o__Bacillales;f__	4.80999e-05	6.16558e-05	3.47697e-05	0.000104955	6.14301e-05	0.000141668
	k__Bacteria;p__Firmicutes;c__Bacilli;o__Bacillales;f__Alicyclobacillaceae	6.78282e-06	3.36317e-05	1.23573e-05	0.000121515	1.20834e-06	1.30121e-05
	k__Bacteria;p__Firmicutes;c__Bacilli;o__Bacillales;f__Bacillaceae	0.000122406	9.3301e-05	0.000113332	0.00019411	0.00013148	0.000179094
	k__Bacteria;p__Firmicutes;c__Bacilli;o__Bacillales;f__Listeriaceae	3.31256e-07	1.94823e-06	6.62513e-07	7.79292e-06	0	0
	k__Bacteria;p__Firmicutes;c__Bacilli;o__Bacillales;f__Paenibacillaceae	4.02796e-05	4.74396e-05	5.65778e-05	0.000127768	2.39813e-05	6.19906e-05
	k__Bacteria;p__Firmicutes;c__Bacilli;o__Bacillales;f__Planococcaceae	0.000739947	0.000522682	0.000669031	0.00100745	0.000810863	0.00108328
	k__Bacteria;p__Firmicutes;c__Bacilli;o__Bacillales;f__Sporolactobacillaceae	6.54925e-07	3.39439e-06	0	0	1.30985e-06	1.35776e-05
	k__Bacteria;p__Firmicutes;c__Bacilli;o__Bacillales;f__Staphylococcaceae	0.00110859	0.000924424	0.000980465	0.00166221	0.00123671	0.00203548
	k__Bacteria;p__Firmicutes;c__Bacilli;o__Bacillales;f__Thermoactinomycetaceae	4.51825e-06	1.12706e-05	2.9836e-06	1.80012e-05	6.0529e-06	2.70811e-05
	k__Bacteria;p__Firmicutes;c__Bacilli;o__Gemellales;f__	4.64405e-06	1.14505e-05	5.88329e-06	2.5461e-05	3.40481e-06	2.03409e-05
	k__Bacteria;p__Firmicutes;c__Bacilli;o__Gemellales;f__Gemellaceae	0.00539849	0.00494046	0.00547924	0.0103552	0.00531774	0.00940665
	k__Bacteria;p__Firmicutes;c__Bacilli;o__Haloplasmatales;f__Haloplasmataceae	6.56604e-08	5.73355e-07	0	0	1.31321e-07	2.29342e-06
	k__Bacteria;p__Firmicutes;c__Bacilli;o__Lactobacillales;f__	7.42808e-05	7.63961e-05	5.69546e-05	0.00012844	9.1607e-05	0.000177144
	k__Bacteria;p__Firmicutes;c__Bacilli;o__Lactobacillales;f__Aerococcaceae	0.0024907	0.00209463	0.00198155	0.00366168	0.00299985	0.00471684
	k__Bacteria;p__Firmicutes;c__Bacilli;o__Lactobacillales;f__Carnobacteriaceae	0.00315079	0.00208741	0.00291074	0.00451669	0.00339084	0.00383296
	k__Bacteria;p__Firmicutes;c__Bacilli;o__Lactobacillales;f__Enterococcaceae	6.24968e-05	6.2241e-05	5.44182e-05	0.00012139	7.05754e-05	0.000127574
	k__Bacteria;p__Firmicutes;c__Bacilli;o__Lactobacillales;f__Lactobacillaceae	0.000540468	0.00164253	0.000745502	0.00587647	0.000335433	0.000693648
	k__Bacteria;p__Firmicutes;c__Bacilli;o__Lactobacillales;f__Leuconostocaceae	3.91419e-05	4.55287e-05	3.61535e-05	8.18444e-05	4.21303e-05	0.000100271
	k__Bacteria;p__Firmicutes;c__Bacilli;o__Lactobacillales;f__Streptococcaceae	0.115544	0.0434824	0.097201	0.0852145	0.133888	0.0887152
	k__Bacteria;p__Firmicutes;c__Bacilli;o__Turicibacterales;f__Turicibacteraceae	5.64388e-05	5.55839e-05	4.16822e-05	0.000100666	7.11954e-05	0.00012167
	k__Bacteria;p__Firmicutes;c__Clostridia;o__;f__	8.78671e-06	1.88532e-05	1.10237e-05	4.39237e-05	6.54975e-06	3.1489e-05
	k__Bacteria;p__Firmicutes;c__Clostridia;o__BSA2B-08;f__	1.55212e-07	1.35533e-06	0	0	3.10423e-07	5.42131e-06
	k__Bacteria;p__Firmicutes;c__Clostridia;o__Clostridiales;f__	0.00170748	0.00140075	0.00170421	0.00261104	0.00171075	0.00299198
	k__Bacteria;p__Firmicutes;c__Clostridia;o__Clostridiales;f__Caldicoprobacteraceae	8.54806e-06	1.91688e-05	8.68695e-06	4.14278e-05	8.40917e-06	3.52474e-05
	k__Bacteria;p__Firmicutes;c__Clostridia;o__Clostridiales;f__Christensenellaceae	1.63772e-05	3.33094e-05	1.73904e-05	6.2982e-05	1.53641e-05	7.02557e-05
	k__Bacteria;p__Firmicutes;c__Clostridia;o__Clostridiales;f__Clostridiaceae	0.000832547	0.00623567	0.0015798	0.0247764	8.52885e-05	0.000166239
	k__Bacteria;p__Firmicutes;c__Clostridia;o__Clostridiales;f__Dehalobacteriaceae	3.67755e-06	1.06298e-05	3.99356e-06	2.43001e-05	3.36154e-06	1.82191e-05
	k__Bacteria;p__Firmicutes;c__Clostridia;o__Clostridiales;f__EtOH8	3.13e-06	1.00473e-05	2.79855e-06	1.95871e-05	3.46146e-06	2.0602e-05
	k__Bacteria;p__Firmicutes;c__Clostridia;o__Clostridiales;f__Eubacteriaceae	1.33512e-05	3.89101e-05	1.64629e-05	9.62404e-05	1.02396e-05	5.94e-05
	k__Bacteria;p__Firmicutes;c__Clostridia;o__Clostridiales;f__Gracilibacteraceae	1.40512e-06	7.52222e-06	6.92378e-07	9.75516e-06	2.11787e-06	2.03337e-05
	k__Bacteria;p__Firmicutes;c__Clostridia;o__Clostridiales;f__Lachnospiraceae	0.0116121	0.00552598	0.0130295	0.0106907	0.0101946	0.0114132
	k__Bacteria;p__Firmicutes;c__Clostridia;o__Clostridiales;f__Peptococcaceae	0.000308366	0.000295912	0.000443981	0.000720638	0.000172751	0.000463011
	k__Bacteria;p__Firmicutes;c__Clostridia;o__Clostridiales;f__Peptostreptococcaceae	0.003444	0.00211309	0.00474786	0.00547143	0.00214015	0.00298092
	k__Bacteria;p__Firmicutes;c__Clostridia;o__Clostridiales;f__Ruminococcaceae	0.000154278	0.000441614	0.000236588	0.00164568	7.19689e-05	0.000120772
	k__Bacteria;p__Firmicutes;c__Clostridia;o__Clostridiales;f__SBYG_4172	7.54781e-07	3.86687e-06	1.50956e-06	1.54675e-05	0	0
	k__Bacteria;p__Firmicutes;c__Clostridia;o__Clostridiales;f__Sulfobacillaceae	1.42281e-06	6.79463e-06	2.02651e-06	1.49572e-05	8.1911e-07	1.22213e-05
	k__Bacteria;p__Firmicutes;c__Clostridia;o__Clostridiales;f__Symbiobacteriaceae	1.9435e-07	1.69709e-06	0	0	3.887e-07	6.78836e-06
	k__Bacteria;p__Firmicutes;c__Clostridia;o__Clostridiales;f__Syntrophomonadaceae	5.05309e-07	3.13391e-06	1.01062e-06	1.25356e-05	0	0
	k__Bacteria;p__Firmicutes;c__Clostridia;o__Clostridiales;f__Veillonellaceae	0.0645239	0.0262657	0.0736707	0.060687	0.0553771	0.0443758
	k__Bacteria;p__Firmicutes;c__Clostridia;o__Clostridiales;f__[Acidaminobacteraceae]	4.24413e-06	1.00882e-05	6.63725e-06	2.79181e-05	1.85102e-06	1.24345e-05
	k__Bacteria;p__Firmicutes;c__Clostridia;o__Clostridiales;f__[Mogibacteriaceae]	0.00128212	0.00104553	0.00216243	0.00307249	0.00040182	0.00110965
	k__Bacteria;p__Firmicutes;c__Clostridia;o__Clostridiales;f__[Tissierellaceae]	0.00309649	0.00191311	0.00503229	0.0059617	0.0011607	0.00169076
	k__Bacteria;p__Firmicutes;c__Clostridia;o__Halanaerobiales;f__	1.50564e-06	6.11504e-06	2.87996e-06	2.21668e-05	1.31321e-07	2.29342e-06
	k__Bacteria;p__Firmicutes;c__Clostridia;o__Halanaerobiales;f__Halobacteroidaceae	2.13068e-07	1.86054e-06	0	0	4.26136e-07	7.44214e-06
	k__Bacteria;p__Firmicutes;c__Clostridia;o__MBA08;f__	2.3092e-05	3.18185e-05	2.88929e-05	7.25606e-05	1.72912e-05	5.47135e-05
	k__Bacteria;p__Firmicutes;c__Clostridia;o__Natranaerobiales;f__Anaerobrancaceae	1.35198e-06	7.52913e-06	7.02702e-07	8.7562e-06	2.00126e-06	2.13603e-05
	k__Bacteria;p__Firmicutes;c__Clostridia;o__Natranaerobiales;f__ML1228J-1	2.27272e-07	1.97151e-06	4.54544e-07	7.88604e-06	0	0
	k__Bacteria;p__Firmicutes;c__Clostridia;o__Natranaerobiales;f__YAB3B13	1.6743e-06	8.41897e-06	2.60978e-06	2.28286e-05	7.38823e-07	1.08472e-05
	k__Bacteria;p__Firmicutes;c__Clostridia;o__OPB54;f__	1.72205e-06	8.41137e-06	9.66213e-07	1.3457e-05	2.47788e-06	2.01885e-05
	k__Bacteria;p__Firmicutes;c__Clostridia;o__SHA-98;f__	1.00229e-05	2.17083e-05	7.56633e-06	3.42573e-05	1.24796e-05	5.25757e-05
	k__Bacteria;p__Firmicutes;c__Clostridia;o__SHA-98;f__D2	2.39369e-06	1.04317e-05	3.80695e-06	3.14841e-05	9.80426e-07	1.02426e-05
	k__Bacteria;p__Firmicutes;c__Clostridia;o__Thermoanaerobacterales;f__	1.07525e-06	6.06796e-06	8.56314e-07	1.04893e-05	1.29418e-06	1.37825e-05
	k__Bacteria;p__Firmicutes;c__Clostridia;o__Thermoanaerobacterales;f__Thermoanaerobacteraceae	8.89904e-07	5.76884e-06	1.35593e-06	1.56727e-05	4.23877e-07	7.40269e-06
	k__Bacteria;p__Firmicutes;c__Clostridia;o__Thermoanaerobacterales;f__Thermodesulfobiaceae	5.71452e-07	3.65419e-06	9.06738e-07	1.04923e-05	2.36166e-07	4.12446e-06
	k__Bacteria;p__Firmicutes;c__Erysipelotrichi;o__Erysipelotrichales;f__Erysipelotrichaceae	2.18544e-05	5.42618e-05	3.41232e-05	0.00017075	9.58554e-06	4.62968e-05
	k__Bacteria;p__Fusobacteria;c__Fusobacteriia;o__Fusobacteriales;f__	4.27506e-06	1.16324e-05	6.02768e-06	2.98421e-05	2.52244e-06	1.66874e-05
	k__Bacteria;p__Fusobacteria;c__Fusobacteriia;o__Fusobacteriales;f__Fusobacteriaceae	0.100778	0.0350536	0.134738	0.0867064	0.0668179	0.053508
	k__Bacteria;p__Fusobacteria;c__Fusobacteriia;o__Fusobacteriales;f__Leptotrichiaceae	0.0444199	0.0211789	0.0379162	0.0359736	0.0509235	0.0487419
	k__Bacteria;p__GN02;c__3BR-5F;o__;f__	1.07506e-06	6.39757e-06	1.10094e-06	1.34872e-05	1.04919e-06	1.21031e-05
	k__Bacteria;p__GN02;c__BB34;o__;f__	8.72579e-08	7.56934e-07	1.74516e-07	3.02774e-06	0	0
	k__Bacteria;p__GN02;c__BD1-5;o__;f__	0.00110615	0.00129168	0.000860642	0.00181194	0.00135166	0.00335479
	k__Bacteria;p__GN04;c__GN15;o__;f__	6.5856e-07	4.23179e-06	9.73945e-07	1.09339e-05	3.43174e-07	5.99328e-06
	k__Bacteria;p__GN04;c__MSB-5A5;o__;f__	2.06374e-06	8.25173e-06	2.53091e-06	1.8038e-05	1.59657e-06	1.49689e-05
	k__Bacteria;p__Gemmatimonadetes;c__;o__;f__	2.50602e-07	1.71949e-06	5.01204e-07	6.87797e-06	0	0
	k__Bacteria;p__Gemmatimonadetes;c__Gemm-1;o__;f__	5.12454e-06	1.33573e-05	3.94663e-06	2.37157e-05	6.30244e-06	2.97134e-05
	k__Bacteria;p__Gemmatimonadetes;c__Gemm-2;o__;f__	7.31709e-07	4.21602e-06	1.04645e-06	1.13797e-05	4.16972e-07	5.48438e-06
	k__Bacteria;p__Gemmatimonadetes;c__Gemm-3;o__;f__	5.22508e-06	1.57629e-05	6.82615e-06	3.91709e-05	3.62401e-06	2.38808e-05
	k__Bacteria;p__Gemmatimonadetes;c__Gemm-4;o__;f__	2.03246e-07	1.76309e-06	4.06492e-07	7.05237e-06	0	0
	k__Bacteria;p__Gemmatimonadetes;c__Gemm-5;o__;f__	2.52643e-07	2.1916e-06	5.05287e-07	8.76639e-06	0	0
	k__Bacteria;p__Gemmatimonadetes;c__Gemmatimonadetes;o__;f__	6.76282e-07	4.71212e-06	6.96537e-07	1.07518e-05	6.56026e-07	8.09668e-06
	k__Bacteria;p__Gemmatimonadetes;c__Gemmatimonadetes;o__Ellin5290;f__	1.90601e-06	7.03405e-06	1.29873e-06	1.01856e-05	2.51329e-06	1.79506e-05
	k__Bacteria;p__Gemmatimonadetes;c__Gemmatimonadetes;o__Gemmatimonadales;f__	2.26189e-07	1.96211e-06	4.52377e-07	7.84845e-06	0	0
	k__Bacteria;p__Gemmatimonadetes;c__Gemmatimonadetes;o__Gemmatimonadales;f__A1-B1	2.47261e-07	2.15188e-06	2.51782e-07	4.36825e-06	2.4274e-07	4.23927e-06
	k__Bacteria;p__Gemmatimonadetes;c__Gemmatimonadetes;o__Gemmatimonadales;f__Ellin5301	2.43868e-05	3.67608e-05	1.58365e-05	6.00268e-05	3.29371e-05	8.70163e-05
	k__Bacteria;p__Gemmatimonadetes;c__Gemmatimonadetes;o__Gemmatimonadales;f__Gemmatimonadaceae	1.06624e-06	6.40584e-06	2.05914e-06	2.43424e-05	7.33487e-08	1.28098e-06
	k__Bacteria;p__Gemmatimonadetes;c__Gemmatimonadetes;o__KD8-87;f__	6.64279e-07	4.71399e-06	9.16299e-07	1.16562e-05	4.12258e-07	7.19978e-06
	k__Bacteria;p__Gemmatimonadetes;c__Gemmatimonadetes;o__N1423WL;f__	1.12365e-06	7.0881e-06	1.63979e-06	1.77428e-05	6.07502e-07	1.06096e-05
	k__Bacteria;p__Gemmatimonadetes;c__JL-ETNP-Z39;o__;f__	6.87291e-07	3.01113e-06	1.25061e-06	9.87944e-06	1.23972e-07	2.16508e-06
	k__Bacteria;p__Hyd24-12;c__WM88;o__;f__	1.58429e-07	1.37432e-06	3.16858e-07	5.49729e-06	0	0
	k__Bacteria;p__KSB3;c__;o__;f__	1.50943e-07	1.30938e-06	3.01886e-07	5.23753e-06	0	0
	k__Bacteria;p__NC10;c__wb1-A12;o__;f__	3.14659e-06	1.04235e-05	2.01086e-06	1.47177e-05	4.28231e-06	2.69763e-05
	k__Bacteria;p__Nitrospirae;c__Nitrospira;o__Nitrospirales;f__0319-6A21	7.65411e-07	5.68635e-06	7.93043e-07	9.86063e-06	7.37779e-07	1.28848e-05
	k__Bacteria;p__Nitrospirae;c__Nitrospira;o__Nitrospirales;f__[Leptospirillaceae]	2.777e-06	8.43242e-06	2.94607e-06	1.89258e-05	2.60794e-06	1.48039e-05
	k__Bacteria;p__Nitrospirae;c__Nitrospira;o__Nitrospirales;f__[Thermodesulfovibrionaceae]	1.22777e-06	6.55471e-06	1.16709e-06	1.2825e-05	1.28845e-06	1.33938e-05
	k__Bacteria;p__OD1;c__;o__;f__	3.57838e-07	2.48593e-06	2.19697e-07	3.8116e-06	4.95979e-07	6.13212e-06
	k__Bacteria;p__OD1;c__ABY1;o__;f__	1.58683e-07	9.76582e-07	3.17366e-07	3.90633e-06	0	0
	k__Bacteria;p__OP1;c__MSBL6;o__;f__	2.95644e-07	2.5816e-06	0	0	5.91287e-07	1.03264e-05
	k__Bacteria;p__OP11;c__WCHB1-64;o__;f__	1.40871e-07	1.22649e-06	1.25643e-07	2.17983e-06	1.56098e-07	2.72614e-06
	k__Bacteria;p__OP9;c__JS1;o__SB-45;f__	6.63527e-07	5.25818e-06	9.90365e-07	1.51527e-05	3.3669e-07	5.88004e-06
	k__Bacteria;p__OP9;c__OPB46;o__OPB72;f__	8.52595e-07	5.38278e-06	8.19866e-08	1.42241e-06	1.6232e-06	2.01087e-05
	k__Bacteria;p__PAUC34f;c__;o__;f__	3.59269e-07	3.13718e-06	0	0	7.18538e-07	1.25487e-05
	k__Bacteria;p__Planctomycetes;c__;o__;f__	1.46031e-07	8.94573e-07	2.92061e-07	3.57829e-06	0	0
	k__Bacteria;p__Planctomycetes;c__BD7-11;o__;f__	2.45041e-07	2.12565e-06	4.90081e-07	8.50259e-06	0	0
	k__Bacteria;p__Planctomycetes;c__ODP123;o__;f__	3.55163e-05	4.34406e-05	3.98566e-05	9.55825e-05	3.1176e-05	7.81797e-05
	k__Bacteria;p__Planctomycetes;c__Phycisphaerae;o__AKAU3564;f__	7.04018e-08	6.10712e-07	1.40804e-07	2.44285e-06	0	0
	k__Bacteria;p__Planctomycetes;c__Phycisphaerae;o__CCM11a;f__	7.50447e-06	1.61455e-05	5.38543e-06	2.75236e-05	9.6235e-06	3.70582e-05
	k__Bacteria;p__Planctomycetes;c__Phycisphaerae;o__MSBL9;f__	2.17663e-05	2.89156e-05	1.56048e-05	4.90816e-05	2.79278e-05	6.65806e-05
	k__Bacteria;p__Planctomycetes;c__Phycisphaerae;o__Phycisphaerales;f__Phycisphaeraceae	9.67564e-08	8.44889e-07	0	0	1.93513e-07	3.37956e-06
	k__Bacteria;p__Planctomycetes;c__Phycisphaerae;o__Pla1;f__	5.01154e-07	3.70899e-06	4.92405e-07	8.54291e-06	5.09902e-07	6.29306e-06
	k__Bacteria;p__Planctomycetes;c__Phycisphaerae;o__S-70;f__	6.8958e-08	5.98188e-07	1.37916e-07	2.39275e-06	0	0
	k__Bacteria;p__Planctomycetes;c__Planctomycetia;o__Gemmatales;f__Gemmataceae	1.43238e-07	1.24254e-06	2.86476e-07	4.97017e-06	0	0
	k__Bacteria;p__Planctomycetes;c__[Brocadiae];o__Brocadiales;f__Brocadiaceae	3.50189e-06	1.14628e-05	2.98949e-06	2.06326e-05	4.0143e-06	2.52184e-05
	k__Bacteria;p__Planctomycetes;c__[Brocadiae];o__Brocadiales;f__W4	5.11337e-08	4.43568e-07	1.02267e-07	1.77427e-06	0	0
	k__Bacteria;p__Proteobacteria;c__;o__;f__	1.23389e-05	2.18523e-05	1.38583e-05	4.71282e-05	1.08194e-05	4.0281e-05
	k__Bacteria;p__Proteobacteria;c__Alphaproteobacteria;o__;f__	1.91108e-06	1.09368e-05	2.56909e-06	3.12888e-05	1.25308e-06	1.24585e-05
	k__Bacteria;p__Proteobacteria;c__Alphaproteobacteria;o__BD7-3;f__	7.10461e-08	6.16302e-07	1.42092e-07	2.46521e-06	0	0
	k__Bacteria;p__Proteobacteria;c__Alphaproteobacteria;o__Caulobacterales;f__	8.25908e-08	7.21193e-07	0	0	1.65182e-07	2.88477e-06
	k__Bacteria;p__Proteobacteria;c__Alphaproteobacteria;o__Caulobacterales;f__Caulobacteraceae	1.53907e-05	0.000104105	2.95355e-05	0.000403188	1.24584e-06	1.3231e-05
	k__Bacteria;p__Proteobacteria;c__Alphaproteobacteria;o__Ellin329;f__	1.2873e-07	1.11669e-06	2.5746e-07	4.46676e-06	0	0
	k__Bacteria;p__Proteobacteria;c__Alphaproteobacteria;o__Kiloniellales;f__	3.2672e-07	2.83983e-06	4.56982e-07	7.92834e-06	1.96458e-07	3.43099e-06
	k__Bacteria;p__Proteobacteria;c__Alphaproteobacteria;o__Kiloniellales;f__Kiloniellaceae	5.37266e-07	3.15389e-06	7.69547e-07	8.81129e-06	3.04986e-07	3.80426e-06
	k__Bacteria;p__Proteobacteria;c__Alphaproteobacteria;o__Kordiimonadales;f__	2.3168e-06	9.01515e-06	1.58872e-06	1.51876e-05	3.04488e-06	2.0873e-05
	k__Bacteria;p__Proteobacteria;c__Alphaproteobacteria;o__RF32;f__	1.89376e-06	9.3902e-06	2.8477e-06	2.59524e-05	9.39828e-07	1.16084e-05
	k__Bacteria;p__Proteobacteria;c__Alphaproteobacteria;o__Rhizobiales;f__	2.85681e-06	1.05616e-05	2.868e-06	2.24994e-05	2.84562e-06	1.9747e-05
	k__Bacteria;p__Proteobacteria;c__Alphaproteobacteria;o__Rhizobiales;f__Bradyrhizobiaceae	6.75269e-06	2.8651e-05	8.90352e-06	7.74834e-05	4.60186e-06	3.71207e-05
	k__Bacteria;p__Proteobacteria;c__Alphaproteobacteria;o__Rhizobiales;f__Brucellaceae	2.66463e-07	2.31148e-06	5.32926e-07	9.24592e-06	0	0
	k__Bacteria;p__Proteobacteria;c__Alphaproteobacteria;o__Rhizobiales;f__Hyphomicrobiaceae	3.74615e-05	5.50848e-05	3.2556e-05	0.000122162	4.2367e-05	9.8177e-05
	k__Bacteria;p__Proteobacteria;c__Alphaproteobacteria;o__Rhizobiales;f__Methylobacteriaceae	3.68949e-06	1.2569e-05	3.07048e-06	2.30181e-05	4.30849e-06	2.72578e-05
	k__Bacteria;p__Proteobacteria;c__Alphaproteobacteria;o__Rhizobiales;f__Phyllobacteriaceae	2.88677e-06	2.01114e-05	5.39755e-06	7.3879e-05	3.75996e-07	6.56649e-06
	k__Bacteria;p__Proteobacteria;c__Alphaproteobacteria;o__Rhizobiales;f__Rhizobiaceae	1.79643e-06	1.14472e-05	3.36088e-06	4.28174e-05	2.31977e-07	2.97155e-06
	k__Bacteria;p__Proteobacteria;c__Alphaproteobacteria;o__Rhizobiales;f__Rhodobiaceae	4.09933e-08	3.55603e-07	8.19866e-08	1.42241e-06	0	0
	k__Bacteria;p__Proteobacteria;c__Alphaproteobacteria;o__Rhodobacterales;f__Hyphomonadaceae	2.93217e-07	1.97766e-06	5.86435e-07	7.91065e-06	0	0
	k__Bacteria;p__Proteobacteria;c__Alphaproteobacteria;o__Rhodobacterales;f__Rhodobacteraceae	1.51696e-05	2.59134e-05	1.30307e-05	4.92112e-05	1.73086e-05	5.44422e-05
	k__Bacteria;p__Proteobacteria;c__Alphaproteobacteria;o__Rhodospirillales;f__	1.59578e-06	8.33356e-06	1.10245e-06	1.46793e-05	2.08911e-06	1.86549e-05
	k__Bacteria;p__Proteobacteria;c__Alphaproteobacteria;o__Rhodospirillales;f__Acetobacteraceae	3.9188e-07	2.65723e-06	3.67308e-07	4.50563e-06	4.16451e-07	6.1233e-06
	k__Bacteria;p__Proteobacteria;c__Alphaproteobacteria;o__Rhodospirillales;f__Rhodospirillaceae	5.59997e-06	1.39863e-05	4.65978e-06	2.67671e-05	6.54015e-06	2.91781e-05
	k__Bacteria;p__Proteobacteria;c__Alphaproteobacteria;o__Rickettsiales;f__	3.31918e-06	1.61889e-05	5.29882e-06	5.54423e-05	1.33954e-06	9.31337e-06
	k__Bacteria;p__Proteobacteria;c__Alphaproteobacteria;o__Rickettsiales;f__Pelagibacteraceae	1.08502e-06	5.65658e-06	6.85699e-07	8.45077e-06	1.48433e-06	1.41755e-05
	k__Bacteria;p__Proteobacteria;c__Alphaproteobacteria;o__Rickettsiales;f__Rickettsiaceae	5.93889e-07	4.25824e-06	1.93921e-07	3.36441e-06	9.93856e-07	1.36685e-05
	k__Bacteria;p__Proteobacteria;c__Alphaproteobacteria;o__Rickettsiales;f__mitochondria	2.78891e-06	1.28692e-05	4.1574e-06	3.93129e-05	1.42042e-06	1.21641e-05
	k__Bacteria;p__Proteobacteria;c__Alphaproteobacteria;o__Sphingomonadales;f__	6.17701e-07	3.17789e-06	1.2354e-06	1.27116e-05	0	0
	k__Bacteria;p__Proteobacteria;c__Alphaproteobacteria;o__Sphingomonadales;f__Erythrobacteraceae	7.06016e-07	5.04596e-06	6.40386e-07	8.98113e-06	7.71646e-07	1.12027e-05
	k__Bacteria;p__Proteobacteria;c__Alphaproteobacteria;o__Sphingomonadales;f__Sphingomonadaceae	5.35343e-05	0.000203821	5.97578e-05	0.00044555	4.73108e-05	0.000369733
	k__Bacteria;p__Proteobacteria;c__Betaproteobacteria;o__;f__	8.46596e-06	2.02576e-05	7.95011e-06	3.83628e-05	8.98181e-06	4.26675e-05
	k__Bacteria;p__Proteobacteria;c__Betaproteobacteria;o__A21b;f__EB1003	1.8814e-05	3.23153e-05	1.36624e-05	4.42678e-05	2.39656e-05	8.49933e-05
	k__Bacteria;p__Proteobacteria;c__Betaproteobacteria;o__Burkholderiales;f__	2.21535e-05	0.000107372	3.62635e-05	0.000394769	8.04356e-06	3.47207e-05
	k__Bacteria;p__Proteobacteria;c__Betaproteobacteria;o__Burkholderiales;f__Alcaligenaceae	8.15442e-05	0.000124423	7.27287e-05	0.000313192	9.03596e-05	0.000184502
	k__Bacteria;p__Proteobacteria;c__Betaproteobacteria;o__Burkholderiales;f__Burkholderiaceae	0.0222635	0.0166779	0.0178812	0.0281934	0.0266458	0.0385184
	k__Bacteria;p__Proteobacteria;c__Betaproteobacteria;o__Burkholderiales;f__Comamonadaceae	0.00260746	0.00549644	0.00316496	0.0158616	0.00204995	0.00612418
	k__Bacteria;p__Proteobacteria;c__Betaproteobacteria;o__Burkholderiales;f__Oxalobacteraceae	0.000386464	0.000303975	0.000277776	0.000478205	0.000495153	0.000737694
	k__Bacteria;p__Proteobacteria;c__Betaproteobacteria;o__EC94;f__	1.13199e-06	6.75971e-06	1.34406e-06	1.49327e-05	9.19919e-07	1.21061e-05
	k__Bacteria;p__Proteobacteria;c__Betaproteobacteria;o__Ellin6067;f__	6.8522e-06	1.59777e-05	4.95917e-06	2.88341e-05	8.74522e-06	3.50766e-05
	k__Bacteria;p__Proteobacteria;c__Betaproteobacteria;o__Gallionellales;f__Gallionellaceae	9.83051e-07	8.17032e-06	1.67876e-06	2.91253e-05	2.87346e-07	3.55593e-06
	k__Bacteria;p__Proteobacteria;c__Betaproteobacteria;o__Hydrogenophilales;f__Hydrogenophilaceae	3.46238e-07	3.01838e-06	1.74516e-07	3.02774e-06	5.1796e-07	9.04579e-06
	k__Bacteria;p__Proteobacteria;c__Betaproteobacteria;o__IS-44;f__	7.42877e-07	4.15277e-06	1.05595e-06	1.1788e-05	4.29808e-07	4.82312e-06
	k__Bacteria;p__Proteobacteria;c__Betaproteobacteria;o__MND1;f__	6.28214e-05	5.89448e-05	4.8543e-05	0.00010507	7.70998e-05	0.000130709
	k__Bacteria;p__Proteobacteria;c__Betaproteobacteria;o__Methylophilales;f__	3.14864e-06	1.33729e-05	2.21214e-06	1.75018e-05	4.08514e-06	3.59897e-05
	k__Bacteria;p__Proteobacteria;c__Betaproteobacteria;o__Methylophilales;f__Methylophilaceae	5.90575e-06	1.67173e-05	3.93564e-06	2.36638e-05	7.87585e-06	4.32054e-05
	k__Bacteria;p__Proteobacteria;c__Betaproteobacteria;o__Neisseriales;f__Neisseriaceae	0.0738771	0.0335522	0.0592562	0.0642973	0.0884979	0.0699115
	k__Bacteria;p__Proteobacteria;c__Betaproteobacteria;o__Nitrosomonadales;f__Nitrosomonadaceae	1.94695e-06	6.99844e-06	3.43627e-07	4.2683e-06	3.55027e-06	2.37255e-05
	k__Bacteria;p__Proteobacteria;c__Betaproteobacteria;o__Procabacteriales;f__Procabacteriaceae	1.05988e-06	6.00136e-06	8.65888e-07	1.06238e-05	1.25388e-06	1.33816e-05
	k__Bacteria;p__Proteobacteria;c__Betaproteobacteria;o__Rhodocyclales;f__Rhodocyclaceae	0.000176126	0.00025317	0.000213397	0.000580899	0.000138856	0.000431782
	k__Bacteria;p__Proteobacteria;c__Betaproteobacteria;o__SBla14;f__	2.73863e-07	2.39141e-06	0	0	5.47726e-07	9.56563e-06
	k__Bacteria;p__Proteobacteria;c__Betaproteobacteria;o__SC-I-84;f__	1.28614e-06	6.0401e-06	1.4285e-07	2.47835e-06	2.42943e-06	2.1682e-05
	k__Bacteria;p__Proteobacteria;c__Betaproteobacteria;o__Thiobacterales;f__	6.4763e-07	5.63528e-06	6.93004e-07	1.20232e-05	6.02257e-07	1.0518e-05
	k__Bacteria;p__Proteobacteria;c__Betaproteobacteria;o__Thiobacterales;f__Thiobacteraceae	3.66007e-07	3.19602e-06	0	0	7.32014e-07	1.27841e-05
	k__Bacteria;p__Proteobacteria;c__Deltaproteobacteria;o__;f__	1.67711e-05	2.9948e-05	1.70768e-05	6.24914e-05	1.64654e-05	5.73004e-05
	k__Bacteria;p__Proteobacteria;c__Deltaproteobacteria;o__AF420338;f__	6.1606e-07	3.67518e-06	1.01749e-06	1.19892e-05	2.14632e-07	2.71157e-06
	k__Bacteria;p__Proteobacteria;c__Deltaproteobacteria;o__BPC076;f__	6.69425e-07	4.09787e-06	2.56902e-07	4.45709e-06	1.08195e-06	1.19344e-05
	k__Bacteria;p__Proteobacteria;c__Deltaproteobacteria;o__Bdellovibrionales;f__Bdellovibrionaceae	6.18201e-06	1.54809e-05	7.45993e-06	3.45387e-05	4.90408e-06	2.7385e-05
	k__Bacteria;p__Proteobacteria;c__Deltaproteobacteria;o__Desulfarculales;f__Desulfarculaceae	2.97549e-06	1.50899e-05	2.45336e-06	3.22258e-05	3.49761e-06	2.8134e-05
	k__Bacteria;p__Proteobacteria;c__Deltaproteobacteria;o__Desulfobacterales;f__Desulfobacteraceae	1.2748e-06	6.39571e-06	1.50313e-06	1.29715e-05	1.04647e-06	1.26113e-05
	k__Bacteria;p__Proteobacteria;c__Deltaproteobacteria;o__Desulfobacterales;f__Desulfobulbaceae	4.02742e-05	7.00196e-05	4.59404e-05	0.000180978	3.4608e-05	9.91005e-05
	k__Bacteria;p__Proteobacteria;c__Deltaproteobacteria;o__Desulfobacterales;f__Nitrospinaceae	1.12125e-07	9.72647e-07	2.2425e-07	3.89059e-06	0	0
	k__Bacteria;p__Proteobacteria;c__Deltaproteobacteria;o__Desulfovibrionales;f__Desulfohalobiaceae	7.62998e-07	4.70911e-06	0	0	1.526e-06	1.88364e-05
	k__Bacteria;p__Proteobacteria;c__Deltaproteobacteria;o__Desulfovibrionales;f__Desulfovibrionaceae	8.94934e-07	4.18376e-06	1.78987e-06	1.6735e-05	0	0
	k__Bacteria;p__Proteobacteria;c__Deltaproteobacteria;o__Desulfurellales;f__Desulfurellaceae	8.2219e-07	4.40362e-06	1.4049e-06	1.4528e-05	2.39483e-07	3.08648e-06
	k__Bacteria;p__Proteobacteria;c__Deltaproteobacteria;o__Desulfuromonadales;f__	8.04967e-08	6.98283e-07	1.60993e-07	2.79313e-06	0	0
	k__Bacteria;p__Proteobacteria;c__Deltaproteobacteria;o__Desulfuromonadales;f__Desulfuromonadaceae	7.55231e-07	3.82074e-06	3.03045e-07	3.90392e-06	1.20742e-06	1.13791e-05
	k__Bacteria;p__Proteobacteria;c__Deltaproteobacteria;o__Desulfuromonadales;f__Geobacteraceae	1.07069e-06	6.12246e-06	7.78813e-07	9.68192e-06	1.36256e-06	1.48079e-05
	k__Bacteria;p__Proteobacteria;c__Deltaproteobacteria;o__GMD14H09;f__	4.49396e-06	1.28608e-05	1.71245e-06	1.71962e-05	7.27548e-06	3.4247e-05
	k__Bacteria;p__Proteobacteria;c__Deltaproteobacteria;o__Myxococcales;f__	0.000340589	0.000226836	0.000244695	0.000365281	0.000436483	0.000542062
	k__Bacteria;p__Proteobacteria;c__Deltaproteobacteria;o__Myxococcales;f__0319-6G20	2.9302e-06	2.5431e-05	5.42631e-06	9.4143e-05	4.34091e-07	7.58107e-06
	k__Bacteria;p__Proteobacteria;c__Deltaproteobacteria;o__Myxococcales;f__Cystobacterineae	1.08907e-06	5.95834e-06	1.65949e-06	1.68178e-05	5.1866e-07	7.01561e-06
	k__Bacteria;p__Proteobacteria;c__Deltaproteobacteria;o__Myxococcales;f__Haliangiaceae	3.40117e-07	2.9504e-06	6.80233e-07	1.18016e-05	0	0
	k__Bacteria;p__Proteobacteria;c__Deltaproteobacteria;o__Myxococcales;f__OM27	3.44175e-06	1.07594e-05	2.90136e-06	2.06121e-05	3.98214e-06	2.24256e-05
	k__Bacteria;p__Proteobacteria;c__Deltaproteobacteria;o__Myxococcales;f__Polyangiaceae	5.83119e-07	4.58959e-06	4.0907e-07	7.09709e-06	7.57168e-07	1.12613e-05
	k__Bacteria;p__Proteobacteria;c__Deltaproteobacteria;o__NB1-j;f__	2.50449e-06	9.60688e-06	2.50941e-06	1.78991e-05	2.49957e-06	2.05284e-05
	k__Bacteria;p__Proteobacteria;c__Deltaproteobacteria;o__NB1-j;f__NB1-i	7.14249e-08	6.19588e-07	1.4285e-07	2.47835e-06	0	0
	k__Bacteria;p__Proteobacteria;c__Deltaproteobacteria;o__PB19;f__	3.56643e-06	1.14845e-05	2.1073e-06	1.81807e-05	5.02556e-06	2.77574e-05
	k__Bacteria;p__Proteobacteria;c__Deltaproteobacteria;o__Spirobacillales;f__	3.43827e-07	2.99662e-06	1.99391e-07	3.45931e-06	4.88263e-07	8.52715e-06
	k__Bacteria;p__Proteobacteria;c__Deltaproteobacteria;o__Syntrophobacterales;f__Syntrophaceae	4.01967e-06	1.39308e-05	4.97577e-06	3.80137e-05	3.06356e-06	1.77096e-05
	k__Bacteria;p__Proteobacteria;c__Deltaproteobacteria;o__Syntrophobacterales;f__Syntrophobacteraceae	5.5046e-06	1.45457e-05	4.22121e-06	2.61171e-05	6.78798e-06	3.20658e-05
	k__Bacteria;p__Proteobacteria;c__Deltaproteobacteria;o__[Entotheonellales];f__	1.70609e-06	6.861e-06	2.00017e-06	1.56268e-05	1.412e-06	1.18172e-05
	k__Bacteria;p__Proteobacteria;c__Epsilonproteobacteria;o__;f__	2.13151e-07	1.86126e-06	0	0	4.26302e-07	7.44504e-06
	k__Bacteria;p__Proteobacteria;c__Epsilonproteobacteria;o__Campylobacterales;f__Campylobacteraceae	0.00831906	0.0046633	0.0096099	0.00972252	0.00702823	0.00893067
	k__Bacteria;p__Proteobacteria;c__Epsilonproteobacteria;o__Campylobacterales;f__Helicobacteraceae	1.03425e-05	4.46199e-05	1.03915e-05	9.24364e-05	1.02935e-05	8.60432e-05
	k__Bacteria;p__Proteobacteria;c__Epsilonproteobacteria;o__Nautiliales;f__Nautiliaceae	1.64578e-06	9.85206e-06	1.69082e-06	2.14846e-05	1.60074e-06	1.79237e-05
	k__Bacteria;p__Proteobacteria;c__Gammaproteobacteria;o__;f__	1.19387e-06	6.25883e-06	1.39623e-06	1.4778e-05	9.91517e-07	1.02574e-05
	k__Bacteria;p__Proteobacteria;c__Gammaproteobacteria;o__Acidithiobacillales;f__	3.98612e-06	1.25235e-05	3.11498e-06	2.23846e-05	4.85727e-06	2.77095e-05
	k__Bacteria;p__Proteobacteria;c__Gammaproteobacteria;o__Acidithiobacillales;f__Acidithiobacillaceae	2.26711e-07	1.97967e-06	0	0	4.53421e-07	7.91866e-06
	k__Bacteria;p__Proteobacteria;c__Gammaproteobacteria;o__Aeromonadales;f__Aeromonadaceae	4.50816e-06	1.31452e-05	3.80828e-06	2.52587e-05	5.20805e-06	2.73219e-05
	k__Bacteria;p__Proteobacteria;c__Gammaproteobacteria;o__Aeromonadales;f__Succinivibrionaceae	3.37876e-06	1.07137e-05	3.6444e-06	2.16384e-05	3.11311e-06	2.12163e-05
	k__Bacteria;p__Proteobacteria;c__Gammaproteobacteria;o__Alteromonadales;f__	1.69947e-07	1.07461e-06	0	0	3.39895e-07	4.29846e-06
	k__Bacteria;p__Proteobacteria;c__Gammaproteobacteria;o__Alteromonadales;f__Alteromonadaceae	5.2916e-06	1.43342e-05	5.65252e-06	2.81937e-05	4.93068e-06	2.91432e-05
	k__Bacteria;p__Proteobacteria;c__Gammaproteobacteria;o__Alteromonadales;f__Colwelliaceae	5.11027e-07	3.37376e-06	0	0	1.02205e-06	1.3495e-05
	k__Bacteria;p__Proteobacteria;c__Gammaproteobacteria;o__Alteromonadales;f__HTCC2188	1.13929e-06	9.89745e-06	1.77471e-06	3.07901e-05	5.03871e-07	8.79973e-06
	k__Bacteria;p__Proteobacteria;c__Gammaproteobacteria;o__Alteromonadales;f__OM60	4.68049e-07	4.07794e-06	3.17828e-07	5.51411e-06	6.18271e-07	1.07976e-05
	k__Bacteria;p__Proteobacteria;c__Gammaproteobacteria;o__Alteromonadales;f__Psychromonadaceae	6.27114e-07	4.7641e-06	6.38896e-07	1.10844e-05	6.15332e-07	7.97196e-06
	k__Bacteria;p__Proteobacteria;c__Gammaproteobacteria;o__Alteromonadales;f__Shewanellaceae	3.55626e-07	3.08494e-06	7.11252e-07	1.23398e-05	0	0
	k__Bacteria;p__Proteobacteria;c__Gammaproteobacteria;o__Cardiobacteriales;f__	3.09236e-07	1.92754e-06	6.18471e-07	7.71015e-06	0	0
	k__Bacteria;p__Proteobacteria;c__Gammaproteobacteria;o__Cardiobacteriales;f__Cardiobacteriaceae	0.00235328	0.00195233	0.00211145	0.00393999	0.00259512	0.00386933
	k__Bacteria;p__Proteobacteria;c__Gammaproteobacteria;o__Chromatiales;f__	4.4709e-06	1.39844e-05	2.38565e-06	1.83615e-05	6.55614e-06	3.7576e-05
	k__Bacteria;p__Proteobacteria;c__Gammaproteobacteria;o__Chromatiales;f__Chromatiaceae	2.92151e-06	9.91716e-06	3.37349e-06	2.17691e-05	2.46952e-06	1.78996e-05
	k__Bacteria;p__Proteobacteria;c__Gammaproteobacteria;o__Chromatiales;f__Ectothiorhodospiraceae	4.85276e-07	2.73305e-06	0	0	9.70552e-07	1.09322e-05
	k__Bacteria;p__Proteobacteria;c__Gammaproteobacteria;o__Chromatiales;f__Halothiobacillaceae	3.32454e-07	2.31271e-06	1.93921e-07	3.36441e-06	4.70986e-07	5.88643e-06
	k__Bacteria;p__Proteobacteria;c__Gammaproteobacteria;o__Enterobacteriales;f__Enterobacteriaceae	0.000146169	0.000361315	0.000197579	0.00124686	9.47597e-05	0.000198399
	k__Bacteria;p__Proteobacteria;c__Gammaproteobacteria;o__HOC36;f__	4.21393e-07	3.65544e-06	8.42785e-07	1.46218e-05	0	0
	k__Bacteria;p__Proteobacteria;c__Gammaproteobacteria;o__HTCC2188;f__	6.08895e-07	4.07146e-06	0	0	1.21779e-06	1.62858e-05
	k__Bacteria;p__Proteobacteria;c__Gammaproteobacteria;o__HTCC2188;f__HTCC2089	8.38108e-08	7.27031e-07	1.67622e-07	2.90813e-06	0	0
	k__Bacteria;p__Proteobacteria;c__Gammaproteobacteria;o__Legionellales;f__Coxiellaceae	1.58072e-06	7.66431e-06	1.39747e-06	1.28382e-05	1.76397e-06	1.7819e-05
	k__Bacteria;p__Proteobacteria;c__Gammaproteobacteria;o__Legionellales;f__Legionellaceae	1.85439e-05	3.27742e-05	1.98724e-05	7.10496e-05	1.72154e-05	6.00473e-05
	k__Bacteria;p__Proteobacteria;c__Gammaproteobacteria;o__Methylococcales;f__	4.8375e-07	2.98419e-06	0	0	9.67499e-07	1.19368e-05
	k__Bacteria;p__Proteobacteria;c__Gammaproteobacteria;o__Methylococcales;f__Crenotrichaceae	5.53359e-07	3.4628e-06	1.10672e-06	1.38512e-05	0	0
	k__Bacteria;p__Proteobacteria;c__Gammaproteobacteria;o__Oceanospirillales;f__Alcanivoracaceae	7.13888e-07	4.25646e-06	4.41907e-07	7.66681e-06	9.85869e-07	9.35905e-06
	k__Bacteria;p__Proteobacteria;c__Gammaproteobacteria;o__Oceanospirillales;f__Endozoicimonaceae	1.39034e-07	1.20998e-06	1.42147e-07	2.46616e-06	1.35921e-07	2.37376e-06
	k__Bacteria;p__Proteobacteria;c__Gammaproteobacteria;o__Oceanospirillales;f__Halomonadaceae	1.26036e-07	1.10056e-06	0	0	2.52071e-07	4.40223e-06
	k__Bacteria;p__Proteobacteria;c__Gammaproteobacteria;o__Oceanospirillales;f__Oceanospirillaceae	1.55228e-05	2.46633e-05	1.34073e-05	4.46563e-05	1.76382e-05	5.3997e-05
	k__Bacteria;p__Proteobacteria;c__Gammaproteobacteria;o__Oceanospirillales;f__Oleiphilaceae	6.56236e-08	5.73034e-07	0	0	1.31247e-07	2.29214e-06
	k__Bacteria;p__Proteobacteria;c__Gammaproteobacteria;o__Pasteurellales;f__	2.11313e-06	8.70099e-06	2.23772e-06	1.96283e-05	1.98854e-06	1.51757e-05
	k__Bacteria;p__Proteobacteria;c__Gammaproteobacteria;o__Pasteurellales;f__Pasteurellaceae	0.0717085	0.0354752	0.0573484	0.0601862	0.0860686	0.0817147
	k__Bacteria;p__Proteobacteria;c__Gammaproteobacteria;o__Pseudomonadales;f__Moraxellaceae	0.000301922	0.00193063	0.000256634	0.00358495	0.000347209	0.00413757
	k__Bacteria;p__Proteobacteria;c__Gammaproteobacteria;o__Pseudomonadales;f__Pseudomonadaceae	4.51628e-05	0.000163341	6.34356e-05	0.000504645	2.689e-05	0.000148717
	k__Bacteria;p__Proteobacteria;c__Gammaproteobacteria;o__Thiohalorhabdales;f__	1.42887e-07	1.24771e-06	0	0	2.85774e-07	4.99083e-06
	k__Bacteria;p__Proteobacteria;c__Gammaproteobacteria;o__Thiotrichales;f__	2.94581e-07	2.57232e-06	0	0	5.89162e-07	1.02893e-05
	k__Bacteria;p__Proteobacteria;c__Gammaproteobacteria;o__Thiotrichales;f__Piscirickettsiaceae	1.08468e-06	5.82056e-06	7.82956e-07	9.58919e-06	1.3864e-06	1.36931e-05
	k__Bacteria;p__Proteobacteria;c__Gammaproteobacteria;o__Thiotrichales;f__Thiotrichaceae	6.70398e-07	4.57734e-06	3.21831e-07	5.58356e-06	1.01897e-06	1.27258e-05
	k__Bacteria;p__Proteobacteria;c__Gammaproteobacteria;o__Vibrionales;f__Pseudoalteromonadaceae	2.09262e-06	7.70263e-06	3.36909e-07	5.84515e-06	3.84833e-06	2.49653e-05
	k__Bacteria;p__Proteobacteria;c__Gammaproteobacteria;o__Vibrionales;f__Vibrionaceae	3.59383e-06	1.0848e-05	3.58707e-06	2.25726e-05	3.6006e-06	2.08195e-05
	k__Bacteria;p__Proteobacteria;c__Gammaproteobacteria;o__Xanthomonadales;f__Sinobacteraceae	7.96153e-06	2.29888e-05	7.27882e-06	3.38622e-05	8.64424e-06	5.80931e-05
	k__Bacteria;p__Proteobacteria;c__Gammaproteobacteria;o__Xanthomonadales;f__Xanthomonadaceae	2.64977e-05	6.82518e-05	4.04953e-05	0.000195555	1.25001e-05	7.74526e-05
	k__Bacteria;p__Proteobacteria;c__Gammaproteobacteria;o__[Marinicellales];f__[Marinicellaceae]	4.44873e-06	1.12104e-05	5.2499e-06	2.47106e-05	3.64756e-06	2.01311e-05
	k__Bacteria;p__SBR1093;c__;o__;f__	1.3385e-06	5.83992e-06	2.41436e-06	1.87728e-05	2.62642e-07	4.58684e-06
	k__Bacteria;p__SC4;c__;o__;f__	1.68454e-07	1.46129e-06	3.36909e-07	5.84515e-06	0	0
	k__Bacteria;p__SR1;c__;o__;f__	6.26452e-05	0.000110619	7.22458e-05	0.000265389	5.30445e-05	0.000177086
	k__Bacteria;p__Spirochaetes;c__GN05;o__SBYZ_6080;f__	1.11164e-06	7.20857e-06	1.8533e-06	2.2373e-05	3.69972e-07	6.46128e-06
	k__Bacteria;p__Spirochaetes;c__MVP-15;o__;f__	4.21343e-07	2.93846e-06	2.46678e-07	4.2797e-06	5.96009e-07	7.47416e-06
	k__Bacteria;p__Spirochaetes;c__Spirochaetes;o__;f__	1.12461e-07	9.82024e-07	0	0	2.24922e-07	3.92809e-06
	k__Bacteria;p__Spirochaetes;c__Spirochaetes;o__M2PT2-76;f__	1.57611e-06	7.85919e-06	1.80358e-06	1.77728e-05	1.34863e-06	1.36639e-05
	k__Bacteria;p__Spirochaetes;c__Spirochaetes;o__Sphaerochaetales;f__Sphaerochaetaceae	2.7669e-06	9.96192e-06	5.28511e-06	3.55045e-05	2.48687e-07	4.34313e-06
	k__Bacteria;p__Spirochaetes;c__Spirochaetes;o__Spirochaetales;f__Spirochaetaceae	0.0177944	0.0154793	0.0292524	0.0463966	0.00633635	0.0155206
	k__Bacteria;p__Spirochaetes;c__[Brachyspirae];o__[Brachyspirales];f__Brachyspiraceae	2.16742e-06	7.34644e-06	4.33483e-06	2.93857e-05	0	0
	k__Bacteria;p__Spirochaetes;c__[Brevinematae];o__[Brevinematales];f__	1.89003e-07	1.26243e-06	0	0	3.78005e-07	5.04974e-06
	k__Bacteria;p__Spirochaetes;c__[Leptospirae];o__[Leptospirales];f__	4.04577e-07	3.53281e-06	0	0	8.09153e-07	1.41313e-05
	k__Bacteria;p__Spirochaetes;c__[Leptospirae];o__[Leptospirales];f__Leptospiraceae	3.65116e-06	1.14426e-05	6.92231e-06	4.08657e-05	3.80008e-07	4.9048e-06
	k__Bacteria;p__Spirochaetes;c__[Leptospirae];o__[Leptospirales];f__Sediment-4	1.2873e-07	1.11669e-06	2.5746e-07	4.46676e-06	0	0
	k__Bacteria;p__Synergistetes;c__Synergistia;o__Synergistales;f__	1.26226e-07	1.09497e-06	2.52451e-07	4.37987e-06	0	0
	k__Bacteria;p__Synergistetes;c__Synergistia;o__Synergistales;f__Dethiosulfovibrionaceae	0.00196166	0.00272824	0.00347959	0.00937802	0.000443733	0.00153494
	k__Bacteria;p__Synergistetes;c__Synergistia;o__Synergistales;f__Thermovirgaceae	1.43238e-07	1.24254e-06	2.86476e-07	4.97017e-06	0	0
	k__Bacteria;p__TM6;c__SJA-4;o__;f__	5.91668e-07	4.22395e-06	9.42857e-07	1.2696e-05	2.40479e-07	4.19978e-06
	k__Bacteria;p__TM7;c__;o__;f__	1.26532e-07	1.10489e-06	0	0	2.53063e-07	4.41956e-06
	k__Bacteria;p__TM7;c__TM7-3;o__;f__	0.000296425	0.000334457	0.0003448	0.000828458	0.00024805	0.000509368
	k__Bacteria;p__TM7;c__TM7-3;o__Blgi18;f__	1.57872e-07	1.37856e-06	0	0	3.15744e-07	5.51424e-06
	k__Bacteria;p__TM7;c__TM7-3;o__CW040;f__	1.49167e-05	3.62111e-05	1.48756e-05	7.74898e-05	1.49578e-05	6.73546e-05
	k__Bacteria;p__TM7;c__TM7-3;o__CW040;f__F16	1.48173e-05	4.81016e-05	2.08989e-05	0.000137119	8.73572e-06	5.52871e-05
	k__Bacteria;p__TM7;c__TM7-3;o__I025;f__Rs-045	1.43076e-05	7.78939e-05	2.36328e-05	0.000271891	4.98248e-06	3.96842e-05
	k__Bacteria;p__Tenericutes;c__;o__;f__	2.33666e-07	2.02697e-06	4.67331e-07	8.1079e-06	0	0
	k__Bacteria;p__Tenericutes;c__Mollicutes;o__;f__	3.25624e-07	2.10925e-06	0	0	6.51249e-07	8.43701e-06
	k__Bacteria;p__Tenericutes;c__Mollicutes;o__Acholeplasmatales;f__Acholeplasmataceae	1.91663e-05	8.95576e-05	3.13225e-05	0.000269524	7.01007e-06	8.87063e-05
	k__Bacteria;p__Tenericutes;c__Mollicutes;o__Mycoplasmatales;f__Mycoplasmataceae	0.000155738	0.000226373	0.000267513	0.0007338	4.39635e-05	0.000171691
	k__Bacteria;p__Tenericutes;c__Mollicutes;o__RF39;f__	0.00010907	0.000189679	0.000108911	0.000303165	0.000109228	0.000455553
	k__Bacteria;p__Tenericutes;c__RF3;o__ML615J-28;f__	2.39312e-06	1.42026e-05	1.58211e-06	1.61017e-05	3.20412e-06	4.07087e-05
	k__Bacteria;p__Thermotogae;c__Thermotogae;o__Thermotogales;f__Thermotogaceae	6.33376e-06	2.25615e-05	1.02017e-05	7.03743e-05	2.46582e-06	1.98715e-05
	k__Bacteria;p__Verrucomicrobia;c__Verruco-5;o__LD1-PB3;f__	2.32358e-07	2.01563e-06	4.64717e-07	8.06253e-06	0	0
	k__Bacteria;p__Verrucomicrobia;c__Verruco-5;o__WCHB1-41;f__	1.68454e-07	1.46129e-06	3.36909e-07	5.84515e-06	0	0
	k__Bacteria;p__Verrucomicrobia;c__Verruco-5;o__WCHB1-41;f__RFP12	4.74993e-07	2.94647e-06	6.71869e-07	8.35585e-06	2.78118e-07	3.43001e-06
	k__Bacteria;p__Verrucomicrobia;c__Verrucomicrobiae;o__Verrucomicrobiales;f__Verrucomicrobiaceae	3.15788e-06	1.03522e-05	1.31354e-06	1.26314e-05	5.00222e-06	2.87774e-05
	k__Bacteria;p__Verrucomicrobia;c__[Methylacidiphilae];o__Methylacidiphilales;f__	1.27348e-07	1.1047e-06	2.54696e-07	4.41882e-06	0	0
	k__Bacteria;p__Verrucomicrobia;c__[Methylacidiphilae];o__Methylacidiphilales;f__Methylacidiphilaceae	2.56589e-07	2.24056e-06	0	0	5.13177e-07	8.96225e-06
	k__Bacteria;p__Verrucomicrobia;c__[Pedosphaerae];o__[Pedosphaerales];f__Ellin517	7.10735e-08	6.16539e-07	1.42147e-07	2.46616e-06	0	0
	k__Bacteria;p__Verrucomicrobia;c__[Pedosphaerae];o__[Pedosphaerales];f__R4-41B	6.19626e-08	5.41065e-07	0	0	1.23925e-07	2.16426e-06
	k__Bacteria;p__Verrucomicrobia;c__[Spartobacteria];o__[Chthoniobacterales];f__[Chthoniobacteraceae]	3.31082e-05	3.85811e-05	2.13811e-05	6.13368e-05	4.48354e-05	9.29876e-05
	k__Bacteria;p__WS1;c__;o__;f__	4.00057e-06	1.07203e-05	6.96062e-06	3.1471e-05	1.04051e-06	1.141e-05
	k__Bacteria;p__WS2;c__SHA-109;o__;f__	1.18083e-07	1.03111e-06	0	0	2.36166e-07	4.12446e-06
	k__Bacteria;p__WS3;c__PRR-12;o__;f__	7.49109e-07	5.04172e-06	1.12131e-06	1.47171e-05	3.76903e-07	5.44982e-06
	k__Bacteria;p__WS3;c__PRR-12;o__PBS-III-9;f__	3.54488e-07	3.07507e-06	7.08975e-07	1.23003e-05	0	0
	k__Bacteria;p__WS3;c__PRR-12;o__Sediment-1;f__CV106	5.76796e-07	5.01688e-06	6.88266e-07	1.1941e-05	4.65326e-07	8.12657e-06
	k__Bacteria;p__WS3;c__PRR-12;o__Sediment-1;f__PRR-10	1.93481e-06	9.23801e-06	1.49886e-06	1.51627e-05	2.37076e-06	2.17894e-05
	k__Bacteria;p__[Caldithrix];c__KSB1;o__GW-22;f__	1.24805e-05	2.72028e-05	1.0624e-05	4.76292e-05	1.43369e-05	6.11821e-05
	k__Bacteria;p__[Thermi];c__Deinococci;o__Deinococcales;f__Deinococcaceae	5.88225e-06	3.40017e-05	1.05237e-05	0.000114338	1.24075e-06	2.16688e-05
	k__Bacteria;p__[Thermi];c__Deinococci;o__Thermales;f__Thermaceae	2.91734e-05	4.82069e-05	2.95958e-05	9.77884e-05	2.87511e-05	9.50393e-05
	k__Archaea;p__Crenarchaeota;c__MCG;o__;f__;g__	1.29689e-06	6.83857e-06	7.36234e-07	7.43969e-06	1.85754e-06	1.99146e-05
	k__Archaea;p__Crenarchaeota;c__MCG;o__pGrfC26;f__;g__	6.23278e-07	3.78461e-06	3.47154e-07	6.02289e-06	8.99402e-07	9.11554e-06
	k__Archaea;p__Crenarchaeota;c__Thaumarchaeota;o__Cenarchaeales;f__Cenarchaeaceae;g__	8.72579e-08	7.56934e-07	1.74516e-07	3.02774e-06	0	0
	k__Archaea;p__Crenarchaeota;c__Thaumarchaeota;o__Cenarchaeales;f__Cenarchaeaceae;g__Nitrosopumilus	4.50387e-05	4.53256e-05	6.21791e-05	0.000109448	2.78983e-05	7.18543e-05
	k__Archaea;p__Crenarchaeota;c__Thaumarchaeota;o__Nitrososphaerales;f__Nitrososphaeraceae;g__Candidatus Nitrososphaera	1.33626e-06	7.76857e-06	1.71357e-06	1.43267e-05	9.58961e-07	1.67475e-05
	k__Archaea;p__Crenarchaeota;c__Thermoprotei;o__Thermoproteales;f__Thermoproteaceae;g__	7.49844e-08	6.50465e-07	1.49969e-07	2.60186e-06	0	0
	k__Archaea;p__Crenarchaeota;c__Thermoprotei;o__YNPFFA;f__SK322;g__	1.30293e-07	1.13773e-06	0	0	2.60586e-07	4.55093e-06
	k__Archaea;p__Euryarchaeota;c__Methanobacteria;o__Methanobacteriales;f__Methanobacteriaceae;g__Methanobrevibacter	1.34983e-06	1.01521e-05	2.69966e-06	4.06085e-05	0	0
	k__Archaea;p__Euryarchaeota;c__Methanococci;o__Methanococcales;f__;g__	4.62526e-07	3.74272e-06	2.85931e-07	3.80911e-06	6.39121e-07	1.11618e-05
	k__Archaea;p__Euryarchaeota;c__Methanomicrobia;o__Methanosarcinales;f__Methanosaetaceae;g__Methanosaeta	1.98365e-07	1.72629e-06	2.03945e-07	3.53831e-06	1.92785e-07	3.36684e-06
	k__Archaea;p__Euryarchaeota;c__Thermoplasmata;o__E2;f__;g__	4.09933e-08	3.55603e-07	8.19866e-08	1.42241e-06	0	0
	k__Archaea;p__Euryarchaeota;c__Thermoplasmata;o__E2;f__Marine group II;g__	4.18105e-07	3.62692e-06	8.36209e-07	1.45077e-05	0	0
	k__Archaea;p__Euryarchaeota;c__Thermoplasmata;o__Thermoplasmatales;f__A10;g__	2.30873e-07	2.00275e-06	4.61746e-07	8.01099e-06	0	0
	k__Archaea;p__[Parvarchaeota];c__[Micrarchaea];o__[Micrarchaeles];f__;g__	1.42721e-06	5.26047e-06	2.85441e-06	2.10419e-05	0	0
	k__Bacteria;p__;c__;o__;f__;g__	4.83879e-06	1.26138e-05	4.98601e-06	2.4826e-05	4.69158e-06	2.56291e-05
	k__Bacteria;p__AC1;c__;o__;f__;g__	7.19331e-06	1.60894e-05	3.48913e-06	2.16787e-05	1.08975e-05	4.26788e-05
	k__Bacteria;p__Acidobacteria;c__Acidobacteria-6;o__iii1-15;f__;g__	3.51027e-06	2.61298e-05	6.33501e-06	9.45796e-05	6.85528e-07	9.93947e-06
	k__Bacteria;p__Acidobacteria;c__Acidobacteriia;o__Acidobacteriales;f__Acidobacteriaceae;g__	3.07281e-07	2.68322e-06	0	0	6.14562e-07	1.07329e-05
	k__Bacteria;p__Acidobacteria;c__Acidobacteriia;o__Acidobacteriales;f__Koribacteraceae;g__	1.47211e-07	1.28547e-06	0	0	2.94422e-07	5.14187e-06
	k__Bacteria;p__Acidobacteria;c__Acidobacteriia;o__Acidobacteriales;f__Koribacteraceae;g__Candidatus Koribacter	6.87331e-07	4.03149e-06	0	0	1.37466e-06	1.6126e-05
	k__Bacteria;p__Acidobacteria;c__BPC102;o__B110;f__;g__	8.53007e-07	5.14274e-06	1.09705e-06	9.93578e-06	6.08969e-07	1.06352e-05
	k__Bacteria;p__Acidobacteria;c__BPC102;o__MVS-40;f__;g__	8.73021e-07	4.96957e-06	1.50432e-06	1.68869e-05	2.41722e-07	2.99134e-06
	k__Bacteria;p__Acidobacteria;c__DA052;o__E29;f__;g__	5.81552e-06	1.55281e-05	7.24656e-06	3.55439e-05	4.38449e-06	2.65686e-05
	k__Bacteria;p__Acidobacteria;c__OS-K;o__;f__;g__	1.19425e-07	1.04283e-06	0	0	2.3885e-07	4.17133e-06
	k__Bacteria;p__Acidobacteria;c__RB25;o__;f__;g__	6.60753e-07	5.75157e-06	6.33717e-07	1.09946e-05	6.87789e-07	1.20117e-05
	k__Bacteria;p__Acidobacteria;c__Solibacteres;o__Solibacterales;f__;g__	6.53192e-07	4.74072e-06	4.94899e-07	8.58618e-06	8.11484e-07	1.03767e-05
	k__Bacteria;p__Acidobacteria;c__Solibacteres;o__Solibacterales;f__Solibacteraceae;g__	2.25092e-07	1.96553e-06	0	0	4.50184e-07	7.86212e-06
	k__Bacteria;p__Acidobacteria;c__[Chloracidobacteria];o__RB41;f__;g__	1.29273e-05	2.38471e-05	1.68917e-05	5.71151e-05	8.963e-06	3.82735e-05
	k__Bacteria;p__Acidobacteria;c__[Chloracidobacteria];o__RB41;f__Ellin6075;g__	1.24627e-07	1.08532e-06	1.02267e-07	1.77427e-06	1.46987e-07	2.56701e-06
	k__Bacteria;p__Actinobacteria;c__;o__;f__;g__	1.24725e-06	5.1608e-06	0	0	2.49451e-06	2.06432e-05
	k__Bacteria;p__Actinobacteria;c__Acidimicrobiia;o__Acidimicrobiales;f__;g__	0.00015647	0.000139258	0.000128987	0.000244626	0.000183954	0.000312408
	k__Bacteria;p__Actinobacteria;c__Acidimicrobiia;o__Acidimicrobiales;f__AKIW874;g__	4.38824e-05	7.93935e-05	3.47019e-05	0.000165035	5.30628e-05	0.000152539
	k__Bacteria;p__Actinobacteria;c__Acidimicrobiia;o__Acidimicrobiales;f__Acidimicrobiaceae;g__	1.97201e-06	8.0787e-06	2.08273e-06	1.77809e-05	1.86129e-06	1.45339e-05
	k__Bacteria;p__Actinobacteria;c__Acidimicrobiia;o__Acidimicrobiales;f__C111;g__	2.31252e-06	9.44489e-06	2.89316e-06	2.1033e-05	1.73188e-06	1.67466e-05
	k__Bacteria;p__Actinobacteria;c__Acidimicrobiia;o__Acidimicrobiales;f__EB1017;g__	9.05333e-06	1.88232e-05	8.18193e-06	3.58383e-05	9.92472e-06	3.94545e-05
	k__Bacteria;p__Actinobacteria;c__Acidimicrobiia;o__Acidimicrobiales;f__Iamiaceae;g__	1.42218e-06	7.02698e-06	9.07108e-07	8.67216e-06	1.93725e-06	1.94358e-05
	k__Bacteria;p__Actinobacteria;c__Acidimicrobiia;o__Acidimicrobiales;f__JdFBGBact;g__	8.28831e-08	7.23745e-07	0	0	1.65766e-07	2.89498e-06
	k__Bacteria;p__Actinobacteria;c__Acidimicrobiia;o__Acidimicrobiales;f__Microthrixaceae;g__	2.58718e-06	8.49659e-06	1.67674e-06	1.18355e-05	3.49762e-06	2.21508e-05
	k__Bacteria;p__Actinobacteria;c__Acidimicrobiia;o__Acidimicrobiales;f__Microthrixaceae;g__Candidatus Microthrix	1.10528e-06	5.67368e-06	5.74575e-07	7.11472e-06	1.63599e-06	1.558e-05
	k__Bacteria;p__Actinobacteria;c__Acidimicrobiia;o__Acidimicrobiales;f__OCS155;g__	2.70549e-06	8.44094e-06	4.72861e-06	2.65116e-05	6.82364e-07	7.25214e-06
	k__Bacteria;p__Actinobacteria;c__Acidimicrobiia;o__Acidimicrobiales;f__SC3-41;g__	1.02267e-07	8.87137e-07	2.04535e-07	3.54855e-06	0	0
	k__Bacteria;p__Actinobacteria;c__Acidimicrobiia;o__Acidimicrobiales;f__TK06;g__	1.13815e-06	6.01812e-06	8.96377e-07	9.15726e-06	1.37993e-06	1.49152e-05
	k__Bacteria;p__Actinobacteria;c__Acidimicrobiia;o__Acidimicrobiales;f__ZA3409c;g__	6.6914e-05	8.78699e-05	5.05128e-05	0.000144295	8.33152e-05	0.000207185
	k__Bacteria;p__Actinobacteria;c__Acidimicrobiia;o__Acidimicrobiales;f__koll13;g__	9.38335e-07	7.09937e-06	9.8548e-07	1.28335e-05	8.9119e-07	1.5564e-05
	k__Bacteria;p__Actinobacteria;c__Acidimicrobiia;o__Acidimicrobiales;f__wb1_P06;g__	5.78745e-05	9.20371e-05	4.78368e-05	0.000157524	6.79123e-05	0.000210624
	k__Bacteria;p__Actinobacteria;c__Actinobacteria;o__Actinomycetales;f__;g__	6.70855e-05	6.65623e-05	5.25146e-05	9.73111e-05	8.16564e-05	0.000168938
	k__Bacteria;p__Actinobacteria;c__Actinobacteria;o__Actinomycetales;f__Actinomycetaceae;g__	0.00533999	0.0064757	0.00526327	0.0125524	0.0054167	0.0133504
	k__Bacteria;p__Actinobacteria;c__Actinobacteria;o__Actinomycetales;f__Actinomycetaceae;g__Actinobaculum	4.79478e-07	3.036e-06	9.58956e-07	1.2144e-05	0	0
	k__Bacteria;p__Actinobacteria;c__Actinobacteria;o__Actinomycetales;f__Actinomycetaceae;g__Actinomyces	0.0738054	0.0356745	0.0649406	0.0699134	0.0826702	0.0727844
	k__Bacteria;p__Actinobacteria;c__Actinobacteria;o__Actinomycetales;f__Actinomycetaceae;g__Arcanobacterium	3.13909e-06	9.79447e-06	1.79248e-06	1.63393e-05	4.4857e-06	2.28385e-05
	k__Bacteria;p__Actinobacteria;c__Actinobacteria;o__Actinomycetales;f__Actinomycetaceae;g__Bogoriella	2.76272e-07	1.70581e-06	0	0	5.52544e-07	6.82322e-06
	k__Bacteria;p__Actinobacteria;c__Actinobacteria;o__Actinomycetales;f__Actinomycetaceae;g__Mobiluncus	1.22696e-06	7.17805e-06	1.49541e-06	1.86534e-05	9.58495e-07	1.00588e-05
	k__Bacteria;p__Actinobacteria;c__Actinobacteria;o__Actinomycetales;f__Actinomycetaceae;g__N09	3.72917e-06	1.19789e-05	2.48831e-06	1.7761e-05	4.97004e-06	3.01545e-05
	k__Bacteria;p__Actinobacteria;c__Actinobacteria;o__Actinomycetales;f__Actinomycetaceae;g__Varibaculum	3.68875e-05	5.83917e-05	2.41843e-05	8.46899e-05	4.95907e-05	0.000148877
	k__Bacteria;p__Actinobacteria;c__Actinobacteria;o__Actinomycetales;f__Actinopolysporaceae;g__Actinopolyspora	6.37667e-07	3.95252e-06	2.68162e-07	4.65244e-06	1.00717e-06	1.11576e-05
	k__Bacteria;p__Actinobacteria;c__Actinobacteria;o__Actinomycetales;f__Actinosynnemataceae;g__	1.02046e-06	4.53436e-06	2.00777e-07	3.48335e-06	1.84014e-06	1.46541e-05
	k__Bacteria;p__Actinobacteria;c__Actinobacteria;o__Actinomycetales;f__Actinosynnemataceae;g__Actinoalloteichus	2.80202e-06	1.26507e-05	8.89759e-07	1.13956e-05	4.71428e-06	3.92072e-05
	k__Bacteria;p__Actinobacteria;c__Actinobacteria;o__Actinomycetales;f__Actinosynnemataceae;g__Kibdelosporangium	2.66463e-07	2.31148e-06	5.32926e-07	9.24592e-06	0	0
	k__Bacteria;p__Actinobacteria;c__Actinobacteria;o__Actinomycetales;f__Actinosynnemataceae;g__Kutzneria	3.06705e-05	6.79373e-05	2.41135e-05	0.000111776	3.72276e-05	0.000159973
	k__Bacteria;p__Actinobacteria;c__Actinobacteria;o__Actinomycetales;f__Actinosynnemataceae;g__Lentzea	1.52226e-06	5.98958e-06	8.89907e-07	8.90836e-06	2.15461e-06	1.505e-05
	k__Bacteria;p__Actinobacteria;c__Actinobacteria;o__Actinomycetales;f__Beutenbergiaceae;g__Salana	6.48886e-07	3.8663e-06	1.29777e-06	1.54652e-05	0	0
	k__Bacteria;p__Actinobacteria;c__Actinobacteria;o__Actinomycetales;f__Beutenbergiaceae;g__Serinibacter	4.63479e-06	1.41352e-05	4.63467e-06	3.07296e-05	4.63492e-06	2.58112e-05
	k__Bacteria;p__Actinobacteria;c__Actinobacteria;o__Actinomycetales;f__Bogoriellaceae;g__Georgenia	2.60193e-07	1.40454e-06	5.20386e-07	5.61817e-06	0	0
	k__Bacteria;p__Actinobacteria;c__Actinobacteria;o__Actinomycetales;f__Brevibacteriaceae;g__Brevibacterium	6.20822e-05	0.000159683	5.2971e-05	0.000266283	7.11935e-05	0.000372447
	k__Bacteria;p__Actinobacteria;c__Actinobacteria;o__Actinomycetales;f__Cellulomonadaceae;g__Actinotalea	6.56604e-08	5.73355e-07	0	0	1.31321e-07	2.29342e-06
	k__Bacteria;p__Actinobacteria;c__Actinobacteria;o__Actinomycetales;f__Cellulomonadaceae;g__Cellulomonas	1.69761e-06	7.97291e-06	1.27596e-06	1.29531e-05	2.11926e-06	1.89386e-05
	k__Bacteria;p__Actinobacteria;c__Actinobacteria;o__Actinomycetales;f__Corynebacteriaceae;g__Corynebacterium	0.092889	0.0335818	0.072937	0.0605729	0.112841	0.0737545
	k__Bacteria;p__Actinobacteria;c__Actinobacteria;o__Actinomycetales;f__Dermabacteraceae;g__	9.34227e-06	1.87751e-05	8.08503e-06	3.95763e-05	1.05995e-05	3.55241e-05
	k__Bacteria;p__Actinobacteria;c__Actinobacteria;o__Actinomycetales;f__Dermabacteraceae;g__Brachybacterium	0.00013175	9.85288e-05	9.27638e-05	0.000155532	0.000170735	0.000238584
	k__Bacteria;p__Actinobacteria;c__Actinobacteria;o__Actinomycetales;f__Dermabacteraceae;g__Dermabacter	1.83834e-05	3.44858e-05	1.52798e-05	6.15397e-05	2.14871e-05	7.64036e-05
	k__Bacteria;p__Actinobacteria;c__Actinobacteria;o__Actinomycetales;f__Dermabacteraceae;g__Helcobacillus	5.27274e-07	4.1704e-06	3.43953e-07	4.27158e-06	7.10596e-07	1.241e-05
	k__Bacteria;p__Actinobacteria;c__Actinobacteria;o__Actinomycetales;f__Dermacoccaceae;g__Dermacoccus	7.56223e-06	1.7738e-05	7.36374e-06	3.63538e-05	7.76072e-06	3.45981e-05
	k__Bacteria;p__Actinobacteria;c__Actinobacteria;o__Actinomycetales;f__Dietziaceae;g__Dietzia	5.85864e-06	1.44279e-05	4.03819e-06	2.21852e-05	7.67908e-06	3.55265e-05
	k__Bacteria;p__Actinobacteria;c__Actinobacteria;o__Actinomycetales;f__Frankiaceae;g__	1.79931e-05	2.58417e-05	1.6052e-05	5.27487e-05	1.99341e-05	5.06181e-05
	k__Bacteria;p__Actinobacteria;c__Actinobacteria;o__Actinomycetales;f__Geodermatophilaceae;g__Geodermatophilus	3.30954e-07	2.53031e-06	3.90532e-07	6.77548e-06	2.71376e-07	3.34574e-06
	k__Bacteria;p__Actinobacteria;c__Actinobacteria;o__Actinomycetales;f__Geodermatophilaceae;g__Modestobacter	2.55577e-07	1.57578e-06	0	0	5.11154e-07	6.30312e-06
	k__Bacteria;p__Actinobacteria;c__Actinobacteria;o__Actinomycetales;f__Glycomycetaceae;g__	1.42263e-06	7.49109e-06	4.64717e-07	8.06253e-06	2.38055e-06	2.19018e-05
	k__Bacteria;p__Actinobacteria;c__Actinobacteria;o__Actinomycetales;f__Glycomycetaceae;g__Glycomyces	0.000179814	0.000175893	0.000112478	0.000235923	0.000247151	0.000467649
	k__Bacteria;p__Actinobacteria;c__Actinobacteria;o__Actinomycetales;f__Glycomycetaceae;g__Haloglycomyces	6.92767e-07	3.86252e-06	1.40804e-07	2.44285e-06	1.24473e-06	1.30072e-05
	k__Bacteria;p__Actinobacteria;c__Actinobacteria;o__Actinomycetales;f__Gordoniaceae;g__Gordonia	1.51482e-05	2.70308e-05	1.75477e-05	5.96336e-05	1.27487e-05	4.84897e-05
	k__Bacteria;p__Actinobacteria;c__Actinobacteria;o__Actinomycetales;f__Intrasporangiaceae;g__	5.90727e-06	1.35448e-05	5.7912e-06	2.75518e-05	6.02334e-06	2.66272e-05
	k__Bacteria;p__Actinobacteria;c__Actinobacteria;o__Actinomycetales;f__Intrasporangiaceae;g__Janibacter	1.05977e-05	2.04127e-05	1.0581e-05	4.03627e-05	1.06143e-05	4.12879e-05
	k__Bacteria;p__Actinobacteria;c__Actinobacteria;o__Actinomycetales;f__Jonesiaceae;g__	2.41985e-07	2.10791e-06	1.7852e-07	3.09721e-06	3.05449e-07	5.33444e-06
	k__Bacteria;p__Actinobacteria;c__Actinobacteria;o__Actinomycetales;f__Jonesiaceae;g__Jonesia	3.09268e-07	2.19082e-06	4.94612e-07	6.599e-06	1.23925e-07	2.16426e-06
	k__Bacteria;p__Actinobacteria;c__Actinobacteria;o__Actinomycetales;f__Microbacteriaceae;g__	2.64341e-05	4.50802e-05	2.07586e-05	7.28494e-05	3.21097e-05	0.000107471
	k__Bacteria;p__Actinobacteria;c__Actinobacteria;o__Actinomycetales;f__Microbacteriaceae;g__Agrococcus	1.83747e-06	9.67099e-06	2.419e-06	2.46302e-05	1.25593e-06	1.40538e-05
	k__Bacteria;p__Actinobacteria;c__Actinobacteria;o__Actinomycetales;f__Microbacteriaceae;g__Agromyces	2.18512e-07	1.89552e-06	4.37024e-07	7.58209e-06	0	0
	k__Bacteria;p__Actinobacteria;c__Actinobacteria;o__Actinomycetales;f__Microbacteriaceae;g__Candidatus Aquiluna	2.05657e-06	8.82016e-06	1.82058e-06	1.54028e-05	2.29256e-06	1.98779e-05
	k__Bacteria;p__Actinobacteria;c__Actinobacteria;o__Actinomycetales;f__Microbacteriaceae;g__Cryocola	1.51841e-07	1.32193e-06	1.37916e-07	2.39275e-06	1.65766e-07	2.89498e-06
	k__Bacteria;p__Actinobacteria;c__Actinobacteria;o__Actinomycetales;f__Microbacteriaceae;g__Leucobacter	4.16924e-08	3.64063e-07	0	0	8.33848e-08	1.45625e-06
	k__Bacteria;p__Actinobacteria;c__Actinobacteria;o__Actinomycetales;f__Microbacteriaceae;g__Microbacterium	8.25068e-06	2.01749e-05	7.32911e-06	3.30384e-05	9.17224e-06	4.76614e-05
	k__Bacteria;p__Actinobacteria;c__Actinobacteria;o__Actinomycetales;f__Microbacteriaceae;g__Salinibacterium	1.67813e-06	6.43749e-06	1.7747e-06	1.30767e-05	1.58155e-06	1.26732e-05
	k__Bacteria;p__Actinobacteria;c__Actinobacteria;o__Actinomycetales;f__Micrococcaceae;g__	0.000586181	0.000613388	0.000475166	0.00129429	0.000697197	0.00115926
	k__Bacteria;p__Actinobacteria;c__Actinobacteria;o__Actinomycetales;f__Micrococcaceae;g__Arthrobacter	0.000510608	0.00038697	0.000375767	0.000670866	0.000645448	0.000877014
	k__Bacteria;p__Actinobacteria;c__Actinobacteria;o__Actinomycetales;f__Micrococcaceae;g__Citricoccus	7.05284e-07	4.36976e-06	5.8322e-07	5.94727e-06	8.27347e-07	1.15318e-05
	k__Bacteria;p__Actinobacteria;c__Actinobacteria;o__Actinomycetales;f__Micrococcaceae;g__Kocuria	7.62742e-05	7.32253e-05	5.50884e-05	0.000116785	9.746e-05	0.000176116
	k__Bacteria;p__Actinobacteria;c__Actinobacteria;o__Actinomycetales;f__Micrococcaceae;g__Microbispora	5.50429e-05	5.53634e-05	4.36202e-05	9.94743e-05	6.64656e-05	0.000121979
	k__Bacteria;p__Actinobacteria;c__Actinobacteria;o__Actinomycetales;f__Micrococcaceae;g__Micrococcus	3.71917e-05	4.49515e-05	3.50826e-05	9.2353e-05	3.93007e-05	8.7453e-05
	k__Bacteria;p__Actinobacteria;c__Actinobacteria;o__Actinomycetales;f__Micrococcaceae;g__Nesterenkonia	0.000153658	0.00012669	0.000112641	0.000221391	0.000194675	0.000285368
	k__Bacteria;p__Actinobacteria;c__Actinobacteria;o__Actinomycetales;f__Micrococcaceae;g__Renibacterium	2.88294e-06	1.16468e-05	6.78646e-07	8.88653e-06	5.08723e-06	3.77008e-05
	k__Bacteria;p__Actinobacteria;c__Actinobacteria;o__Actinomycetales;f__Micrococcaceae;g__Rothia	0.02814	0.0186145	0.0207554	0.0310364	0.0355247	0.0434215
	k__Bacteria;p__Actinobacteria;c__Actinobacteria;o__Actinomycetales;f__Micrococcaceae;g__Sinomonas	1.18071e-06	5.71839e-06	9.14271e-07	1.19249e-05	1.44715e-06	1.09487e-05
	k__Bacteria;p__Actinobacteria;c__Actinobacteria;o__Actinomycetales;f__Micromonosporaceae;g__	0.000158758	0.000149914	0.000108031	0.000209177	0.000209486	0.00039048
	k__Bacteria;p__Actinobacteria;c__Actinobacteria;o__Actinomycetales;f__Micromonosporaceae;g__Actinoplanes	4.76991e-07	4.1587e-06	2.2425e-07	3.89059e-06	7.29733e-07	1.27442e-05
	k__Bacteria;p__Actinobacteria;c__Actinobacteria;o__Actinomycetales;f__Micromonosporaceae;g__Catellatospora	1.50846e-06	5.95911e-06	1.93921e-07	3.36441e-06	2.823e-06	2.0472e-05
	k__Bacteria;p__Actinobacteria;c__Actinobacteria;o__Actinomycetales;f__Micromonosporaceae;g__Catenuloplanes	8.04967e-08	6.98283e-07	1.60993e-07	2.79313e-06	0	0
	k__Bacteria;p__Actinobacteria;c__Actinobacteria;o__Actinomycetales;f__Micromonosporaceae;g__Micromonospora	8.1432e-07	6.02157e-06	7.2897e-07	1.13098e-05	8.9967e-07	1.27765e-05
	k__Bacteria;p__Actinobacteria;c__Actinobacteria;o__Actinomycetales;f__Mycobacteriaceae;g__Mycobacterium	5.56044e-06	1.65345e-05	8.50444e-06	4.78662e-05	2.61644e-06	1.82719e-05
	k__Bacteria;p__Actinobacteria;c__Actinobacteria;o__Actinomycetales;f__Nocardiaceae;g__	6.60821e-06	1.4992e-05	4.75344e-06	2.52673e-05	8.46298e-06	3.47009e-05
	k__Bacteria;p__Actinobacteria;c__Actinobacteria;o__Actinomycetales;f__Nocardiaceae;g__Nocardia	6.35771e-06	1.46647e-05	5.27674e-06	2.55727e-05	7.43869e-06	3.3086e-05
	k__Bacteria;p__Actinobacteria;c__Actinobacteria;o__Actinomycetales;f__Nocardiaceae;g__Rhodococcus	2.66268e-05	6.27019e-05	1.64242e-05	6.98957e-05	3.68295e-05	0.000180912
	k__Bacteria;p__Actinobacteria;c__Actinobacteria;o__Actinomycetales;f__Nocardiaceae;g__Skermania	1.09766e-06	6.2578e-06	8.13303e-07	1.09231e-05	1.38202e-06	1.41081e-05
	k__Bacteria;p__Actinobacteria;c__Actinobacteria;o__Actinomycetales;f__Nocardioidaceae;g__	2.72884e-05	3.57531e-05	2.3797e-05	6.91817e-05	3.07798e-05	7.38309e-05
	k__Bacteria;p__Actinobacteria;c__Actinobacteria;o__Actinomycetales;f__Nocardioidaceae;g__Actinopolymorpha	1.45979e-07	1.27471e-06	0	0	2.91958e-07	5.09883e-06
	k__Bacteria;p__Actinobacteria;c__Actinobacteria;o__Actinomycetales;f__Nocardioidaceae;g__Aeromicrobium	1.9021e-05	2.86067e-05	1.77389e-05	5.56219e-05	2.03031e-05	5.8805e-05
	k__Bacteria;p__Actinobacteria;c__Actinobacteria;o__Actinomycetales;f__Nocardioidaceae;g__Friedmanniella	4.36487e-06	1.15557e-05	3.10545e-06	1.79486e-05	5.62429e-06	2.82743e-05
	k__Bacteria;p__Actinobacteria;c__Actinobacteria;o__Actinomycetales;f__Nocardioidaceae;g__Nocardioides	1.00031e-06	5.12495e-06	1.93921e-07	3.36441e-06	1.8067e-06	1.71354e-05
	k__Bacteria;p__Actinobacteria;c__Actinobacteria;o__Actinomycetales;f__Nocardioidaceae;g__Propionicimonas	4.72669e-05	0.000195422	5.59547e-05	0.000555008	3.85791e-05	0.00022668
	k__Bacteria;p__Actinobacteria;c__Actinobacteria;o__Actinomycetales;f__Nocardiopsaceae;g__	3.13234e-06	1.23257e-05	9.61965e-07	1.09925e-05	5.30272e-06	3.83101e-05
	k__Bacteria;p__Actinobacteria;c__Actinobacteria;o__Actinomycetales;f__Nocardiopsaceae;g__Haloactinospora	1.25891e-07	1.09206e-06	2.51782e-07	4.36825e-06	0	0
	k__Bacteria;p__Actinobacteria;c__Actinobacteria;o__Actinomycetales;f__Nocardiopsaceae;g__Nocardiopsis	6.2443e-06	1.62397e-05	4.24456e-06	2.67747e-05	8.24405e-06	3.81842e-05
	k__Bacteria;p__Actinobacteria;c__Actinobacteria;o__Actinomycetales;f__Nocardiopsaceae;g__Prauseria	4.12942e-06	1.4377e-05	2.6126e-06	1.87515e-05	5.64623e-06	3.87566e-05
	k__Bacteria;p__Actinobacteria;c__Actinobacteria;o__Actinomycetales;f__Nocardiopsaceae;g__Streptomonospora	3.70966e-06	1.16724e-05	1.23322e-06	1.27166e-05	6.1861e-06	3.3973e-05
	k__Bacteria;p__Actinobacteria;c__Actinobacteria;o__Actinomycetales;f__Promicromonosporaceae;g__Promicromonospora	8.98549e-07	4.90978e-06	0	0	1.7971e-06	1.96391e-05
	k__Bacteria;p__Actinobacteria;c__Actinobacteria;o__Actinomycetales;f__Propionibacteriaceae;g__	0.00586546	0.00438594	0.00572264	0.00812236	0.00600827	0.00942141
	k__Bacteria;p__Actinobacteria;c__Actinobacteria;o__Actinomycetales;f__Propionibacteriaceae;g__Aestuariimicrobium	5.11337e-08	4.43568e-07	1.02267e-07	1.77427e-06	0	0
	k__Bacteria;p__Actinobacteria;c__Actinobacteria;o__Actinomycetales;f__Propionibacteriaceae;g__Brooklawnia	3.32374e-07	2.04547e-06	6.64747e-07	8.18189e-06	0	0
	k__Bacteria;p__Actinobacteria;c__Actinobacteria;o__Actinomycetales;f__Propionibacteriaceae;g__Propionibacterium	0.000475481	0.00258248	0.000748355	0.00857767	0.000202607	0.00175225
	k__Bacteria;p__Actinobacteria;c__Actinobacteria;o__Actinomycetales;f__Propionibacteriaceae;g__Propionimicrobium	7.10735e-08	6.16539e-07	1.42147e-07	2.46616e-06	0	0
	k__Bacteria;p__Actinobacteria;c__Actinobacteria;o__Actinomycetales;f__Pseudonocardiaceae;g__	0.000258856	0.00021352	0.000181174	0.000366583	0.000336537	0.000487497
	k__Bacteria;p__Actinobacteria;c__Actinobacteria;o__Actinomycetales;f__Pseudonocardiaceae;g__Amycolatopsis	2.42786e-06	8.87398e-06	2.22969e-06	1.8316e-05	2.62603e-06	1.718e-05
	k__Bacteria;p__Actinobacteria;c__Actinobacteria;o__Actinomycetales;f__Pseudonocardiaceae;g__Prauserella	7.92773e-07	4.34981e-06	3.01886e-07	5.23753e-06	1.28366e-06	1.21617e-05
	k__Bacteria;p__Actinobacteria;c__Actinobacteria;o__Actinomycetales;f__Pseudonocardiaceae;g__Pseudonocardia	0.000173384	0.000137106	0.000122949	0.000259022	0.000223819	0.000289403
	k__Bacteria;p__Actinobacteria;c__Actinobacteria;o__Actinomycetales;f__Pseudonocardiaceae;g__Saccharomonospora	4.16924e-08	3.64063e-07	0	0	8.33848e-08	1.45625e-06
	k__Bacteria;p__Actinobacteria;c__Actinobacteria;o__Actinomycetales;f__Pseudonocardiaceae;g__Saccharopolyspora	1.36683e-05	2.9577e-05	1.17946e-05	5.38794e-05	1.5542e-05	6.44285e-05
	k__Bacteria;p__Actinobacteria;c__Actinobacteria;o__Actinomycetales;f__Pseudonocardiaceae;g__Sciscionella	3.07981e-07	2.26433e-06	2.5746e-07	4.46676e-06	3.58503e-07	4.59054e-06
	k__Bacteria;p__Actinobacteria;c__Actinobacteria;o__Actinomycetales;f__Pseudonocardiaceae;g__Thermocrispum	8.57198e-07	4.71637e-06	1.40804e-07	2.44285e-06	1.57359e-06	1.64226e-05
	k__Bacteria;p__Actinobacteria;c__Actinobacteria;o__Actinomycetales;f__Rarobacteraceae;g__	2.1019e-07	1.82333e-06	4.20379e-07	7.29331e-06	0	0
	k__Bacteria;p__Actinobacteria;c__Actinobacteria;o__Actinomycetales;f__Rarobacteraceae;g__Rarobacter	1.12461e-07	9.82024e-07	0	0	2.24922e-07	3.92809e-06
	k__Bacteria;p__Actinobacteria;c__Actinobacteria;o__Actinomycetales;f__Sanguibacteraceae;g__Sanguibacter	6.42579e-07	4.15766e-06	1.16119e-06	1.44656e-05	1.23972e-07	2.16508e-06
	k__Bacteria;p__Actinobacteria;c__Actinobacteria;o__Actinomycetales;f__Sporichthyaceae;g__	1.15288e-06	6.61099e-06	4.58369e-07	7.95241e-06	1.84738e-06	1.84916e-05
	k__Bacteria;p__Actinobacteria;c__Actinobacteria;o__Actinomycetales;f__Streptomycetaceae;g__	4.85594e-07	3.00319e-06	5.6394e-07	6.90979e-06	4.07248e-07	5.10298e-06
	k__Bacteria;p__Actinobacteria;c__Actinobacteria;o__Actinomycetales;f__Streptomycetaceae;g__Streptacidiphilus	1.17654e-05	4.71902e-05	1.19408e-05	9.07556e-05	1.15899e-05	9.80051e-05
	k__Bacteria;p__Actinobacteria;c__Actinobacteria;o__Actinomycetales;f__Streptomycetaceae;g__Streptomyces	3.31427e-05	4.24389e-05	3.05143e-05	9.15146e-05	3.57711e-05	7.82411e-05
	k__Bacteria;p__Actinobacteria;c__Actinobacteria;o__Actinomycetales;f__Streptosporangiaceae;g__Acrocarpospora	1.87132e-06	9.24628e-06	8.82066e-07	1.29567e-05	2.86058e-06	2.40284e-05
	k__Bacteria;p__Actinobacteria;c__Actinobacteria;o__Actinomycetales;f__Streptosporangiaceae;g__Microbispora	4.00955e-06	1.20746e-05	3.79591e-06	2.41092e-05	4.22319e-06	2.41892e-05
	k__Bacteria;p__Actinobacteria;c__Actinobacteria;o__Actinomycetales;f__Streptosporangiaceae;g__Planomonospora	2.72366e-07	1.72491e-06	5.44732e-07	6.89963e-06	0	0
	k__Bacteria;p__Actinobacteria;c__Actinobacteria;o__Actinomycetales;f__Streptosporangiaceae;g__Sphaerisporangium	1.71857e-07	1.50068e-06	0	0	3.43714e-07	6.00271e-06
	k__Bacteria;p__Actinobacteria;c__Actinobacteria;o__Actinomycetales;f__Streptosporangiaceae;g__Streptosporangium	1.38522e-06	6.98123e-06	6.23994e-07	7.65152e-06	2.14645e-06	2.02734e-05
	k__Bacteria;p__Actinobacteria;c__Actinobacteria;o__Actinomycetales;f__Thermomonosporaceae;g__	2.1329e-07	1.86247e-06	0	0	4.26579e-07	7.44989e-06
	k__Bacteria;p__Actinobacteria;c__Actinobacteria;o__Actinomycetales;f__Thermomonosporaceae;g__Actinomadura	1.0026e-05	2.38089e-05	6.0329e-06	3.10069e-05	1.4019e-05	6.42287e-05
	k__Bacteria;p__Actinobacteria;c__Actinobacteria;o__Actinomycetales;f__Tsukamurellaceae;g__Tsukamurella	8.99489e-06	1.90056e-05	7.2955e-06	3.56783e-05	1.06943e-05	4.03441e-05
	k__Bacteria;p__Actinobacteria;c__Actinobacteria;o__Actinomycetales;f__Yaniellaceae;g__Auritibacter	1.25688e-05	3.34605e-05	7.99144e-06	5.61257e-05	1.71461e-05	7.77165e-05
	k__Bacteria;p__Actinobacteria;c__Actinobacteria;o__Actinomycetales;f__Yaniellaceae;g__Yaniella	2.16512e-05	3.28479e-05	1.40791e-05	5.77599e-05	2.92232e-05	7.36316e-05
	k__Bacteria;p__Actinobacteria;c__Actinobacteria;o__Bifidobacteriales;f__;g__	5.47453e-07	3.93269e-06	3.36909e-07	5.84515e-06	7.57998e-07	9.88559e-06
	k__Bacteria;p__Actinobacteria;c__Actinobacteria;o__Bifidobacteriales;f__Bifidobacteriaceae;g__	5.04549e-07	3.53726e-06	1.0091e-06	1.4149e-05	0	0
	k__Bacteria;p__Actinobacteria;c__Actinobacteria;o__Bifidobacteriales;f__Bifidobacteriaceae;g__Bifidobacterium	4.12013e-05	0.00033144	8.19771e-05	0.00131833	4.25583e-07	7.43248e-06
	k__Bacteria;p__Actinobacteria;c__Actinobacteria;o__Bifidobacteriales;f__Bifidobacteriaceae;g__Gardnerella	7.70911e-07	3.43971e-06	0	0	1.54182e-06	1.37588e-05
	k__Bacteria;p__Actinobacteria;c__Actinobacteria;o__Bifidobacteriales;f__Bifidobacteriaceae;g__Scardovia	0.000135291	0.000443882	0.00025384	0.00168518	1.6743e-05	9.03425e-05
	k__Bacteria;p__Actinobacteria;c__Actinobacteria;o__WCHB1-81;f__At425_EubF1;g__	2.42432e-06	8.31459e-06	3.24843e-06	2.15905e-05	1.60022e-06	1.16678e-05
	k__Bacteria;p__Actinobacteria;c__Coriobacteriia;o__Coriobacteriales;f__Coriobacteriaceae;g__	0.000222602	0.000366476	0.000335282	0.00118875	0.000109921	0.000277149
	k__Bacteria;p__Actinobacteria;c__Coriobacteriia;o__Coriobacteriales;f__Coriobacteriaceae;g__Adlercreutzia	8.75993e-06	2.1041e-05	7.28245e-06	3.31215e-05	1.02374e-05	5.10424e-05
	k__Bacteria;p__Actinobacteria;c__Coriobacteriia;o__Coriobacteriales;f__Coriobacteriaceae;g__Atopobium	0.000564268	0.000845293	0.000947857	0.00291724	0.000180679	0.00046393
	k__Bacteria;p__Actinobacteria;c__Coriobacteriia;o__Coriobacteriales;f__Coriobacteriaceae;g__Collinsella	2.76672e-06	1.07712e-05	2.14352e-06	1.65178e-05	3.38992e-06	2.65669e-05
	k__Bacteria;p__Actinobacteria;c__Coriobacteriia;o__Coriobacteriales;f__Coriobacteriaceae;g__Slackia	1.76365e-05	8.64449e-05	2.87333e-05	0.000294898	6.53961e-06	5.08819e-05
	k__Bacteria;p__Actinobacteria;c__MB-A2-108;o__;f__;g__	1.12739e-07	9.80365e-07	1.42092e-07	2.46521e-06	8.33848e-08	1.45625e-06
	k__Bacteria;p__Actinobacteria;c__MB-A2-108;o__0319-7L14;f__;g__	1.33068e-06	6.80317e-06	1.49056e-06	1.33582e-05	1.1708e-06	1.38545e-05
	k__Bacteria;p__Actinobacteria;c__OPB41;o__;f__;g__	6.43596e-06	1.64484e-05	6.08502e-06	3.38553e-05	6.7869e-06	3.19385e-05
	k__Bacteria;p__Actinobacteria;c__Rubrobacteria;o__Rubrobacterales;f__Rubrobacteraceae;g__Rubrobacter	1.06423e-06	7.16542e-06	7.55402e-07	1.31057e-05	1.37307e-06	1.55559e-05
	k__Bacteria;p__Actinobacteria;c__Thermoleophilia;o__;f__;g__	9.37173e-07	4.43356e-06	0	0	1.87435e-06	1.77342e-05
	k__Bacteria;p__Actinobacteria;c__Thermoleophilia;o__Gaiellales;f__;g__	2.18338e-06	7.8562e-06	1.60293e-06	1.42041e-05	2.76383e-06	1.72207e-05
	k__Bacteria;p__Actinobacteria;c__Thermoleophilia;o__Gaiellales;f__AK1AB1_02E;g__	3.41157e-07	2.96182e-06	5.98929e-07	1.0391e-05	8.33848e-08	1.45625e-06
	k__Bacteria;p__Actinobacteria;c__Thermoleophilia;o__Gaiellales;f__Gaiellaceae;g__	7.86442e-06	2.19993e-05	5.93697e-06	4.6519e-05	9.79187e-06	4.14784e-05
	k__Bacteria;p__Actinobacteria;c__Thermoleophilia;o__Solirubrobacterales;f__;g__	7.64465e-05	0.000129442	7.00549e-05	0.00027502	8.28381e-05	0.000242748
	k__Bacteria;p__Actinobacteria;c__Thermoleophilia;o__Solirubrobacterales;f__Conexibacteraceae;g__	1.40245e-05	2.95803e-05	1.43224e-05	6.62626e-05	1.37266e-05	5.20585e-05
	k__Bacteria;p__Actinobacteria;c__Thermoleophilia;o__Solirubrobacterales;f__Patulibacteraceae;g__	4.63268e-06	1.31898e-05	3.09879e-06	2.0526e-05	6.16658e-06	3.2233e-05
	k__Bacteria;p__Actinobacteria;c__Thermoleophilia;o__Solirubrobacterales;f__Solirubrobacteraceae;g__	7.67775e-07	3.40719e-06	1.43176e-07	2.48401e-06	1.39237e-06	1.11448e-05
	k__Bacteria;p__Aquificae;c__Aquificae;o__Aquificales;f__Desulfurobacteriaceae;g__	3.19426e-07	2.04631e-06	0	0	6.38853e-07	8.18526e-06
	k__Bacteria;p__Armatimonadetes;c__;o__;f__;g__	1.96469e-06	9.36829e-06	8.14315e-07	8.64799e-06	3.11506e-06	2.88252e-05
	k__Bacteria;p__Armatimonadetes;c__0319-6E2;o__;f__;g__	2.98442e-06	9.52502e-06	2.76227e-06	1.82716e-05	3.20656e-06	1.98285e-05
	k__Bacteria;p__Armatimonadetes;c__Armatimonadia;o__Armatimonadales;f__Armatimonadaceae;g__	3.76816e-06	1.319e-05	2.60588e-06	1.87796e-05	4.93044e-06	3.39805e-05
	k__Bacteria;p__Armatimonadetes;c__Armatimonadia;o__Armatimonadales;f__Armatimonadaceae;g__Armatimonas	1.83356e-07	1.18845e-06	0	0	3.66712e-07	4.7538e-06
	k__Bacteria;p__Armatimonadetes;c__OS-L;o__;f__;g__	8.62564e-07	4.99928e-06	4.37312e-07	7.58708e-06	1.28782e-06	1.241e-05
	k__Bacteria;p__Armatimonadetes;c__SJA-176;o__GAB-B06;f__;g__	4.75862e-07	4.15529e-06	0	0	9.51724e-07	1.66211e-05
	k__Bacteria;p__Armatimonadetes;c__SJA-176;o__RB046;f__;g__	5.25628e-05	9.05689e-05	4.25171e-05	0.000153728	6.26085e-05	0.000208547
	k__Bacteria;p__BRC1;c__NPL-UPA2;o__;f__;g__	3.47508e-07	3.01879e-06	5.46424e-07	9.48011e-06	1.48592e-07	2.59505e-06
	k__Bacteria;p__BRC1;c__PRR-11;o__;f__;g__	4.40955e-07	2.71952e-06	0	0	8.8191e-07	1.08781e-05
	k__Bacteria;p__Bacteroidetes;c__At12OctB3;o__;f__;g__	3.52292e-07	2.73533e-06	0	0	7.04584e-07	1.09413e-05
	k__Bacteria;p__Bacteroidetes;c__BME43;o__;f__;g__	1.19425e-07	1.04283e-06	0	0	2.3885e-07	4.17133e-06
	k__Bacteria;p__Bacteroidetes;c__Bacteroidia;o__Bacteroidales;f__;g__	0.00287146	0.00493826	0.00481957	0.0151051	0.000923363	0.00464797
	k__Bacteria;p__Bacteroidetes;c__Bacteroidia;o__Bacteroidales;f__Bacteroidaceae;g__	2.86104e-05	4.56159e-05	4.6371e-05	0.000130729	1.08497e-05	5.17348e-05
	k__Bacteria;p__Bacteroidetes;c__Bacteroidia;o__Bacteroidales;f__Bacteroidaceae;g__5-7N15	2.85831e-06	1.13585e-05	3.24958e-06	2.38794e-05	2.46704e-06	2.15548e-05
	k__Bacteria;p__Bacteroidetes;c__Bacteroidia;o__Bacteroidales;f__Bacteroidaceae;g__BF311	2.27818e-06	1.07112e-05	1.41879e-06	1.82964e-05	3.13756e-06	2.45483e-05
	k__Bacteria;p__Bacteroidetes;c__Bacteroidia;o__Bacteroidales;f__Bacteroidaceae;g__Bacteroides	0.00108252	0.00454477	0.00199893	0.0178752	0.000166107	0.000303862
	k__Bacteria;p__Bacteroidetes;c__Bacteroidia;o__Bacteroidales;f__Marinilabiaceae;g__	3.18264e-07	2.43021e-06	6.36528e-07	9.72083e-06	0	0
	k__Bacteria;p__Bacteroidetes;c__Bacteroidia;o__Bacteroidales;f__Porphyromonadaceae;g__	3.51998e-06	1.01888e-05	6.90451e-06	3.83895e-05	1.35455e-07	2.36562e-06
	k__Bacteria;p__Bacteroidetes;c__Bacteroidia;o__Bacteroidales;f__Porphyromonadaceae;g__Candidatus Azobacteroides	2.18341e-05	3.75795e-05	2.84147e-05	0.000101019	1.52535e-05	4.92996e-05
	k__Bacteria;p__Bacteroidetes;c__Bacteroidia;o__Bacteroidales;f__Porphyromonadaceae;g__Dysgonomonas	3.04658e-06	2.2214e-05	4.78389e-06	7.51588e-05	1.30927e-06	1.36974e-05
	k__Bacteria;p__Bacteroidetes;c__Bacteroidia;o__Bacteroidales;f__Porphyromonadaceae;g__Paludibacter	0.00731107	0.00685444	0.0110362	0.0194614	0.00358592	0.00795634
	k__Bacteria;p__Bacteroidetes;c__Bacteroidia;o__Bacteroidales;f__Porphyromonadaceae;g__Parabacteroides	4.9587e-05	0.000127037	7.89337e-05	0.000446245	2.02403e-05	6.19034e-05
	k__Bacteria;p__Bacteroidetes;c__Bacteroidia;o__Bacteroidales;f__Porphyromonadaceae;g__Porphyromonas	0.0320743	0.016552	0.0348473	0.0352717	0.0293012	0.0309362
	k__Bacteria;p__Bacteroidetes;c__Bacteroidia;o__Bacteroidales;f__Porphyromonadaceae;g__Tannerella	0.00364571	0.00290913	0.00486199	0.00756537	0.00242943	0.00407113
	k__Bacteria;p__Bacteroidetes;c__Bacteroidia;o__Bacteroidales;f__Prevotellaceae;g__	1.50752e-06	1.01443e-05	2.76636e-06	3.6234e-05	2.48687e-07	4.34313e-06
	k__Bacteria;p__Bacteroidetes;c__Bacteroidia;o__Bacteroidales;f__Prevotellaceae;g__Prevotella	0.0584456	0.0295133	0.0866398	0.0804779	0.0302513	0.0375752
	k__Bacteria;p__Bacteroidetes;c__Bacteroidia;o__Bacteroidales;f__RF16;g__	1.90004e-07	1.2262e-06	0	0	3.80008e-07	4.9048e-06
	k__Bacteria;p__Bacteroidetes;c__Bacteroidia;o__Bacteroidales;f__Rikenellaceae;g__	3.45194e-05	0.000100223	5.4065e-05	0.000336362	1.49739e-05	6.45298e-05
	k__Bacteria;p__Bacteroidetes;c__Bacteroidia;o__Bacteroidales;f__Rikenellaceae;g__Blvii28	1.05976e-05	4.63263e-05	2.03653e-05	0.000174574	8.29909e-07	1.0731e-05
	k__Bacteria;p__Bacteroidetes;c__Bacteroidia;o__Bacteroidales;f__Rikenellaceae;g__Rikenella	3.07275e-07	2.66551e-06	6.1455e-07	1.0662e-05	0	0
	k__Bacteria;p__Bacteroidetes;c__Bacteroidia;o__Bacteroidales;f__S24-7;g__	0.000763282	0.00484967	0.000255863	0.000320402	0.0012707	0.0190783
	k__Bacteria;p__Bacteroidetes;c__Bacteroidia;o__Bacteroidales;f__VC21_Bac22;g__	7.72797e-06	2.10646e-05	1.1824e-05	5.87005e-05	3.6319e-06	2.55579e-05
	k__Bacteria;p__Bacteroidetes;c__Bacteroidia;o__Bacteroidales;f__[Barnesiellaceae];g__	9.23963e-06	5.45295e-05	1.64666e-05	0.000200122	2.01268e-06	1.79959e-05
	k__Bacteria;p__Bacteroidetes;c__Bacteroidia;o__Bacteroidales;f__[Odoribacteraceae];g__Butyricimonas	3.66243e-06	2.67951e-05	7.32486e-06	0.000107181	0	0
	k__Bacteria;p__Bacteroidetes;c__Bacteroidia;o__Bacteroidales;f__[Odoribacteraceae];g__Odoribacter	3.41327e-06	1.92439e-05	6.12878e-06	6.97923e-05	6.97763e-07	7.18318e-06
	k__Bacteria;p__Bacteroidetes;c__Bacteroidia;o__Bacteroidales;f__[Paraprevotellaceae];g__	7.20036e-05	0.00010744	0.000104275	0.000289004	3.97318e-05	0.000140758
	k__Bacteria;p__Bacteroidetes;c__Bacteroidia;o__Bacteroidales;f__[Paraprevotellaceae];g__CF231	1.33405e-05	3.35824e-05	2.05812e-05	9.44445e-05	6.0997e-06	3.98849e-05
	k__Bacteria;p__Bacteroidetes;c__Bacteroidia;o__Bacteroidales;f__[Paraprevotellaceae];g__Paraprevotella	6.13783e-06	2.1008e-05	9.11991e-06	6.24127e-05	3.15574e-06	2.16195e-05
	k__Bacteria;p__Bacteroidetes;c__Bacteroidia;o__Bacteroidales;f__[Paraprevotellaceae];g__YRC22	6.66875e-07	4.5394e-06	7.51286e-07	7.98529e-06	5.82464e-07	1.01723e-05
	k__Bacteria;p__Bacteroidetes;c__Bacteroidia;o__Bacteroidales;f__[Paraprevotellaceae];g__[Prevotella]	0.0100748	0.0081677	0.0141159	0.0214767	0.00603364	0.0111941
	k__Bacteria;p__Bacteroidetes;c__Cytophagia;o__Cytophagales;f__;g__	1.30878e-06	5.81081e-06	1.85603e-06	1.51321e-05	7.61532e-07	8.11112e-06
	k__Bacteria;p__Bacteroidetes;c__Cytophagia;o__Cytophagales;f__Cyclobacteriaceae;g__	2.87836e-06	1.21442e-05	3.3164e-06	2.87997e-05	2.44033e-06	1.97769e-05
	k__Bacteria;p__Bacteroidetes;c__Cytophagia;o__Cytophagales;f__Cytophagaceae;g__	4.31204e-06	1.35779e-05	5.16349e-06	3.06008e-05	3.4606e-06	2.37106e-05
	k__Bacteria;p__Bacteroidetes;c__Cytophagia;o__Cytophagales;f__Cytophagaceae;g__Flectobacillus	8.35918e-06	1.79158e-05	1.13285e-05	4.23772e-05	5.38991e-06	2.92859e-05
	k__Bacteria;p__Bacteroidetes;c__Cytophagia;o__Cytophagales;f__Cytophagaceae;g__Flexibacter	1.42879e-06	6.63528e-06	2.07786e-06	1.97889e-05	7.79728e-07	6.7522e-06
	k__Bacteria;p__Bacteroidetes;c__Cytophagia;o__Cytophagales;f__Cytophagaceae;g__Hymenobacter	2.34023e-06	9.13804e-06	3.78039e-06	2.68954e-05	9.00076e-07	9.65679e-06
	k__Bacteria;p__Bacteroidetes;c__Cytophagia;o__Cytophagales;f__Cytophagaceae;g__Larkinella	5.99622e-07	4.67051e-06	7.11925e-07	1.01714e-05	4.8732e-07	8.51068e-06
	k__Bacteria;p__Bacteroidetes;c__Cytophagia;o__Cytophagales;f__Cytophagaceae;g__Rudanella	1.56589e-06	8.12445e-06	2.19747e-06	1.955e-05	9.34319e-07	1.29478e-05
	k__Bacteria;p__Bacteroidetes;c__Cytophagia;o__Cytophagales;f__Cytophagaceae;g__Spirosoma	4.40765e-05	5.86572e-05	5.00039e-05	0.000128542	3.8149e-05	0.000106087
	k__Bacteria;p__Bacteroidetes;c__Cytophagia;o__Cytophagales;f__Flammeovirgaceae;g__	0.000246346	0.000247328	0.000363783	0.000730245	0.000128909	0.000259068
	k__Bacteria;p__Bacteroidetes;c__Cytophagia;o__Cytophagales;f__Flammeovirgaceae;g__Flammeovirga	2.3646e-07	2.05121e-06	4.72919e-07	8.20485e-06	0	0
	k__Bacteria;p__Bacteroidetes;c__Cytophagia;o__Cytophagales;f__Flammeovirgaceae;g__Reichenbachiella	7.79242e-07	4.3648e-06	9.6403e-07	9.03268e-06	5.94454e-07	8.42652e-06
	k__Bacteria;p__Bacteroidetes;c__Flavobacteriia;o__;f__;g__	4.7527e-07	4.14279e-06	2.55166e-07	4.42696e-06	6.95374e-07	1.21442e-05
	k__Bacteria;p__Bacteroidetes;c__Flavobacteriia;o__Flavobacteriales;f__;g__	2.73495e-07	1.72984e-06	5.4699e-07	6.91938e-06	0	0
	k__Bacteria;p__Bacteroidetes;c__Flavobacteriia;o__Flavobacteriales;f__Cryomorphaceae;g__	8.54715e-06	2.7795e-05	1.40528e-05	8.72009e-05	3.04151e-06	2.3979e-05
	k__Bacteria;p__Bacteroidetes;c__Flavobacteriia;o__Flavobacteriales;f__Cryomorphaceae;g__Fluviicola	4.26703e-07	3.72198e-06	1.40804e-07	2.44285e-06	7.12603e-07	1.24451e-05
	k__Bacteria;p__Bacteroidetes;c__Flavobacteriia;o__Flavobacteriales;f__Cryomorphaceae;g__Owenweeksia	2.25859e-07	1.96581e-06	2.23556e-07	3.87854e-06	2.28162e-07	3.98468e-06
	k__Bacteria;p__Bacteroidetes;c__Flavobacteriia;o__Flavobacteriales;f__Flavobacteriaceae;g__	0.000170418	0.000160744	0.000163623	0.00031685	0.000177214	0.000326127
	k__Bacteria;p__Bacteroidetes;c__Flavobacteriia;o__Flavobacteriales;f__Flavobacteriaceae;g__Aequorivita	2.33666e-07	2.02697e-06	4.67331e-07	8.1079e-06	0	0
	k__Bacteria;p__Bacteroidetes;c__Flavobacteriia;o__Flavobacteriales;f__Flavobacteriaceae;g__Algibacter	2.941e-06	9.44877e-06	3.34639e-06	2.08923e-05	2.5356e-06	1.69028e-05
	k__Bacteria;p__Bacteroidetes;c__Flavobacteriia;o__Flavobacteriales;f__Flavobacteriaceae;g__Arenibacter	7.80491e-08	6.81535e-07	0	0	1.56098e-07	2.72614e-06
	k__Bacteria;p__Bacteroidetes;c__Flavobacteriia;o__Flavobacteriales;f__Flavobacteriaceae;g__Bizionia	7.09417e-07	5.15498e-06	6.18402e-07	8.61566e-06	8.00432e-07	1.20043e-05
	k__Bacteria;p__Bacteroidetes;c__Flavobacteriia;o__Flavobacteriales;f__Flavobacteriaceae;g__Capnocytophaga	0.0922703	0.0276304	0.0831877	0.0530975	0.101353	0.0574243
	k__Bacteria;p__Bacteroidetes;c__Flavobacteriia;o__Flavobacteriales;f__Flavobacteriaceae;g__Flaviramulus	1.2513e-06	5.49721e-06	8.61064e-07	7.9287e-06	1.64155e-06	1.40601e-05
	k__Bacteria;p__Bacteroidetes;c__Flavobacteriia;o__Flavobacteriales;f__Flavobacteriaceae;g__Flavivirga	8.23329e-07	5.32218e-06	4.77405e-07	8.28266e-06	1.16925e-06	1.30061e-05
	k__Bacteria;p__Bacteroidetes;c__Flavobacteriia;o__Flavobacteriales;f__Flavobacteriaceae;g__Flavobacterium	0.00116158	0.00118964	0.000965832	0.00207196	0.00135734	0.00268658
	k__Bacteria;p__Bacteroidetes;c__Flavobacteriia;o__Flavobacteriales;f__Flavobacteriaceae;g__Gelidibacter	9.41611e-07	4.30085e-06	1.88322e-06	1.72034e-05	0	0
	k__Bacteria;p__Bacteroidetes;c__Flavobacteriia;o__Flavobacteriales;f__Flavobacteriaceae;g__Gillisia	6.91162e-06	5.88462e-05	1.38232e-05	0.000235385	0	0
	k__Bacteria;p__Bacteroidetes;c__Flavobacteriia;o__Flavobacteriales;f__Flavobacteriaceae;g__Gilvibacter	8.72579e-08	7.56934e-07	1.74516e-07	3.02774e-06	0	0
	k__Bacteria;p__Bacteroidetes;c__Flavobacteriia;o__Flavobacteriales;f__Flavobacteriaceae;g__Imtechella	1.05296e-06	5.16054e-06	1.9746e-06	1.83487e-05	1.31321e-07	2.29342e-06
	k__Bacteria;p__Bacteroidetes;c__Flavobacteriia;o__Flavobacteriales;f__Flavobacteriaceae;g__Jejuia	2.36318e-06	9.27984e-06	1.82223e-06	1.55115e-05	2.90412e-06	2.16078e-05
	k__Bacteria;p__Bacteroidetes;c__Flavobacteriia;o__Flavobacteriales;f__Flavobacteriaceae;g__Kriegella	1.64839e-06	7.01095e-06	2.61036e-06	2.11044e-05	6.86412e-07	6.93939e-06
	k__Bacteria;p__Bacteroidetes;c__Flavobacteriia;o__Flavobacteriales;f__Flavobacteriaceae;g__Maribacter	6.49377e-07	3.68563e-06	7.61261e-07	8.11151e-06	5.37493e-07	6.631e-06
	k__Bacteria;p__Bacteroidetes;c__Flavobacteriia;o__Flavobacteriales;f__Flavobacteriaceae;g__Muricauda	1.88685e-05	5.35036e-05	2.1258e-05	0.000117445	1.64789e-05	9.65694e-05
	k__Bacteria;p__Bacteroidetes;c__Flavobacteriia;o__Flavobacteriales;f__Flavobacteriaceae;g__Myroides	0.00018875	0.000373408	0.000188902	0.000753728	0.000188598	0.000739906
	k__Bacteria;p__Bacteroidetes;c__Flavobacteriia;o__Flavobacteriales;f__Flavobacteriaceae;g__Polaribacter	9.22114e-06	2.72186e-05	1.04848e-05	6.16834e-05	7.95747e-06	4.7191e-05
	k__Bacteria;p__Bacteroidetes;c__Flavobacteriia;o__Flavobacteriales;f__Flavobacteriaceae;g__Psychroserpens	6.2405e-07	4.78884e-06	5.6031e-07	7.14363e-06	6.87789e-07	1.20117e-05
	k__Bacteria;p__Bacteroidetes;c__Flavobacteriia;o__Flavobacteriales;f__Flavobacteriaceae;g__Salegentibacter	9.55063e-07	5.45557e-06	1.91013e-06	2.18223e-05	0	0
	k__Bacteria;p__Bacteroidetes;c__Flavobacteriia;o__Flavobacteriales;f__Flavobacteriaceae;g__Sediminicola	6.72212e-07	5.85245e-06	6.05147e-07	1.04989e-05	7.39276e-07	1.29109e-05
	k__Bacteria;p__Bacteroidetes;c__Flavobacteriia;o__Flavobacteriales;f__Flavobacteriaceae;g__Siansivirga	4.64403e-07	4.05523e-06	0	0	9.28807e-07	1.62209e-05
	k__Bacteria;p__Bacteroidetes;c__Flavobacteriia;o__Flavobacteriales;f__Flavobacteriaceae;g__Ulvibacter	2.09185e-05	3.94883e-05	1.95312e-05	7.11769e-05	2.23058e-05	8.67764e-05
	k__Bacteria;p__Bacteroidetes;c__Flavobacteriia;o__Flavobacteriales;f__Flavobacteriaceae;g__Winogradskyella	6.12184e-07	3.89061e-06	9.1217e-07	1.12029e-05	3.12198e-07	4.35956e-06
	k__Bacteria;p__Bacteroidetes;c__Flavobacteriia;o__Flavobacteriales;f__Flavobacteriaceae;g__Zobellia	6.19626e-08	5.41065e-07	0	0	1.23925e-07	2.16426e-06
	k__Bacteria;p__Bacteroidetes;c__Flavobacteriia;o__Flavobacteriales;f__NS9;g__	4.85034e-06	1.71656e-05	3.40928e-06	2.4362e-05	6.29139e-06	4.43002e-05
	k__Bacteria;p__Bacteroidetes;c__Flavobacteriia;o__Flavobacteriales;f__[Weeksellaceae];g__	0.0110791	0.00464691	0.00893782	0.00842378	0.0132203	0.0101638
	k__Bacteria;p__Bacteroidetes;c__Flavobacteriia;o__Flavobacteriales;f__[Weeksellaceae];g__Chryseobacterium	1.77782e-06	8.57907e-06	2.22352e-06	1.98319e-05	1.33212e-06	1.44844e-05
	k__Bacteria;p__Bacteroidetes;c__Flavobacteriia;o__Flavobacteriales;f__[Weeksellaceae];g__Cloacibacterium	5.03506e-05	6.63595e-05	4.32433e-05	0.000132732	5.74579e-05	0.000132706
	k__Bacteria;p__Bacteroidetes;c__Flavobacteriia;o__Flavobacteriales;f__[Weeksellaceae];g__Riemerella	1.52285e-07	1.32977e-06	0	0	3.04569e-07	5.31907e-06
	k__Bacteria;p__Bacteroidetes;c__Flavobacteriia;o__Flavobacteriales;f__[Weeksellaceae];g__Wautersiella	6.40888e-05	7.83063e-05	5.94294e-05	0.000140715	6.87481e-05	0.00017251
	k__Bacteria;p__Bacteroidetes;c__SM1A07;o__;f__;g__	7.10461e-08	6.16302e-07	1.42092e-07	2.46521e-06	0	0
	k__Bacteria;p__Bacteroidetes;c__Sphingobacteriia;o__Sphingobacteriales;f__;g__	4.89479e-05	8.8108e-05	5.25614e-05	0.00019678	4.53344e-05	0.000155652
	k__Bacteria;p__Bacteroidetes;c__Sphingobacteriia;o__Sphingobacteriales;f__Sphingobacteriaceae;g__	2.49223e-06	8.48816e-06	2.8606e-06	1.87999e-05	2.12387e-06	1.51527e-05
	k__Bacteria;p__Bacteroidetes;c__Sphingobacteriia;o__Sphingobacteriales;f__Sphingobacteriaceae;g__Pedobacter	4.09933e-08	3.55603e-07	8.19866e-08	1.42241e-06	0	0
	k__Bacteria;p__Bacteroidetes;c__[Rhodothermi];o__[Rhodothermales];f__Rhodothermaceae;g__	2.92883e-07	2.54745e-06	3.49601e-07	6.06535e-06	2.36166e-07	4.12446e-06
	k__Bacteria;p__Bacteroidetes;c__[Rhodothermi];o__[Rhodothermales];f__Rhodothermaceae;g__Salinibacter	6.1986e-08	5.4127e-07	0	0	1.23972e-07	2.16508e-06
	k__Bacteria;p__Bacteroidetes;c__[Saprospirae];o__[Saprospirales];f__;g__	7.49844e-08	6.50465e-07	1.49969e-07	2.60186e-06	0	0
	k__Bacteria;p__Bacteroidetes;c__[Saprospirae];o__[Saprospirales];f__Chitinophagaceae;g__	1.17961e-05	2.45953e-05	1.32135e-05	6.00862e-05	1.03787e-05	3.82952e-05
	k__Bacteria;p__Bacteroidetes;c__[Saprospirae];o__[Saprospirales];f__Chitinophagaceae;g__Sediminibacterium	5.74339e-06	1.9151e-05	6.94672e-06	4.89242e-05	4.54007e-06	2.76797e-05
	k__Bacteria;p__Bacteroidetes;c__[Saprospirae];o__[Saprospirales];f__Chitinophagaceae;g__Segetibacter	1.81109e-07	1.57106e-06	3.62218e-07	6.28424e-06	0	0
	k__Bacteria;p__Bacteroidetes;c__[Saprospirae];o__[Saprospirales];f__Saprospiraceae;g__	1.61423e-05	3.04643e-05	1.58965e-05	5.88881e-05	1.63881e-05	6.29689e-05
	k__Bacteria;p__Caldiserica;c__Caldisericia;o__Caldisericales;f__Caldisericaceae;g__	8.72579e-08	7.56934e-07	1.74516e-07	3.02774e-06	0	0
	k__Bacteria;p__Chlamydiae;c__Chlamydiia;o__Chlamydiales;f__Criblamydiaceae;g__Criblamydia	1.54913e-07	1.34382e-06	3.09826e-07	5.37527e-06	0	0
	k__Bacteria;p__Chlorobi;c__SJA-28;o__;f__;g__	1.89887e-07	1.64721e-06	3.79774e-07	6.58883e-06	0	0
	k__Bacteria;p__Chloroflexi;c__;o__;f__;g__	4.11832e-07	2.16403e-06	8.23663e-07	8.65613e-06	0	0
	k__Bacteria;p__Chloroflexi;c__Anaerolineae;o__;f__;g__	2.71205e-07	2.35261e-06	5.4241e-07	9.41046e-06	0	0
	k__Bacteria;p__Chloroflexi;c__Anaerolineae;o__Anaerolineales;f__Anaerolinaceae;g__SHD-231	1.37732e-05	7.29586e-05	1.87375e-05	0.00014816	8.80893e-06	0.000143674
	k__Bacteria;p__Chloroflexi;c__Anaerolineae;o__Ardenscatenales;f__Ardenscatenaceae;g__Ardenscatena	4.0116e-06	1.37941e-05	2.68154e-06	2.12483e-05	5.34166e-06	3.39281e-05
	k__Bacteria;p__Chloroflexi;c__Anaerolineae;o__CFB-26;f__;g__	1.38481e-06	8.00287e-06	1.2211e-06	1.41168e-05	1.54853e-06	1.78947e-05
	k__Bacteria;p__Chloroflexi;c__Anaerolineae;o__Caldilineales;f__Caldilineaceae;g__	1.54957e-06	7.56553e-06	1.09078e-06	1.2157e-05	2.00836e-06	1.81051e-05
	k__Bacteria;p__Chloroflexi;c__Anaerolineae;o__Caldilineales;f__Caldilineaceae;g__Caldilinea	6.56236e-08	5.73034e-07	0	0	1.31247e-07	2.29214e-06
	k__Bacteria;p__Chloroflexi;c__Anaerolineae;o__DRC31;f__;g__	1.43688e-06	6.61503e-06	9.81654e-07	9.93341e-06	1.89211e-06	1.65267e-05
	k__Bacteria;p__Chloroflexi;c__Anaerolineae;o__GCA004;f__;g__	2.22911e-07	1.93368e-06	4.45821e-07	7.73471e-06	0	0
	k__Bacteria;p__Chloroflexi;c__Anaerolineae;o__OPB11;f__;g__	5.65576e-07	3.50992e-06	0	0	1.13115e-06	1.40397e-05
	k__Bacteria;p__Chloroflexi;c__Anaerolineae;o__SBR1031;f__A4b;g__	2.77103e-07	2.4197e-06	0	0	5.54207e-07	9.67881e-06
	k__Bacteria;p__Chloroflexi;c__Anaerolineae;o__SBR1031;f__SJA-101;g__	3.56302e-07	3.11127e-06	0	0	7.12603e-07	1.24451e-05
	k__Bacteria;p__Chloroflexi;c__Anaerolineae;o__WCHB1-50;f__;g__	2.91001e-07	1.83546e-06	0	0	5.82003e-07	7.34184e-06
	k__Bacteria;p__Chloroflexi;c__C0119;o__;f__;g__	1.57872e-07	1.37856e-06	0	0	3.15744e-07	5.51424e-06
	k__Bacteria;p__Chloroflexi;c__Dehalococcoidetes;o__;f__;g__	2.00216e-05	4.97229e-05	1.62267e-05	9.95503e-05	2.38164e-05	9.93411e-05
	k__Bacteria;p__Chloroflexi;c__Dehalococcoidetes;o__Dehalococcoidales;f__Dehalococcoidaceae;g__	7.56639e-07	6.01254e-06	1.05068e-06	1.82287e-05	4.62595e-07	5.8215e-06
	k__Bacteria;p__Chloroflexi;c__Ellin6529;o__;f__;g__	4.12391e-06	1.16431e-05	3.50144e-06	1.86846e-05	4.74637e-06	2.78877e-05
	k__Bacteria;p__Chloroflexi;c__Ktedonobacteria;o__B12-WMSP1;f__;g__	4.07e-07	3.55162e-06	8.19866e-08	1.42241e-06	7.32014e-07	1.27841e-05
	k__Bacteria;p__Chloroflexi;c__Ktedonobacteria;o__TK10;f__;g__	6.22326e-07	3.60482e-06	3.42961e-07	5.95014e-06	9.01691e-07	8.46912e-06
	k__Bacteria;p__Chloroflexi;c__MVP-21;o__;f__;g__	4.21393e-07	3.65544e-06	8.42785e-07	1.46218e-05	0	0
	k__Bacteria;p__Chloroflexi;c__P2-11E;o__;f__;g__	1.1217e-07	9.73041e-07	2.24341e-07	3.89216e-06	0	0
	k__Bacteria;p__Chloroflexi;c__S085;o__;f__;g__	4.85465e-06	1.34787e-05	7.07288e-06	3.65872e-05	2.63643e-06	1.73277e-05
	k__Bacteria;p__Chloroflexi;c__SAR202;o__;f__;g__	1.44369e-05	2.92954e-05	1.4146e-05	6.13969e-05	1.47279e-05	5.57847e-05
	k__Bacteria;p__Chloroflexi;c__SHA-26;o__;f__;g__	5.14101e-06	1.36772e-05	3.44901e-06	2.10564e-05	6.83301e-06	3.36526e-05
	k__Bacteria;p__Chloroflexi;c__SL56;o__;f__;g__	1.1217e-07	9.73041e-07	2.24341e-07	3.89216e-06	0	0
	k__Bacteria;p__Chloroflexi;c__TK10;o__AKYG885;f__5B-12;g__	5.09334e-07	3.15858e-06	8.94696e-07	1.04692e-05	1.23972e-07	2.16508e-06
	k__Bacteria;p__Chloroflexi;c__TK17;o__;f__;g__	3.65791e-06	1.04706e-05	1.97193e-06	1.48299e-05	5.34388e-06	2.70524e-05
	k__Bacteria;p__Chloroflexi;c__Thermomicrobia;o__;f__;g__	2.68661e-07	2.33055e-06	5.37322e-07	9.32218e-06	0	0
	k__Bacteria;p__Chloroflexi;c__Thermomicrobia;o__AKYG1722;f__;g__	1.83591e-07	1.59259e-06	3.67182e-07	6.37036e-06	0	0
	k__Bacteria;p__Chloroflexi;c__Thermomicrobia;o__Ellin6537;f__;g__	1.42795e-07	1.2387e-06	2.85589e-07	4.95479e-06	0	0
	k__Bacteria;p__Chloroflexi;c__[Thermobacula];o__[Thermobaculales];f__[Thermobaculaceae];g__Thermobaculum	1.31217e-06	7.29491e-06	2.02355e-06	2.07232e-05	6.00781e-07	8.45641e-06
	k__Bacteria;p__Cyanobacteria;c__;o__;f__;g__	5.98099e-07	2.67273e-06	1.1962e-06	1.06909e-05	0	0
	k__Bacteria;p__Cyanobacteria;c__4C0d-2;o__MLE1-12;f__;g__	4.09933e-08	3.55603e-07	8.19866e-08	1.42241e-06	0	0
	k__Bacteria;p__Cyanobacteria;c__4C0d-2;o__SM1D11;f__;g__	5.79648e-07	3.3038e-06	1.99391e-07	3.45931e-06	9.59905e-07	9.75588e-06
	k__Bacteria;p__Cyanobacteria;c__4C0d-2;o__YS2;f__;g__	4.72501e-07	3.45236e-06	3.21831e-07	5.58356e-06	6.23172e-07	8.22589e-06
	k__Bacteria;p__Cyanobacteria;c__Chloroplast;o__;f__;g__	7.59146e-06	1.63949e-05	6.3166e-06	2.92286e-05	8.86632e-06	3.6351e-05
	k__Bacteria;p__Cyanobacteria;c__Chloroplast;o__Chlorophyta;f__Trebouxiophyceae;g__	8.72579e-08	7.56934e-07	1.74516e-07	3.02774e-06	0	0
	k__Bacteria;p__Cyanobacteria;c__Chloroplast;o__Euglenozoa;f__;g__	1.64921e-07	1.43454e-06	1.93921e-07	3.36441e-06	1.35921e-07	2.37376e-06
	k__Bacteria;p__Cyanobacteria;c__Chloroplast;o__Stramenopiles;f__;g__	2.13238e-07	1.53475e-06	4.26476e-07	6.13899e-06	0	0
	k__Bacteria;p__Cyanobacteria;c__Chloroplast;o__Streptophyta;f__;g__	4.93199e-05	0.000203959	2.80342e-05	0.000238811	7.06056e-05	0.000577025
	k__Bacteria;p__Cyanobacteria;c__Chloroplast;o__UA01;f__;g__	2.51724e-07	2.18363e-06	5.03449e-07	8.73451e-06	0	0
	k__Bacteria;p__Cyanobacteria;c__ML635J-21;o__;f__;g__	3.9057e-06	1.15695e-05	4.81041e-06	2.66079e-05	3.00099e-06	1.967e-05
	k__Bacteria;p__Cyanobacteria;c__Nostocophycideae;o__;f__;g__	6.69331e-06	1.73487e-05	5.96633e-06	3.05433e-05	7.42029e-06	3.88516e-05
	k__Bacteria;p__Cyanobacteria;c__Nostocophycideae;o__Nostocales;f__;g__	3.90594e-07	2.11663e-06	1.67622e-07	2.90813e-06	6.13566e-07	5.55841e-06
	k__Bacteria;p__Cyanobacteria;c__Nostocophycideae;o__Nostocales;f__Nostocaceae;g__	1.83366e-07	1.14971e-06	3.66732e-07	4.59883e-06	0	0
	k__Bacteria;p__Cyanobacteria;c__Nostocophycideae;o__Nostocales;f__Nostocaceae;g__Nostoc	1.83896e-07	1.59524e-06	3.67791e-07	6.38094e-06	0	0
	k__Bacteria;p__Cyanobacteria;c__Oscillatoriophycideae;o__Chroococcales;f__;g__	6.63169e-07	5.30107e-06	4.58041e-07	6.04013e-06	8.68297e-07	1.51642e-05
	k__Bacteria;p__Cyanobacteria;c__Oscillatoriophycideae;o__Chroococcales;f__Cyanobacteriaceae;g__Cyanobacterium	2.73863e-07	2.39141e-06	0	0	5.47726e-07	9.56563e-06
	k__Bacteria;p__Cyanobacteria;c__Oscillatoriophycideae;o__Chroococcales;f__Prochloraceae;g__Prochloron	1.68345e-07	1.47001e-06	0	0	3.3669e-07	5.88004e-06
	k__Bacteria;p__Cyanobacteria;c__Oscillatoriophycideae;o__Chroococcales;f__Xenococcaceae;g__	3.91078e-06	1.31568e-05	3.36371e-06	2.10218e-05	4.45786e-06	3.16054e-05
	k__Bacteria;p__Cyanobacteria;c__Oscillatoriophycideae;o__Chroococcales;f__Xenococcaceae;g__Xenococcus	9.8229e-08	8.57748e-07	0	0	1.96458e-07	3.43099e-06
	k__Bacteria;p__Cyanobacteria;c__Oscillatoriophycideae;o__Oscillatoriales;f__Phormidiaceae;g__	3.44847e-07	2.99144e-06	6.89695e-07	1.19658e-05	0	0
	k__Bacteria;p__Cyanobacteria;c__Oscillatoriophycideae;o__Oscillatoriales;f__Phormidiaceae;g__Phormidium	1.93376e-05	7.42515e-05	1.34061e-05	6.19473e-05	2.5269e-05	0.000235059
	k__Bacteria;p__Cyanobacteria;c__Synechococcophycideae;o__Pseudanabaenales;f__Pseudanabaenaceae;g__	6.09455e-08	5.28682e-07	1.21891e-07	2.11473e-06	0	0
	k__Bacteria;p__Cyanobacteria;c__Synechococcophycideae;o__Pseudanabaenales;f__Pseudanabaenaceae;g__Leptolyngbya	2.58662e-07	2.24381e-06	5.17325e-07	8.97525e-06	0	0
	k__Bacteria;p__Cyanobacteria;c__Synechococcophycideae;o__Pseudanabaenales;f__Pseudanabaenaceae;g__Pseudanabaena	4.39183e-07	3.82123e-06	4.79402e-07	8.31732e-06	3.98964e-07	6.96761e-06
	k__Bacteria;p__Cyanobacteria;c__Synechococcophycideae;o__Synechococcales;f__Synechococcaceae;g__	6.03696e-08	5.23687e-07	1.20739e-07	2.09475e-06	0	0
	k__Bacteria;p__Deferribacteres;c__Deferribacteres;o__Deferribacterales;f__Deferribacteraceae;g__Deferribacter	4.01331e-07	2.57542e-06	0	0	8.02662e-07	1.03017e-05
	k__Bacteria;p__Deferribacteres;c__Deferribacteres;o__Deferribacterales;f__Deferribacteraceae;g__Flexistipes	1.41922e-07	1.23928e-06	0	0	2.83845e-07	4.95713e-06
	k__Bacteria;p__Deferribacteres;c__Deferribacteres;o__Deferribacterales;f__Deferribacteraceae;g__Mucispirillum	5.16712e-07	3.29289e-06	5.59404e-07	6.062e-06	4.74019e-07	7.10955e-06
	k__Bacteria;p__Elusimicrobia;c__;o__;f__;g__	6.26878e-06	1.86026e-05	3.40851e-06	2.21017e-05	9.12905e-06	5.23088e-05
	k__Bacteria;p__Elusimicrobia;c__4-29;o__;f__;g__	4.34248e-07	3.15369e-06	8.68496e-07	1.26148e-05	0	0
	k__Bacteria;p__FBP;c__;o__;f__;g__	2.44671e-07	2.13219e-06	1.49969e-07	2.60186e-06	3.39374e-07	5.92691e-06
	k__Bacteria;p__Fibrobacteres;c__Fibrobacteria;o__258ds10;f__;g__	1.03687e-05	2.05449e-05	1.37635e-05	4.56416e-05	6.97395e-06	3.6538e-05
	k__Bacteria;p__Fibrobacteres;c__Fibrobacteria;o__Fibrobacterales;f__Fibrobacteraceae;g__	5.52005e-08	4.82018e-07	0	0	1.10401e-07	1.92807e-06
	k__Bacteria;p__Fibrobacteres;c__Fibrobacteria;o__Fibrobacterales;f__Fibrobacteraceae;g__Fibrobacter	2.60284e-06	1.12047e-05	4.18623e-06	3.49243e-05	1.01946e-06	9.89438e-06
	k__Bacteria;p__Fibrobacteres;c__TG3;o__;f__;g__	5.11337e-08	4.43568e-07	1.02267e-07	1.77427e-06	0	0
	k__Bacteria;p__Firmicutes;c__Bacilli;o__Bacillales;f__;g__	4.80999e-05	6.16558e-05	3.47697e-05	0.000104955	6.14301e-05	0.000141668
	k__Bacteria;p__Firmicutes;c__Bacilli;o__Bacillales;f__Alicyclobacillaceae;g__	2.11938e-07	1.85067e-06	0	0	4.23877e-07	7.40269e-06
	k__Bacteria;p__Firmicutes;c__Bacilli;o__Bacillales;f__Alicyclobacillaceae;g__Alicyclobacillus	6.47901e-06	3.30014e-05	1.23573e-05	0.000121515	6.00712e-07	1.0491e-05
	k__Bacteria;p__Firmicutes;c__Bacilli;o__Bacillales;f__Alicyclobacillaceae;g__Kyrpidia	9.18749e-08	5.77826e-07	0	0	1.8375e-07	2.3113e-06
	k__Bacteria;p__Firmicutes;c__Bacilli;o__Bacillales;f__Bacillaceae;g__	3.65082e-05	4.10252e-05	3.197e-05	7.48492e-05	4.10464e-05	8.92514e-05
	k__Bacteria;p__Firmicutes;c__Bacilli;o__Bacillales;f__Bacillaceae;g__Alkalibacillus	2.80991e-06	1.00373e-05	1.82021e-06	1.63158e-05	3.79962e-06	2.38332e-05
	k__Bacteria;p__Firmicutes;c__Bacilli;o__Bacillales;f__Bacillaceae;g__Anaerobacillus	1.11458e-06	7.85702e-06	7.8559e-07	1.36295e-05	1.44358e-06	1.77986e-05
	k__Bacteria;p__Firmicutes;c__Bacilli;o__Bacillales;f__Bacillaceae;g__Anoxybacillus	1.6026e-06	8.71894e-06	1.03899e-06	1.29816e-05	2.16621e-06	2.18942e-05
	k__Bacteria;p__Firmicutes;c__Bacilli;o__Bacillales;f__Bacillaceae;g__Bacillus	7.91622e-05	7.73575e-05	7.64784e-05	0.000161847	8.18461e-05	0.000147583
	k__Bacteria;p__Firmicutes;c__Bacilli;o__Bacillales;f__Bacillaceae;g__Geobacillus	3.14387e-07	2.73412e-06	3.88296e-07	6.73668e-06	2.40479e-07	4.19978e-06
	k__Bacteria;p__Firmicutes;c__Bacilli;o__Bacillales;f__Bacillaceae;g__Lentibacillus	3.38708e-07	1.74127e-06	0	0	6.77416e-07	6.96509e-06
	k__Bacteria;p__Firmicutes;c__Bacilli;o__Bacillales;f__Bacillaceae;g__Marinococcus	1.01972e-07	8.84577e-07	2.03945e-07	3.53831e-06	0	0
	k__Bacteria;p__Firmicutes;c__Bacilli;o__Bacillales;f__Bacillaceae;g__Pontibacillus	1.30293e-07	1.13773e-06	0	0	2.60586e-07	4.55093e-06
	k__Bacteria;p__Firmicutes;c__Bacilli;o__Bacillales;f__Bacillaceae;g__Thalassobacillus	3.23492e-07	2.80619e-06	6.46983e-07	1.12247e-05	0	0
	k__Bacteria;p__Firmicutes;c__Bacilli;o__Bacillales;f__Listeriaceae;g__	4.09933e-08	3.55603e-07	8.19866e-08	1.42241e-06	0	0
	k__Bacteria;p__Firmicutes;c__Bacilli;o__Bacillales;f__Listeriaceae;g__Brochothrix	2.90263e-07	1.91706e-06	5.80526e-07	7.66824e-06	0	0
	k__Bacteria;p__Firmicutes;c__Bacilli;o__Bacillales;f__Paenibacillaceae;g__	7.36407e-07	3.56518e-06	1.47281e-06	1.42607e-05	0	0
	k__Bacteria;p__Firmicutes;c__Bacilli;o__Bacillales;f__Paenibacillaceae;g__Aneurinibacillus	4.16924e-08	3.64063e-07	0	0	8.33848e-08	1.45625e-06
	k__Bacteria;p__Firmicutes;c__Bacilli;o__Bacillales;f__Paenibacillaceae;g__Brevibacillus	1.07686e-06	5.60854e-06	8.04573e-07	1.06169e-05	1.34915e-06	1.18172e-05
	k__Bacteria;p__Firmicutes;c__Bacilli;o__Bacillales;f__Paenibacillaceae;g__Cohnella	1.2708e-06	5.77226e-06	1.60681e-06	1.28516e-05	9.34803e-07	1.02375e-05
	k__Bacteria;p__Firmicutes;c__Bacilli;o__Bacillales;f__Paenibacillaceae;g__Paenibacillus	3.71538e-05	4.64046e-05	5.26937e-05	0.00012488	2.16139e-05	6.07384e-05
	k__Bacteria;p__Firmicutes;c__Bacilli;o__Bacillales;f__Planococcaceae;g__	0.000732556	0.000520945	0.000663679	0.00100385	0.000801433	0.00107993
	k__Bacteria;p__Firmicutes;c__Bacilli;o__Bacillales;f__Planococcaceae;g__Aeribacillus	2.80344e-06	9.57175e-06	1.93376e-06	1.73807e-05	3.67313e-06	2.09063e-05
	k__Bacteria;p__Firmicutes;c__Bacilli;o__Bacillales;f__Planococcaceae;g__Planococcus	7.80491e-08	6.81535e-07	0	0	1.56098e-07	2.72614e-06
	k__Bacteria;p__Firmicutes;c__Bacilli;o__Bacillales;f__Planococcaceae;g__Planomicrobium	1.18083e-07	1.03111e-06	0	0	2.36166e-07	4.12446e-06
	k__Bacteria;p__Firmicutes;c__Bacilli;o__Bacillales;f__Planococcaceae;g__Rummeliibacillus	3.89615e-06	1.32856e-05	2.73058e-06	2.2472e-05	5.06171e-06	3.06704e-05
	k__Bacteria;p__Firmicutes;c__Bacilli;o__Bacillales;f__Planococcaceae;g__Solibacillus	1.51777e-07	1.32534e-06	0	0	3.03554e-07	5.30135e-06
	k__Bacteria;p__Firmicutes;c__Bacilli;o__Bacillales;f__Planococcaceae;g__Sporosarcina	3.44133e-07	2.98524e-06	6.88266e-07	1.1941e-05	0	0
	k__Bacteria;p__Firmicutes;c__Bacilli;o__Bacillales;f__Sporolactobacillaceae;g__Scopulibacillus	6.54925e-07	3.39439e-06	0	0	1.30985e-06	1.35776e-05
	k__Bacteria;p__Firmicutes;c__Bacilli;o__Bacillales;f__Staphylococcaceae;g__	8.37617e-07	4.01437e-06	0	0	1.67523e-06	1.60575e-05
	k__Bacteria;p__Firmicutes;c__Bacilli;o__Bacillales;f__Staphylococcaceae;g__Jeotgalicoccus	4.26496e-05	0.000110041	3.55508e-05	0.000167154	4.97484e-05	0.000273009
	k__Bacteria;p__Firmicutes;c__Bacilli;o__Bacillales;f__Staphylococcaceae;g__Salinicoccus	4.53576e-07	3.95161e-06	3.15864e-07	5.48004e-06	5.91287e-07	1.03264e-05
	k__Bacteria;p__Firmicutes;c__Bacilli;o__Bacillales;f__Staphylococcaceae;g__Staphylococcus	0.00106465	0.0008807	0.000944598	0.00158417	0.0011847	0.00193863
	k__Bacteria;p__Firmicutes;c__Bacilli;o__Bacillales;f__Thermoactinomycetaceae;g__	4.51825e-06	1.12706e-05	2.9836e-06	1.80012e-05	6.0529e-06	2.70811e-05
	k__Bacteria;p__Firmicutes;c__Bacilli;o__Gemellales;f__;g__	4.64405e-06	1.14505e-05	5.88329e-06	2.5461e-05	3.40481e-06	2.03409e-05
	k__Bacteria;p__Firmicutes;c__Bacilli;o__Gemellales;f__Gemellaceae;g__	0.00452351	0.00418432	0.00465671	0.00912841	0.00439031	0.00760888
	k__Bacteria;p__Firmicutes;c__Bacilli;o__Gemellales;f__Gemellaceae;g__Gemella	0.000874982	0.00113044	0.000822531	0.00196409	0.000927432	0.00255765
	k__Bacteria;p__Firmicutes;c__Bacilli;o__Haloplasmatales;f__Haloplasmataceae;g__	6.56604e-08	5.73355e-07	0	0	1.31321e-07	2.29342e-06
	k__Bacteria;p__Firmicutes;c__Bacilli;o__Lactobacillales;f__;g__	7.42808e-05	7.63961e-05	5.69546e-05	0.00012844	9.1607e-05	0.000177144
	k__Bacteria;p__Firmicutes;c__Bacilli;o__Lactobacillales;f__Aerococcaceae;g__	0.00232049	0.00198872	0.00184924	0.00347757	0.00279174	0.00447731
	k__Bacteria;p__Firmicutes;c__Bacilli;o__Lactobacillales;f__Aerococcaceae;g__Abiotrophia	0.000105119	0.000123434	8.03471e-05	0.000198918	0.000129891	0.000294817
	k__Bacteria;p__Firmicutes;c__Bacilli;o__Lactobacillales;f__Aerococcaceae;g__Aerococcus	8.18713e-06	2.58641e-05	4.02496e-06	2.80788e-05	1.23493e-05	7.53775e-05
	k__Bacteria;p__Firmicutes;c__Bacilli;o__Lactobacillales;f__Aerococcaceae;g__Alloiococcus	6.23465e-06	2.3251e-05	2.74622e-06	2.00537e-05	9.72308e-06	7.29502e-05
	k__Bacteria;p__Firmicutes;c__Bacilli;o__Lactobacillales;f__Aerococcaceae;g__Atopococcus	1.60138e-07	1.39372e-06	1.60993e-07	2.79313e-06	1.59283e-07	2.78176e-06
	k__Bacteria;p__Firmicutes;c__Bacilli;o__Lactobacillales;f__Aerococcaceae;g__Facklamia	2.87222e-05	4.69406e-05	2.34736e-05	7.60312e-05	3.39707e-05	0.000111731
	k__Bacteria;p__Firmicutes;c__Bacilli;o__Lactobacillales;f__Aerococcaceae;g__Granulicatella	2.14674e-05	4.16369e-05	2.11443e-05	8.51805e-05	2.17905e-05	8.13672e-05
	k__Bacteria;p__Firmicutes;c__Bacilli;o__Lactobacillales;f__Aerococcaceae;g__Lacticigenium	3.16159e-07	2.74882e-06	4.14971e-07	7.19948e-06	2.17348e-07	3.79581e-06
	k__Bacteria;p__Firmicutes;c__Bacilli;o__Lactobacillales;f__Carnobacteriaceae;g__	0.000112703	9.68229e-05	9.50584e-05	0.00018242	0.000130347	0.000204872
	k__Bacteria;p__Firmicutes;c__Bacilli;o__Lactobacillales;f__Carnobacteriaceae;g__Desemzia	9.36748e-05	0.000767716	0.000179876	0.00303347	7.47345e-06	3.73942e-05
	k__Bacteria;p__Firmicutes;c__Bacilli;o__Lactobacillales;f__Carnobacteriaceae;g__Granulicatella	0.00294365	0.00178346	0.0026353	0.00337184	0.003252	0.00376198
	k__Bacteria;p__Firmicutes;c__Bacilli;o__Lactobacillales;f__Carnobacteriaceae;g__Isobaculum	4.35877e-07	3.79449e-06	4.05302e-07	7.03172e-06	4.66452e-07	8.14623e-06
	k__Bacteria;p__Firmicutes;c__Bacilli;o__Lactobacillales;f__Carnobacteriaceae;g__Trichococcus	3.25628e-07	2.09994e-06	1.02267e-07	1.77427e-06	5.48989e-07	6.62548e-06
	k__Bacteria;p__Firmicutes;c__Bacilli;o__Lactobacillales;f__Enterococcaceae;g__	1.4133e-05	2.31832e-05	1.2648e-05	4.46528e-05	1.56179e-05	4.80799e-05
	k__Bacteria;p__Firmicutes;c__Bacilli;o__Lactobacillales;f__Enterococcaceae;g__Enterococcus	3.70882e-05	4.61152e-05	3.07728e-05	8.18026e-05	4.34037e-05	0.000102658
	k__Bacteria;p__Firmicutes;c__Bacilli;o__Lactobacillales;f__Enterococcaceae;g__Melissococcus	1.18941e-07	1.03177e-06	2.37882e-07	4.1271e-06	0	0
	k__Bacteria;p__Firmicutes;c__Bacilli;o__Lactobacillales;f__Enterococcaceae;g__Tetragenococcus	1.11931e-06	5.97716e-06	1.319e-06	1.46443e-05	9.19626e-07	9.26438e-06
	k__Bacteria;p__Firmicutes;c__Bacilli;o__Lactobacillales;f__Enterococcaceae;g__Vagococcus	1.00374e-05	1.9748e-05	9.44061e-06	3.72548e-05	1.06342e-05	4.17371e-05
	k__Bacteria;p__Firmicutes;c__Bacilli;o__Lactobacillales;f__Lactobacillaceae;g__Lactobacillus	0.000540154	0.00164258	0.000745502	0.00587647	0.000334807	0.000693865
	k__Bacteria;p__Firmicutes;c__Bacilli;o__Lactobacillales;f__Lactobacillaceae;g__Pediococcus	3.13151e-07	2.73447e-06	0	0	6.26302e-07	1.09379e-05
	k__Bacteria;p__Firmicutes;c__Bacilli;o__Lactobacillales;f__Leuconostocaceae;g__	1.57872e-07	1.37856e-06	0	0	3.15744e-07	5.51424e-06
	k__Bacteria;p__Firmicutes;c__Bacilli;o__Lactobacillales;f__Leuconostocaceae;g__Fructobacillus	2.77198e-06	1.08323e-05	3.98115e-06	2.75109e-05	1.5628e-06	1.58184e-05
	k__Bacteria;p__Firmicutes;c__Bacilli;o__Lactobacillales;f__Leuconostocaceae;g__Leuconostoc	2.88707e-05	4.07345e-05	2.48024e-05	7.04865e-05	3.29389e-05	9.24515e-05
	k__Bacteria;p__Firmicutes;c__Bacilli;o__Lactobacillales;f__Leuconostocaceae;g__Weissella	7.34137e-06	1.50267e-05	7.36992e-06	3.15825e-05	7.31282e-06	2.85243e-05
	k__Bacteria;p__Firmicutes;c__Bacilli;o__Lactobacillales;f__Streptococcaceae;g__	0.000734302	0.000362106	0.000544914	0.000594233	0.00092369	0.000854192
	k__Bacteria;p__Firmicutes;c__Bacilli;o__Lactobacillales;f__Streptococcaceae;g__Lactococcus	2.52482e-05	4.21089e-05	2.32396e-05	8.85737e-05	2.72569e-05	7.98617e-05
	k__Bacteria;p__Firmicutes;c__Bacilli;o__Lactobacillales;f__Streptococcaceae;g__Streptococcus	0.114785	0.0432424	0.0966329	0.0848388	0.132937	0.0881309
	k__Bacteria;p__Firmicutes;c__Bacilli;o__Turicibacterales;f__Turicibacteraceae;g__Turicibacter	5.64388e-05	5.55839e-05	4.16822e-05	0.000100666	7.11954e-05	0.00012167
	k__Bacteria;p__Firmicutes;c__Clostridia;o__;f__;g__	8.78671e-06	1.88532e-05	1.10237e-05	4.39237e-05	6.54975e-06	3.1489e-05
	k__Bacteria;p__Firmicutes;c__Clostridia;o__BSA2B-08;f__;g__	1.55212e-07	1.35533e-06	0	0	3.10423e-07	5.42131e-06
	k__Bacteria;p__Firmicutes;c__Clostridia;o__Clostridiales;f__;g__	0.00170748	0.00140075	0.00170421	0.00261104	0.00171075	0.00299198
	k__Bacteria;p__Firmicutes;c__Clostridia;o__Clostridiales;f__Caldicoprobacteraceae;g__Caldicoprobacter	8.54806e-06	1.91688e-05	8.68695e-06	4.14278e-05	8.40917e-06	3.52474e-05
	k__Bacteria;p__Firmicutes;c__Clostridia;o__Clostridiales;f__Christensenellaceae;g__	1.63772e-05	3.33094e-05	1.73904e-05	6.2982e-05	1.53641e-05	7.02557e-05
	k__Bacteria;p__Firmicutes;c__Clostridia;o__Clostridiales;f__Clostridiaceae;g__	0.000104396	0.000129268	0.000137634	0.000357444	7.11579e-05	0.000159627
	k__Bacteria;p__Firmicutes;c__Clostridia;o__Clostridiales;f__Clostridiaceae;g__Caloramator	1.77294e-06	6.38551e-06	3.2181e-06	2.14214e-05	3.27779e-07	4.12065e-06
	k__Bacteria;p__Firmicutes;c__Clostridia;o__Clostridiales;f__Clostridiaceae;g__Clostridium	0.00072166	0.00612031	0.00143205	0.0244376	1.12703e-05	4.36125e-05
	k__Bacteria;p__Firmicutes;c__Clostridia;o__Clostridiales;f__Clostridiaceae;g__Natronincola_Anaerovirgula	3.49202e-07	2.03158e-06	3.26608e-07	4.27211e-06	3.71796e-07	3.85421e-06
	k__Bacteria;p__Firmicutes;c__Clostridia;o__Clostridiales;f__Clostridiaceae;g__Proteiniclasticum	6.77777e-07	4.21542e-06	1.04445e-06	1.28668e-05	3.11104e-07	3.99486e-06
	k__Bacteria;p__Firmicutes;c__Clostridia;o__Clostridiales;f__Clostridiaceae;g__SMB53	1.10322e-06	6.53113e-06	1.71911e-06	1.76138e-05	4.8732e-07	8.51068e-06
	k__Bacteria;p__Firmicutes;c__Clostridia;o__Clostridiales;f__Clostridiaceae;g__Sarcina	1.74252e-06	1.44366e-05	2.74453e-06	4.76159e-05	7.40511e-07	1.01304e-05
	k__Bacteria;p__Firmicutes;c__Clostridia;o__Clostridiales;f__Clostridiaceae;g__Thermoanaerobacterium	8.45426e-07	4.1531e-06	1.06908e-06	1.01089e-05	6.21775e-07	6.50353e-06
	k__Bacteria;p__Firmicutes;c__Clostridia;o__Clostridiales;f__Dehalobacteriaceae;g__	1.90141e-06	8.43537e-06	2.35114e-06	2.07886e-05	1.45168e-06	1.29528e-05
	k__Bacteria;p__Firmicutes;c__Clostridia;o__Clostridiales;f__Dehalobacteriaceae;g__Dehalobacterium	1.77614e-06	6.47871e-06	1.64242e-06	1.28871e-05	1.90986e-06	1.30277e-05
	k__Bacteria;p__Firmicutes;c__Clostridia;o__Clostridiales;f__EtOH8;g__	3.13e-06	1.00473e-05	2.79855e-06	1.95871e-05	3.46146e-06	2.0602e-05
	k__Bacteria;p__Firmicutes;c__Clostridia;o__Clostridiales;f__Eubacteriaceae;g__	8.00129e-06	2.94774e-05	7.39011e-06	6.01502e-05	8.61247e-06	5.77594e-05
	k__Bacteria;p__Firmicutes;c__Clostridia;o__Clostridiales;f__Eubacteriaceae;g__Acetobacterium	3.05136e-07	2.27974e-06	2.03035e-07	3.52252e-06	4.07238e-07	5.59642e-06
	k__Bacteria;p__Firmicutes;c__Clostridia;o__Clostridiales;f__Eubacteriaceae;g__Anaerofustis	7.93864e-07	5.35368e-06	8.45533e-07	1.04093e-05	7.42196e-07	1.10054e-05
	k__Bacteria;p__Firmicutes;c__Clostridia;o__Clostridiales;f__Eubacteriaceae;g__Pseudoramibacter_Eubacterium	4.25096e-06	2.09191e-05	8.02422e-06	7.53338e-05	4.77699e-07	8.34266e-06
	k__Bacteria;p__Firmicutes;c__Clostridia;o__Clostridiales;f__Gracilibacteraceae;g__	3.20184e-07	2.79589e-06	0	0	6.40369e-07	1.11836e-05
	k__Bacteria;p__Firmicutes;c__Clostridia;o__Clostridiales;f__Gracilibacteraceae;g__Gracilibacter	1.08494e-06	6.69823e-06	6.92378e-07	9.75516e-06	1.4775e-06	1.70378e-05
	k__Bacteria;p__Firmicutes;c__Clostridia;o__Clostridiales;f__Lachnospiraceae;g__	0.00840755	0.00468313	0.00854285	0.00880475	0.00827226	0.00992776
	k__Bacteria;p__Firmicutes;c__Clostridia;o__Clostridiales;f__Lachnospiraceae;g__Anaerostipes	3.33382e-06	2.53606e-05	5.94299e-06	9.07375e-05	7.24638e-07	1.07049e-05
	k__Bacteria;p__Firmicutes;c__Clostridia;o__Clostridiales;f__Lachnospiraceae;g__Blautia	2.07028e-05	5.33553e-05	3.11403e-05	0.000173369	1.02652e-05	4.00523e-05
	k__Bacteria;p__Firmicutes;c__Clostridia;o__Clostridiales;f__Lachnospiraceae;g__Butyrivibrio	0.000124507	0.000316646	0.00017673	0.000686619	7.22829e-05	0.000579963
	k__Bacteria;p__Firmicutes;c__Clostridia;o__Clostridiales;f__Lachnospiraceae;g__Catonella	0.00170739	0.00113406	0.00239378	0.00286875	0.001021	0.0016675
	k__Bacteria;p__Firmicutes;c__Clostridia;o__Clostridiales;f__Lachnospiraceae;g__Clostridium	2.46238e-06	2.1368e-05	4.65815e-06	8.08159e-05	2.66603e-07	4.65603e-06
	k__Bacteria;p__Firmicutes;c__Clostridia;o__Clostridiales;f__Lachnospiraceae;g__Coprococcus	2.0111e-05	3.27947e-05	2.35487e-05	7.89623e-05	1.66732e-05	5.22164e-05
	k__Bacteria;p__Firmicutes;c__Clostridia;o__Clostridiales;f__Lachnospiraceae;g__Dorea	9.82488e-06	3.68234e-05	1.53344e-05	0.000124642	4.31539e-06	2.26513e-05
	k__Bacteria;p__Firmicutes;c__Clostridia;o__Clostridiales;f__Lachnospiraceae;g__Epulopiscium	2.28325e-07	1.98421e-06	3.32725e-07	5.77256e-06	1.23925e-07	2.16426e-06
	k__Bacteria;p__Firmicutes;c__Clostridia;o__Clostridiales;f__Lachnospiraceae;g__Lachnobacterium	5.33169e-07	3.28588e-06	1.06634e-06	1.31435e-05	0	0
	k__Bacteria;p__Firmicutes;c__Clostridia;o__Clostridiales;f__Lachnospiraceae;g__Lachnospira	5.41678e-06	1.87311e-05	9.426e-06	6.2302e-05	1.40756e-06	1.26225e-05
	k__Bacteria;p__Firmicutes;c__Clostridia;o__Clostridiales;f__Lachnospiraceae;g__Moryella	0.000469062	0.00074567	0.000547781	0.00183118	0.000390342	0.0011515
	k__Bacteria;p__Firmicutes;c__Clostridia;o__Clostridiales;f__Lachnospiraceae;g__Oribacterium	0.00071019	0.000804635	0.00105904	0.00241088	0.000361342	0.000807659
	k__Bacteria;p__Firmicutes;c__Clostridia;o__Clostridiales;f__Lachnospiraceae;g__Robinsoniella	2.66603e-07	2.32801e-06	0	0	5.33207e-07	9.31206e-06
	k__Bacteria;p__Firmicutes;c__Clostridia;o__Clostridiales;f__Lachnospiraceae;g__Roseburia	1.69558e-05	7.07496e-05	3.10797e-05	0.000259613	2.83185e-06	2.33853e-05
	k__Bacteria;p__Firmicutes;c__Clostridia;o__Clostridiales;f__Lachnospiraceae;g__Shuttleworthia	7.36229e-05	0.000158929	0.000126058	0.000553729	2.11883e-05	8.19866e-05
	k__Bacteria;p__Firmicutes;c__Clostridia;o__Clostridiales;f__Lachnospiraceae;g__[Ruminococcus]	3.99236e-05	0.000168102	6.07596e-05	0.000588704	1.90877e-05	8.37051e-05
	k__Bacteria;p__Firmicutes;c__Clostridia;o__Clostridiales;f__Peptococcaceae;g__	3.05249e-06	1.09414e-05	2.97256e-06	2.30416e-05	3.13241e-06	2.07241e-05
	k__Bacteria;p__Firmicutes;c__Clostridia;o__Clostridiales;f__Peptococcaceae;g__Desulfitobacter	3.30614e-07	2.8779e-06	3.15265e-07	5.46964e-06	3.45963e-07	6.04198e-06
	k__Bacteria;p__Firmicutes;c__Clostridia;o__Clostridiales;f__Peptococcaceae;g__Desulfosporosinus	1.73195e-06	6.49066e-06	1.36699e-06	1.1453e-05	2.09691e-06	1.45097e-05
	k__Bacteria;p__Firmicutes;c__Clostridia;o__Clostridiales;f__Peptococcaceae;g__Desulfotomaculum	7.58738e-07	4.61341e-06	6.21555e-07	7.7841e-06	8.95921e-07	1.06695e-05
	k__Bacteria;p__Firmicutes;c__Clostridia;o__Clostridiales;f__Peptococcaceae;g__Desulfotomaculum_Desulfovirgula	5.33406e-07	2.65415e-06	1.20739e-07	2.09475e-06	9.46072e-07	8.52187e-06
	k__Bacteria;p__Firmicutes;c__Clostridia;o__Clostridiales;f__Peptococcaceae;g__Niigata-25	3.86273e-07	3.37299e-06	0	0	7.72547e-07	1.34919e-05
	k__Bacteria;p__Firmicutes;c__Clostridia;o__Clostridiales;f__Peptococcaceae;g__Peptococcus	0.000300903	0.000295463	0.000438197	0.000720577	0.000163609	0.000461276
	k__Bacteria;p__Firmicutes;c__Clostridia;o__Clostridiales;f__Peptococcaceae;g__Sporotomaculum	4.75862e-07	4.15529e-06	0	0	9.51724e-07	1.66211e-05
	k__Bacteria;p__Firmicutes;c__Clostridia;o__Clostridiales;f__Peptococcaceae;g__rc4-4	1.93386e-07	1.22537e-06	3.86772e-07	4.90148e-06	0	0
	k__Bacteria;p__Firmicutes;c__Clostridia;o__Clostridiales;f__Peptostreptococcaceae;g__	0.00256413	0.00165352	0.00327974	0.00386869	0.00184851	0.00274539
	k__Bacteria;p__Firmicutes;c__Clostridia;o__Clostridiales;f__Peptostreptococcaceae;g__Filifactor	0.000397798	0.000699411	0.000707361	0.00238278	8.82358e-05	0.00041486
	k__Bacteria;p__Firmicutes;c__Clostridia;o__Clostridiales;f__Peptostreptococcaceae;g__Peptostreptococcus	0.000455464	0.000618588	0.000713145	0.00187063	0.000197783	0.000603728
	k__Bacteria;p__Firmicutes;c__Clostridia;o__Clostridiales;f__Peptostreptococcaceae;g__[Clostridium]	2.66121e-05	0.000219638	4.76076e-05	0.000785315	5.61648e-06	9.32366e-05
	k__Bacteria;p__Firmicutes;c__Clostridia;o__Clostridiales;f__Ruminococcaceae;g__	8.83762e-05	0.000277463	0.0001307	0.00101112	4.60524e-05	9.87322e-05
	k__Bacteria;p__Firmicutes;c__Clostridia;o__Clostridiales;f__Ruminococcaceae;g__Anaerotruncus	2.12738e-06	1.84543e-05	4.25476e-06	7.38173e-05	0	0
	k__Bacteria;p__Firmicutes;c__Clostridia;o__Clostridiales;f__Ruminococcaceae;g__Butyricicoccus	6.6545e-07	5.77256e-06	1.3309e-06	2.30903e-05	0	0
	k__Bacteria;p__Firmicutes;c__Clostridia;o__Clostridiales;f__Ruminococcaceae;g__Ethanoligenens	3.74102e-07	2.60245e-06	5.09353e-07	6.23849e-06	2.3885e-07	4.17133e-06
	k__Bacteria;p__Firmicutes;c__Clostridia;o__Clostridiales;f__Ruminococcaceae;g__Faecalibacterium	3.35058e-05	0.000117032	5.98939e-05	0.000434611	7.11761e-06	3.35175e-05
	k__Bacteria;p__Firmicutes;c__Clostridia;o__Clostridiales;f__Ruminococcaceae;g__Oscillospira	1.12758e-05	3.60499e-05	1.42278e-05	9.97641e-05	8.32386e-06	4.44356e-05
	k__Bacteria;p__Firmicutes;c__Clostridia;o__Clostridiales;f__Ruminococcaceae;g__Ruminococcus	1.79535e-05	6.68328e-05	2.56709e-05	0.000226875	1.02361e-05	4.04559e-05
	k__Bacteria;p__Firmicutes;c__Clostridia;o__Clostridiales;f__SBYG_4172;g__	7.54781e-07	3.86687e-06	1.50956e-06	1.54675e-05	0	0
	k__Bacteria;p__Firmicutes;c__Clostridia;o__Clostridiales;f__Sulfobacillaceae;g__Sulfobacillus	1.42281e-06	6.79463e-06	2.02651e-06	1.49572e-05	8.1911e-07	1.22213e-05
	k__Bacteria;p__Firmicutes;c__Clostridia;o__Clostridiales;f__Symbiobacteriaceae;g__	1.9435e-07	1.69709e-06	0	0	3.887e-07	6.78836e-06
	k__Bacteria;p__Firmicutes;c__Clostridia;o__Clostridiales;f__Syntrophomonadaceae;g__Syntrophomonas	5.05309e-07	3.13391e-06	1.01062e-06	1.25356e-05	0	0
	k__Bacteria;p__Firmicutes;c__Clostridia;o__Clostridiales;f__Veillonellaceae;g__	0.00106305	0.00140415	0.00160778	0.00450711	0.000518322	0.00110947
	k__Bacteria;p__Firmicutes;c__Clostridia;o__Clostridiales;f__Veillonellaceae;g__Acidaminococcus	3.44133e-07	2.98524e-06	6.88266e-07	1.1941e-05	0	0
	k__Bacteria;p__Firmicutes;c__Clostridia;o__Clostridiales;f__Veillonellaceae;g__Anaerospora	6.56604e-08	5.73355e-07	0	0	1.31321e-07	2.29342e-06
	k__Bacteria;p__Firmicutes;c__Clostridia;o__Clostridiales;f__Veillonellaceae;g__Anaerovibrio	2.23491e-06	8.94948e-06	2.92541e-06	1.76169e-05	1.54441e-06	1.8181e-05
	k__Bacteria;p__Firmicutes;c__Clostridia;o__Clostridiales;f__Veillonellaceae;g__BSV43	8.67392e-07	5.57306e-06	1.26167e-06	1.40296e-05	4.73115e-07	8.2626e-06
	k__Bacteria;p__Firmicutes;c__Clostridia;o__Clostridiales;f__Veillonellaceae;g__Dialister	0.00298627	0.00257841	0.00488665	0.00782964	0.0010859	0.00248398
	k__Bacteria;p__Firmicutes;c__Clostridia;o__Clostridiales;f__Veillonellaceae;g__G07	1.89778e-06	6.2246e-06	3.79555e-06	2.48984e-05	0	0
	k__Bacteria;p__Firmicutes;c__Clostridia;o__Clostridiales;f__Veillonellaceae;g__Megamonas	1.57399e-06	7.87481e-06	1.83084e-06	1.83022e-05	1.31714e-06	1.31971e-05
	k__Bacteria;p__Firmicutes;c__Clostridia;o__Clostridiales;f__Veillonellaceae;g__Megasphaera	0.00063908	0.00109735	0.00100518	0.00314005	0.000272983	0.00124937
	k__Bacteria;p__Firmicutes;c__Clostridia;o__Clostridiales;f__Veillonellaceae;g__Mitsuokella	1.58803e-05	0.000101306	2.6496e-05	0.000353095	5.26452e-06	5.21307e-05
	k__Bacteria;p__Firmicutes;c__Clostridia;o__Clostridiales;f__Veillonellaceae;g__Pectinatus	8.80199e-07	5.53884e-06	7.70164e-07	8.3683e-06	9.90234e-07	1.3787e-05
	k__Bacteria;p__Firmicutes;c__Clostridia;o__Clostridiales;f__Veillonellaceae;g__Phascolarctobacterium	1.95523e-05	5.4718e-05	2.68339e-05	0.000175865	1.22706e-05	4.30073e-05
	k__Bacteria;p__Firmicutes;c__Clostridia;o__Clostridiales;f__Veillonellaceae;g__Schwartzia	0.00186641	0.00211027	0.00295027	0.006438	0.00078256	0.00200309
	k__Bacteria;p__Firmicutes;c__Clostridia;o__Clostridiales;f__Veillonellaceae;g__Selenomonas	0.019791	0.0106537	0.0234872	0.023378	0.0160947	0.0192369
	k__Bacteria;p__Firmicutes;c__Clostridia;o__Clostridiales;f__Veillonellaceae;g__Sporomusa	2.85879e-06	9.68833e-06	5.38267e-06	3.29045e-05	3.34902e-07	5.84881e-06
	k__Bacteria;p__Firmicutes;c__Clostridia;o__Clostridiales;f__Veillonellaceae;g__Succiniclasticum	4.47201e-06	1.6313e-05	6.4815e-06	4.66323e-05	2.46251e-06	1.86198e-05
	k__Bacteria;p__Firmicutes;c__Clostridia;o__Clostridiales;f__Veillonellaceae;g__Thermosinus	6.48385e-06	2.27445e-05	8.60613e-06	5.62798e-05	4.36158e-06	3.46981e-05
	k__Bacteria;p__Firmicutes;c__Clostridia;o__Clostridiales;f__Veillonellaceae;g__Veillonella	0.0381196	0.0238239	0.039646	0.0559058	0.0365931	0.0393898
	k__Bacteria;p__Firmicutes;c__Clostridia;o__Clostridiales;f__Veillonellaceae;g__vadinHB04	1.3791e-06	5.75529e-06	2.47586e-06	1.80905e-05	2.82329e-07	4.93067e-06
	k__Bacteria;p__Firmicutes;c__Clostridia;o__Clostridiales;f__[Acidaminobacteraceae];g__	4.03488e-06	9.98664e-06	6.37485e-06	2.77927e-05	1.69492e-06	1.21539e-05
	k__Bacteria;p__Firmicutes;c__Clostridia;o__Clostridiales;f__[Acidaminobacteraceae];g__Acidaminobacter	6.83789e-08	5.93165e-07	1.36758e-07	2.37266e-06	0	0
	k__Bacteria;p__Firmicutes;c__Clostridia;o__Clostridiales;f__[Acidaminobacteraceae];g__NP25	1.40871e-07	1.22649e-06	1.25643e-07	2.17983e-06	1.56098e-07	2.72614e-06
	k__Bacteria;p__Firmicutes;c__Clostridia;o__Clostridiales;f__[Mogibacteriaceae];g__	0.00111321	0.00095754	0.00188127	0.00283608	0.000345144	0.000994079
	k__Bacteria;p__Firmicutes;c__Clostridia;o__Clostridiales;f__[Mogibacteriaceae];g__Anaerovorax	5.77204e-06	1.95538e-05	9.72742e-06	6.05687e-05	1.81665e-06	1.76463e-05
	k__Bacteria;p__Firmicutes;c__Clostridia;o__Clostridiales;f__[Mogibacteriaceae];g__Mogibacterium	0.000163144	0.000194647	0.000271429	0.000616427	5.48588e-05	0.000162161
	k__Bacteria;p__Firmicutes;c__Clostridia;o__Clostridiales;f__[Tissierellaceae];g__	7.91243e-05	0.000123572	0.000110366	0.000357724	4.78828e-05	0.000136565
	k__Bacteria;p__Firmicutes;c__Clostridia;o__Clostridiales;f__[Tissierellaceae];g__Anaerococcus	7.98639e-05	0.00015157	7.9485e-05	0.000373319	8.02428e-05	0.000232962
	k__Bacteria;p__Firmicutes;c__Clostridia;o__Clostridiales;f__[Tissierellaceae];g__Finegoldia	2.7012e-06	1.94048e-05	1.25649e-06	1.14092e-05	4.1459e-06	6.62101e-05
	k__Bacteria;p__Firmicutes;c__Clostridia;o__Clostridiales;f__[Tissierellaceae];g__Gallicola	1.66911e-05	2.54788e-05	2.94834e-05	7.8741e-05	3.89882e-06	2.3174e-05
	k__Bacteria;p__Firmicutes;c__Clostridia;o__Clostridiales;f__[Tissierellaceae];g__Helcococcus	4.63811e-06	1.21833e-05	7.16886e-06	3.09798e-05	2.10735e-06	1.77535e-05
	k__Bacteria;p__Firmicutes;c__Clostridia;o__Clostridiales;f__[Tissierellaceae];g__Parvimonas	0.00289899	0.00185595	0.00478281	0.00580918	0.00101517	0.00161461
	k__Bacteria;p__Firmicutes;c__Clostridia;o__Clostridiales;f__[Tissierellaceae];g__Peptoniphilus	3.9675e-06	1.76271e-05	7.056e-06	5.80712e-05	8.7899e-07	1.24374e-05
	k__Bacteria;p__Firmicutes;c__Clostridia;o__Clostridiales;f__[Tissierellaceae];g__Sedimentibacter	7.55454e-06	1.87511e-05	1.02541e-05	4.54709e-05	4.855e-06	2.95334e-05
	k__Bacteria;p__Firmicutes;c__Clostridia;o__Clostridiales;f__[Tissierellaceae];g__Tepidimicrobium	2.35488e-07	2.04278e-06	4.70975e-07	8.17111e-06	0	0
	k__Bacteria;p__Firmicutes;c__Clostridia;o__Clostridiales;f__[Tissierellaceae];g__Tissierella_Soehngenia	2.72442e-06	9.50838e-06	3.9341e-06	2.3541e-05	1.51475e-06	1.44926e-05
	k__Bacteria;p__Firmicutes;c__Clostridia;o__Halanaerobiales;f__;g__	1.50564e-06	6.11504e-06	2.87996e-06	2.21668e-05	1.31321e-07	2.29342e-06
	k__Bacteria;p__Firmicutes;c__Clostridia;o__Halanaerobiales;f__Halobacteroidaceae;g__Halanaerobacter	2.13068e-07	1.86054e-06	0	0	4.26136e-07	7.44214e-06
	k__Bacteria;p__Firmicutes;c__Clostridia;o__MBA08;f__;g__	2.3092e-05	3.18185e-05	2.88929e-05	7.25606e-05	1.72912e-05	5.47135e-05
	k__Bacteria;p__Firmicutes;c__Clostridia;o__Natranaerobiales;f__Anaerobrancaceae;g__	1.00063e-06	5.34008e-06	0	0	2.00126e-06	2.13603e-05
	k__Bacteria;p__Firmicutes;c__Clostridia;o__Natranaerobiales;f__Anaerobrancaceae;g__Dethiobacter	3.51351e-07	2.18905e-06	7.02702e-07	8.7562e-06	0	0
	k__Bacteria;p__Firmicutes;c__Clostridia;o__Natranaerobiales;f__ML1228J-1;g__	2.27272e-07	1.97151e-06	4.54544e-07	7.88604e-06	0	0
	k__Bacteria;p__Firmicutes;c__Clostridia;o__Natranaerobiales;f__YAB3B13;g__	1.6743e-06	8.41897e-06	2.60978e-06	2.28286e-05	7.38823e-07	1.08472e-05
	k__Bacteria;p__Firmicutes;c__Clostridia;o__OPB54;f__;g__	1.72205e-06	8.41137e-06	9.66213e-07	1.3457e-05	2.47788e-06	2.01885e-05
	k__Bacteria;p__Firmicutes;c__Clostridia;o__SHA-98;f__;g__	1.00229e-05	2.17083e-05	7.56633e-06	3.42573e-05	1.24796e-05	5.25757e-05
	k__Bacteria;p__Firmicutes;c__Clostridia;o__SHA-98;f__D2;g__	2.39369e-06	1.04317e-05	3.80695e-06	3.14841e-05	9.80426e-07	1.02426e-05
	k__Bacteria;p__Firmicutes;c__Clostridia;o__Thermoanaerobacterales;f__;g__	1.07525e-06	6.06796e-06	8.56314e-07	1.04893e-05	1.29418e-06	1.37825e-05
	k__Bacteria;p__Firmicutes;c__Clostridia;o__Thermoanaerobacterales;f__Thermoanaerobacteraceae;g__Thermoanaerobacter	8.89904e-07	5.76884e-06	1.35593e-06	1.56727e-05	4.23877e-07	7.40269e-06
	k__Bacteria;p__Firmicutes;c__Clostridia;o__Thermoanaerobacterales;f__Thermodesulfobiaceae;g__Coprothermobacter	5.71452e-07	3.65419e-06	9.06738e-07	1.04923e-05	2.36166e-07	4.12446e-06
	k__Bacteria;p__Firmicutes;c__Erysipelotrichi;o__Erysipelotrichales;f__Erysipelotrichaceae;g__	5.39041e-06	3.50169e-05	1.00083e-05	0.000126576	7.72547e-07	1.34919e-05
	k__Bacteria;p__Firmicutes;c__Erysipelotrichi;o__Erysipelotrichales;f__Erysipelotrichaceae;g__Bulleidia	9.62485e-06	1.99805e-05	1.38014e-05	5.13468e-05	5.44834e-06	2.85753e-05
	k__Bacteria;p__Firmicutes;c__Erysipelotrichi;o__Erysipelotrichales;f__Erysipelotrichaceae;g__Catenibacterium	1.73274e-07	1.51305e-06	0	0	3.46548e-07	6.0522e-06
	k__Bacteria;p__Firmicutes;c__Erysipelotrichi;o__Erysipelotrichales;f__Erysipelotrichaceae;g__Coprobacillus	1.428e-07	1.24695e-06	0	0	2.856e-07	4.98779e-06
	k__Bacteria;p__Firmicutes;c__Erysipelotrichi;o__Erysipelotrichales;f__Erysipelotrichaceae;g__Holdemania	8.29908e-07	7.24686e-06	0	0	1.65982e-06	2.89874e-05
	k__Bacteria;p__Firmicutes;c__Erysipelotrichi;o__Erysipelotrichales;f__Erysipelotrichaceae;g__RFN20	4.09933e-08	3.55603e-07	8.19866e-08	1.42241e-06	0	0
	k__Bacteria;p__Firmicutes;c__Erysipelotrichi;o__Erysipelotrichales;f__Erysipelotrichaceae;g__Sharpea	5.41569e-06	2.64161e-05	9.75868e-06	9.44756e-05	1.0727e-06	1.1189e-05
	k__Bacteria;p__Firmicutes;c__Erysipelotrichi;o__Erysipelotrichales;f__Erysipelotrichaceae;g__[Eubacterium]	2.3646e-07	2.05121e-06	4.72919e-07	8.20485e-06	0	0
	k__Bacteria;p__Fusobacteria;c__Fusobacteriia;o__Fusobacteriales;f__;g__	4.27506e-06	1.16324e-05	6.02768e-06	2.98421e-05	2.52244e-06	1.66874e-05
	k__Bacteria;p__Fusobacteria;c__Fusobacteriia;o__Fusobacteriales;f__Fusobacteriaceae;g__	1.40709e-06	7.5437e-06	1.51665e-06	1.43418e-05	1.29753e-06	1.5833e-05
	k__Bacteria;p__Fusobacteria;c__Fusobacteriia;o__Fusobacteriales;f__Fusobacteriaceae;g__Cetobacterium	2.05832e-06	7.17587e-06	2.46303e-06	1.57204e-05	1.6536e-06	1.29831e-05
	k__Bacteria;p__Fusobacteria;c__Fusobacteriia;o__Fusobacteriales;f__Fusobacteriaceae;g__Fusobacterium	0.100774	0.0350532	0.134733	0.0867061	0.0668146	0.0535067
	k__Bacteria;p__Fusobacteria;c__Fusobacteriia;o__Fusobacteriales;f__Fusobacteriaceae;g__Propionigenium	5.30156e-07	3.40386e-06	7.76123e-07	8.65231e-06	2.84189e-07	4.96315e-06
	k__Bacteria;p__Fusobacteria;c__Fusobacteriia;o__Fusobacteriales;f__Fusobacteriaceae;g__u114	1.60496e-07	1.39225e-06	3.20991e-07	5.56899e-06	0	0
	k__Bacteria;p__Fusobacteria;c__Fusobacteriia;o__Fusobacteriales;f__Leptotrichiaceae;g__	2.60357e-05	0.000120724	1.77979e-05	0.000117811	3.42735e-05	0.000365083
	k__Bacteria;p__Fusobacteria;c__Fusobacteriia;o__Fusobacteriales;f__Leptotrichiaceae;g__Leptotrichia	0.0443929	0.0211802	0.0378984	0.0359765	0.0508874	0.0487444
	k__Bacteria;p__Fusobacteria;c__Fusobacteriia;o__Fusobacteriales;f__Leptotrichiaceae;g__Sneathia	9.27668e-07	5.71965e-06	0	0	1.85534e-06	2.28786e-05
	k__Bacteria;p__GN02;c__3BR-5F;o__;f__;g__	1.07506e-06	6.39757e-06	1.10094e-06	1.34872e-05	1.04919e-06	1.21031e-05
	k__Bacteria;p__GN02;c__BB34;o__;f__;g__	8.72579e-08	7.56934e-07	1.74516e-07	3.02774e-06	0	0
	k__Bacteria;p__GN02;c__BD1-5;o__;f__;g__	0.00110615	0.00129168	0.000860642	0.00181194	0.00135166	0.00335479
	k__Bacteria;p__GN04;c__GN15;o__;f__;g__	6.5856e-07	4.23179e-06	9.73945e-07	1.09339e-05	3.43174e-07	5.99328e-06
	k__Bacteria;p__GN04;c__MSB-5A5;o__;f__;g__	2.06374e-06	8.25173e-06	2.53091e-06	1.8038e-05	1.59657e-06	1.49689e-05
	k__Bacteria;p__Gemmatimonadetes;c__;o__;f__;g__	2.50602e-07	1.71949e-06	5.01204e-07	6.87797e-06	0	0
	k__Bacteria;p__Gemmatimonadetes;c__Gemm-1;o__;f__;g__	5.12454e-06	1.33573e-05	3.94663e-06	2.37157e-05	6.30244e-06	2.97134e-05
	k__Bacteria;p__Gemmatimonadetes;c__Gemm-2;o__;f__;g__	7.31709e-07	4.21602e-06	1.04645e-06	1.13797e-05	4.16972e-07	5.48438e-06
	k__Bacteria;p__Gemmatimonadetes;c__Gemm-3;o__;f__;g__	5.22508e-06	1.57629e-05	6.82615e-06	3.91709e-05	3.62401e-06	2.38808e-05
	k__Bacteria;p__Gemmatimonadetes;c__Gemm-4;o__;f__;g__	2.03246e-07	1.76309e-06	4.06492e-07	7.05237e-06	0	0
	k__Bacteria;p__Gemmatimonadetes;c__Gemm-5;o__;f__;g__	2.52643e-07	2.1916e-06	5.05287e-07	8.76639e-06	0	0
	k__Bacteria;p__Gemmatimonadetes;c__Gemmatimonadetes;o__;f__;g__	6.76282e-07	4.71212e-06	6.96537e-07	1.07518e-05	6.56026e-07	8.09668e-06
	k__Bacteria;p__Gemmatimonadetes;c__Gemmatimonadetes;o__Ellin5290;f__;g__	1.90601e-06	7.03405e-06	1.29873e-06	1.01856e-05	2.51329e-06	1.79506e-05
	k__Bacteria;p__Gemmatimonadetes;c__Gemmatimonadetes;o__Gemmatimonadales;f__;g__	2.26189e-07	1.96211e-06	4.52377e-07	7.84845e-06	0	0
	k__Bacteria;p__Gemmatimonadetes;c__Gemmatimonadetes;o__Gemmatimonadales;f__A1-B1;g__	2.47261e-07	2.15188e-06	2.51782e-07	4.36825e-06	2.4274e-07	4.23927e-06
	k__Bacteria;p__Gemmatimonadetes;c__Gemmatimonadetes;o__Gemmatimonadales;f__Ellin5301;g__	2.43868e-05	3.67608e-05	1.58365e-05	6.00268e-05	3.29371e-05	8.70163e-05
	k__Bacteria;p__Gemmatimonadetes;c__Gemmatimonadetes;o__Gemmatimonadales;f__Gemmatimonadaceae;g__Gemmatimonas	1.06624e-06	6.40584e-06	2.05914e-06	2.43424e-05	7.33487e-08	1.28098e-06
	k__Bacteria;p__Gemmatimonadetes;c__Gemmatimonadetes;o__KD8-87;f__;g__	6.64279e-07	4.71399e-06	9.16299e-07	1.16562e-05	4.12258e-07	7.19978e-06
	k__Bacteria;p__Gemmatimonadetes;c__Gemmatimonadetes;o__N1423WL;f__;g__	1.12365e-06	7.0881e-06	1.63979e-06	1.77428e-05	6.07502e-07	1.06096e-05
	k__Bacteria;p__Gemmatimonadetes;c__JL-ETNP-Z39;o__;f__;g__	6.87291e-07	3.01113e-06	1.25061e-06	9.87944e-06	1.23972e-07	2.16508e-06
	k__Bacteria;p__Hyd24-12;c__WM88;o__;f__;g__	1.58429e-07	1.37432e-06	3.16858e-07	5.49729e-06	0	0
	k__Bacteria;p__KSB3;c__;o__;f__;g__	1.50943e-07	1.30938e-06	3.01886e-07	5.23753e-06	0	0
	k__Bacteria;p__NC10;c__wb1-A12;o__;f__;g__	3.14659e-06	1.04235e-05	2.01086e-06	1.47177e-05	4.28231e-06	2.69763e-05
	k__Bacteria;p__Nitrospirae;c__Nitrospira;o__Nitrospirales;f__0319-6A21;g__	7.65411e-07	5.68635e-06	7.93043e-07	9.86063e-06	7.37779e-07	1.28848e-05
	k__Bacteria;p__Nitrospirae;c__Nitrospira;o__Nitrospirales;f__[Leptospirillaceae];g__	2.15139e-06	7.27994e-06	2.3429e-06	1.58592e-05	1.95988e-06	1.32606e-05
	k__Bacteria;p__Nitrospirae;c__Nitrospira;o__Nitrospirales;f__[Leptospirillaceae];g__Leptospirillum	6.25615e-07	4.30915e-06	6.0317e-07	1.04646e-05	6.4806e-07	6.77199e-06
	k__Bacteria;p__Nitrospirae;c__Nitrospira;o__Nitrospirales;f__[Thermodesulfovibrionaceae];g__BD2-6	2.57208e-07	2.24143e-06	1.58308e-07	2.74655e-06	3.56108e-07	6.21916e-06
	k__Bacteria;p__Nitrospirae;c__Nitrospira;o__Nitrospirales;f__[Thermodesulfovibrionaceae];g__GOUTA19	5.04392e-07	3.13506e-06	1.00878e-06	1.25402e-05	0	0
	k__Bacteria;p__Nitrospirae;c__Nitrospira;o__Nitrospirales;f__[Thermodesulfovibrionaceae];g__HB118	2.94581e-07	2.57232e-06	0	0	5.89162e-07	1.02893e-05
	k__Bacteria;p__Nitrospirae;c__Nitrospira;o__Nitrospirales;f__[Thermodesulfovibrionaceae];g__LCP-6	1.71587e-07	1.49832e-06	0	0	3.43174e-07	5.99328e-06
	k__Bacteria;p__OD1;c__;o__;f__;g__	3.57838e-07	2.48593e-06	2.19697e-07	3.8116e-06	4.95979e-07	6.13212e-06
	k__Bacteria;p__OD1;c__ABY1;o__;f__;g__	1.58683e-07	9.76582e-07	3.17366e-07	3.90633e-06	0	0
	k__Bacteria;p__OP1;c__MSBL6;o__;f__;g__	2.95644e-07	2.5816e-06	0	0	5.91287e-07	1.03264e-05
	k__Bacteria;p__OP11;c__WCHB1-64;o__;f__;g__	1.40871e-07	1.22649e-06	1.25643e-07	2.17983e-06	1.56098e-07	2.72614e-06
	k__Bacteria;p__OP9;c__JS1;o__SB-45;f__;g__	6.63527e-07	5.25818e-06	9.90365e-07	1.51527e-05	3.3669e-07	5.88004e-06
	k__Bacteria;p__OP9;c__OPB46;o__OPB72;f__;g__	8.52595e-07	5.38278e-06	8.19866e-08	1.42241e-06	1.6232e-06	2.01087e-05
	k__Bacteria;p__PAUC34f;c__;o__;f__;g__	3.59269e-07	3.13718e-06	0	0	7.18538e-07	1.25487e-05
	k__Bacteria;p__Planctomycetes;c__;o__;f__;g__	1.46031e-07	8.94573e-07	2.92061e-07	3.57829e-06	0	0
	k__Bacteria;p__Planctomycetes;c__BD7-11;o__;f__;g__	2.45041e-07	2.12565e-06	4.90081e-07	8.50259e-06	0	0
	k__Bacteria;p__Planctomycetes;c__ODP123;o__;f__;g__	3.55163e-05	4.34406e-05	3.98566e-05	9.55825e-05	3.1176e-05	7.81797e-05
	k__Bacteria;p__Planctomycetes;c__Phycisphaerae;o__AKAU3564;f__;g__	7.04018e-08	6.10712e-07	1.40804e-07	2.44285e-06	0	0
	k__Bacteria;p__Planctomycetes;c__Phycisphaerae;o__CCM11a;f__;g__	7.50447e-06	1.61455e-05	5.38543e-06	2.75236e-05	9.6235e-06	3.70582e-05
	k__Bacteria;p__Planctomycetes;c__Phycisphaerae;o__MSBL9;f__;g__	2.17663e-05	2.89156e-05	1.56048e-05	4.90816e-05	2.79278e-05	6.65806e-05
	k__Bacteria;p__Planctomycetes;c__Phycisphaerae;o__Phycisphaerales;f__Phycisphaeraceae;g__	9.67564e-08	8.44889e-07	0	0	1.93513e-07	3.37956e-06
	k__Bacteria;p__Planctomycetes;c__Phycisphaerae;o__Pla1;f__;g__	5.01154e-07	3.70899e-06	4.92405e-07	8.54291e-06	5.09902e-07	6.29306e-06
	k__Bacteria;p__Planctomycetes;c__Phycisphaerae;o__S-70;f__;g__	6.8958e-08	5.98188e-07	1.37916e-07	2.39275e-06	0	0
	k__Bacteria;p__Planctomycetes;c__Planctomycetia;o__Gemmatales;f__Gemmataceae;g__Gemmata	1.43238e-07	1.24254e-06	2.86476e-07	4.97017e-06	0	0
	k__Bacteria;p__Planctomycetes;c__[Brocadiae];o__Brocadiales;f__Brocadiaceae;g__	2.58735e-07	2.25931e-06	0	0	5.1747e-07	9.03722e-06
	k__Bacteria;p__Planctomycetes;c__[Brocadiae];o__Brocadiales;f__Brocadiaceae;g__Candidatus Brocadia	3.19755e-07	2.77377e-06	6.39511e-07	1.10951e-05	0	0
	k__Bacteria;p__Planctomycetes;c__[Brocadiae];o__Brocadiales;f__Brocadiaceae;g__Candidatus Scalindua	2.9234e-06	1.02756e-05	2.34998e-06	1.7482e-05	3.49683e-06	2.36205e-05
	k__Bacteria;p__Planctomycetes;c__[Brocadiae];o__Brocadiales;f__W4;g__	5.11337e-08	4.43568e-07	1.02267e-07	1.77427e-06	0	0
	k__Bacteria;p__Proteobacteria;c__;o__;f__;g__	1.23389e-05	2.18523e-05	1.38583e-05	4.71282e-05	1.08194e-05	4.0281e-05
	k__Bacteria;p__Proteobacteria;c__Alphaproteobacteria;o__;f__;g__	1.91108e-06	1.09368e-05	2.56909e-06	3.12888e-05	1.25308e-06	1.24585e-05
	k__Bacteria;p__Proteobacteria;c__Alphaproteobacteria;o__BD7-3;f__;g__	7.10461e-08	6.16302e-07	1.42092e-07	2.46521e-06	0	0
	k__Bacteria;p__Proteobacteria;c__Alphaproteobacteria;o__Caulobacterales;f__;g__	8.25908e-08	7.21193e-07	0	0	1.65182e-07	2.88477e-06
	k__Bacteria;p__Proteobacteria;c__Alphaproteobacteria;o__Caulobacterales;f__Caulobacteraceae;g__	3.65552e-06	1.63666e-05	6.0652e-06	5.22353e-05	1.24584e-06	1.3231e-05
	k__Bacteria;p__Proteobacteria;c__Alphaproteobacteria;o__Caulobacterales;f__Caulobacteraceae;g__Brevundimonas	1.16332e-05	0.000100028	2.32664e-05	0.000400112	0	0
	k__Bacteria;p__Proteobacteria;c__Alphaproteobacteria;o__Caulobacterales;f__Caulobacteraceae;g__Phenylobacterium	1.01972e-07	8.84577e-07	2.03945e-07	3.53831e-06	0	0
	k__Bacteria;p__Proteobacteria;c__Alphaproteobacteria;o__Ellin329;f__;g__	1.2873e-07	1.11669e-06	2.5746e-07	4.46676e-06	0	0
	k__Bacteria;p__Proteobacteria;c__Alphaproteobacteria;o__Kiloniellales;f__;g__	3.2672e-07	2.83983e-06	4.56982e-07	7.92834e-06	1.96458e-07	3.43099e-06
	k__Bacteria;p__Proteobacteria;c__Alphaproteobacteria;o__Kiloniellales;f__Kiloniellaceae;g__	5.37266e-07	3.15389e-06	7.69547e-07	8.81129e-06	3.04986e-07	3.80426e-06
	k__Bacteria;p__Proteobacteria;c__Alphaproteobacteria;o__Kordiimonadales;f__;g__	2.3168e-06	9.01515e-06	1.58872e-06	1.51876e-05	3.04488e-06	2.0873e-05
	k__Bacteria;p__Proteobacteria;c__Alphaproteobacteria;o__RF32;f__;g__	1.89376e-06	9.3902e-06	2.8477e-06	2.59524e-05	9.39828e-07	1.16084e-05
	k__Bacteria;p__Proteobacteria;c__Alphaproteobacteria;o__Rhizobiales;f__;g__	2.85681e-06	1.05616e-05	2.868e-06	2.24994e-05	2.84562e-06	1.9747e-05
	k__Bacteria;p__Proteobacteria;c__Alphaproteobacteria;o__Rhizobiales;f__Bradyrhizobiaceae;g__	4.92396e-06	2.42728e-05	8.26744e-06	7.57064e-05	1.58049e-06	2.13848e-05
	k__Bacteria;p__Proteobacteria;c__Alphaproteobacteria;o__Rhizobiales;f__Bradyrhizobiaceae;g__Balneimonas	3.77015e-07	2.7616e-06	2.86476e-07	4.97017e-06	4.67553e-07	6.07623e-06
	k__Bacteria;p__Proteobacteria;c__Alphaproteobacteria;o__Rhizobiales;f__Bradyrhizobiaceae;g__Bradyrhizobium	1.45171e-06	6.25636e-06	3.49601e-07	6.06535e-06	2.55382e-06	1.89601e-05
	k__Bacteria;p__Proteobacteria;c__Alphaproteobacteria;o__Rhizobiales;f__Brucellaceae;g__Ochrobactrum	2.66463e-07	2.31148e-06	5.32926e-07	9.24592e-06	0	0
	k__Bacteria;p__Proteobacteria;c__Alphaproteobacteria;o__Rhizobiales;f__Hyphomicrobiaceae;g__	3.41215e-05	5.3034e-05	2.9644e-05	0.000120074	3.8599e-05	9.20618e-05
	k__Bacteria;p__Proteobacteria;c__Alphaproteobacteria;o__Rhizobiales;f__Hyphomicrobiaceae;g__Devosia	1.53889e-06	8.74246e-06	6.72114e-07	1.16607e-05	2.40567e-06	2.33091e-05
	k__Bacteria;p__Proteobacteria;c__Alphaproteobacteria;o__Rhizobiales;f__Hyphomicrobiaceae;g__Pedomicrobium	8.79288e-08	7.67805e-07	0	0	1.75858e-07	3.07122e-06
	k__Bacteria;p__Proteobacteria;c__Alphaproteobacteria;o__Rhizobiales;f__Hyphomicrobiaceae;g__Rhodoplanes	1.71322e-06	7.43187e-06	2.2399e-06	1.71683e-05	1.18654e-06	1.25591e-05
	k__Bacteria;p__Proteobacteria;c__Alphaproteobacteria;o__Rhizobiales;f__Methylobacteriaceae;g__Methylobacterium	3.68949e-06	1.2569e-05	3.07048e-06	2.30181e-05	4.30849e-06	2.72578e-05
	k__Bacteria;p__Proteobacteria;c__Alphaproteobacteria;o__Rhizobiales;f__Phyllobacteriaceae;g__	8.66287e-07	7.52556e-06	1.35658e-06	2.35357e-05	3.75996e-07	6.56649e-06
	k__Bacteria;p__Proteobacteria;c__Alphaproteobacteria;o__Rhizobiales;f__Phyllobacteriaceae;g__Phyllobacterium	2.02049e-06	1.75271e-05	4.04098e-06	7.01083e-05	0	0
	k__Bacteria;p__Proteobacteria;c__Alphaproteobacteria;o__Rhizobiales;f__Rhizobiaceae;g__Agrobacterium	1.1716e-06	1.01632e-05	2.34319e-06	4.06529e-05	0	0
	k__Bacteria;p__Proteobacteria;c__Alphaproteobacteria;o__Rhizobiales;f__Rhizobiaceae;g__Candidatus Liberibacter	7.42961e-08	6.48763e-07	0	0	1.48592e-07	2.59505e-06
	k__Bacteria;p__Proteobacteria;c__Alphaproteobacteria;o__Rhizobiales;f__Rhizobiaceae;g__Liberibacter	1.84487e-07	1.60276e-06	2.85589e-07	4.95479e-06	8.33848e-08	1.45625e-06
	k__Bacteria;p__Proteobacteria;c__Alphaproteobacteria;o__Rhizobiales;f__Rhizobiaceae;g__Rhizobium	3.66049e-07	3.17535e-06	7.32098e-07	1.27014e-05	0	0
	k__Bacteria;p__Proteobacteria;c__Alphaproteobacteria;o__Rhizobiales;f__Rhodobiaceae;g__Afifella	4.09933e-08	3.55603e-07	8.19866e-08	1.42241e-06	0	0
	k__Bacteria;p__Proteobacteria;c__Alphaproteobacteria;o__Rhodobacterales;f__Hyphomonadaceae;g__	2.93217e-07	1.97766e-06	5.86435e-07	7.91065e-06	0	0
	k__Bacteria;p__Proteobacteria;c__Alphaproteobacteria;o__Rhodobacterales;f__Rhodobacteraceae;g__	1.147e-05	2.28245e-05	8.55206e-06	4.23628e-05	1.4388e-05	4.89352e-05
	k__Bacteria;p__Proteobacteria;c__Alphaproteobacteria;o__Rhodobacterales;f__Rhodobacteraceae;g__Loktanella	4.50135e-07	3.9206e-06	3.49601e-07	6.06535e-06	5.5067e-07	9.61704e-06
	k__Bacteria;p__Proteobacteria;c__Alphaproteobacteria;o__Rhodobacterales;f__Rhodobacteraceae;g__Octadecabacter	3.77701e-07	3.27643e-06	7.55402e-07	1.31057e-05	0	0
	k__Bacteria;p__Proteobacteria;c__Alphaproteobacteria;o__Rhodobacterales;f__Rhodobacteraceae;g__Paracoccus	1.42023e-06	8.00135e-06	8.94387e-07	9.4088e-06	1.94607e-06	2.25966e-05
	k__Bacteria;p__Proteobacteria;c__Alphaproteobacteria;o__Rhodobacterales;f__Rhodobacteraceae;g__Rhodobacter	1.04505e-06	5.58529e-06	1.66623e-06	1.49385e-05	4.23877e-07	7.40269e-06
	k__Bacteria;p__Proteobacteria;c__Alphaproteobacteria;o__Rhodobacterales;f__Rhodobacteraceae;g__Rubellimicrobium	4.06492e-07	3.52619e-06	8.12984e-07	1.41047e-05	0	0
	k__Bacteria;p__Proteobacteria;c__Alphaproteobacteria;o__Rhodospirillales;f__;g__	1.59578e-06	8.33356e-06	1.10245e-06	1.46793e-05	2.08911e-06	1.86549e-05
	k__Bacteria;p__Proteobacteria;c__Alphaproteobacteria;o__Rhodospirillales;f__Acetobacteraceae;g__	3.05186e-07	2.37193e-06	1.93921e-07	3.36441e-06	4.16451e-07	6.1233e-06
	k__Bacteria;p__Proteobacteria;c__Alphaproteobacteria;o__Rhodospirillales;f__Acetobacteraceae;g__Swaminathania	8.66933e-08	7.52036e-07	1.73387e-07	3.00814e-06	0	0
	k__Bacteria;p__Proteobacteria;c__Alphaproteobacteria;o__Rhodospirillales;f__Rhodospirillaceae;g__	5.33179e-06	1.3824e-05	4.65978e-06	2.67671e-05	6.00381e-06	2.85291e-05
	k__Bacteria;p__Proteobacteria;c__Alphaproteobacteria;o__Rhodospirillales;f__Rhodospirillaceae;g__Skermanella	1.25284e-07	1.094e-06	0	0	2.50568e-07	4.37599e-06
	k__Bacteria;p__Proteobacteria;c__Alphaproteobacteria;o__Rhodospirillales;f__Rhodospirillaceae;g__Telmatospirillum	1.42887e-07	1.24771e-06	0	0	2.85774e-07	4.99083e-06
	k__Bacteria;p__Proteobacteria;c__Alphaproteobacteria;o__Rickettsiales;f__;g__	3.31918e-06	1.61889e-05	5.29882e-06	5.54423e-05	1.33954e-06	9.31337e-06
	k__Bacteria;p__Proteobacteria;c__Alphaproteobacteria;o__Rickettsiales;f__Pelagibacteraceae;g__	1.08502e-06	5.65658e-06	6.85699e-07	8.45077e-06	1.48433e-06	1.41755e-05
	k__Bacteria;p__Proteobacteria;c__Alphaproteobacteria;o__Rickettsiales;f__Rickettsiaceae;g__	5.93889e-07	4.25824e-06	1.93921e-07	3.36441e-06	9.93856e-07	1.36685e-05
	k__Bacteria;p__Proteobacteria;c__Alphaproteobacteria;o__Rickettsiales;f__mitochondria;g__	1.2292e-06	5.81978e-06	1.16194e-06	1.12958e-05	1.29645e-06	1.19833e-05
	k__Bacteria;p__Proteobacteria;c__Alphaproteobacteria;o__Rickettsiales;f__mitochondria;g__Lupinus	2.15387e-07	1.87197e-06	3.06802e-07	5.32282e-06	1.23972e-07	2.16508e-06
	k__Bacteria;p__Proteobacteria;c__Alphaproteobacteria;o__Rickettsiales;f__mitochondria;g__Zea	1.34433e-06	9.34818e-06	2.68866e-06	3.73927e-05	0	0
	k__Bacteria;p__Proteobacteria;c__Alphaproteobacteria;o__Sphingomonadales;f__;g__	6.17701e-07	3.17789e-06	1.2354e-06	1.27116e-05	0	0
	k__Bacteria;p__Proteobacteria;c__Alphaproteobacteria;o__Sphingomonadales;f__Erythrobacteraceae;g__	1.04158e-07	9.09521e-07	0	0	2.08316e-07	3.63809e-06
	k__Bacteria;p__Proteobacteria;c__Alphaproteobacteria;o__Sphingomonadales;f__Erythrobacteraceae;g__Erythrobacter	6.01858e-07	4.1718e-06	6.40386e-07	8.98113e-06	5.6333e-07	7.70608e-06
	k__Bacteria;p__Proteobacteria;c__Alphaproteobacteria;o__Sphingomonadales;f__Sphingomonadaceae;g__	1.17354e-06	6.29619e-06	5.26173e-07	9.12877e-06	1.82091e-06	1.6056e-05
	k__Bacteria;p__Proteobacteria;c__Alphaproteobacteria;o__Sphingomonadales;f__Sphingomonadaceae;g__Kaistobacter	2.18945e-06	9.5398e-06	2.54063e-06	2.05834e-05	1.83827e-06	1.75758e-05
	k__Bacteria;p__Proteobacteria;c__Alphaproteobacteria;o__Sphingomonadales;f__Sphingomonadaceae;g__Novosphingobium	4.50483e-06	2.87433e-05	2.1179e-06	2.38161e-05	6.89177e-06	9.11571e-05
	k__Bacteria;p__Proteobacteria;c__Alphaproteobacteria;o__Sphingomonadales;f__Sphingomonadaceae;g__Sphingobium	2.05483e-06	8.75224e-06	2.92944e-06	2.2913e-05	1.18022e-06	1.20959e-05
	k__Bacteria;p__Proteobacteria;c__Alphaproteobacteria;o__Sphingomonadales;f__Sphingomonadaceae;g__Sphingomonas	4.36116e-05	0.000177252	5.16436e-05	0.000442533	3.55796e-05	0.000266475
	k__Bacteria;p__Proteobacteria;c__Betaproteobacteria;o__;f__;g__	8.46596e-06	2.02576e-05	7.95011e-06	3.83628e-05	8.98181e-06	4.26675e-05
	k__Bacteria;p__Proteobacteria;c__Betaproteobacteria;o__A21b;f__EB1003;g__	1.8814e-05	3.23153e-05	1.36624e-05	4.42678e-05	2.39656e-05	8.49933e-05
	k__Bacteria;p__Proteobacteria;c__Betaproteobacteria;o__Burkholderiales;f__;g__	2.21535e-05	0.000107372	3.62635e-05	0.000394769	8.04356e-06	3.47207e-05
	k__Bacteria;p__Proteobacteria;c__Betaproteobacteria;o__Burkholderiales;f__Alcaligenaceae;g__	1.99995e-05	3.45239e-05	1.14181e-05	4.94889e-05	2.8581e-05	8.86066e-05
	k__Bacteria;p__Proteobacteria;c__Betaproteobacteria;o__Burkholderiales;f__Alcaligenaceae;g__Achromobacter	4.08026e-07	3.54749e-06	5.37843e-07	9.33124e-06	2.78209e-07	4.8587e-06
	k__Bacteria;p__Proteobacteria;c__Betaproteobacteria;o__Burkholderiales;f__Alcaligenaceae;g__Sutterella	6.11366e-05	0.000109764	6.07728e-05	0.000309357	6.15004e-05	0.0001297
	k__Bacteria;p__Proteobacteria;c__Betaproteobacteria;o__Burkholderiales;f__Burkholderiaceae;g__	3.68477e-06	1.16955e-05	2.54408e-06	1.82492e-05	4.82546e-06	2.85328e-05
	k__Bacteria;p__Proteobacteria;c__Betaproteobacteria;o__Burkholderiales;f__Burkholderiaceae;g__Burkholderia	0.000156918	0.000972077	0.000252353	0.00371786	6.14837e-05	0.000170442
	k__Bacteria;p__Proteobacteria;c__Betaproteobacteria;o__Burkholderiales;f__Burkholderiaceae;g__Lautropia	0.0220958	0.0166354	0.0176201	0.0280475	0.0265714	0.038494
	k__Bacteria;p__Proteobacteria;c__Betaproteobacteria;o__Burkholderiales;f__Burkholderiaceae;g__Salinispora	7.09428e-06	1.75333e-05	6.16899e-06	3.52205e-05	8.01958e-06	3.49129e-05
	k__Bacteria;p__Proteobacteria;c__Betaproteobacteria;o__Burkholderiales;f__Comamonadaceae;g__	0.00224425	0.00435853	0.0025426	0.0114596	0.00194589	0.00597451
	k__Bacteria;p__Proteobacteria;c__Betaproteobacteria;o__Burkholderiales;f__Comamonadaceae;g__Acidovorax	2.92166e-07	2.55123e-06	0	0	5.84332e-07	1.02049e-05
	k__Bacteria;p__Proteobacteria;c__Betaproteobacteria;o__Burkholderiales;f__Comamonadaceae;g__Alicycliphilus	2.03246e-07	1.76309e-06	4.06492e-07	7.05237e-06	0	0
	k__Bacteria;p__Proteobacteria;c__Betaproteobacteria;o__Burkholderiales;f__Comamonadaceae;g__Brachymonas	7.90211e-06	6.34605e-05	7.40744e-06	0.000120489	8.39678e-06	0.000133353
	k__Bacteria;p__Proteobacteria;c__Betaproteobacteria;o__Burkholderiales;f__Comamonadaceae;g__Comamonas	7.07016e-06	1.90791e-05	7.91851e-06	4.16486e-05	6.2218e-06	3.46678e-05
	k__Bacteria;p__Proteobacteria;c__Betaproteobacteria;o__Burkholderiales;f__Comamonadaceae;g__Delftia	0.000301074	0.00243562	0.000564941	0.00930498	3.72066e-05	0.000437494
	k__Bacteria;p__Proteobacteria;c__Betaproteobacteria;o__Burkholderiales;f__Comamonadaceae;g__Diaphorobacter	8.10077e-06	2.85414e-05	7.29602e-06	7.00012e-05	8.90552e-06	4.41644e-05
	k__Bacteria;p__Proteobacteria;c__Betaproteobacteria;o__Burkholderiales;f__Comamonadaceae;g__Hydrogenophaga	5.327e-06	1.63108e-05	3.97939e-06	2.38836e-05	6.6746e-06	4.13597e-05
	k__Bacteria;p__Proteobacteria;c__Betaproteobacteria;o__Burkholderiales;f__Comamonadaceae;g__Hylemonella	1.29175e-05	3.08356e-05	1.17733e-05	5.22047e-05	1.40617e-05	7.11377e-05
	k__Bacteria;p__Proteobacteria;c__Betaproteobacteria;o__Burkholderiales;f__Comamonadaceae;g__Leptothrix	1.34963e-07	1.17076e-06	2.69927e-07	4.68306e-06	0	0
	k__Bacteria;p__Proteobacteria;c__Betaproteobacteria;o__Burkholderiales;f__Comamonadaceae;g__Limnohabitans	7.91091e-06	2.34529e-05	7.5527e-06	3.4314e-05	8.26912e-06	5.94975e-05
	k__Bacteria;p__Proteobacteria;c__Betaproteobacteria;o__Burkholderiales;f__Comamonadaceae;g__Methylibium	9.81181e-07	6.09625e-06	1.00456e-06	9.83751e-06	9.578e-07	1.45475e-05
	k__Bacteria;p__Proteobacteria;c__Betaproteobacteria;o__Burkholderiales;f__Comamonadaceae;g__Paucibacter	2.31941e-07	2.01412e-06	3.90532e-07	6.77548e-06	7.33487e-08	1.28098e-06
	k__Bacteria;p__Proteobacteria;c__Betaproteobacteria;o__Burkholderiales;f__Comamonadaceae;g__Pelomonas	4.97688e-07	3.30351e-06	8.01862e-07	9.83447e-06	1.93513e-07	3.37956e-06
	k__Bacteria;p__Proteobacteria;c__Betaproteobacteria;o__Burkholderiales;f__Comamonadaceae;g__Polaromonas	9.28044e-07	8.08991e-06	4.83449e-07	8.38752e-06	1.37264e-06	2.39721e-05
	k__Bacteria;p__Proteobacteria;c__Betaproteobacteria;o__Burkholderiales;f__Comamonadaceae;g__RS62	8.55161e-07	7.46738e-06	0	0	1.71032e-06	2.98695e-05
	k__Bacteria;p__Proteobacteria;c__Betaproteobacteria;o__Burkholderiales;f__Comamonadaceae;g__Ramlibacter	4.59962e-06	1.39514e-05	3.92899e-06	2.70352e-05	5.27026e-06	2.87705e-05
	k__Bacteria;p__Proteobacteria;c__Betaproteobacteria;o__Burkholderiales;f__Comamonadaceae;g__Rhodoferax	2.95891e-07	2.56675e-06	5.91781e-07	1.0267e-05	0	0
	k__Bacteria;p__Proteobacteria;c__Betaproteobacteria;o__Burkholderiales;f__Comamonadaceae;g__Roseateles	3.37047e-06	2.87058e-05	3.61639e-06	6.27421e-05	3.12455e-06	5.2081e-05
	k__Bacteria;p__Proteobacteria;c__Betaproteobacteria;o__Burkholderiales;f__Comamonadaceae;g__Rubrivivax	3.03751e-07	2.65239e-06	0	0	6.07502e-07	1.06096e-05
	k__Bacteria;p__Proteobacteria;c__Betaproteobacteria;o__Burkholderiales;f__Comamonadaceae;g__Variovorax	2.12791e-07	1.85812e-06	0	0	4.25583e-07	7.43248e-06
	k__Bacteria;p__Proteobacteria;c__Betaproteobacteria;o__Burkholderiales;f__Oxalobacteraceae;g__	0.00034889	0.000290638	0.000245906	0.000453996	0.000451875	0.000708555
	k__Bacteria;p__Proteobacteria;c__Betaproteobacteria;o__Burkholderiales;f__Oxalobacteraceae;g__Collimonas	1.60372e-07	1.39117e-06	3.20743e-07	5.56469e-06	0	0
	k__Bacteria;p__Proteobacteria;c__Betaproteobacteria;o__Burkholderiales;f__Oxalobacteraceae;g__Cupriavidus	4.41277e-07	3.85329e-06	0	0	8.82554e-07	1.54131e-05
	k__Bacteria;p__Proteobacteria;c__Betaproteobacteria;o__Burkholderiales;f__Oxalobacteraceae;g__Herminiimonas	2.3288e-07	2.02015e-06	4.65759e-07	8.08062e-06	0	0
	k__Bacteria;p__Proteobacteria;c__Betaproteobacteria;o__Burkholderiales;f__Oxalobacteraceae;g__Janthinobacterium	2.51468e-05	3.71436e-05	2.15421e-05	7.52964e-05	2.87515e-05	7.3278e-05
	k__Bacteria;p__Proteobacteria;c__Betaproteobacteria;o__Burkholderiales;f__Oxalobacteraceae;g__Massilia	7.27285e-06	1.60995e-05	4.2177e-06	2.21713e-05	1.0328e-05	4.22268e-05
	k__Bacteria;p__Proteobacteria;c__Betaproteobacteria;o__Burkholderiales;f__Oxalobacteraceae;g__Oxalobacter	2.30618e-06	9.15486e-06	2.48167e-06	1.71733e-05	2.1307e-06	1.94461e-05
	k__Bacteria;p__Proteobacteria;c__Betaproteobacteria;o__Burkholderiales;f__Oxalobacteraceae;g__Ralstonia	2.01338e-06	9.44959e-06	2.84178e-06	2.48514e-05	1.18497e-06	1.29469e-05
	k__Bacteria;p__Proteobacteria;c__Betaproteobacteria;o__EC94;f__;g__	1.13199e-06	6.75971e-06	1.34406e-06	1.49327e-05	9.19919e-07	1.21061e-05
	k__Bacteria;p__Proteobacteria;c__Betaproteobacteria;o__Ellin6067;f__;g__	6.8522e-06	1.59777e-05	4.95917e-06	2.88341e-05	8.74522e-06	3.50766e-05
	k__Bacteria;p__Proteobacteria;c__Betaproteobacteria;o__Gallionellales;f__Gallionellaceae;g__Gallionella	9.83051e-07	8.17032e-06	1.67876e-06	2.91253e-05	2.87346e-07	3.55593e-06
	k__Bacteria;p__Proteobacteria;c__Betaproteobacteria;o__Hydrogenophilales;f__Hydrogenophilaceae;g__Thiobacillus	3.46238e-07	3.01838e-06	1.74516e-07	3.02774e-06	5.1796e-07	9.04579e-06
	k__Bacteria;p__Proteobacteria;c__Betaproteobacteria;o__IS-44;f__;g__	7.42877e-07	4.15277e-06	1.05595e-06	1.1788e-05	4.29808e-07	4.82312e-06
	k__Bacteria;p__Proteobacteria;c__Betaproteobacteria;o__MND1;f__;g__	6.28214e-05	5.89448e-05	4.8543e-05	0.00010507	7.70998e-05	0.000130709
	k__Bacteria;p__Proteobacteria;c__Betaproteobacteria;o__Methylophilales;f__;g__	3.14864e-06	1.33729e-05	2.21214e-06	1.75018e-05	4.08514e-06	3.59897e-05
	k__Bacteria;p__Proteobacteria;c__Betaproteobacteria;o__Methylophilales;f__Methylophilaceae;g__	2.77381e-06	9.99495e-06	2.24531e-06	1.74856e-05	3.3023e-06	2.24942e-05
	k__Bacteria;p__Proteobacteria;c__Betaproteobacteria;o__Methylophilales;f__Methylophilaceae;g__Methylotenera	2.28677e-06	7.62236e-06	0	0	4.57355e-06	3.04894e-05
	k__Bacteria;p__Proteobacteria;c__Betaproteobacteria;o__Methylophilales;f__Methylophilaceae;g__Methylovorus	8.45167e-07	4.04541e-06	1.69033e-06	1.61816e-05	0	0
	k__Bacteria;p__Proteobacteria;c__Betaproteobacteria;o__Neisseriales;f__Neisseriaceae;g__	0.0168446	0.0110513	0.0133409	0.0207524	0.0203483	0.0234528
	k__Bacteria;p__Proteobacteria;c__Betaproteobacteria;o__Neisseriales;f__Neisseriaceae;g__Alysiella	2.05374e-05	5.16482e-05	1.75357e-05	9.00102e-05	2.35392e-05	0.000116583
	k__Bacteria;p__Proteobacteria;c__Betaproteobacteria;o__Neisseriales;f__Neisseriaceae;g__Bergeriella	6.31573e-06	1.94748e-05	5.56634e-06	3.50207e-05	7.06512e-06	4.28785e-05
	k__Bacteria;p__Proteobacteria;c__Betaproteobacteria;o__Neisseriales;f__Neisseriaceae;g__Chromobacterium	1.12125e-07	9.72647e-07	2.2425e-07	3.89059e-06	0	0
	k__Bacteria;p__Proteobacteria;c__Betaproteobacteria;o__Neisseriales;f__Neisseriaceae;g__Conchiformibius	3.18629e-05	7.9708e-05	2.88011e-05	0.000101412	3.49247e-05	0.00021742
	k__Bacteria;p__Proteobacteria;c__Betaproteobacteria;o__Neisseriales;f__Neisseriaceae;g__Deefgea	1.76444e-07	1.54073e-06	0	0	3.52889e-07	6.16294e-06
	k__Bacteria;p__Proteobacteria;c__Betaproteobacteria;o__Neisseriales;f__Neisseriaceae;g__Eikenella	0.00496765	0.0025922	0.00492591	0.00550192	0.00500939	0.00486687
	k__Bacteria;p__Proteobacteria;c__Betaproteobacteria;o__Neisseriales;f__Neisseriaceae;g__Kingella	0.0117656	0.00796346	0.00943619	0.0145168	0.0140949	0.0173371
	k__Bacteria;p__Proteobacteria;c__Betaproteobacteria;o__Neisseriales;f__Neisseriaceae;g__Neisseria	0.04024	0.0277338	0.0315011	0.0504281	0.0489789	0.0605072
	k__Bacteria;p__Proteobacteria;c__Betaproteobacteria;o__Neisseriales;f__Neisseriaceae;g__Vogesella	2.69115e-07	1.80017e-06	0	0	5.3823e-07	7.20067e-06
	k__Bacteria;p__Proteobacteria;c__Betaproteobacteria;o__Nitrosomonadales;f__Nitrosomonadaceae;g__Nitrosovibrio	1.94695e-06	6.99844e-06	3.43627e-07	4.2683e-06	3.55027e-06	2.37255e-05
	k__Bacteria;p__Proteobacteria;c__Betaproteobacteria;o__Procabacteriales;f__Procabacteriaceae;g__	1.05988e-06	6.00136e-06	8.65888e-07	1.06238e-05	1.25388e-06	1.33816e-05
	k__Bacteria;p__Proteobacteria;c__Betaproteobacteria;o__Rhodocyclales;f__Rhodocyclaceae;g__	1.22528e-06	8.24946e-06	8.44391e-07	1.20869e-05	1.60617e-06	2.0911e-05
	k__Bacteria;p__Proteobacteria;c__Betaproteobacteria;o__Rhodocyclales;f__Rhodocyclaceae;g__Azospira	9.22806e-07	7.00163e-06	9.77315e-07	1.28424e-05	8.68297e-07	1.51642e-05
	k__Bacteria;p__Proteobacteria;c__Betaproteobacteria;o__Rhodocyclales;f__Rhodocyclaceae;g__Candidatus Accumulibacter	1.12125e-07	9.72647e-07	2.2425e-07	3.89059e-06	0	0
	k__Bacteria;p__Proteobacteria;c__Betaproteobacteria;o__Rhodocyclales;f__Rhodocyclaceae;g__Dechloromonas	3.93264e-06	2.81488e-05	6.92989e-06	0.00010087	9.35403e-07	1.1725e-05
	k__Bacteria;p__Proteobacteria;c__Betaproteobacteria;o__Rhodocyclales;f__Rhodocyclaceae;g__Hydrogenophilus	2.49386e-07	1.67301e-06	0	0	4.98772e-07	6.69206e-06
	k__Bacteria;p__Proteobacteria;c__Betaproteobacteria;o__Rhodocyclales;f__Rhodocyclaceae;g__KD1-23	1.66624e-06	8.42054e-06	1.61433e-06	1.74198e-05	1.71815e-06	1.62623e-05
	k__Bacteria;p__Proteobacteria;c__Betaproteobacteria;o__Rhodocyclales;f__Rhodocyclaceae;g__Methyloversatilis	5.73197e-07	5.00523e-06	0	0	1.14639e-06	2.00209e-05
	k__Bacteria;p__Proteobacteria;c__Betaproteobacteria;o__Rhodocyclales;f__Rhodocyclaceae;g__Propionivibrio	0.000165796	0.000251118	0.000201874	0.000573439	0.000129717	0.000431033
	k__Bacteria;p__Proteobacteria;c__Betaproteobacteria;o__Rhodocyclales;f__Rhodocyclaceae;g__Sterolibacterium	3.40347e-07	1.94961e-06	0	0	6.80694e-07	7.79844e-06
	k__Bacteria;p__Proteobacteria;c__Betaproteobacteria;o__Rhodocyclales;f__Rhodocyclaceae;g__TS34	1.10536e-06	4.72199e-06	5.25642e-07	6.44049e-06	1.68507e-06	1.24475e-05
	k__Bacteria;p__Proteobacteria;c__Betaproteobacteria;o__Rhodocyclales;f__Rhodocyclaceae;g__Thauera	2.0357e-07	1.7659e-06	4.0714e-07	7.06361e-06	0	0
	k__Bacteria;p__Proteobacteria;c__Betaproteobacteria;o__SBla14;f__;g__	2.73863e-07	2.39141e-06	0	0	5.47726e-07	9.56563e-06
	k__Bacteria;p__Proteobacteria;c__Betaproteobacteria;o__SC-I-84;f__;g__	1.28614e-06	6.0401e-06	1.4285e-07	2.47835e-06	2.42943e-06	2.1682e-05
	k__Bacteria;p__Proteobacteria;c__Betaproteobacteria;o__Thiobacterales;f__;g__	6.4763e-07	5.63528e-06	6.93004e-07	1.20232e-05	6.02257e-07	1.0518e-05
	k__Bacteria;p__Proteobacteria;c__Betaproteobacteria;o__Thiobacterales;f__Thiobacteraceae;g__	3.66007e-07	3.19602e-06	0	0	7.32014e-07	1.27841e-05
	k__Bacteria;p__Proteobacteria;c__Deltaproteobacteria;o__;f__;g__	1.67711e-05	2.9948e-05	1.70768e-05	6.24914e-05	1.64654e-05	5.73004e-05
	k__Bacteria;p__Proteobacteria;c__Deltaproteobacteria;o__AF420338;f__;g__	6.1606e-07	3.67518e-06	1.01749e-06	1.19892e-05	2.14632e-07	2.71157e-06
	k__Bacteria;p__Proteobacteria;c__Deltaproteobacteria;o__BPC076;f__;g__	6.69425e-07	4.09787e-06	2.56902e-07	4.45709e-06	1.08195e-06	1.19344e-05
	k__Bacteria;p__Proteobacteria;c__Deltaproteobacteria;o__Bdellovibrionales;f__Bdellovibrionaceae;g__Bdellovibrio	6.18201e-06	1.54809e-05	7.45993e-06	3.45387e-05	4.90408e-06	2.7385e-05
	k__Bacteria;p__Proteobacteria;c__Deltaproteobacteria;o__Desulfarculales;f__Desulfarculaceae;g__	2.97549e-06	1.50899e-05	2.45336e-06	3.22258e-05	3.49761e-06	2.8134e-05
	k__Bacteria;p__Proteobacteria;c__Deltaproteobacteria;o__Desulfobacterales;f__Desulfobacteraceae;g__	6.23265e-07	3.48919e-06	9.97844e-07	9.61364e-06	2.48687e-07	4.34313e-06
	k__Bacteria;p__Proteobacteria;c__Deltaproteobacteria;o__Desulfobacterales;f__Desulfobacteraceae;g__Desulfococcus	6.51535e-07	5.15577e-06	5.05287e-07	8.76639e-06	7.97783e-07	1.18567e-05
	k__Bacteria;p__Proteobacteria;c__Deltaproteobacteria;o__Desulfobacterales;f__Desulfobulbaceae;g__	2.66805e-05	4.061e-05	2.02135e-05	6.39618e-05	3.31474e-05	9.84782e-05
	k__Bacteria;p__Proteobacteria;c__Deltaproteobacteria;o__Desulfobacterales;f__Desulfobulbaceae;g__Desulfobulbus	1.35938e-05	4.66732e-05	2.57269e-05	0.000171857	1.46063e-06	1.48365e-05
	k__Bacteria;p__Proteobacteria;c__Deltaproteobacteria;o__Desulfobacterales;f__Nitrospinaceae;g__Nitrospina	1.12125e-07	9.72647e-07	2.2425e-07	3.89059e-06	0	0
	k__Bacteria;p__Proteobacteria;c__Deltaproteobacteria;o__Desulfovibrionales;f__Desulfohalobiaceae;g__Desulfovermiculus	7.62998e-07	4.70911e-06	0	0	1.526e-06	1.88364e-05
	k__Bacteria;p__Proteobacteria;c__Deltaproteobacteria;o__Desulfovibrionales;f__Desulfovibrionaceae;g__	7.10461e-08	6.16302e-07	1.42092e-07	2.46521e-06	0	0
	k__Bacteria;p__Proteobacteria;c__Deltaproteobacteria;o__Desulfovibrionales;f__Desulfovibrionaceae;g__Desulfovibrio	8.23888e-07	4.14166e-06	1.64778e-06	1.65666e-05	0	0
	k__Bacteria;p__Proteobacteria;c__Deltaproteobacteria;o__Desulfurellales;f__Desulfurellaceae;g__	8.2219e-07	4.40362e-06	1.4049e-06	1.4528e-05	2.39483e-07	3.08648e-06
	k__Bacteria;p__Proteobacteria;c__Deltaproteobacteria;o__Desulfuromonadales;f__;g__	8.04967e-08	6.98283e-07	1.60993e-07	2.79313e-06	0	0
	k__Bacteria;p__Proteobacteria;c__Deltaproteobacteria;o__Desulfuromonadales;f__Desulfuromonadaceae;g__	7.55231e-07	3.82074e-06	3.03045e-07	3.90392e-06	1.20742e-06	1.13791e-05
	k__Bacteria;p__Proteobacteria;c__Deltaproteobacteria;o__Desulfuromonadales;f__Geobacteraceae;g__Geobacter	1.07069e-06	6.12246e-06	7.78813e-07	9.68192e-06	1.36256e-06	1.48079e-05
	k__Bacteria;p__Proteobacteria;c__Deltaproteobacteria;o__GMD14H09;f__;g__	4.49396e-06	1.28608e-05	1.71245e-06	1.71962e-05	7.27548e-06	3.4247e-05
	k__Bacteria;p__Proteobacteria;c__Deltaproteobacteria;o__Myxococcales;f__;g__	0.000340589	0.000226836	0.000244695	0.000365281	0.000436483	0.000542062
	k__Bacteria;p__Proteobacteria;c__Deltaproteobacteria;o__Myxococcales;f__0319-6G20;g__	2.9302e-06	2.5431e-05	5.42631e-06	9.4143e-05	4.34091e-07	7.58107e-06
	k__Bacteria;p__Proteobacteria;c__Deltaproteobacteria;o__Myxococcales;f__Cystobacterineae;g__	1.08907e-06	5.95834e-06	1.65949e-06	1.68178e-05	5.1866e-07	7.01561e-06
	k__Bacteria;p__Proteobacteria;c__Deltaproteobacteria;o__Myxococcales;f__Haliangiaceae;g__	3.40117e-07	2.9504e-06	6.80233e-07	1.18016e-05	0	0
	k__Bacteria;p__Proteobacteria;c__Deltaproteobacteria;o__Myxococcales;f__OM27;g__	3.44175e-06	1.07594e-05	2.90136e-06	2.06121e-05	3.98214e-06	2.24256e-05
	k__Bacteria;p__Proteobacteria;c__Deltaproteobacteria;o__Myxococcales;f__Polyangiaceae;g__	2.66521e-07	2.31554e-06	4.0907e-07	7.09709e-06	1.23972e-07	2.16508e-06
	k__Bacteria;p__Proteobacteria;c__Deltaproteobacteria;o__Myxococcales;f__Polyangiaceae;g__Chondromyces	3.16598e-07	2.76457e-06	0	0	6.33196e-07	1.10583e-05
	k__Bacteria;p__Proteobacteria;c__Deltaproteobacteria;o__NB1-j;f__;g__	2.50449e-06	9.60688e-06	2.50941e-06	1.78991e-05	2.49957e-06	2.05284e-05
	k__Bacteria;p__Proteobacteria;c__Deltaproteobacteria;o__NB1-j;f__NB1-i;g__	7.14249e-08	6.19588e-07	1.4285e-07	2.47835e-06	0	0
	k__Bacteria;p__Proteobacteria;c__Deltaproteobacteria;o__PB19;f__;g__	3.56643e-06	1.14845e-05	2.1073e-06	1.81807e-05	5.02556e-06	2.77574e-05
	k__Bacteria;p__Proteobacteria;c__Deltaproteobacteria;o__Spirobacillales;f__;g__	3.43827e-07	2.99662e-06	1.99391e-07	3.45931e-06	4.88263e-07	8.52715e-06
	k__Bacteria;p__Proteobacteria;c__Deltaproteobacteria;o__Syntrophobacterales;f__Syntrophaceae;g__	6.4564e-08	5.63781e-07	0	0	1.29128e-07	2.25512e-06
	k__Bacteria;p__Proteobacteria;c__Deltaproteobacteria;o__Syntrophobacterales;f__Syntrophaceae;g__Desulfobacca	1.29752e-06	5.08563e-06	6.86302e-07	8.41036e-06	1.90875e-06	1.19322e-05
	k__Bacteria;p__Proteobacteria;c__Deltaproteobacteria;o__Syntrophobacterales;f__Syntrophaceae;g__Desulfomonile	2.65758e-06	1.23471e-05	4.28947e-06	3.71513e-05	1.02569e-06	1.22371e-05
	k__Bacteria;p__Proteobacteria;c__Deltaproteobacteria;o__Syntrophobacterales;f__Syntrophobacteraceae;g__	5.5046e-06	1.45457e-05	4.22121e-06	2.61171e-05	6.78798e-06	3.20658e-05
	k__Bacteria;p__Proteobacteria;c__Deltaproteobacteria;o__[Entotheonellales];f__;g__	1.70609e-06	6.861e-06	2.00017e-06	1.56268e-05	1.412e-06	1.18172e-05
	k__Bacteria;p__Proteobacteria;c__Epsilonproteobacteria;o__;f__;g__	2.13151e-07	1.86126e-06	0	0	4.26302e-07	7.44504e-06
	k__Bacteria;p__Proteobacteria;c__Epsilonproteobacteria;o__Campylobacterales;f__Campylobacteraceae;g__Arcobacter	3.88141e-06	1.1386e-05	8.16209e-07	8.41473e-06	6.94661e-06	3.71292e-05
	k__Bacteria;p__Proteobacteria;c__Epsilonproteobacteria;o__Campylobacterales;f__Campylobacteraceae;g__Campylobacter	0.00831518	0.0046621	0.00960908	0.00972146	0.00702128	0.00892694
	k__Bacteria;p__Proteobacteria;c__Epsilonproteobacteria;o__Campylobacterales;f__Helicobacteraceae;g__	2.95249e-06	1.1473e-05	1.10674e-06	1.35415e-05	4.79824e-06	3.23504e-05
	k__Bacteria;p__Proteobacteria;c__Epsilonproteobacteria;o__Campylobacterales;f__Helicobacteraceae;g__Flexispira	1.43238e-07	1.24254e-06	2.86476e-07	4.97017e-06	0	0
	k__Bacteria;p__Proteobacteria;c__Epsilonproteobacteria;o__Campylobacterales;f__Helicobacteraceae;g__Helicobacter	4.62559e-06	3.76204e-05	4.74605e-06	7.18032e-05	4.50512e-06	7.86786e-05
	k__Bacteria;p__Proteobacteria;c__Epsilonproteobacteria;o__Campylobacterales;f__Helicobacteraceae;g__Sulfurimonas	1.18877e-06	6.92172e-06	1.38745e-06	1.70006e-05	9.90102e-07	1.06863e-05
	k__Bacteria;p__Proteobacteria;c__Epsilonproteobacteria;o__Campylobacterales;f__Helicobacteraceae;g__Wolinella	1.43238e-06	1.24254e-05	2.86476e-06	4.97017e-05	0	0
	k__Bacteria;p__Proteobacteria;c__Epsilonproteobacteria;o__Nautiliales;f__Nautiliaceae;g__	1.64578e-06	9.85206e-06	1.69082e-06	2.14846e-05	1.60074e-06	1.79237e-05
	k__Bacteria;p__Proteobacteria;c__Gammaproteobacteria;o__;f__;g__	1.19387e-06	6.25883e-06	1.39623e-06	1.4778e-05	9.91517e-07	1.02574e-05
	k__Bacteria;p__Proteobacteria;c__Gammaproteobacteria;o__Acidithiobacillales;f__;g__	3.98612e-06	1.25235e-05	3.11498e-06	2.23846e-05	4.85727e-06	2.77095e-05
	k__Bacteria;p__Proteobacteria;c__Gammaproteobacteria;o__Acidithiobacillales;f__Acidithiobacillaceae;g__Acidithiobacillus	2.26711e-07	1.97967e-06	0	0	4.53421e-07	7.91866e-06
	k__Bacteria;p__Proteobacteria;c__Gammaproteobacteria;o__Aeromonadales;f__Aeromonadaceae;g__	3.97546e-06	1.20781e-05	3.80828e-06	2.52587e-05	4.14264e-06	2.30536e-05
	k__Bacteria;p__Proteobacteria;c__Gammaproteobacteria;o__Aeromonadales;f__Aeromonadaceae;g__Oceanimonas	4.11172e-07	3.59041e-06	0	0	8.22345e-07	1.43616e-05
	k__Bacteria;p__Proteobacteria;c__Gammaproteobacteria;o__Aeromonadales;f__Aeromonadaceae;g__Tolumonas	1.21532e-07	1.06123e-06	0	0	2.43064e-07	4.24493e-06
	k__Bacteria;p__Proteobacteria;c__Gammaproteobacteria;o__Aeromonadales;f__Succinivibrionaceae;g__	1.7992e-06	8.012e-06	1.58491e-06	1.36622e-05	2.01348e-06	1.83857e-05
	k__Bacteria;p__Proteobacteria;c__Gammaproteobacteria;o__Aeromonadales;f__Succinivibrionaceae;g__Ruminobacter	2.66605e-07	1.6675e-06	5.33211e-07	6.66999e-06	0	0
	k__Bacteria;p__Proteobacteria;c__Gammaproteobacteria;o__Aeromonadales;f__Succinivibrionaceae;g__Succinatimonas	1.0768e-06	5.96152e-06	1.52628e-06	1.56607e-05	6.27312e-07	8.18544e-06
	k__Bacteria;p__Proteobacteria;c__Gammaproteobacteria;o__Aeromonadales;f__Succinivibrionaceae;g__Succinivibrio	2.36157e-07	1.77006e-06	0	0	4.72313e-07	7.08024e-06
	k__Bacteria;p__Proteobacteria;c__Gammaproteobacteria;o__Alteromonadales;f__;g__	1.69947e-07	1.07461e-06	0	0	3.39895e-07	4.29846e-06
	k__Bacteria;p__Proteobacteria;c__Gammaproteobacteria;o__Alteromonadales;f__Alteromonadaceae;g__	5.49195e-07	4.78503e-06	3.69468e-07	6.41004e-06	7.28921e-07	1.27301e-05
	k__Bacteria;p__Proteobacteria;c__Gammaproteobacteria;o__Alteromonadales;f__Alteromonadaceae;g__Alteromonas	2.05642e-06	8.27045e-06	2.27231e-06	1.95096e-05	1.84053e-06	1.35721e-05
	k__Bacteria;p__Proteobacteria;c__Gammaproteobacteria;o__Alteromonadales;f__Alteromonadaceae;g__Cellvibrio	1.41027e-06	7.08389e-06	1.86851e-06	1.62294e-05	9.52017e-07	1.21062e-05
	k__Bacteria;p__Proteobacteria;c__Gammaproteobacteria;o__Alteromonadales;f__Alteromonadaceae;g__HB2-32-21	9.9538e-07	6.03453e-06	1.14224e-06	1.14763e-05	8.48525e-07	1.26618e-05
	k__Bacteria;p__Proteobacteria;c__Gammaproteobacteria;o__Alteromonadales;f__Alteromonadaceae;g__HTCC2207	1.8223e-07	1.59126e-06	0	0	3.64461e-07	6.36503e-06
	k__Bacteria;p__Proteobacteria;c__Gammaproteobacteria;o__Alteromonadales;f__Alteromonadaceae;g__Marinimicrobium	9.81115e-08	8.56721e-07	0	0	1.96223e-07	3.42689e-06
	k__Bacteria;p__Proteobacteria;c__Gammaproteobacteria;o__Alteromonadales;f__Colwelliaceae;g__	5.11027e-07	3.37376e-06	0	0	1.02205e-06	1.3495e-05
	k__Bacteria;p__Proteobacteria;c__Gammaproteobacteria;o__Alteromonadales;f__HTCC2188;g__	8.87356e-07	7.69752e-06	1.77471e-06	3.07901e-05	0	0
	k__Bacteria;p__Proteobacteria;c__Gammaproteobacteria;o__Alteromonadales;f__HTCC2188;g__HTCC	2.51935e-07	2.19993e-06	0	0	5.03871e-07	8.79973e-06
	k__Bacteria;p__Proteobacteria;c__Gammaproteobacteria;o__Alteromonadales;f__OM60;g__	3.09135e-07	2.69941e-06	0	0	6.18271e-07	1.07976e-05
	k__Bacteria;p__Proteobacteria;c__Gammaproteobacteria;o__Alteromonadales;f__OM60;g__Congregibacter	1.58914e-07	1.37853e-06	3.17828e-07	5.51411e-06	0	0
	k__Bacteria;p__Proteobacteria;c__Gammaproteobacteria;o__Alteromonadales;f__Psychromonadaceae;g__Psychromonas	6.27114e-07	4.7641e-06	6.38896e-07	1.10844e-05	6.15332e-07	7.97196e-06
	k__Bacteria;p__Proteobacteria;c__Gammaproteobacteria;o__Alteromonadales;f__Shewanellaceae;g__Shewanella	3.55626e-07	3.08494e-06	7.11252e-07	1.23398e-05	0	0
	k__Bacteria;p__Proteobacteria;c__Gammaproteobacteria;o__Cardiobacteriales;f__;g__	3.09236e-07	1.92754e-06	6.18471e-07	7.71015e-06	0	0
	k__Bacteria;p__Proteobacteria;c__Gammaproteobacteria;o__Cardiobacteriales;f__Cardiobacteriaceae;g__	1.27964e-05	2.3494e-05	1.1566e-05	4.16674e-05	1.40269e-05	5.23088e-05
	k__Bacteria;p__Proteobacteria;c__Gammaproteobacteria;o__Cardiobacteriales;f__Cardiobacteriaceae;g__Cardiobacterium	0.00234004	0.00194552	0.00209935	0.00393054	0.00258073	0.00385155
	k__Bacteria;p__Proteobacteria;c__Gammaproteobacteria;o__Cardiobacteriales;f__Cardiobacteriaceae;g__Suttonella	4.45189e-07	3.87219e-06	5.31306e-07	9.21782e-06	3.59072e-07	6.27093e-06
	k__Bacteria;p__Proteobacteria;c__Gammaproteobacteria;o__Chromatiales;f__;g__	4.4709e-06	1.39844e-05	2.38565e-06	1.83615e-05	6.55614e-06	3.7576e-05
	k__Bacteria;p__Proteobacteria;c__Gammaproteobacteria;o__Chromatiales;f__Chromatiaceae;g__	2.18931e-06	8.22014e-06	3.37349e-06	2.17691e-05	1.00512e-06	1.11115e-05
	k__Bacteria;p__Proteobacteria;c__Gammaproteobacteria;o__Chromatiales;f__Chromatiaceae;g__Halochromatium	7.322e-07	3.29239e-06	0	0	1.4644e-06	1.31696e-05
	k__Bacteria;p__Proteobacteria;c__Gammaproteobacteria;o__Chromatiales;f__Ectothiorhodospiraceae;g__Halorhodospira	4.85276e-07	2.73305e-06	0	0	9.70552e-07	1.09322e-05
	k__Bacteria;p__Proteobacteria;c__Gammaproteobacteria;o__Chromatiales;f__Halothiobacillaceae;g__	9.69606e-08	8.41102e-07	1.93921e-07	3.36441e-06	0	0
	k__Bacteria;p__Proteobacteria;c__Gammaproteobacteria;o__Chromatiales;f__Halothiobacillaceae;g__Thiofaba	2.35493e-07	1.47161e-06	0	0	4.70986e-07	5.88643e-06
	k__Bacteria;p__Proteobacteria;c__Gammaproteobacteria;o__Enterobacteriales;f__Enterobacteriaceae;g__	6.69065e-05	0.000182781	8.71403e-05	0.000611373	4.66727e-05	0.00011975
	k__Bacteria;p__Proteobacteria;c__Gammaproteobacteria;o__Enterobacteriales;f__Enterobacteriaceae;g__Baumannia	8.55305e-07	5.77109e-06	8.91803e-07	1.2974e-05	8.18806e-07	1.01104e-05
	k__Bacteria;p__Proteobacteria;c__Gammaproteobacteria;o__Enterobacteriales;f__Enterobacteriaceae;g__Buchnera	7.36671e-07	5.81173e-06	6.80233e-07	1.18016e-05	7.93108e-07	1.14453e-05
	k__Bacteria;p__Proteobacteria;c__Gammaproteobacteria;o__Enterobacteriales;f__Enterobacteriaceae;g__Citrobacter	5.40576e-06	3.84731e-05	9.31953e-06	0.000133863	1.492e-06	2.00297e-05
	k__Bacteria;p__Proteobacteria;c__Gammaproteobacteria;o__Enterobacteriales;f__Enterobacteriaceae;g__Enterobacter	8.87863e-07	5.965e-06	1.31892e-06	1.81721e-05	4.56809e-07	5.68788e-06
	k__Bacteria;p__Proteobacteria;c__Gammaproteobacteria;o__Enterobacteriales;f__Enterobacteriaceae;g__Erwinia	4.44006e-06	1.32858e-05	2.59322e-06	2.02345e-05	6.2869e-06	3.29087e-05
	k__Bacteria;p__Proteobacteria;c__Gammaproteobacteria;o__Enterobacteriales;f__Enterobacteriaceae;g__Escherichia	1.01488e-05	5.74433e-05	1.83058e-05	0.000210138	1.99185e-06	1.96356e-05
	k__Bacteria;p__Proteobacteria;c__Gammaproteobacteria;o__Enterobacteriales;f__Enterobacteriaceae;g__Ewingella	3.19755e-07	2.77377e-06	6.39511e-07	1.10951e-05	0	0
	k__Bacteria;p__Proteobacteria;c__Gammaproteobacteria;o__Enterobacteriales;f__Enterobacteriaceae;g__Gluconacetobacter	4.63039e-07	2.84861e-06	9.26079e-07	1.13944e-05	0	0
	k__Bacteria;p__Proteobacteria;c__Gammaproteobacteria;o__Enterobacteriales;f__Enterobacteriaceae;g__Klebsiella	1.59073e-05	3.04189e-05	1.49313e-05	6.44193e-05	1.68833e-05	5.72563e-05
	k__Bacteria;p__Proteobacteria;c__Gammaproteobacteria;o__Enterobacteriales;f__Enterobacteriaceae;g__Morganella	4.46643e-06	1.10522e-05	3.78966e-06	2.2333e-05	5.14321e-06	2.18758e-05
	k__Bacteria;p__Proteobacteria;c__Gammaproteobacteria;o__Enterobacteriales;f__Enterobacteriaceae;g__Pantoea	1.36874e-07	1.1952e-06	0	0	2.73749e-07	4.78082e-06
	k__Bacteria;p__Proteobacteria;c__Gammaproteobacteria;o__Enterobacteriales;f__Enterobacteriaceae;g__Plesiomonas	2.5219e-06	8.47158e-06	4.18729e-06	2.55521e-05	8.56507e-07	8.33419e-06
	k__Bacteria;p__Proteobacteria;c__Gammaproteobacteria;o__Enterobacteriales;f__Enterobacteriaceae;g__Proteus	2.91232e-07	2.54307e-06	0	0	5.82464e-07	1.01723e-05
	k__Bacteria;p__Proteobacteria;c__Gammaproteobacteria;o__Enterobacteriales;f__Enterobacteriaceae;g__Providencia	1.178e-05	7.29431e-05	1.89405e-05	0.000253398	4.61942e-06	3.83741e-05
	k__Bacteria;p__Proteobacteria;c__Gammaproteobacteria;o__Enterobacteriales;f__Enterobacteriaceae;g__Serratia	3.65306e-06	1.24219e-05	4.32465e-06	2.61872e-05	2.98148e-06	2.35003e-05
	k__Bacteria;p__Proteobacteria;c__Gammaproteobacteria;o__Enterobacteriales;f__Enterobacteriaceae;g__Sodalis	6.42675e-07	3.97262e-06	1.28535e-06	1.58905e-05	0	0
	k__Bacteria;p__Proteobacteria;c__Gammaproteobacteria;o__Enterobacteriales;f__Enterobacteriaceae;g__Trabulsiella	1.61103e-05	8.56343e-05	2.7972e-05	0.000301328	4.24862e-06	4.12095e-05
	k__Bacteria;p__Proteobacteria;c__Gammaproteobacteria;o__Enterobacteriales;f__Enterobacteriaceae;g__Xenorhabdus	1.96094e-07	1.71232e-06	0	0	3.92188e-07	6.84926e-06
	k__Bacteria;p__Proteobacteria;c__Gammaproteobacteria;o__Enterobacteriales;f__Enterobacteriaceae;g__Yersinia	2.99664e-07	2.60715e-06	3.32725e-07	5.77256e-06	2.66603e-07	4.65603e-06
	k__Bacteria;p__Proteobacteria;c__Gammaproteobacteria;o__HOC36;f__;g__	4.21393e-07	3.65544e-06	8.42785e-07	1.46218e-05	0	0
	k__Bacteria;p__Proteobacteria;c__Gammaproteobacteria;o__HTCC2188;f__;g__	6.08895e-07	4.07146e-06	0	0	1.21779e-06	1.62858e-05
	k__Bacteria;p__Proteobacteria;c__Gammaproteobacteria;o__HTCC2188;f__HTCC2089;g__	8.38108e-08	7.27031e-07	1.67622e-07	2.90813e-06	0	0
	k__Bacteria;p__Proteobacteria;c__Gammaproteobacteria;o__Legionellales;f__Coxiellaceae;g__	1.32879e-06	7.09346e-06	1.39747e-06	1.28382e-05	1.2601e-06	1.55356e-05
	k__Bacteria;p__Proteobacteria;c__Gammaproteobacteria;o__Legionellales;f__Coxiellaceae;g__Coxiella	2.51935e-07	2.19993e-06	0	0	5.03871e-07	8.79973e-06
	k__Bacteria;p__Proteobacteria;c__Gammaproteobacteria;o__Legionellales;f__Legionellaceae;g__	1.82892e-05	3.259e-05	1.98724e-05	7.10496e-05	1.6706e-05	5.93104e-05
	k__Bacteria;p__Proteobacteria;c__Gammaproteobacteria;o__Legionellales;f__Legionellaceae;g__Tatlockia	2.54684e-07	1.68421e-06	0	0	5.09367e-07	6.73683e-06
	k__Bacteria;p__Proteobacteria;c__Gammaproteobacteria;o__Methylococcales;f__;g__	4.8375e-07	2.98419e-06	0	0	9.67499e-07	1.19368e-05
	k__Bacteria;p__Proteobacteria;c__Gammaproteobacteria;o__Methylococcales;f__Crenotrichaceae;g__Crenothrix	5.53359e-07	3.4628e-06	1.10672e-06	1.38512e-05	0	0
	k__Bacteria;p__Proteobacteria;c__Gammaproteobacteria;o__Oceanospirillales;f__Alcanivoracaceae;g__Alcanivorax	7.13888e-07	4.25646e-06	4.41907e-07	7.66681e-06	9.85869e-07	9.35905e-06
	k__Bacteria;p__Proteobacteria;c__Gammaproteobacteria;o__Oceanospirillales;f__Endozoicimonaceae;g__	1.39034e-07	1.20998e-06	1.42147e-07	2.46616e-06	1.35921e-07	2.37376e-06
	k__Bacteria;p__Proteobacteria;c__Gammaproteobacteria;o__Oceanospirillales;f__Halomonadaceae;g__	1.26036e-07	1.10056e-06	0	0	2.52071e-07	4.40223e-06
	k__Bacteria;p__Proteobacteria;c__Gammaproteobacteria;o__Oceanospirillales;f__Oceanospirillaceae;g__	1.44948e-05	2.41154e-05	1.22329e-05	4.33235e-05	1.67567e-05	5.31379e-05
	k__Bacteria;p__Proteobacteria;c__Gammaproteobacteria;o__Oceanospirillales;f__Oceanospirillaceae;g__Marinobacterium	2.58531e-07	2.25752e-06	0	0	5.17062e-07	9.0301e-06
	k__Bacteria;p__Proteobacteria;c__Gammaproteobacteria;o__Oceanospirillales;f__Oceanospirillaceae;g__Marinomonas	3.66285e-07	2.34462e-06	7.32571e-07	9.37849e-06	0	0
	k__Bacteria;p__Proteobacteria;c__Gammaproteobacteria;o__Oceanospirillales;f__Oceanospirillaceae;g__Oleibacter	4.03184e-07	3.50796e-06	4.41907e-07	7.66681e-06	3.64461e-07	6.36503e-06
	k__Bacteria;p__Proteobacteria;c__Gammaproteobacteria;o__Oceanospirillales;f__Oleiphilaceae;g__	6.56236e-08	5.73034e-07	0	0	1.31247e-07	2.29214e-06
	k__Bacteria;p__Proteobacteria;c__Gammaproteobacteria;o__Pasteurellales;f__;g__	2.11313e-06	8.70099e-06	2.23772e-06	1.96283e-05	1.98854e-06	1.51757e-05
	k__Bacteria;p__Proteobacteria;c__Gammaproteobacteria;o__Pasteurellales;f__Pasteurellaceae;g__	0.00180739	0.00194515	0.00139984	0.0031312	0.00221495	0.00464942
	k__Bacteria;p__Proteobacteria;c__Gammaproteobacteria;o__Pasteurellales;f__Pasteurellaceae;g__Actinobacillus	0.00139589	0.00259311	0.00134779	0.00474007	0.00144399	0.00563237
	k__Bacteria;p__Proteobacteria;c__Gammaproteobacteria;o__Pasteurellales;f__Pasteurellaceae;g__Aggregatibacter	0.0163718	0.0105196	0.0151193	0.0196109	0.0176243	0.0224674
	k__Bacteria;p__Proteobacteria;c__Gammaproteobacteria;o__Pasteurellales;f__Pasteurellaceae;g__Avibacterium	4.47291e-06	1.24327e-05	3.80863e-06	2.13551e-05	5.13719e-06	2.83757e-05
	k__Bacteria;p__Proteobacteria;c__Gammaproteobacteria;o__Pasteurellales;f__Pasteurellaceae;g__Bibersteinia	2.79231e-06	9.93173e-06	3.82275e-06	2.69011e-05	1.76188e-06	1.28258e-05
	k__Bacteria;p__Proteobacteria;c__Gammaproteobacteria;o__Pasteurellales;f__Pasteurellaceae;g__Gallibacterium	8.25908e-08	7.21193e-07	0	0	1.65182e-07	2.88477e-06
	k__Bacteria;p__Proteobacteria;c__Gammaproteobacteria;o__Pasteurellales;f__Pasteurellaceae;g__Haemophilus	0.0518291	0.0311994	0.0392575	0.051309	0.0644008	0.0734886
	k__Bacteria;p__Proteobacteria;c__Gammaproteobacteria;o__Pasteurellales;f__Pasteurellaceae;g__Lonepinella	0.00013411	0.000259045	8.88889e-05	0.000354381	0.000179331	0.000681799
	k__Bacteria;p__Proteobacteria;c__Gammaproteobacteria;o__Pasteurellales;f__Pasteurellaceae;g__Mannheimia	6.78705e-05	6.58101e-05	5.2139e-05	0.000102038	8.36019e-05	0.000161202
	k__Bacteria;p__Proteobacteria;c__Gammaproteobacteria;o__Pasteurellales;f__Pasteurellaceae;g__Necropsobacter	2.95443e-06	1.03867e-05	2.37684e-06	1.91334e-05	3.53201e-06	2.24132e-05
	k__Bacteria;p__Proteobacteria;c__Gammaproteobacteria;o__Pasteurellales;f__Pasteurellaceae;g__Nicoletella	1.38467e-06	8.19191e-06	1.51321e-06	1.62181e-05	1.25614e-06	1.65495e-05
	k__Bacteria;p__Proteobacteria;c__Gammaproteobacteria;o__Pasteurellales;f__Pasteurellaceae;g__Pasteurella	8.60356e-05	0.000102812	6.8313e-05	0.000181294	0.000103758	0.000229955
	k__Bacteria;p__Proteobacteria;c__Gammaproteobacteria;o__Pasteurellales;f__Pasteurellaceae;g__Phocoenobacter	4.42336e-06	1.18759e-05	3.10246e-06	1.72267e-05	5.74425e-06	3.02767e-05
	k__Bacteria;p__Proteobacteria;c__Gammaproteobacteria;o__Pasteurellales;f__Pasteurellaceae;g__Volucribacter	9.90181e-08	8.64639e-07	0	0	1.98036e-07	3.45855e-06
	k__Bacteria;p__Proteobacteria;c__Gammaproteobacteria;o__Pseudomonadales;f__Moraxellaceae;g__	3.42682e-06	1.46096e-05	4.5566e-06	3.94013e-05	2.29705e-06	1.90373e-05
	k__Bacteria;p__Proteobacteria;c__Gammaproteobacteria;o__Pseudomonadales;f__Moraxellaceae;g__Acinetobacter	1.52274e-05	5.25995e-05	2.28708e-05	0.000162524	7.58408e-06	4.78744e-05
	k__Bacteria;p__Proteobacteria;c__Gammaproteobacteria;o__Pseudomonadales;f__Moraxellaceae;g__Enhydrobacter	1.87679e-06	7.38322e-06	1.69002e-06	1.43788e-05	2.06357e-06	1.51541e-05
	k__Bacteria;p__Proteobacteria;c__Gammaproteobacteria;o__Pseudomonadales;f__Moraxellaceae;g__Moraxella	0.000280972	0.00193028	0.000227172	0.00358291	0.000334772	0.00413821
	k__Bacteria;p__Proteobacteria;c__Gammaproteobacteria;o__Pseudomonadales;f__Moraxellaceae;g__Perlucidibaca	4.18882e-07	3.64781e-06	3.45098e-07	5.98723e-06	4.92665e-07	8.60403e-06
	k__Bacteria;p__Proteobacteria;c__Gammaproteobacteria;o__Pseudomonadales;f__Pseudomonadaceae;g__	2.26995e-06	1.01577e-05	3.37952e-06	2.94428e-05	1.16038e-06	1.11878e-05
	k__Bacteria;p__Proteobacteria;c__Gammaproteobacteria;o__Pseudomonadales;f__Pseudomonadaceae;g__Pseudomonas	4.28929e-05	0.000163101	6.00561e-05	0.000504189	2.57296e-05	0.000148215
	k__Bacteria;p__Proteobacteria;c__Gammaproteobacteria;o__Thiohalorhabdales;f__;g__	1.42887e-07	1.24771e-06	0	0	2.85774e-07	4.99083e-06
	k__Bacteria;p__Proteobacteria;c__Gammaproteobacteria;o__Thiotrichales;f__;g__	2.94581e-07	2.57232e-06	0	0	5.89162e-07	1.02893e-05
	k__Bacteria;p__Proteobacteria;c__Gammaproteobacteria;o__Thiotrichales;f__Piscirickettsiaceae;g__	1.08468e-06	5.82056e-06	7.82956e-07	9.58919e-06	1.3864e-06	1.36931e-05
	k__Bacteria;p__Proteobacteria;c__Gammaproteobacteria;o__Thiotrichales;f__Thiotrichaceae;g__	2.95804e-07	2.583e-06	0	0	5.91607e-07	1.0332e-05
	k__Bacteria;p__Proteobacteria;c__Gammaproteobacteria;o__Thiotrichales;f__Thiotrichaceae;g__Thiothrix	3.74594e-07	3.26176e-06	3.21831e-07	5.58356e-06	4.27358e-07	7.46348e-06
	k__Bacteria;p__Proteobacteria;c__Gammaproteobacteria;o__Vibrionales;f__Pseudoalteromonadaceae;g__	1.93631e-06	7.56293e-06	3.36909e-07	5.84515e-06	3.53571e-06	2.44066e-05
	k__Bacteria;p__Proteobacteria;c__Gammaproteobacteria;o__Vibrionales;f__Pseudoalteromonadaceae;g__Pseudoalteromonas	1.56307e-07	1.36489e-06	0	0	3.12613e-07	5.45956e-06
	k__Bacteria;p__Proteobacteria;c__Gammaproteobacteria;o__Vibrionales;f__Vibrionaceae;g__Enterovibrio	2.33633e-07	2.02669e-06	4.67266e-07	8.10676e-06	0	0
	k__Bacteria;p__Proteobacteria;c__Gammaproteobacteria;o__Vibrionales;f__Vibrionaceae;g__Vibrio	3.3602e-06	1.04889e-05	3.1198e-06	2.1136e-05	3.6006e-06	2.08195e-05
	k__Bacteria;p__Proteobacteria;c__Gammaproteobacteria;o__Xanthomonadales;f__Sinobacteraceae;g__	4.76409e-06	1.50605e-05	4.06682e-06	2.20475e-05	5.46136e-06	3.81945e-05
	k__Bacteria;p__Proteobacteria;c__Gammaproteobacteria;o__Xanthomonadales;f__Sinobacteraceae;g__Steroidobacter	3.19744e-06	1.43727e-05	3.212e-06	2.62062e-05	3.18288e-06	3.12846e-05
	k__Bacteria;p__Proteobacteria;c__Gammaproteobacteria;o__Xanthomonadales;f__Xanthomonadaceae;g__	7.56226e-06	4.36764e-05	1.36374e-05	0.000148734	1.4871e-06	2.59711e-05
	k__Bacteria;p__Proteobacteria;c__Gammaproteobacteria;o__Xanthomonadales;f__Xanthomonadaceae;g__Luteimonas	5.52005e-08	4.82018e-07	0	0	1.10401e-07	1.92807e-06
	k__Bacteria;p__Proteobacteria;c__Gammaproteobacteria;o__Xanthomonadales;f__Xanthomonadaceae;g__Rhodanobacter	5.39961e-06	1.46559e-05	8.71941e-06	4.02072e-05	2.0798e-06	1.84165e-05
	k__Bacteria;p__Proteobacteria;c__Gammaproteobacteria;o__Xanthomonadales;f__Xanthomonadaceae;g__Stenotrophomonas	1.34295e-05	4.47908e-05	1.80362e-05	0.000110618	8.82277e-06	6.85449e-05
	k__Bacteria;p__Proteobacteria;c__Gammaproteobacteria;o__Xanthomonadales;f__Xanthomonadaceae;g__Thermomonas	5.11337e-08	4.43568e-07	1.02267e-07	1.77427e-06	0	0
	k__Bacteria;p__Proteobacteria;c__Gammaproteobacteria;o__[Marinicellales];f__[Marinicellaceae];g__	4.44873e-06	1.12104e-05	5.2499e-06	2.47106e-05	3.64756e-06	2.01311e-05
	k__Bacteria;p__SBR1093;c__;o__;f__;g__	1.3385e-06	5.83992e-06	2.41436e-06	1.87728e-05	2.62642e-07	4.58684e-06
	k__Bacteria;p__SC4;c__;o__;f__;g__	1.68454e-07	1.46129e-06	3.36909e-07	5.84515e-06	0	0
	k__Bacteria;p__SR1;c__;o__;f__;g__	6.26452e-05	0.000110619	7.22458e-05	0.000265389	5.30445e-05	0.000177086
	k__Bacteria;p__Spirochaetes;c__GN05;o__SBYZ_6080;f__;g__	1.11164e-06	7.20857e-06	1.8533e-06	2.2373e-05	3.69972e-07	6.46128e-06
	k__Bacteria;p__Spirochaetes;c__MVP-15;o__;f__;g__	4.21343e-07	2.93846e-06	2.46678e-07	4.2797e-06	5.96009e-07	7.47416e-06
	k__Bacteria;p__Spirochaetes;c__Spirochaetes;o__;f__;g__	1.12461e-07	9.82024e-07	0	0	2.24922e-07	3.92809e-06
	k__Bacteria;p__Spirochaetes;c__Spirochaetes;o__M2PT2-76;f__;g__	1.57611e-06	7.85919e-06	1.80358e-06	1.77728e-05	1.34863e-06	1.36639e-05
	k__Bacteria;p__Spirochaetes;c__Spirochaetes;o__Sphaerochaetales;f__Sphaerochaetaceae;g__	3.54488e-07	3.07507e-06	7.08975e-07	1.23003e-05	0	0
	k__Bacteria;p__Spirochaetes;c__Spirochaetes;o__Sphaerochaetales;f__Sphaerochaetaceae;g__Sphaerochaeta	2.41241e-06	9.43663e-06	4.57614e-06	3.34034e-05	2.48687e-07	4.34313e-06
	k__Bacteria;p__Spirochaetes;c__Spirochaetes;o__Spirochaetales;f__Spirochaetaceae;g__	6.1406e-06	1.54244e-05	9.53148e-06	4.05803e-05	2.74973e-06	2.11173e-05
	k__Bacteria;p__Spirochaetes;c__Spirochaetes;o__Spirochaetales;f__Spirochaetaceae;g__Spirochaeta	1.88623e-06	7.4096e-06	3.77246e-06	2.96384e-05	0	0
	k__Bacteria;p__Spirochaetes;c__Spirochaetes;o__Spirochaetales;f__Spirochaetaceae;g__Treponema	0.0177863	0.015472	0.0292391	0.0463762	0.0063336	0.0155118
	k__Bacteria;p__Spirochaetes;c__[Brachyspirae];o__[Brachyspirales];f__Brachyspiraceae;g__	2.16742e-06	7.34644e-06	4.33483e-06	2.93857e-05	0	0
	k__Bacteria;p__Spirochaetes;c__[Brevinematae];o__[Brevinematales];f__;g__	1.89003e-07	1.26243e-06	0	0	3.78005e-07	5.04974e-06
	k__Bacteria;p__Spirochaetes;c__[Leptospirae];o__[Leptospirales];f__;g__	4.04577e-07	3.53281e-06	0	0	8.09153e-07	1.41313e-05
	k__Bacteria;p__Spirochaetes;c__[Leptospirae];o__[Leptospirales];f__Leptospiraceae;g__Turneriella	3.65116e-06	1.14426e-05	6.92231e-06	4.08657e-05	3.80008e-07	4.9048e-06
	k__Bacteria;p__Spirochaetes;c__[Leptospirae];o__[Leptospirales];f__Sediment-4;g__SJA-88	1.2873e-07	1.11669e-06	2.5746e-07	4.46676e-06	0	0
	k__Bacteria;p__Synergistetes;c__Synergistia;o__Synergistales;f__;g__	1.26226e-07	1.09497e-06	2.52451e-07	4.37987e-06	0	0
	k__Bacteria;p__Synergistetes;c__Synergistia;o__Synergistales;f__Dethiosulfovibrionaceae;g__HA73	8.95058e-06	2.21936e-05	1.6323e-05	7.3848e-05	1.57816e-06	1.49263e-05
	k__Bacteria;p__Synergistetes;c__Synergistia;o__Synergistales;f__Dethiosulfovibrionaceae;g__TG5	0.00195271	0.00271573	0.00346326	0.00933891	0.000442155	0.00152403
	k__Bacteria;p__Synergistetes;c__Synergistia;o__Synergistales;f__Thermovirgaceae;g__	1.43238e-07	1.24254e-06	2.86476e-07	4.97017e-06	0	0
	k__Bacteria;p__TM6;c__SJA-4;o__;f__;g__	5.91668e-07	4.22395e-06	9.42857e-07	1.2696e-05	2.40479e-07	4.19978e-06
	k__Bacteria;p__TM7;c__;o__;f__;g__	1.26532e-07	1.10489e-06	0	0	2.53063e-07	4.41956e-06
	k__Bacteria;p__TM7;c__TM7-3;o__;f__;g__	0.000296425	0.000334457	0.0003448	0.000828458	0.00024805	0.000509368
	k__Bacteria;p__TM7;c__TM7-3;o__Blgi18;f__;g__	1.57872e-07	1.37856e-06	0	0	3.15744e-07	5.51424e-06
	k__Bacteria;p__TM7;c__TM7-3;o__CW040;f__;g__	1.49167e-05	3.62111e-05	1.48756e-05	7.74898e-05	1.49578e-05	6.73546e-05
	k__Bacteria;p__TM7;c__TM7-3;o__CW040;f__F16;g__	1.48173e-05	4.81016e-05	2.08989e-05	0.000137119	8.73572e-06	5.52871e-05
	k__Bacteria;p__TM7;c__TM7-3;o__I025;f__Rs-045;g__	1.43076e-05	7.78939e-05	2.36328e-05	0.000271891	4.98248e-06	3.96842e-05
	k__Bacteria;p__Tenericutes;c__;o__;f__;g__	2.33666e-07	2.02697e-06	4.67331e-07	8.1079e-06	0	0
	k__Bacteria;p__Tenericutes;c__Mollicutes;o__;f__;g__	3.25624e-07	2.10925e-06	0	0	6.51249e-07	8.43701e-06
	k__Bacteria;p__Tenericutes;c__Mollicutes;o__Acholeplasmatales;f__Acholeplasmataceae;g__Acholeplasma	1.91663e-05	8.95576e-05	3.13225e-05	0.000269524	7.01007e-06	8.87063e-05
	k__Bacteria;p__Tenericutes;c__Mollicutes;o__Mycoplasmatales;f__Mycoplasmataceae;g__Mycoplasma	0.000155738	0.000226373	0.000267513	0.0007338	4.39635e-05	0.000171691
	k__Bacteria;p__Tenericutes;c__Mollicutes;o__RF39;f__;g__	0.00010907	0.000189679	0.000108911	0.000303165	0.000109228	0.000455553
	k__Bacteria;p__Tenericutes;c__RF3;o__ML615J-28;f__;g__	2.39312e-06	1.42026e-05	1.58211e-06	1.61017e-05	3.20412e-06	4.07087e-05
	k__Bacteria;p__Thermotogae;c__Thermotogae;o__Thermotogales;f__Thermotogaceae;g__Fervidobacterium	1.23968e-06	6.88005e-06	1.85245e-06	1.65718e-05	6.269e-07	1.09483e-05
	k__Bacteria;p__Thermotogae;c__Thermotogae;o__Thermotogales;f__Thermotogaceae;g__Thermosipho	5.09408e-06	1.847e-05	8.34925e-06	5.72271e-05	1.83892e-06	1.6653e-05
	k__Bacteria;p__Verrucomicrobia;c__Verruco-5;o__LD1-PB3;f__;g__	2.32358e-07	2.01563e-06	4.64717e-07	8.06253e-06	0	0
	k__Bacteria;p__Verrucomicrobia;c__Verruco-5;o__WCHB1-41;f__;g__	1.68454e-07	1.46129e-06	3.36909e-07	5.84515e-06	0	0
	k__Bacteria;p__Verrucomicrobia;c__Verruco-5;o__WCHB1-41;f__RFP12;g__	4.74993e-07	2.94647e-06	6.71869e-07	8.35585e-06	2.78118e-07	3.43001e-06
	k__Bacteria;p__Verrucomicrobia;c__Verrucomicrobiae;o__Verrucomicrobiales;f__Verrucomicrobiaceae;g__	2.59938e-06	9.22244e-06	1.31354e-06	1.26314e-05	3.88523e-06	2.42583e-05
	k__Bacteria;p__Verrucomicrobia;c__Verrucomicrobiae;o__Verrucomicrobiales;f__Verrucomicrobiaceae;g__Akkermansia	4.34148e-07	3.79104e-06	0	0	8.68297e-07	1.51642e-05
	k__Bacteria;p__Verrucomicrobia;c__Verrucomicrobiae;o__Verrucomicrobiales;f__Verrucomicrobiaceae;g__Verrucomicrobium	1.24343e-07	1.08578e-06	0	0	2.48687e-07	4.34313e-06
	k__Bacteria;p__Verrucomicrobia;c__[Methylacidiphilae];o__Methylacidiphilales;f__;g__	1.27348e-07	1.1047e-06	2.54696e-07	4.41882e-06	0	0
	k__Bacteria;p__Verrucomicrobia;c__[Methylacidiphilae];o__Methylacidiphilales;f__Methylacidiphilaceae;g__Candidatus Methylacidiphilum	2.56589e-07	2.24056e-06	0	0	5.13177e-07	8.96225e-06
	k__Bacteria;p__Verrucomicrobia;c__[Pedosphaerae];o__[Pedosphaerales];f__Ellin517;g__	7.10735e-08	6.16539e-07	1.42147e-07	2.46616e-06	0	0
	k__Bacteria;p__Verrucomicrobia;c__[Pedosphaerae];o__[Pedosphaerales];f__R4-41B;g__	6.19626e-08	5.41065e-07	0	0	1.23925e-07	2.16426e-06
	k__Bacteria;p__Verrucomicrobia;c__[Spartobacteria];o__[Chthoniobacterales];f__[Chthoniobacteraceae];g__Candidatus Xiphinematobacter	5.52005e-08	4.82018e-07	0	0	1.10401e-07	1.92807e-06
	k__Bacteria;p__Verrucomicrobia;c__[Spartobacteria];o__[Chthoniobacterales];f__[Chthoniobacteraceae];g__DA101	3.29102e-05	3.85501e-05	2.13811e-05	6.13368e-05	4.44393e-05	9.28635e-05
	k__Bacteria;p__Verrucomicrobia;c__[Spartobacteria];o__[Chthoniobacterales];f__[Chthoniobacteraceae];g__heteroC45_4W	1.42862e-07	1.24749e-06	0	0	2.85724e-07	4.98996e-06
	k__Bacteria;p__WS1;c__;o__;f__;g__	4.00057e-06	1.07203e-05	6.96062e-06	3.1471e-05	1.04051e-06	1.141e-05
	k__Bacteria;p__WS2;c__SHA-109;o__;f__;g__	1.18083e-07	1.03111e-06	0	0	2.36166e-07	4.12446e-06
	k__Bacteria;p__WS3;c__PRR-12;o__;f__;g__	7.49109e-07	5.04172e-06	1.12131e-06	1.47171e-05	3.76903e-07	5.44982e-06
	k__Bacteria;p__WS3;c__PRR-12;o__PBS-III-9;f__;g__	3.54488e-07	3.07507e-06	7.08975e-07	1.23003e-05	0	0
	k__Bacteria;p__WS3;c__PRR-12;o__Sediment-1;f__CV106;g__	5.76796e-07	5.01688e-06	6.88266e-07	1.1941e-05	4.65326e-07	8.12657e-06
	k__Bacteria;p__WS3;c__PRR-12;o__Sediment-1;f__PRR-10;g__	1.93481e-06	9.23801e-06	1.49886e-06	1.51627e-05	2.37076e-06	2.17894e-05
	k__Bacteria;p__[Caldithrix];c__KSB1;o__GW-22;f__;g__	1.24805e-05	2.72028e-05	1.0624e-05	4.76292e-05	1.43369e-05	6.11821e-05
	k__Bacteria;p__[Thermi];c__Deinococci;o__Deinococcales;f__Deinococcaceae;g__Deinococcus	5.88225e-06	3.40017e-05	1.05237e-05	0.000114338	1.24075e-06	2.16688e-05
	k__Bacteria;p__[Thermi];c__Deinococci;o__Thermales;f__Thermaceae;g__Thermus	2.91734e-05	4.82069e-05	2.95958e-05	9.77884e-05	2.87511e-05	9.50393e-05
	k__Archaea;p__Crenarchaeota;c__MCG;o__;f__;g__;s__	1.29689e-06	6.83857e-06	7.36234e-07	7.43969e-06	1.85754e-06	1.99146e-05
	k__Archaea;p__Crenarchaeota;c__MCG;o__pGrfC26;f__;g__;s__	6.23278e-07	3.78461e-06	3.47154e-07	6.02289e-06	8.99402e-07	9.11554e-06
	k__Archaea;p__Crenarchaeota;c__Thaumarchaeota;o__Cenarchaeales;f__Cenarchaeaceae;g__;s__	8.72579e-08	7.56934e-07	1.74516e-07	3.02774e-06	0	0
	k__Archaea;p__Crenarchaeota;c__Thaumarchaeota;o__Cenarchaeales;f__Cenarchaeaceae;g__Nitrosopumilus;s__	1.81503e-06	7.01262e-06	3.10897e-06	2.2706e-05	5.21087e-07	5.34451e-06
	k__Archaea;p__Crenarchaeota;c__Thaumarchaeota;o__Cenarchaeales;f__Cenarchaeaceae;g__Nitrosopumilus;s__pIVWA5	4.32237e-05	4.40304e-05	5.90702e-05	0.000104967	2.73772e-05	7.11549e-05
	k__Archaea;p__Crenarchaeota;c__Thaumarchaeota;o__Nitrososphaerales;f__Nitrososphaeraceae;g__Candidatus Nitrososphaera;s__gargensis	1.33626e-06	7.76857e-06	1.71357e-06	1.43267e-05	9.58961e-07	1.67475e-05
	k__Archaea;p__Crenarchaeota;c__Thermoprotei;o__Thermoproteales;f__Thermoproteaceae;g__;s__	7.49844e-08	6.50465e-07	1.49969e-07	2.60186e-06	0	0
	k__Archaea;p__Crenarchaeota;c__Thermoprotei;o__YNPFFA;f__SK322;g__;s__	1.30293e-07	1.13773e-06	0	0	2.60586e-07	4.55093e-06
	k__Archaea;p__Euryarchaeota;c__Methanobacteria;o__Methanobacteriales;f__Methanobacteriaceae;g__Methanobrevibacter;s__	1.34983e-06	1.01521e-05	2.69966e-06	4.06085e-05	0	0
	k__Archaea;p__Euryarchaeota;c__Methanococci;o__Methanococcales;f__;g__;s__	4.62526e-07	3.74272e-06	2.85931e-07	3.80911e-06	6.39121e-07	1.11618e-05
	k__Archaea;p__Euryarchaeota;c__Methanomicrobia;o__Methanosarcinales;f__Methanosaetaceae;g__Methanosaeta;s__	1.98365e-07	1.72629e-06	2.03945e-07	3.53831e-06	1.92785e-07	3.36684e-06
	k__Archaea;p__Euryarchaeota;c__Thermoplasmata;o__E2;f__;g__;s__	4.09933e-08	3.55603e-07	8.19866e-08	1.42241e-06	0	0
	k__Archaea;p__Euryarchaeota;c__Thermoplasmata;o__E2;f__Marine group II;g__;s__	4.18105e-07	3.62692e-06	8.36209e-07	1.45077e-05	0	0
	k__Archaea;p__Euryarchaeota;c__Thermoplasmata;o__Thermoplasmatales;f__A10;g__;s__	2.30873e-07	2.00275e-06	4.61746e-07	8.01099e-06	0	0
	k__Archaea;p__[Parvarchaeota];c__[Micrarchaea];o__[Micrarchaeles];f__;g__;s__	1.42721e-06	5.26047e-06	2.85441e-06	2.10419e-05	0	0
	k__Bacteria;p__;c__;o__;f__;g__;s__	4.83879e-06	1.26138e-05	4.98601e-06	2.4826e-05	4.69158e-06	2.56291e-05
	k__Bacteria;p__AC1;c__;o__;f__;g__;s__	7.19331e-06	1.60894e-05	3.48913e-06	2.16787e-05	1.08975e-05	4.26788e-05
	k__Bacteria;p__Acidobacteria;c__Acidobacteria-6;o__iii1-15;f__;g__;s__	3.51027e-06	2.61298e-05	6.33501e-06	9.45796e-05	6.85528e-07	9.93947e-06
	k__Bacteria;p__Acidobacteria;c__Acidobacteriia;o__Acidobacteriales;f__Acidobacteriaceae;g__;s__	3.07281e-07	2.68322e-06	0	0	6.14562e-07	1.07329e-05
	k__Bacteria;p__Acidobacteria;c__Acidobacteriia;o__Acidobacteriales;f__Koribacteraceae;g__;s__	1.47211e-07	1.28547e-06	0	0	2.94422e-07	5.14187e-06
	k__Bacteria;p__Acidobacteria;c__Acidobacteriia;o__Acidobacteriales;f__Koribacteraceae;g__Candidatus Koribacter;s__	6.87331e-07	4.03149e-06	0	0	1.37466e-06	1.6126e-05
	k__Bacteria;p__Acidobacteria;c__BPC102;o__B110;f__;g__;s__	8.53007e-07	5.14274e-06	1.09705e-06	9.93578e-06	6.08969e-07	1.06352e-05
	k__Bacteria;p__Acidobacteria;c__BPC102;o__MVS-40;f__;g__;s__	8.73021e-07	4.96957e-06	1.50432e-06	1.68869e-05	2.41722e-07	2.99134e-06
	k__Bacteria;p__Acidobacteria;c__DA052;o__E29;f__;g__;s__	5.81552e-06	1.55281e-05	7.24656e-06	3.55439e-05	4.38449e-06	2.65686e-05
	k__Bacteria;p__Acidobacteria;c__OS-K;o__;f__;g__;s__	1.19425e-07	1.04283e-06	0	0	2.3885e-07	4.17133e-06
	k__Bacteria;p__Acidobacteria;c__RB25;o__;f__;g__;s__	6.60753e-07	5.75157e-06	6.33717e-07	1.09946e-05	6.87789e-07	1.20117e-05
	k__Bacteria;p__Acidobacteria;c__Solibacteres;o__Solibacterales;f__;g__;s__	6.53192e-07	4.74072e-06	4.94899e-07	8.58618e-06	8.11484e-07	1.03767e-05
	k__Bacteria;p__Acidobacteria;c__Solibacteres;o__Solibacterales;f__Solibacteraceae;g__;s__	2.25092e-07	1.96553e-06	0	0	4.50184e-07	7.86212e-06
	k__Bacteria;p__Acidobacteria;c__[Chloracidobacteria];o__RB41;f__;g__;s__	1.29273e-05	2.38471e-05	1.68917e-05	5.71151e-05	8.963e-06	3.82735e-05
	k__Bacteria;p__Acidobacteria;c__[Chloracidobacteria];o__RB41;f__Ellin6075;g__;s__	1.24627e-07	1.08532e-06	1.02267e-07	1.77427e-06	1.46987e-07	2.56701e-06
	k__Bacteria;p__Actinobacteria;c__;o__;f__;g__;s__	1.24725e-06	5.1608e-06	0	0	2.49451e-06	2.06432e-05
	k__Bacteria;p__Actinobacteria;c__Acidimicrobiia;o__Acidimicrobiales;f__;g__;s__	0.00015647	0.000139258	0.000128987	0.000244626	0.000183954	0.000312408
	k__Bacteria;p__Actinobacteria;c__Acidimicrobiia;o__Acidimicrobiales;f__AKIW874;g__;s__	4.38824e-05	7.93935e-05	3.47019e-05	0.000165035	5.30628e-05	0.000152539
	k__Bacteria;p__Actinobacteria;c__Acidimicrobiia;o__Acidimicrobiales;f__Acidimicrobiaceae;g__;s__	1.97201e-06	8.0787e-06	2.08273e-06	1.77809e-05	1.86129e-06	1.45339e-05
	k__Bacteria;p__Actinobacteria;c__Acidimicrobiia;o__Acidimicrobiales;f__C111;g__;s__	2.31252e-06	9.44489e-06	2.89316e-06	2.1033e-05	1.73188e-06	1.67466e-05
	k__Bacteria;p__Actinobacteria;c__Acidimicrobiia;o__Acidimicrobiales;f__EB1017;g__;s__	9.05333e-06	1.88232e-05	8.18193e-06	3.58383e-05	9.92472e-06	3.94545e-05
	k__Bacteria;p__Actinobacteria;c__Acidimicrobiia;o__Acidimicrobiales;f__Iamiaceae;g__;s__	1.42218e-06	7.02698e-06	9.07108e-07	8.67216e-06	1.93725e-06	1.94358e-05
	k__Bacteria;p__Actinobacteria;c__Acidimicrobiia;o__Acidimicrobiales;f__JdFBGBact;g__;s__	8.28831e-08	7.23745e-07	0	0	1.65766e-07	2.89498e-06
	k__Bacteria;p__Actinobacteria;c__Acidimicrobiia;o__Acidimicrobiales;f__Microthrixaceae;g__;s__	2.58718e-06	8.49659e-06	1.67674e-06	1.18355e-05	3.49762e-06	2.21508e-05
	k__Bacteria;p__Actinobacteria;c__Acidimicrobiia;o__Acidimicrobiales;f__Microthrixaceae;g__Candidatus Microthrix;s__parvicella	1.10528e-06	5.67368e-06	5.74575e-07	7.11472e-06	1.63599e-06	1.558e-05
	k__Bacteria;p__Actinobacteria;c__Acidimicrobiia;o__Acidimicrobiales;f__OCS155;g__;s__	2.70549e-06	8.44094e-06	4.72861e-06	2.65116e-05	6.82364e-07	7.25214e-06
	k__Bacteria;p__Actinobacteria;c__Acidimicrobiia;o__Acidimicrobiales;f__SC3-41;g__;s__	1.02267e-07	8.87137e-07	2.04535e-07	3.54855e-06	0	0
	k__Bacteria;p__Actinobacteria;c__Acidimicrobiia;o__Acidimicrobiales;f__TK06;g__;s__	1.13815e-06	6.01812e-06	8.96377e-07	9.15726e-06	1.37993e-06	1.49152e-05
	k__Bacteria;p__Actinobacteria;c__Acidimicrobiia;o__Acidimicrobiales;f__ZA3409c;g__;s__	6.6914e-05	8.78699e-05	5.05128e-05	0.000144295	8.33152e-05	0.000207185
	k__Bacteria;p__Actinobacteria;c__Acidimicrobiia;o__Acidimicrobiales;f__koll13;g__;s__	9.38335e-07	7.09937e-06	9.8548e-07	1.28335e-05	8.9119e-07	1.5564e-05
	k__Bacteria;p__Actinobacteria;c__Acidimicrobiia;o__Acidimicrobiales;f__wb1_P06;g__;s__	5.78745e-05	9.20371e-05	4.78368e-05	0.000157524	6.79123e-05	0.000210624
	k__Bacteria;p__Actinobacteria;c__Actinobacteria;o__Actinomycetales;f__;g__;s__	6.70855e-05	6.65623e-05	5.25146e-05	9.73111e-05	8.16564e-05	0.000168938
	k__Bacteria;p__Actinobacteria;c__Actinobacteria;o__Actinomycetales;f__Actinomycetaceae;g__;s__	0.00533999	0.0064757	0.00526327	0.0125524	0.0054167	0.0133504
	k__Bacteria;p__Actinobacteria;c__Actinobacteria;o__Actinomycetales;f__Actinomycetaceae;g__Actinobaculum;s__	4.79478e-07	3.036e-06	9.58956e-07	1.2144e-05	0	0
	k__Bacteria;p__Actinobacteria;c__Actinobacteria;o__Actinomycetales;f__Actinomycetaceae;g__Actinomyces;s__	0.0737738	0.0356684	0.0648996	0.0698936	0.0826481	0.0727799
	k__Bacteria;p__Actinobacteria;c__Actinobacteria;o__Actinomycetales;f__Actinomycetaceae;g__Actinomyces;s__europaeus	5.25292e-07	3.54065e-06	8.03267e-07	9.84338e-06	2.47318e-07	4.31922e-06
	k__Bacteria;p__Actinobacteria;c__Actinobacteria;o__Actinomycetales;f__Actinomycetaceae;g__Actinomyces;s__hyovaginalis	3.09985e-05	4.27505e-05	4.017e-05	0.000106648	2.18269e-05	6.43541e-05
	k__Bacteria;p__Actinobacteria;c__Actinobacteria;o__Actinomycetales;f__Actinomycetaceae;g__Arcanobacterium;s__	3.13909e-06	9.79447e-06	1.79248e-06	1.63393e-05	4.4857e-06	2.28385e-05
	k__Bacteria;p__Actinobacteria;c__Actinobacteria;o__Actinomycetales;f__Actinomycetaceae;g__Bogoriella;s__caseolytica	2.76272e-07	1.70581e-06	0	0	5.52544e-07	6.82322e-06
	k__Bacteria;p__Actinobacteria;c__Actinobacteria;o__Actinomycetales;f__Actinomycetaceae;g__Mobiluncus;s__	1.22696e-06	7.17805e-06	1.49541e-06	1.86534e-05	9.58495e-07	1.00588e-05
	k__Bacteria;p__Actinobacteria;c__Actinobacteria;o__Actinomycetales;f__Actinomycetaceae;g__N09;s__	3.72917e-06	1.19789e-05	2.48831e-06	1.7761e-05	4.97004e-06	3.01545e-05
	k__Bacteria;p__Actinobacteria;c__Actinobacteria;o__Actinomycetales;f__Actinomycetaceae;g__Varibaculum;s__	3.68875e-05	5.83917e-05	2.41843e-05	8.46899e-05	4.95907e-05	0.000148877
	k__Bacteria;p__Actinobacteria;c__Actinobacteria;o__Actinomycetales;f__Actinopolysporaceae;g__Actinopolyspora;s__	6.37667e-07	3.95252e-06	2.68162e-07	4.65244e-06	1.00717e-06	1.11576e-05
	k__Bacteria;p__Actinobacteria;c__Actinobacteria;o__Actinomycetales;f__Actinosynnemataceae;g__;s__	1.02046e-06	4.53436e-06	2.00777e-07	3.48335e-06	1.84014e-06	1.46541e-05
	k__Bacteria;p__Actinobacteria;c__Actinobacteria;o__Actinomycetales;f__Actinosynnemataceae;g__Actinoalloteichus;s__	2.80202e-06	1.26507e-05	8.89759e-07	1.13956e-05	4.71428e-06	3.92072e-05
	k__Bacteria;p__Actinobacteria;c__Actinobacteria;o__Actinomycetales;f__Actinosynnemataceae;g__Kibdelosporangium;s__	2.66463e-07	2.31148e-06	5.32926e-07	9.24592e-06	0	0
	k__Bacteria;p__Actinobacteria;c__Actinobacteria;o__Actinomycetales;f__Actinosynnemataceae;g__Kutzneria;s__	3.06705e-05	6.79373e-05	2.41135e-05	0.000111776	3.72276e-05	0.000159973
	k__Bacteria;p__Actinobacteria;c__Actinobacteria;o__Actinomycetales;f__Actinosynnemataceae;g__Lentzea;s__	2.13679e-07	1.86587e-06	0	0	4.27358e-07	7.46348e-06
	k__Bacteria;p__Actinobacteria;c__Actinobacteria;o__Actinomycetales;f__Actinosynnemataceae;g__Lentzea;s__violacea	1.30858e-06	5.50847e-06	8.89907e-07	8.90836e-06	1.72725e-06	1.31255e-05
	k__Bacteria;p__Actinobacteria;c__Actinobacteria;o__Actinomycetales;f__Beutenbergiaceae;g__Salana;s__multivorans	6.48886e-07	3.8663e-06	1.29777e-06	1.54652e-05	0	0
	k__Bacteria;p__Actinobacteria;c__Actinobacteria;o__Actinomycetales;f__Beutenbergiaceae;g__Serinibacter;s__salmoneus	4.63479e-06	1.41352e-05	4.63467e-06	3.07296e-05	4.63492e-06	2.58112e-05
	k__Bacteria;p__Actinobacteria;c__Actinobacteria;o__Actinomycetales;f__Bogoriellaceae;g__Georgenia;s__	2.60193e-07	1.40454e-06	5.20386e-07	5.61817e-06	0	0
	k__Bacteria;p__Actinobacteria;c__Actinobacteria;o__Actinomycetales;f__Brevibacteriaceae;g__Brevibacterium;s__	6.52351e-06	1.93063e-05	4.69601e-06	2.76672e-05	8.35101e-06	4.95579e-05
	k__Bacteria;p__Actinobacteria;c__Actinobacteria;o__Actinomycetales;f__Brevibacteriaceae;g__Brevibacterium;s__aureum	6.45763e-07	3.9669e-06	8.14834e-07	9.98639e-06	4.76693e-07	5.88122e-06
	k__Bacteria;p__Actinobacteria;c__Actinobacteria;o__Actinomycetales;f__Brevibacteriaceae;g__Brevibacterium;s__paucivorans	5.4913e-05	0.000147276	4.74602e-05	0.000242658	6.23658e-05	0.000346448
	k__Bacteria;p__Actinobacteria;c__Actinobacteria;o__Actinomycetales;f__Cellulomonadaceae;g__Actinotalea;s__	6.56604e-08	5.73355e-07	0	0	1.31321e-07	2.29342e-06
	k__Bacteria;p__Actinobacteria;c__Actinobacteria;o__Actinomycetales;f__Cellulomonadaceae;g__Cellulomonas;s__	9.12018e-07	5.9372e-06	4.87778e-07	8.46264e-06	1.33626e-06	1.52862e-05
	k__Bacteria;p__Actinobacteria;c__Actinobacteria;o__Actinomycetales;f__Cellulomonadaceae;g__Cellulomonas;s__xylanilytica	7.85591e-07	5.2799e-06	7.88184e-07	9.84567e-06	7.82999e-07	1.12739e-05
	k__Bacteria;p__Actinobacteria;c__Actinobacteria;o__Actinomycetales;f__Corynebacteriaceae;g__Corynebacterium;s__	0.0784643	0.0315033	0.0624486	0.0563601	0.0944799	0.069653
	k__Bacteria;p__Actinobacteria;c__Actinobacteria;o__Actinomycetales;f__Corynebacteriaceae;g__Corynebacterium;s__durum	0.0143698	0.00920351	0.0104552	0.015487	0.0182844	0.0213271
	k__Bacteria;p__Actinobacteria;c__Actinobacteria;o__Actinomycetales;f__Corynebacteriaceae;g__Corynebacterium;s__kroppenstedtii	1.25397e-05	7.09897e-05	1.19454e-05	0.000167562	1.31341e-05	0.000116397
	k__Bacteria;p__Actinobacteria;c__Actinobacteria;o__Actinomycetales;f__Corynebacteriaceae;g__Corynebacterium;s__lubricantis	2.82676e-06	1.08126e-05	1.31658e-06	1.41213e-05	4.33693e-06	2.91292e-05
	k__Bacteria;p__Actinobacteria;c__Actinobacteria;o__Actinomycetales;f__Corynebacteriaceae;g__Corynebacterium;s__mastitidis	2.32247e-07	2.01877e-06	3.21831e-07	5.58356e-06	1.42663e-07	2.49151e-06
	k__Bacteria;p__Actinobacteria;c__Actinobacteria;o__Actinomycetales;f__Corynebacteriaceae;g__Corynebacterium;s__simulans	1.34081e-07	1.16311e-06	2.68162e-07	4.65244e-06	0	0
	k__Bacteria;p__Actinobacteria;c__Actinobacteria;o__Actinomycetales;f__Corynebacteriaceae;g__Corynebacterium;s__stationis	6.25484e-06	1.5522e-05	5.01159e-06	2.67524e-05	7.49809e-06	3.53357e-05
	k__Bacteria;p__Actinobacteria;c__Actinobacteria;o__Actinomycetales;f__Corynebacteriaceae;g__Corynebacterium;s__variabile	3.29013e-05	4.19329e-05	1.43289e-05	6.12509e-05	5.14737e-05	0.000106481
	k__Bacteria;p__Actinobacteria;c__Actinobacteria;o__Actinomycetales;f__Dermabacteraceae;g__;s__	9.34227e-06	1.87751e-05	8.08503e-06	3.95763e-05	1.05995e-05	3.55241e-05
	k__Bacteria;p__Actinobacteria;c__Actinobacteria;o__Actinomycetales;f__Dermabacteraceae;g__Brachybacterium;s__	1.40498e-06	5.22913e-06	6.69223e-07	5.89437e-06	2.14074e-06	1.50221e-05
	k__Bacteria;p__Actinobacteria;c__Actinobacteria;o__Actinomycetales;f__Dermabacteraceae;g__Brachybacterium;s__conglomeratum	0.000130345	9.81011e-05	9.20945e-05	0.000154728	0.000168595	0.000237677
	k__Bacteria;p__Actinobacteria;c__Actinobacteria;o__Actinomycetales;f__Dermabacteraceae;g__Dermabacter;s__	1.83834e-05	3.44858e-05	1.52798e-05	6.15397e-05	2.14871e-05	7.64036e-05
	k__Bacteria;p__Actinobacteria;c__Actinobacteria;o__Actinomycetales;f__Dermabacteraceae;g__Helcobacillus;s__massiliensis	5.27274e-07	4.1704e-06	3.43953e-07	4.27158e-06	7.10596e-07	1.241e-05
	k__Bacteria;p__Actinobacteria;c__Actinobacteria;o__Actinomycetales;f__Dermacoccaceae;g__Dermacoccus;s__	7.56223e-06	1.7738e-05	7.36374e-06	3.63538e-05	7.76072e-06	3.45981e-05
	k__Bacteria;p__Actinobacteria;c__Actinobacteria;o__Actinomycetales;f__Dietziaceae;g__Dietzia;s__	5.85864e-06	1.44279e-05	4.03819e-06	2.21852e-05	7.67908e-06	3.55265e-05
	k__Bacteria;p__Actinobacteria;c__Actinobacteria;o__Actinomycetales;f__Frankiaceae;g__;s__	1.79931e-05	2.58417e-05	1.6052e-05	5.27487e-05	1.99341e-05	5.06181e-05
	k__Bacteria;p__Actinobacteria;c__Actinobacteria;o__Actinomycetales;f__Geodermatophilaceae;g__Geodermatophilus;s__	2.63227e-07	2.28731e-06	3.90532e-07	6.77548e-06	1.35921e-07	2.37376e-06
	k__Bacteria;p__Actinobacteria;c__Actinobacteria;o__Actinomycetales;f__Geodermatophilaceae;g__Geodermatophilus;s__obscurus	6.77275e-08	5.91405e-07	0	0	1.35455e-07	2.36562e-06
	k__Bacteria;p__Actinobacteria;c__Actinobacteria;o__Actinomycetales;f__Geodermatophilaceae;g__Modestobacter;s__	2.55577e-07	1.57578e-06	0	0	5.11154e-07	6.30312e-06
	k__Bacteria;p__Actinobacteria;c__Actinobacteria;o__Actinomycetales;f__Glycomycetaceae;g__;s__	1.42263e-06	7.49109e-06	4.64717e-07	8.06253e-06	2.38055e-06	2.19018e-05
	k__Bacteria;p__Actinobacteria;c__Actinobacteria;o__Actinomycetales;f__Glycomycetaceae;g__Glycomyces;s__	0.000178908	0.000175675	0.000111805	0.000235375	0.000246011	0.000467324
	k__Bacteria;p__Actinobacteria;c__Actinobacteria;o__Actinomycetales;f__Glycomycetaceae;g__Glycomyces;s__harbinensis	9.06278e-07	5.50092e-06	6.72522e-07	1.16678e-05	1.14003e-06	1.03358e-05
	k__Bacteria;p__Actinobacteria;c__Actinobacteria;o__Actinomycetales;f__Glycomycetaceae;g__Haloglycomyces;s__albus	6.92767e-07	3.86252e-06	1.40804e-07	2.44285e-06	1.24473e-06	1.30072e-05
	k__Bacteria;p__Actinobacteria;c__Actinobacteria;o__Actinomycetales;f__Gordoniaceae;g__Gordonia;s__	1.51482e-05	2.70308e-05	1.75477e-05	5.96336e-05	1.27487e-05	4.84897e-05
	k__Bacteria;p__Actinobacteria;c__Actinobacteria;o__Actinomycetales;f__Intrasporangiaceae;g__;s__	5.90727e-06	1.35448e-05	5.7912e-06	2.75518e-05	6.02334e-06	2.66272e-05
	k__Bacteria;p__Actinobacteria;c__Actinobacteria;o__Actinomycetales;f__Intrasporangiaceae;g__Janibacter;s__	1.05977e-05	2.04127e-05	1.0581e-05	4.03627e-05	1.06143e-05	4.12879e-05
	k__Bacteria;p__Actinobacteria;c__Actinobacteria;o__Actinomycetales;f__Jonesiaceae;g__;s__	2.41985e-07	2.10791e-06	1.7852e-07	3.09721e-06	3.05449e-07	5.33444e-06
	k__Bacteria;p__Actinobacteria;c__Actinobacteria;o__Actinomycetales;f__Jonesiaceae;g__Jonesia;s__	3.09268e-07	2.19082e-06	4.94612e-07	6.599e-06	1.23925e-07	2.16426e-06
	k__Bacteria;p__Actinobacteria;c__Actinobacteria;o__Actinomycetales;f__Microbacteriaceae;g__;s__	2.64341e-05	4.50802e-05	2.07586e-05	7.28494e-05	3.21097e-05	0.000107471
	k__Bacteria;p__Actinobacteria;c__Actinobacteria;o__Actinomycetales;f__Microbacteriaceae;g__Agrococcus;s__	6.56236e-08	5.73034e-07	0	0	1.31247e-07	2.29214e-06
	k__Bacteria;p__Actinobacteria;c__Actinobacteria;o__Actinomycetales;f__Microbacteriaceae;g__Agrococcus;s__jenensis	1.77184e-06	9.62662e-06	2.419e-06	2.46302e-05	1.12469e-06	1.38763e-05
	k__Bacteria;p__Actinobacteria;c__Actinobacteria;o__Actinomycetales;f__Microbacteriaceae;g__Agromyces;s__	2.18512e-07	1.89552e-06	4.37024e-07	7.58209e-06	0	0
	k__Bacteria;p__Actinobacteria;c__Actinobacteria;o__Actinomycetales;f__Microbacteriaceae;g__Candidatus Aquiluna;s__rubra	2.05657e-06	8.82016e-06	1.82058e-06	1.54028e-05	2.29256e-06	1.98779e-05
	k__Bacteria;p__Actinobacteria;c__Actinobacteria;o__Actinomycetales;f__Microbacteriaceae;g__Cryocola;s__	1.51841e-07	1.32193e-06	1.37916e-07	2.39275e-06	1.65766e-07	2.89498e-06
	k__Bacteria;p__Actinobacteria;c__Actinobacteria;o__Actinomycetales;f__Microbacteriaceae;g__Leucobacter;s__	4.16924e-08	3.64063e-07	0	0	8.33848e-08	1.45625e-06
	k__Bacteria;p__Actinobacteria;c__Actinobacteria;o__Actinomycetales;f__Microbacteriaceae;g__Microbacterium;s__	4.59197e-06	1.56241e-05	3.9601e-06	2.41977e-05	5.22385e-06	3.82986e-05
	k__Bacteria;p__Actinobacteria;c__Actinobacteria;o__Actinomycetales;f__Microbacteriaceae;g__Microbacterium;s__chocolatum	2.32186e-06	9.36075e-06	2.84087e-06	2.15401e-05	1.80286e-06	1.59029e-05
	k__Bacteria;p__Actinobacteria;c__Actinobacteria;o__Actinomycetales;f__Microbacteriaceae;g__Microbacterium;s__lacticum	2.94581e-07	2.57232e-06	0	0	5.89162e-07	1.02893e-05
	k__Bacteria;p__Actinobacteria;c__Actinobacteria;o__Actinomycetales;f__Microbacteriaceae;g__Microbacterium;s__maritypicum	1.04226e-06	5.77108e-06	5.28146e-07	7.30854e-06	1.55637e-06	1.57758e-05
	k__Bacteria;p__Actinobacteria;c__Actinobacteria;o__Actinomycetales;f__Microbacteriaceae;g__Salinibacterium;s__	1.67813e-06	6.43749e-06	1.7747e-06	1.30767e-05	1.58155e-06	1.26732e-05
	k__Bacteria;p__Actinobacteria;c__Actinobacteria;o__Actinomycetales;f__Micrococcaceae;g__;s__	0.000586181	0.000613388	0.000475166	0.00129429	0.000697197	0.00115926
	k__Bacteria;p__Actinobacteria;c__Actinobacteria;o__Actinomycetales;f__Micrococcaceae;g__Arthrobacter;s__	0.000391008	0.000296874	0.000274796	0.000489111	0.00050722	0.000698385
[truncated: 1,046 more rows]
