# Supplementary material for: Phylogenetic approaches to microbial community classification
Source: Microbiome. 2015 Oct 5;3:47. doi: 10.1186/s40168-015-0114-5 (PMC4593236; doi:10.1186/s40168-015-0114-5)
Supplement: Additional file 8: — Functional raw dataset. (TXT 12,193 kb) [file 40168_2015_114_MOESM8_ESM.txt]

Site	Taxon	K01365	K01364	K01361	K01360	K01362	K02249	K05841	K05844	K05845	K05846	K05847	K00508	K00500	K00507	K00504	K00505	K12521	K01101	K01103	K12520	K01104	K05592	K05593	K05590	K05591	K05596	K05597	K05594	K05595	K05599	K11964	K11962	K14540	K12529	K12528	K06353	K02456	K02457	K02454	K02455	K02452	K02453	K02450	K02103	K08138	K02108	K02109	K02458	K02459	K08137	K03851	K03850	K03852	K03855	K03856	K13018	K13019	K13010	K13011	K13012	K13013	K13014	K13015	K13016	K13017	K08566	K08567	K13274	K13275	K13276	K13277	K03275	K03274	K03277	K03276	K03271	K03270	K03273	K03272	K03279	K03278	K11022	K12277	K12276	K12270	K11058	K12279	K12278	K07557	K07550	K07552	K06319	K09909	K09908	K12051	K12050	K12057	K12056	K06221	K09900	K09903	K09902	K09904	K09907	K09906	K11501	K03234	K00773	K00772	K00777	K00776	K06313	K06315	K05574	K10201	K07176	K07177	K07174	K07175	K07172	K07173	K07170	K07171	K07178	K07179	K00195	K00194	K00197	K00196	K00191	K00190	K00193	K00192	K00198	K06405	K10109	K10108	K10107	K01828	K01829	K01826	K01825	K01822	K01823	K01820	K01821	K00999	K00998	K00995	K00997	K00996	K00991	K00990	K00992	K11028	K02622	K02625	K03564	K13489	K13488	K13483	K13482	K13481	K13480	K13487	K13486	K14680	K14681	K14682	K08358	K08357	K08356	K08355	K03469	K03462	K03464	K03465	K03466	K01648	K01649	K01643	K01640	K01641	K01646	K01647	K01644	K02597	K02626	K02595	K02594	K02593	K02592	K02591	K02590	K02598	K02849	K14061	K14062	K14063	K14064	K14065	K14067	K02841	K02840	K02843	K02844	K02847	K02846	K02102	K09758	K06039	K06034	K06036	K06037	K06032	K01581	K02702	K02659	K13490	K13491	K03644	K03645	K03646	K03647	K03640	K03641	K03642	K03643	K03648	K03649	K06694	K11814	K12428	K12429	K12422	K12423	K12420	K12421	K12426	K12427	K12424	K12425	K07349	K07348	K05380	K07345	K07344	K07347	K07346	K07341	K07340	K07343	K07342	K06968	K06969	K06962	K06963	K06960	K06961	K06966	K06967	K06964	K06965	K08995	K08994	K08997	K08996	K08990	K08993	K08992	K08999	K08998	K08344	K08345	K08346	K14940	K02724	K08349	K11815	K05929	K05928	K05927	K05924	K05922	K05921	K00349	K00698	K00340	K00341	K00690	K00343	K00344	K00697	K00346	K00347	K09116	K09117	K05337	K09118	K09119	K02106	K05823	K05820	K05826	K05827	K02100	K02101	K00524	K00525	K00526	K00527	K00520	K00522	K00523	K02451	K00528	K00529	K00025	K14215	K14213	K03453	K00796	K05339	K00027	K00794	K00793	K01347	K01346	K01344	K01343	K00791	K01340	K00790	K02694	K02696	K02697	K02690	K02691	K02692	K02693	K02698	K02699	K00836	K00837	K00835	K00832	K00833	K00830	K00831	K00839	K04335	K04334	K01120	K01126	K04333	K01129	K01128	K04339	K04338	K02470	K02471	K02472	K02473	K02474	K02475	K02476	K02477	K02478	K02479	K09019	K01267	K13074	K13075	K11441	K14055	K13299	K13292	K14057	K14056	K02856	K02585	K12211	K12210	K12213	K12212	K12215	K02854	K12217	K12216	K12219	K12218	K02855	K08692	K08693	K08690	K08691	K08696	K08697	K11748	K11749	K11746	K11747	K11744	K11745	K11742	K11743	K11740	K11741	K13920	K13921	K13922	K13923	K13924	K13925	K13926	K13927	K13928	K13929	K09923	K09922	K06201	K06200	K06207	K06206	K06205	K09924	K09929	K06208	K00759	K00758	K00752	K00757	K00756	K00754	K06001	K05557	K09766	K05554	K07475	K07150	K07151	K07152	K07153	K07154	K07155	K07156	K07157	K07406	K07407	K07404	K07405	K07402	K07403	K07400	K07401	K01808	K01809	K01800	K01801	K01802	K01803	K01804	K01805	K01807	K09718	K14668	K14669	K14666	K14667	K01664	K01665	K01666	K01667	K01660	K01661	K01662	K01663	K01668	K01669	K02863	K02862	K02860	K02867	K02866	K02864	K02869	K05362	K05365	K03402	K03403	K03400	K03406	K03407	K03404	K03405	K03408	K03409	K02315	K02314	K02317	K02316	K02313	K02312	K02319	K12405	K12152	K12151	K07091	K07090	K07093	K07092	K07095	K07094	K07097	K07096	K07099	K07098	K11175	K11174	K11177	K11176	K11173	K11179	K11178	K00322	K00320	K00321	K00326	K00324	K00325	K00329	K05945	K05944	K05947	K05946	K06944	K06945	K06946	K06415	K06940	K06941	K06942	K06943	K10806	K10807	K10804	K10805	K06948	K06949	K06418	K09138	K09139	K09134	K09135	K09136	K09137	K09130	K09131	K09132	K09133	K05808	K05809	K05804	K05805	K05806	K05807	K05800	K05801	K05802	K05803	K01044	K01045	K01046	K02068	K04561	K01042	K05568	K05567	K14273	K14275	K14274	K02062	K05245	K05564	K01048	K02066	K01322	K01325	K02065	K01326	K05560	K02243	K08930	K02679	K02676	K02674	K02675	K02672	K02241	K02670	K02671	K00810	K00811	K00812	K00813	K00814	K00817	K00818	K00819	K02530	K02245	K02244	K01499	K01498	K01493	K01492	K01491	K01497	K01496	K01495	K01494	K02418	K02419	K14492	K02412	K02413	K02410	K02411	K02416	K02417	K02414	K02415	K00120	K00121	K00430	K13058	K13059	K13727	K13057	K13722	K13051	K13052	K00435	K12054	K03239	K03238	K03231	K03230	K03232	K12059	K03237	K03236	K12058	K12239	K12238	K12235	K12234	K13942	K13940	K13941	K12097	K12096	K12095	K12094	K12093	K12092	K12091	K12090	K12099	K12098	K06356	K05992	K03540	K06331	K06330	K07138	K07139	K11811	K07132	K07133	K07130	K07131	K07137	K07134	K07135	K01860	K01866	K01867	K01865	K01868	K01869	K06140	K04766	K04767	K04764	K04762	K04763	K04760	K04761	K04768	K04769	K08313	K08312	K08311	K08310	K08317	K08316	K08315	K08314	K05149	K08319	K08318	K06339	K14648	K14392	K14393	K14645	K14647	K01689	K01686	K01687	K01684	K01685	K01682	K01681	K05308	K02889	K02888	K02885	K02884	K02887	K02886	K02881	K02883	K13743	K02086	K02081	K02080	K02083	K02082	K13831	K03428	K03429	K03424	K03935	K03932	K03933	K03930	K03931	K02339	K02338	K02337	K02336	K02335	K02334	K02330	K03688	K03689	K03680	K03683	K03684	K03685	K03686	K03687	K07301	K07300	K07303	K07302	K07305	K07304	K07307	K07306	K07309	K07308	K02617	K02610	K02963	K02612	K02961	K09686	K09687	K09684	K09685	K09682	K09683	K09680	K09681	K09688	K09689	K05962	K05961	K05967	K05966	K11159	K05964	K05968	K11152	K00309	K00658	K00304	K00305	K00654	K00655	K00652	K00301	K00302	K00303	K10828	K06431	K06432	K06433	K06434	K06436	K06437	K10820	K06439	K10822	K10823	K10826	K09167	K06322	K14117	K14259	K14257	K01308	K01303	K01301	K01305	K01304	K02658	K00672	K02650	K02651	K02652	K02653	K02654	K05687	K02656	K05685	K00878	K00879	K00872	K00873	K00870	K00876	K00877	K00874	K00875	K04487	K04486	K04485	K04484	K04483	K04482	K04480	K04488	K12049	K13693	K13706	K13694	K13695	K05977	K09516	K02434	K02435	K02436	K02437	K05350	K02431	K08100	K02433	K02438	K02439	K03745	K03744	K03747	K03210	K03217	K03216	K03215	K03742	K03219	K03218	K03749	K03748	K02383	K06327	K06320	K07238	K09479	K09478	K09475	K09474	K09477	K09476	K09471	K09470	K09473	K09472	K07543	K06898	K13967	K13963	K07545	K00737	K05345	K11706	K11707	K11704	K11705	K11708	K11709	K05588	K07114	K07443	K07116	K07117	K07110	K07447	K07112	K07113	K07448	K07118	K07119	K10619	K10618	K10617	K10616	K01848	K01849	K01844	K01845	K01846	K01847	K01840	K01841	K01842	K01843	K06219	K10832	K05348	K14203	K08483	K08482	K08481	K08480	K08485	K08484	K00464	K00467	K00466	K00461	K00460	K00463	K00462	K04509	K00469	K00468	K08645	K04744	K01518	K01519	K04748	K04749	K01514	K01515	K01512	K01510	K14623	K14626	K14627	K14628	K14629	K03918	K03919	K12372	K12373	K12370	K12371	K02359	K02358	K02351	K02352	K02355	K02357	K02356	K13574	K13573	K13572	K13571	K13570	K12112	K12113	K12110	K12111	K07329	K07328	K07323	K07322	K07321	K07320	K07327	K07326	K07325	K07324	K08163	K06180	K06181	K06182	K06183	K06186	K06187	K06188	K06189	K08359	K07589	K07588	K07587	K07586	K07585	K07584	K07583	K07582	K07581	K07580	K11139	K05989	K05988	K05985	K05987	K05986	K10843	K08354	K10844	K10848	K00673	K00674	K00675	K00676	K00677	K06988	K06989	K08351	K06980	K06981	K06982	K08350	K06984	K06985	K06986	K06987	K02445	K02444	K00582	K00583	K00580	K02110	K00586	K00587	K00584	K08921	K02441	K00588	K08922	K02440	K00018	K08923	K02443	K00019	K02442	K08925	K08926	K08927	K03149	K06604	K00015	K01989	K00854	K00855	K00856	K00857	K00850	K00851	K00852	K00853	K00858	K00859	K01181	K01180	K01183	K01182	K01185	K01184	K01187	K01188	K02596	K13766	K13767	K13003	K13002	K13000	K02984	K02986	K02987	K02636	K02982	K02983	K02638	K02639	K02988	K08298	K08299	K03583	K03582	K03581	K03580	K03587	K03586	K03585	K03584	K03589	K03588	K01725	K01724	K01727	K01726	K01721	K01720	K01722	K13008	K01729	K01728	K09530	K09539	K02188	K02189	K02182	K02183	K03769	K03768	K03767	K03765	K03764	K03763	K03762	K03761	K03760	K09457	K09456	K09459	K09458	K00602	K13988	K13985	K09981	K09980	K09983	K09982	K09985	K09984	K09987	K09986	K09989	K09988	K12583	K12582	K12589	K11720	K09759	K10985	K10984	K07468	K07469	K07464	K07465	K07466	K07467	K07460	K07461	K07462	K07463	K10679	K10678	K10671	K10670	K10673	K10672	K10674	K10677	K10676	K08726	K08724	K08722	K08723	K08720	K08721	K08728	K10187	K00119	K00118	K00449	K00448	K00115	K00446	K00117	K00116	K00111	K00442	K00113	K00112	K01539	K01531	K04720	K01533	K01534	K01535	K01537	K14358	K14605	K14606	K00413	K10120	K05600	K05777	K03972	K03973	K03970	K03971	K03976	K03977	K03974	K03975	K03978	K03979	K13378	K02372	K02371	K02377	K02379	K03396	K03397	K03394	K03395	K03392	K03393	K03390	K03391	K03399	K03027	K12136	K12137	K06610	K12138	K12139	K11444	K11440	K11443	K11442	K00612	K00613	K00610	K00611	K00616	K00617	K00614	K00615	K00619	K10863	K07874	K06234	K10240	K10241	K10242	K10243	K04110	K04113	K04112	K04115	K04114	K04117	K04116	K04118	K05517	K07705	K07704	K07707	K07706	K07701	K07700	K07703	K07702	K07709	K07708	K01955	K13042	K09934	K09935	K06216	K09937	K13745	K13746	K13747	K13740	K13741	K13742	K06211	K06212	K09933	K02618	K02619	K02968	K02966	K02967	K02616	K02965	K02962	K02611	K02613	K03569	K03568	K03565	K06218	K03567	K03566	K03561	K03560	K03563	K03562	K06430	K01709	K01708	K01707	K01706	K01705	K01704	K01703	K01702	K14165	K14164	K14166	K14161	K14160	K14162	K05396	K03709	K03708	K08160	K03701	K03700	K03703	K03702	K03705	K03704	K03707	K03706	K06289	K06288	K06283	K06282	K06281	K06287	K06286	K06285	K06284	K08161	K07540	K06438	K06869	K06868	K06867	K06866	K06865	K06864	K06863	K06862	K06861	K06860	K12659	K12658	K07547	K07546	K15023	K15022	K15020	K15024	K08700	K08162	K07544	K00137	K00135	K00134	K00133	K00132	K00131	K00130	K00139	K00138	K00429	K00428	K00421	K00423	K00425	K00427	K00426	K14292	K14379	K14370	K14371	K14372	K14373	K14374	K14375	K09845	K14082	K14083	K14080	K14081	K14086	K14087	K14084	K14088	K14089	K01552	K01551	K01556	K01557	K01554	K01555	K04708	K03955	K13689	K13688	K13683	K13685	K13684	K13687	K13686	K14159	K02399	K02398	K02395	K02394	K02397	K02396	K02391	K02390	K02393	K02392	K13533	K13532	K13531	K13530	K01550	K05658	K14054	K02601	K02970	K05378	K12339	K14060	K11687	K11686	K11685	K11689	K11688	K08939	K03048	K03049	K13821	K13820	K03042	K03043	K03040	K03041	K03046	K03047	K03044	K03045	K00348	K09847	K00692	K00638	K00639	K00693	K00634	K00635	K00630	K00631	K00632	K00633	K00691	K00696	K00694	K00695	K10854	K07811	K07810	K07813	K07812	K07814	K07816	K00090	K00091	K00094	K00096	K00097	K00098	K00099	K10228	K10229	K12548	K10222	K10220	K10221	K10227	K05822	K01949	K01945	K01947	K01946	K01941	K01940	K06357	K07729	K07728	K07727	K07726	K07725	K07724	K07723	K07722	K07721	K07720	K00899	K05824	K00891	K00892	K00895	K00897	K08151	K08153	K08154	K02948	K02942	K02944	K05665	K02946	K13793	K06352	K01769	K01768	K01761	K01760	K01762	K09578	K01766	K08164	K02493	K08166	K08167	K02496	K02497	K02494	K02495	K02498	K02499	K08168	K08169	K14415	K14414	K06881	K00436	K06332	K12815	K12810	K06885	K00437	K06335	K06334	K03547	K03546	K03545	K03544	K03543	K06888	K10941	K03549	K03548	K10940	K02236	K02237	K02234	K02232	K02233	K02230	K02231	K06359	K02238	K02239	K03723	K03722	K03721	K03720	K03727	K03726	K03725	K03724	K06358	K12673	K12679	K12678	K06410	K11898	K11899	K11896	K11897	K11894	K11895	K11892	K11893	K11890	K11891	K08762	K08764	K08765	K10418	K11325	K11326	K11327	K11328	K11329	K00151	K00150	K00153	K00400	K00407	K00406	K00405	K00404	K00158	K01342	K09388	K09386	K09384	K04094	K04095	K04096	K04097	K04090	K04091	K04092	K04093	K04098	K04099	K01578	K01579	K01574	K01575	K01576	K01577	K01571	K01572	K01573	K02009	K02008	K02005	K02004	K02007	K02006	K02001	K02000	K02003	K02002	K03065	K08952	K03060	K13809	K10948	K09607	K06125	K04337	K06120	K06121	K04336	K01127	K09703	K00004	K14699	K09702	K14698	K05311	K13829	K10943	K07291	K07290	K10206	K10202	K10208	K10209	K01966	K01965	K01964	K01963	K01962	K01961	K01960	K01969	K01968	K07749	K07748	K07741	K07740	K07743	K07742	K07745	K07744	K07746	K01299	K01295	K01297	K02922	K05603	K02921	K02926	K05607	K02924	K05605	K02928	K02929	K00216	K00217	K00214	K00215	K00213	K00210	K00211	K00218	K00219	K01035	K01034	K04517	K01740	K01031	K01746	K01745	K01744	K01749	K01039	K04518	K09591	K14129	K14128	K14121	K14120	K14123	K14122	K14125	K14124	K14127	K14126	K03521	K03520	K03523	K03522	K03525	K03524	K03527	K03526	K03529	K03528	K06338	K02217	K03299	K03298	K13472	K03293	K03292	K03291	K03290	K03297	K03296	K03295	K03294	K13009	K12690	K09743	K06022	K07190	K06021	K07192	K06020	K06027	K06026	K09744	K07991	K08749	K09835	K09834	K10439	K06351	K09833	K10925	K10924	K10927	K10926	K10923	K10922	K09629	K10697	K00179	K00172	K00171	K00170	K00177	K00176	K00175	K00174	K13478	K14338	K14339	K14335	K14337	K14330	K14331	K14333	K08918	K13479	K04078	K04079	K04076	K04077	K04074	K04075	K04072	K04073	K04070	K04071	K14597	K13318	K08280	K13641	K13640	K13643	K13642	K02027	K02026	K02025	K02024	K02023	K02022	K02021	K02020	K02029	K02028	K03886	K03887	K03884	K03885	K03881	K03888	K03889	K12998	K12999	K12992	K12993	K12990	K12991	K12996	K12997	K12994	K12995	K08979	K08978	K03088	K03089	K03086	K03087	K08971	K08970	K03082	K03080	K08974	K13868	K00918	K01553	K12214	K11646	K11645	K11641	K11640	K12736	K12733	K07507	K07506	K07505	K07504	K07503	K07502	K07501	K07500	K07509	K07508	K11422	K08698	K10773	K10774	K14286	K10778	K14287	K00140	K05501	K01903	K01902	K01905	K01904	K01907	K01906	K01909	K01908	K14534	K00147	K07767	K07769	K07768	K06203	K06202	K09921	K09920	K09927	K09024	K09022	K09023	K09020	K09021	K02908	K02909	K08218	K08219	K02904	K02906	K02907	K02902	K00230	K00231	K00232	K08976	K00234	K00239	K06209	K09928	K01015	K01014	K01012	K01011	K01010	K08920	K14103	K14102	K14101	K14100	K14105	K14104	K14109	K14108	K06401	K00893	K13402	K12858	K03503	K03502	K03501	K03500	K08924	K02278	K02279	K12977	K02276	K02277	K02274	K02275	K13450	K13451	K13452	K13454	K13455	K12509	K12508	K12507	K12506	K12500	K12503	K05926	K09728	K14587	K06597	K06596	K06595	K06599	K06598	K07978	K07979	K07976	K14585	K10907	K10906	K10901	K10909	K10908	K09819	K09818	K09817	K09816	K09815	K06374	K06373	K09812	K09811	K09810	K09724	K14582	K09721	K04058	K04059	K04050	K04051	K04052	K04053	K04054	K04055	K04056	K04057	K01047	K08975	K10015	K10014	K10017	K10016	K10011	K10010	K10013	K10012	K10019	K10018	K13665	K13664	K13663	K13662	K13661	K13660	K13669	K13668	K07641	K01466	K13590	K01464	K01465	K01462	K01463	K01460	K01461	K13599	K13598	K01468	K01469	K09251	K09252	K02041	K02040	K02043	K02045	K02044	K02047	K02046	K02049	K02048	K05549	K05548	K06046	K03319	K03316	K03317	K03314	K03315	K03312	K03313	K03310	K03311	K12052	K02945	K06162	K06163	K06160	K06161	K06166	K00359	K06164	K06165	K06168	K06169	K13020	K07158	K07159	K04835	K11621	K11991	K11622	K11996	K11627	K11626	K11629	K11628	K07561	K07560	K07563	K07562	K07565	K07564	K07567	K07566	K07569	K07568	K09925	K11199	K11198	K11192	K11191	K11196	K11195	K11194	K02492	K10713	K10710	K10711	K10716	K02490	K10714	K10715	K01929	K01928	K01923	K01922	K01921	K01920	K01926	K01925	K01924	K07789	K07788	K07785	K07784	K07787	K07786	K07781	K07783	K07782	K05835	K06355	K14661	K09844	K00782	K00783	K00784	K00785	K00786	K00039	K00036	K00037	K00034	K00035	K00032	K00033	K00030	K00031	K01259	K01258	K01255	K01256	K01251	K01250	K01253	K01252	K09008	K09009	K09000	K09001	K09002	K09003	K09004	K09005	K09006	K09007	K09846	K08234	K00258	K00259	K00252	K00253	K00256	K00257	K00254	K00255	K01079	K01078	K01071	K01070	K01073	K01077	K01076	K14472	K14471	K14470	K14475	K09841	K02788	K02782	K02783	K02781	K02786	K02787	K02784	K01060	K01787	K01786	K01785	K01784	K01783	K01782	K01781	K01780	K01789	K01788	K02526	K02527	K02525	K02250	K02523	K02520	K02521	K02258	K02259	K02528	K02529	K03781	K03780	K03783	K03782	K03785	K03784	K03787	K03786	K03789	K03788	K10700	K00342	K03124	K03120	K12527	K12526	K12525	K12524	K12523	K12522	K09789	K09788	K09787	K09786	K09785	K09781	K09780	K10961	K10960	K10963	K10962	K10965	K10964	K10966	K09879	K06318	K06311	K06310	K06312	K06314	K06317	K11389	K11386	K11387	K11384	K11385	K11382	K11383	K11381	K11949	K10380	K04032	K04033	K04030	K04031	K04036	K04037	K04034	K04035	K04038	K04039	K07046	K07047	K07044	K07045	K07042	K07043	K07040	K07041	K07048	K07049	K08664	K02584	K10039	K10038	K10037	K10036	K04788	K04789	K04784	K04785	K04786	K04787	K04780	K04781	K04782	K04783	K13601	K13603	K13602	K13605	K13604	K13607	K02404	K05783	K05782	K05781	K05780	K05787	K05786	K05785	K05784	K05789	K05788	K01442	K01443	K01444	K01446	K01447	K01448	K01449	K14803	K02069	K05569	K08008	K02063	K05566	K05565	K05563	K05562	K05561	K02064	K03338	K03339	K03330	K03331	K03332	K03333	K03335	K03336	K03337	K12956	K12957	K12954	K12955	K12952	K12953	K12950	K12951	K14733	K00109	K06148	K06149	K06144	K06145	K06146	K06147	K06141	K06142	K06143	K11945	K08948	K08949	K00071	K14664	K13810	K14665	K03058	K11609	K11608	K14660	K11603	K11602	K11601	K11600	K11607	K11606	K11605	K11604	K10558	K10559	K10550	K10551	K10552	K10553	K10554	K10555	K10556	K10557	K03051	K03050	K07549	K07548	K07239	K07235	K07234	K07237	K07236	K07231	K07230	K07233	K07232	K02467	K05306	K05305	K05304	K05303	K05301	K02565	K08644	K08646	K08641	K08643	K08642	K12146	K00010	K00011	K00012	K00013	K00014	K00016	K09065	K08252	K08253	K08256	K08255	K08258	K08259	K00274	K00275	K00276	K00270	K00271	K00272	K00273	K00278	K00279	K12675	K01277	K01274	K01273	K01271	K01270	K01278	K00906	K00904	K00903	K00901	K13785	K00908	K11149	K01053	K01051	K01057	K01056	K01055	K01054	K01058	K02500	K02501	K02502	K02503	K02504	K02505	K02506	K02507	K02508	K02509	K00291	K13410	K13148	K13419	K05825	K03106	K03105	K03101	K03100	K12541	K12540	K12543	K12542	K12545	K12544	K12547	K12546	K12549	K06080	K11018	K11019	K11016	K11017	K11014	K11015	K11012	K11013	K11010	K11011	K06333	K06880	K06883	K06882	K09857	K06884	K06887	K06886	K06889	K10942	K09859	K09858	K10947	K10946	K10945	K10944	K13284	K00483	K00481	K00480	K00486	K00485	K00484	K09901	K10929	K07684	K07685	K07686	K07687	K07681	K07688	K07689	K10928	K04018	K04019	K04014	K04015	K04016	K04017	K04013	K07060	K07061	K07062	K07063	K07064	K07065	K07066	K07067	K07068	K07069	K01121	K13629	K13628	K13623	K13622	K13620	K13626	K08586	K08587	K01428	K01429	K01422	K01423	K01420	K01421	K01426	K01427	K01424	K01425	K08068	K07538	K13086	K13085	K07287	K07824	K07682	K02722	K12978	K12979	K12972	K12973	K12974	K12975	K12976	K07821	K07683	K14750	K14751	K14953	K12288	K12289	K12282	K12283	K12280	K12281	K12286	K12287	K12284	K12285	K11957	K11956	K11955	K11954	K11953	K11952	K11951	K11950	K11959	K11958	K13889	K13888	K11963	K07217	K07216	K07215	K07214	K07213	K07212	K07219	K07218	K12150	K08689	K08688	K00402	K00401	K11994	K00152	K01043	K00154	K00157	K00156	K10533	K10530	K10531	K10536	K10537	K10535	K10538	K10539	K00073	K13934	K00076	K00077	K00074	K00075	K00078	K00079	K02290	K02563	K02292	K08966	K02294	K08278	K08279	K08274	K08275	K08276	K08277	K00298	K00299	K00296	K00297	K00294	K00292	K00293	K00290	K07757	K12089	K01210	K01213	K01212	K01215	K01214	K01217	K01216	K01219	K01218	K02749	K02746	K02747	K02744	K02745	K02742	K00924	K00925	K00926	K00927	K00928	K00929	K12085	K02298	K02299	K02568	K02569	K02562	K02291	K02560	K02293	K02566	K02567	K02564	K02297	K03169	K03168	K03163	K03162	K03167	K03166	K11038	K11039	K11030	K11031	K11032	K11033	K11034	K11035	K11036	K11037	K02546	K07668	K07669	K07666	K07667	K07664	K07665	K07662	K07663	K07660	K07661	K03927	K07008	K07009	K07002	K07003	K07000	K07001	K07006	K07007	K07004	K07005	K03921	K02956	K09725	K09181	K08599	K08598	K08591	K08590	K01156	K01154	K01407	K01400	K01153	K01150	K01151	K01408	K01409	K01158	K01159	K05523	K05522	K05521	K05520	K05527	K05526	K05525	K05524	K05529	K14518	K14519	K05949	K01754	K05942	K01027	K02171	K02170	K02173	K02172	K01751	K06416	K06417	K06414	K06947	K03379	K03808	K03809	K03806	K06412	K03804	K12296	K03802	K03803	K06413	K10808	K06411	K01028	K01029	K11931	K11930	K11933	K11932	K11935	K11934	K11937	K11936	K11939	K11938	K10800	K06419	K11929	K07271	K07270	K07273	K07272	K07275	K07274	K07277	K07276	K07279	K07278	K10623	K02481	K11520	K02480	K08170	K02485	K02484	K02487	K08600	K08603	K08602	K08605	K08604	K09956	K09957	K09954	K09955	K09952	K09953	K09950	K09951	K09958	K09959	K07495	K07494	K07497	K07496	K07491	K07490	K07493	K07492	K07499	K07498	K11209	K11208	K11204	K11203	K11202	K11201	K11200	K00058	K00059	K00728	K00729	K00055	K00057	K00050	K00051	K00720	K00721	K14424	K06033	K14189	K14188	K06364	K14187	K01239	K01238	K01897	K01232	K01895	K01230	K01893	K01236	K01235	K01890	K02768	K02769	K02760	K02761	K02763	K02764	K02765	K00948	K00949	K00942	K00943	K00940	K00941	K00946	K00947	K00944	K00945	K01097	K01096	K01095	K01093	K01092	K01091	K01090	K03499	K03498	K03491	K03490	K03493	K03492	K03495	K03497	K03496	K02817	K02814	K02815	K02810	K02548	K02549	K02818	K02819	K03637	K03636	K03147	K03146	K08851	K06518	K09729	K06048	K06045	K06044	K09727	K09726	K06041	K09720	K09723	K06042	K09897	K09896	K09895	K09894	K09893	K09892	K09891	K09890	K09899	K09898	K03622	K07648	K07649	K07398	K07399	K11056	K11057	K11054	K11055	K07640	K07393	K07390	K07391	K07644	K07645	K07646	K07647	K10896	K07024	K07025	K07026	K07027	K07020	K07021	K07022	K07023	K07028	K07029	K10094	K01390	K01392	K01399	K02673	K05893	K05897	K05896	K05895	K05899	K05898	K00555	K00554	K00557	K00556	K00551	K00559	K00558	K01170	K01173	K01174	K01175	K01176	K01178	K01179	K14578	K14579	K08951	K08950	K08953	K03828	K03829	K03820	K03821	K03822	K03823	K03824	K03825	K03826	K03827	K12248	K12246	K12247	K12242	K12243	K12240	K12241	K11919	K11918	K11913	K11912	K11911	K11910	K11917	K11916	K11915	K11914	K12068	K12069	K12062	K12063	K12060	K12061	K12066	K12067	K12064	K12065	K07259	K07258	K07253	K07251	K07250	K07257	K07256	K07255	K07254	K05372	K05373	K05370	K05371	K05374	K05375	K09970	K09971	K09972	K09973	K09974	K09975	K09976	K09978	K09979	K11261	K11260	K11263	K11264	K10793	K10796	K10797	K10794	K10795	K00700	K00701	K10798	K00703	K00705	K09828	K10133	K13053	K03192	K00964	K00965	K00966	K00960	K00961	K00962	K00963	K00969	K12681	K02703	K08364	K08365	K02706	K08363	K08361	K02708	K02709	K08368	K08369	K01615	K01617	K01616	K01611	K01610	K01613	K01612	K01619	K01618	K02834	K02835	K05281	K03619	K03618	K03617	K03616	K03615	K03614	K03613	K03612	K03611	K03610	K09705	K09704	K09701	K09700	K09709	K06391	K06390	K06393	K06392	K06395	K06394	K06397	K06396	K06399	K06398	K06435	K11078	K11079	K11074	K11075	K11076	K11077	K11070	K11071	K11072	K11073	K06935	K06934	K06937	K06936	K06931	K06930	K06933	K06932	K06939	K06938	K13381	K05916	K05917	K05914	K05915	K05912	K05913	K05910	K05911	K05918	K05919	K00392	K00390	K00397	K00395	K00394	K01884	K00399	K01886	K01376	K01372	K09149	K09148	K01225	K09145	K09144	K09147	K09146	K09141	K09140	K09143	K09142	K05709	K05708	K05879	K05878	K05875	K05874	K05877	K05876	K05873	K00579	K00578	K00577	K00575	K00574	K00573	K00571	K00570	K01118	K01119	K01157	K01112	K01113	K04477	K01114	K01115	K08087	K01315	K08085	K08084	K08083	K08082	K08081	K08080	K01152	K01401	K09826	K06344	K06345	K09822	K06343	K10938	K06341	K10934	K10935	K10932	K11052	K10930	K06349	K11053	K10754	K01755	K10200	K02132	K02137	K03840	K03841	K13028	K13799	K13798	K13795	K13794	K13021	K13792	K13791	K13790	K12268	K12269	K12262	K12263	K12264	K12265	K12266	K12267	K01757	K12237	K13243	K13245	K13244	K13246	K03264	K03265	K03263	K03268	K03269	K12415	K10211	K09918	K09919	K06720	K09913	K09910	K09911	K09916	K09917	K06726	K09915	K11535	K11534	K11537	K11531	K11533	K11532	K11249	K11539	K00762	K00763	K00760	K00761	K00766	K00767	K00764	K00765	K00768	K00769	K11059	K00186	K00187	K00184	K00185	K00183	K00180	K00188	K00189	K10110	K10111	K10112	K10113	K10114	K10115	K10116	K10117	K10118	K10119	K04641	K04643	K04642	K13282	K00988	K00989	K00986	K00984	K00985	K00982	K00983	K00980	K00981	K01585	K01584	K01586	K13498	K01580	K01583	K01582	K13497	K01589	K01588	K14941	K08347	K08348	K02720	K14949	K02723	K03459	K03458	K03455	K03457	K03451	K03981	K03980	K02614	K01639	K01638	K01637	K01636	K01635	K01634	K01633	K01632	K01631	K01630	K02615	K02588	K02589	K02858	K02859	K14051	K14053	K14052	K02852	K02853	K02850	K02851	K14059	K14058	K02586	K02587	K03679	K03671	K03670	K03673	K03672	K03675	K03674	K03677	K03676	K09761	K09760	K09763	K09762	K09765	K09764	K09767	K06006	K09769	K09768	K10353	K03187	K03186	K03185	K03184	K03183	K03182	K03181	K03189	K03188	K02715	K12455	K12454	K12453	K12452	K12451	K07358	K07356	K07357	K07354	K07355	K07352	K07353	K07350	K07351	K06919	K06918	K06917	K06916	K06915	K06914	K06913	K06912	K06911	K06910	K08986	K08987	K08984	K08985	K08982	K08983	K08980	K08981	K08988	K08989	K02252	K05934	K05936	K05937	K02253	K05939	K00378	K00375	K00374	K00376	K00371	K00370	K00373	K00372	K01358	K09166	K09165	K09164	K09163	K09162	K09161	K09160	K01354	K01355	K01356	K05601	K05851	K03807	K05606	K02927	K05974	K03805	K05976	K00519	K00518	K03800	K00511	K00510	K03801	K00515	K00514	K00517	K05971	K03154	K11147	K05581	K05580	K05583	K05582	K05585	K05584	K05587	K05586	K05589	K03150	K03623	K03152	K14200	K14201	K14202	K03621	K14204	K14205	K01134	K01135	K01136	K01137	K01130	K01132	K01133	K01138	K01139	K02113	K02112	K02111	K02446	K02117	K02116	K02115	K02114	K02119	K02118	K02448	K01036	K03212	K13007	K13006	K13005	K13004	K13001	K06404	K01032	K06951	K03862	K03863	K06406	K06957	K05020	K06400	K06403	K06954	K10814	K10817	K10816	K07136	K03242	K03243	K12202	K12203	K12206	K12207	K12204	K12205	K12208	K12209	K13919	K13918	K06214	K06215	K09936	K06217	K09930	K09931	K09932	K06213	K09938	K09939	K11517	K06337	K13301	K00748	K00745	K00743	K07165	K07164	K07167	K07166	K07161	K07160	K07163	K07162	K07169	K07168	K06336	K01839	K01838	K01835	K01834	K01837	K01830	K00608	K02632	K02630	K02631	K08322	K08323	K08320	K08321	K08326	K08324	K08325	K01659	K01658	K02637	K01653	K01652	K01655	K01654	K01657	K02874	K02875	K02876	K02877	K02871	K02873	K02878	K02879	K14070	K09749	K09748	K06023	K09742	K09741	K09740	K09747	K09746	K09745	K06024	K03477	K03476	K03475	K03474	K03473	K03472	K03471	K03470	K03478	K02304	K02305	K02302	K02303	K02300	K02301	K03653	K03652	K03651	K03650	K03657	K03656	K03655	K03654	K03658	K12439	K12431	K12430	K12433	K12432	K12435	K12434	K12437	K12436	K06979	K06978	K06971	K06970	K06973	K06972	K06975	K06974	K06977	K06976	K07082	K07083	K07080	K07081	K07086	K07087	K07084	K07085	K07088	K07089	K01317	K11162	K11163	K11161	K11168	K00356	K00355	K00354	K00353	K00351	K00350	K05952	K05953	K05951	K05956	K05957	K00358	K00689	K00688	K00681	K00680	K00683	K00685	K00684	K00687	K00686	K05831	K05830	K05833	K05832	K05834	K05837	K05836	K05839	K05838	K07677	K00533	K00532	K00531	K00530	K00537	K00536	K00535	K00534	K00539	K00538	K11029	K14260	K14261	K14266	K14267	K14268	K14269	K01337	K01338	K02683	K02682	K02681	K02680	K02687	K02686	K02685	K02689	K02688	K00824	K00827	K00826	K00821	K00820	K00823	K00822	K00829	K00828	K01488	K01489	K01484	K01485	K01486	K01487	K01480	K01481	K01482	K01483	K02469	K02468	K02466	K02465	K02464	K02463	K02462	K02461	K02460	K08969	K13061	K13060	K13063	K13062	K13069	K08964	K06363	K03079	K06342	K03078	K13289	K13288	K13285	K13287	K13286	K13281	K13280	K13283	K00054	K04496	K05369	K05368	K03228	K03229	K00052	K03222	K03223	K03220	K03221	K03226	K03227	K03224	K03225	K09482	K09483	K13836	K12228	K05360	K12224	K12225	K12226	K12227	K12220	K05363	K12222	K12223	K08681	K08680	K08683	K08682	K08685	K08684	K08687	K08686	K11755	K11754	K11751	K11750	K11753	K11752	K02407	K13938	K13936	K13935	K02406	K13933	K13932	K13931	K13930	K12088	K12081	K12082	K12083	K12084	K12086	K12087	K09611	K09612	K04940	K10085	K05394	K05395	K06340	K13043	K07149	K07148	K07147	K07146	K07145	K07144	K07143	K07142	K07141	K07140	K10156	K10150	K10620	K10621	K14028	K14029	K01817	K01816	K01815	K01814	K01813	K01812	K01811	K01810	K01819	K01818	K14580	K05379	K08304	K08305	K08306	K08307	K08300	K08301	K08302	K08303	K08308	K08309	K14671	K14670	K14673	K14672	K01673	K01672	K01671	K01677	K01676	K01674	K01679	K01678	K02899	K02896	K02897	K02895	K02892	K02890	K10811	K02096	K02097	K02094	K02095	K02092	K02093	K02099	K03411	K03410	K03413	K03412	K03415	K03414	K03417	K03416	K03418	K05376	K02320	K02322	K02323	K05377	K13542	K13543	K13540	K13541	K12145	K12144	K12147	K12410	K12141	K12140	K12143	K12142	K12149	K12148	K07312	K07313	K07310	K07311	K07316	K07317	K07314	K07315	K07318	K07319	K03936	K03425	K03426	K03427	K03420	K03421	K03422	K03423	K03756	K03757	K03206	K03755	K11144	K11145	K05972	K05973	K03752	K05978	K05979	K03753	K00331	K00330	K00333	K00332	K00335	K00334	K00337	K00336	K00339	K00338	K03751	K06953	K06952	K06407	K06950	K10819	K06956	K06955	K06402	K10815	K06959	K06958	K06409	K06408	K09129	K09128	K09123	K09122	K09121	K09120	K09127	K09126	K09125	K09124	K01233	K05819	K05818	K01896	K05813	K05812	K05811	K05810	K05817	K05816	K05815	K05814	K01894	K01892	K01234	K01144	K01146	K01141	K01416	K11434	K01415	K06354	K01414	K09836	K01318	K01319	K01312	K06350	K02669	K02668	K02665	K02664	K02667	K02666	K02661	K02660	K02663	K02662	K00809	K00808	K00806	K00805	K00804	K00803	K00802	K00801	K00800	K10921	K02409	K02408	K02401	K02400	K02403	K02402	K02405	K05364	K05367	K05366	K10210	K10216	K13049	K13048	K13739	K10215	K06122	K13735	K13734	K13041	K13040	K13731	K13730	K13733	K13732	K04516	K03204	K03205	K03207	K03200	K03201	K03202	K03203	K03208	K03758	K03759	K09469	K09461	K06204	K00178	K13950	K13953	K13955	K13954	K10920	K06324	K11777	K11779	K11778	K06325	K12600	K07432	K07430	K06326	K07128	K07121	K07120	K07123	K07122	K07125	K07124	K07127	K07126	K01870	K01873	K01872	K01875	K01874	K01876	K01879	K01878	K06321	K00476	K00477	K00474	K00472	K00470	K00471	K00478	K00479	K04775	K04774	K04777	K04776	K04771	K04770	K04773	K04772	K04779	K04778	K14657	K14656	K14654	K14653	K14652	K14659	K14658	K14386	K09926	K01699	K01698	K01695	K01697	K01696	K01690	K01693	K01692	K07227	K03439	K03438	K13380	K03928	K03925	K03924	K03431	K03926	K03437	K03436	K03435	K03434	K02348	K02342	K02343	K02340	K02341	K02346	K02347	K02344	K02345	K03697	K03696	K03695	K03694	K03693	K03692	K03690	K03699	K03698	K13566	K12164	K07338	K07339	K07334	K07335	K07336	K07337	K07330	K07331	K07332	K07333	K09695	K09694	K09697	K09696	K09691	K09690	K09693	K09692	K09699	K09698	K07590	K07591	K07592	K05998	K05999	K05996	K05997	K05994	K05995	K05993	K05991	K10837	K00319	K00318	K00648	K02545	K00645	K00311	K00646	K00317	K00316	K00643	K00314	K02547	K06429	K06428	K06427	K02812	K06425	K06424	K06423	K06422	K06421	K02813	K02930	K03815	K05612	K03367	K03366	K03812	K03635	K03634	K03631	K05969	K03630	K03633	K03632	K01998	K01999	K01992	K01993	K01990	K01991	K01996	K01997	K01994	K01995	K03148	K03639	K05692	K03638	K00869	K00868	K00861	K00860	K00863	K00862	K00865	K00864	K00867	K00866	K01192	K01190	K01191	K01197	K01194	K01195	K01198	K01199	K00656	K00657	K00306	K14591	K00300	K00653	K13715	K13713	K00650	K00651	K14596	K02647	K14598	K02643	K02642	K02641	K02640	K03594	K03595	K03596	K03597	K03590	K03591	K03592	K03593	K03598	K03599	K01736	K01737	K01734	K01735	K01732	K01733	K01730	K01731	K06049	K01738	K01739	K11809	K05343	K02422	K02421	K05340	K02427	K05346	K02425	K02424	K05349	K02428	K03770	K03771	K03772	K03773	K03774	K03775	K03776	K03777	K03778	K03779	K09722	K08174	K14114	K13979	K13237	K14440	K09992	K09990	K09991	K09996	K09997	K09994	K14110	K09998	K09999	K14111	K14113	K14449	K10213	K14118	K11711	K11710	K11712	K11717	K11719	K06857	K10440	K10441	K07103	K07102	K07101	K07100	K07107	K07106	K07105	K07456	K07459	K07458	K07109	K07108	K10198	K10199	K10190	K10191	K10192	K10193	K10194	K10195	K10196	K10197	K15013	K01858	K15016	K15017	K01853	K01852	K01851	K01850	K01857	K01856	K01854	K07539	K08478	K08479	K08476	K08477	K08475	K00450	K00451	K00452	K00453	K00455	K00456	K00457	K00106	K00459	K00104	K00105	K00102	K00103	K00100	K00101	K01509	K04759	K04758	K04757	K01504	K04755	K04754	K04753	K04752	K04751	K01502	K14631	K05359	K14632	K07536	K12080	K02364	K12369	K02361	K02362	K02363	K13509	K13503	K13500	K12109	K12108	K12101	K12100	K12103	K12102	K12105	K12104	K12107	K12106	K11023	K03014	K08906	K08904	K08900	K06223	K06199	K06198	K06197	K06196	K06194	K06193	K06192	K06191	K06190	K11104	K11105	K11106	K11107	K11102	K11103	K07862	K00666	K00663	K00662	K00661	K00660	K06997	K06996	K06995	K10852	K06993	K06992	K06991	K06990	K11050	K06999	K06998	K05338	K11051	K06441	K06440	K06443	K06442	K06445	K06447	K06446	K06309	K05686	K02655	K07392	K00595	K00594	K00596	K00599	K00598	K02657	K07642	K07643	K07396	K07397	K07394	K07395	K04102	K04103	K04100	K04101	K04107	K04105	K04108	K04109	K07716	K07717	K07714	K07715	K07712	K07713	K07710	K07711	K07718	K07719	K00843	K00842	K00841	K00840	K00847	K00846	K00845	K00844	K00849	K00848	K06302	K13771	K13770	K13772	K13775	K13774	K13777	K13776	K13779	K13778	K02621	K02992	K02623	K08286	K08281	K02996	K02995	K02994	K02629	K02628	K08289	K08288	K03578	K03579	K03576	K03577	K03574	K03575	K03572	K03573	K03570	K03571	K01710	K01711	K01712	K01713	K01714	K01715	K01716	K01718	K01719	K03081	K02199	K02198	K14170	K02193	K02192	K02191	K02190	K02197	K02196	K02195	K02194	K03718	K03719	K03712	K03713	K03710	K03711	K03716	K03717	K03715	K07129	K00045	K13995	K13994	K13991	K13990	K13993	K13992	K06298	K06299	K06294	K06295	K06296	K06297	K06290	K06291	K06292	K06293	K12743	K00248	K06426	K11739	K11738	K11733	K11732	K11731	K11737	K11736	K11735	K11734	K06870	K06871	K06872	K06873	K06874	K06875	K06876	K06877	K06878	K06879	K07478	K12645	K07479	K07473	K07472	K07471	K07470	K07477	K07476	K07474	K15038	K15039	K15034	K15036	K15037	K08738	K06420	K00128	K00129	K00438	K00432	K00433	K00122	K00123	K00124	K00125	K00126	K00127	K08973	K14348	K14347	K14340	K08972	K01525	K01524	K01523	K01521	K01520	K01529	K08977	K03969	K08929	K02388	K02389	K02386	K02387	K02384	K02385	K02382	K02380	K02381	K05386	K13524	K13525	K13527	K13520	K13522	K13529	K03385	K03384	K03387	K03386	K03381	K03380	K03383	K03382	K03389	K03388	K05356	K12344	K12343	K12342	K12341	K12340	K02430	K12349	K05351	K11694	K11695	K11690	K05352	K11693	K08928	K03433	K13832	K03039	K03432	K06607	K06606	K06605	K03430	K06603	K06602	K06601	K06600	K05358	K06609	K06608	K03923	K03922	K11472	K11473	K11474	K11475	K11476	K11477	K00601	K00600	K00603	K03746	K00605	K00604	K00607	K00606	K00609	K03741	K03740	K03743	K10873	K03214	K14068	K13317	K06360	K14069	K08078	K09650	K06361	K07802	K07803	K07800	K07801	K07806	K07807	K07804	K07805	K06362	K01172	K10257	K10255	K10254	K10253	K10918	K04128	K01958	K01959	K01956	K01957	K04126	K04127	K01952	K01953	K01950	K01951	K07730	K07731	K07732	K07733	K07734	K07735	K07736	K07737	K07738	K07739	K06365	K06366	K06367	K10910	K10911	K04382	K10775	K02609	K02979	K02978	K06368	K02975	K02974	K02977	K02976	K03558	K03559	K03550	K03551	K03552	K03553	K03554	K03555	K03556	K03557	K01778	K01779	K06369	K01772	K01770	K01771	K01776	K01777	K01774	K01775	K05385	K05384	K05383	K05382	K05381	K08159	K14153	K14154	K14155	K08152	K08156	K08076	K12809	K05297	K03734	K03735	K03736	K03737	K03731	K03732	K03733	K03738	K03739	K08139	K06994	K12660	K12661	K07450	K08719	K08717	K08715	K08714	K08713	K08710	K11311	K11312	K00141	K00146	K00411	K00412	K00145	K00148	K14367	K14366	K08954	K08384	K14369	K14368	K14091	K14090	K14093	K14092	K14095	K14094	K14097	K14096	K14099	K14098	K02848	K01541	K04712	K04711	K01545	K01547	K01546	K01548	K04719	K04718	K02018	K02019	K02016	K02017	K02014	K02015	K02012	K02013	K02010	K02011	K04515	K03943	K03941	K03940	K00313	K04060	K01608	K08942	K08943	K08940	K08941	K08946	K08947	K08944	K08945	K03059	K13811	K13812	K13815	K13816	K13818	K13819	K03053	K03052	K03055	K03054	K03057	K03056	K06222	K11418	K11410	K11415	K00622	K00621	K00620	K00627	K00626	K00625	K00624	K02805	K02552	K02550	K02556	K02803	K02554	K07280	K07281	K07282	K07283	K07284	K07285	K07286	K08217	K07288	K07289	K07534	K07535	K07533	K07822	K07823	K08699	K00088	K00087	K00086	K00082	K10239	K10238	K10231	K10230	K10233	K10232	K10235	K10234	K10237	K10236	K08353	K01970	K01971	K01972	K01973	K01974	K01975	K01976	K07758	K05990	K07752	K07753	K07751	K13786	K07755	K07442	K08352	K07115	K07441	K07634	K07446	K07111	K07444	K07445	K00647	K07449	K00641	K00640	K01289	K01282	K01283	K01280	K01281	K01286	K01284	K02954	K02952	K02950	K00155	K02959	K00887	K00886	K00885	K00884	K00883	K00882	K00881	K00880	K00053	K14048	K01026	K01756	K01025	K01750	K01023	K01752	K01753	K14583	K01758	K01759	K09565	K09568	K08173	K08172	K02483	K02482	K08177	K08176	K08175	K02486	K02489	K02488	K08178	K14138	K14136	K09713	K09714	K09715	K03532	K03533	K03530	K03531	K03536	K03537	K03534	K03535	K03538	K03539	K14451	K14450	K02225	K02224	K02227	K02226	K02221	K14107	K02229	K02228	K14106	K00441	K03288	K03289	K03284	K03285	K03286	K03287	K03280	K03281	K03282	K00440	K13677	K12790	K09639	K12688	K12689	K12686	K12687	K12684	K12685	K12682	K12683	K12680	K11889	K08884	K11085	K11084	K11081	K11080	K11083	K11082	K11089	K08777	K08776	K06346	K06347	K09824	K09825	K09823	K09820	K10939	K10936	K10937	K10933	K06348	K09829	K11337	K11336	K11335	K11334	K11333	K11332	K11331	K11330	K00169	K00164	K00166	K00167	K00161	K00162	K00163	K10689	K10680	K10681	K10682	K04083	K04082	K04081	K04080	K04087	K04086	K04085	K04084	K04088	K01569	K01568	K01563	K01561	K01560	K01567	K01565	K01564	K02038	K02039	K02030	K02031	K02032	K02033	K02034	K02035	K02036	K02037	K05556	K13658	K13659	K13656	K13657	K13654	K13655	K13652	K13653	K13650	K13651	K05555	K05552	K02057	K05550	K05551	K12308	K12306	K03073	K03072	K03071	K03070	K03077	K03076	K03075	K03074	K08965	K08967	K08961	K08963	K13873	K13876	K13874	K13875	K06139	K06138	K06135	K06134	K06137	K06136	K06131	K06133	K06132	K02600	K07389	K07388	K04747	K01516	K09977	K07518	K07519	K11437	K07512	K07516	K10212	K10747	K10217	K10219	K10218	K10748	K01912	K01913	K01910	K01911	K01916	K01917	K01914	K01915	K01918	K01919	K07774	K07775	K07776	K07777	K07770	K07771	K07772	K07773	K07778	K01193	K04340	K04341	K04342	K04343	K12986	K04691	K02931	K02933	K02935	K02936	K02939	K00205	K00204	K00207	K00206	K00201	K00200	K00203	K00202	K00209	K00208	K01000	K01001	K01002	K01003	K01004	K01005	K01006	K01007	K01008	K10855	K14115	K14116	K14441	K14446	K14447	K14112	K14445	K08195	K08194	K14448	K08196	K08191	K14119	K08193	K00702	K10799	K03518	K03519	K09719	K10856	K03516	K03517	K02205	K02204	K02203	K02201	K02200	K13714	K13461	K12518	K12519	K12517	K12514	K12515	K12512	K12513	K12510	K12511	K07183	K07182	K07181	K07180	K07186	K07185	K07184	K09800	K09801	K09802	K09803	K09804	K09805	K09806	K09807	K09808	K09809	K10912	K10913	K10914	K10915	K10916	K10917	K11358	K11355	K11354	K11357	K11356	K04069	K04068	K04065	K04064	K04067	K04066	K04061	K09716	K04063	K04062	K10006	K10007	K10004	K10005	K10002	K10003	K10000	K10001	K09717	K10008	K10009	K02491	K14588	K14581	K13678	K13679	K11633	K13670	K13671	K11987	K11636	K11634	K13582	K13583	K13580	K13581	K13586	K13587	K13584	K13585	K13588	K13589	K02052	K02053	K02050	K02051	K02056	K05553	K02054	K02055	K02058	K02059	K05558	K05559	K03895	K03894	K03897	K03896	K03891	K03890	K03893	K03892	K02423	K05342	K05341	K12989	K12988	K02420	K12981	K12980	K12983	K12982	K12985	K12984	K12987	K02426	K13854	K03098	K13853	K03095	K05344	K03091	K03090	K03093	K03092	K06113	K09632	K02429	K06118	K05716	K04844	K11632	K11630	K11631	K11637	K11635	K11638	K11639	K07572	K07573	K07570	K07571	K07576	K07577	K07574	K07575	K07578	K07579	K11189	K11184	K11187	K11180	K11181	K11183	K10764	K10763	K10762	K01938	K01939	K01934	K01935	K01937	K01930	K01932	K01933	K07798	K07799	K07796	K07797	K07794	K07795	K07792	K07793	K07790	K07791	K06379	K00968	K06378	K06377	K06376	K06375	K09814	K09813	K06372	K06371	K06370	K01249	K01246	K01247	K01244	K01243	K08919	K01241	K02919	K02913	K02912	K02911	K02910	K02917	K02916	K02915	K02914	K00228	K00227	K00226	K00224	K00223	K00222	K00221	K00220	K01798	K01799	K01068	K01069	K01062	K01791	K01792	K01061	K01066	K01067	K01796	K01797	K05499	K14468	K14469	K14465	K14466	K14467	K10834	K10833	K02266	K03793	K03790	K03791	K03796	K03797	K03794	K03795	K03798	K03799	K13448	K12538	K12539	K12530	K12531	K12532	K12533	K12534	K12535	K12536	K12537	K03136	K09790	K09791	K09792	K09793	K09794	K09795	K09796	K09797	K09798	K09799	K10972	K10973	K10977	K10974	K10975	K10978	K10979	K06308	K00315	K09862	K06303	K09860	K09861	K06306	K06307	K06305	K11373	K04047	K04046	K04045	K04044	K04043	K04042	K04041	K04040	K02700	K04049	K04048	K02707	K02704	K02705	K10020	K10021	K10022	K10023	K10024	K10025	K10026	K10027	K13612	K13613	K13611	K13614	K13615	K05794	K05795	K05796	K05797	K05790	K05791	K05792	K05793	K05798	K05799	K01474	K01477	K01476	K01471	K01470	K01473	K13039	K01479	K01478	K05570	K05571	K05572	K05573	K02078	K02079	K05576	K02074	K02075	K02076	K02077	K02071	K02072	K02073	K03309	K03308	K03305	K03304	K03307	K03306	K03301	K03300	K03303	K03302	K06173	K06175	K06174	K06177	K06176	K06179	K07680	K03867	K03838	K12053	K11618	K11619	K11614	K11615	K11616	K11617	K11610	K11611	K11960	K11961	K02836	K10565	K10564	K02837	K10561	K10560	K10563	K10562	K02838	K06858	K02839	K06859	K12700	K07558	K07559	K07228	K07229	K07226	K07224	K07225	K07222	K07223	K07220	K07221	K10709	K10708	K10701	K10703	K10702	K10704	K05984	K07537	K08652	K08651	K08658	K08659	K05982	K07451	K07453	K07452	K07455	K07454	K09707	K07457	K09706	K07104	K00029	K00028	K00799	K00798	K00797	K00024	K00795	K00026	K00021	K00020	K00023	K00022	K09017	K01269	K09015	K09014	K09013	K09011	K09010	K01261	K01262	K01263	K01264	K01265	K01266	K09018	K08227	K08226	K08225	K08224	K08223	K08222	K08221	K00249	K01790	K00241	K00240	K00243	K00242	K00245	K00244	K00247	K00246	K01795	K06983	K02799	K02798	K02791	K02790	K02793	K02795	K02794	K02796	K04564	K04565	K04566	K04567	K01040	K01041	K04562	K04568	K01049	K02535	K02242	K02536	K02531	K02246	K02533	K02532	K02248	K02538	K00581	K13421	K01013	K15018	K15019	K03110	K03111	K03112	K03113	K03116	K03117	K03118	K03119	K10919	K12552	K12553	K12551	K12556	K12554	K12555	K06892	K06893	K06890	K06891	K06896	K06897	K06894	K06895	K10954	K10956	K06899	K06328	K06329	K10952	K10953	K11395	K11391	K11390	K11392	K00499	K00494	K00495	K00496	K00491	K00492	K00493	K13591	K01467	K13593	K13592	K04021	K04020	K04023	K04022	K04025	K04024	K04027	K04026	K04029	K04028	K07055	K07054	K07057	K07056	K07051	K07050	K07053	K07052	K07059	K07058	K10040	K10041	K10046	K04799	K04798	K04793	K04792	K04791	K04790	K04797	K04796	K04795	K04794	K13638	K13639	K13634	K13635	K13636	K13637	K13630	K13631	K13632	K13633	K02042	K05778	K05779	K05776	K05541	K05774	K05775	K05772	K05773	K05540	K01459	K01458	K01457	K01455	K01454	K01453	K01452	K01451	K01450	K05518	K08070	K08071	K05516	K08077	K05515	K13093	K11783	K12949	K12945	K12944	K12941	K12940	K12943	K12942	K14728	K14727	K11785	K00108	K13890	K13891	K13892	K13893	K13894	K13895	K13896	K06159	K06158	K06153	K06152	K06151	K06157	K06156	K06155	K06154	K03327	K03326	K03325	K03324	K03322	K03321	K03320	K03329	K03328	K04802	K04801	K04800	K11948	K01505	K04756	K11940	K11941	K11942	K11943	K11944	K01507	K11946	K11947	K01506	K01501	K01500	K01503	K06714	K04750	K12789	K12788	K11526	K10810	K11522	K11523	K08675	K08676	K08677	K08679	K11521	K10547	K10546	K10545	K10544	K10543	K10542	K10541	K10540	K10549	K10548	K14630	K11529	K00007	K00005	K13444	K00003	K00002	K00001	K01186	K00009	K00008	K10726	K10725	K08246	K00263	K00262	K00261	K00260	K00266	K00265	K01200	K01201	K01206	K01207	K01205	K01208	K01209	K06167	K00917	K00912	K00919	K02519	K02518	K02517	K02511	K02510	K13409	K13408	K03179	K03170	K03177	K12574	K12570	K12573	K11009	K11008	K11005	K11004	K11007	K11006	K11003	K08296	K08297	K08295	K02634	K02635	K10622	K07693	K07692	K07691	K07690	K07697	K07696	K07695	K07694	K07699	K07698	K07079	K07078	K07077	K07076	K07075	K07074	K07073	K07072	K07071	K07070	K14584	K11620	K09190	K11623	K05759	K08589	K11625	K11995	K01439	K01438	K01431	K01430	K01433	K01432	K01434	K01437	K01436	K05539	K14520	K12963	K12962	K12961	K12960	K14749	K14748	K02972	K14743	K14742	K14745	K14744	K14747	K14746	K02167	K02164	K02160	K02168	K02169	K10931	K03341	K03340	K03343	K03342	K03346	K12299	K12291	K12290	K12293	K12292	K12295	K12294	K12297	K12368	K11922	K11923	K11920	K11921	K11926	K11927	K11924	K11925	K11928	K13181	K13219	K07262	K07263	K07260	K07261	K07266	K07267	K07264	K07265	K07268	K07269	K01155	K04478	K04479	K10528	K14952	K07486	K07487	K07484	K07485	K07482	K07483	K07480	K07481	K07488	K07489	K11210	K11211	K11212	K11214	K11216	K06300	K00061	K00060	K06301	K00065	K00064	K00067	K00066	K00069	K00068	K06304	K08262	K08261	K08260	K08265	K08264	K00288	K00285	K00284	K00287	K00286	K00281	K00280	K00283	K00282	K08088	K14198	K14199	K03452	K14194	K14195	K14196	K14197	K14192	K14193	K01880	K01881	K01883	K01885	K04618	K01887	K01224	K01889	K01226	K01227	K01220	K01222	K01223	K02759	K02755	K02757	K02756	K14998	K02750	K02753	K02752	K00939	K00938	K00937	K00936	K00935	K00934	K00933	K00932	K00931	K00930	K01089	K01080	K01081	K01082	K01083	K01084	K01085	K01087	K02571	K02570	K02573	K02572	K02575	K02574	K07780	K03488	K03489	K03482	K03483	K03480	K03481	K03486	K03487	K03484	K03485	K02287	K02286	K02285	K02284	K02283	K02282	K02281	K02280	K02289	K02288	K03626	K03627	K03624	K03625	K03151	K03620	K03153	K08869	K03628	K03629	K09738	K09739	K09736	K09737	K09735	K09732	K09733	K09730	K09731	K09888	K09889	K09880	K09882	K09883	K09884	K09887	K11027	K11026	K11025	K11024	K07679	K07678	K11021	K11020	K07675	K07674	K07676	K07671	K07670	K07673	K07672	K01117	K12048	K07019	K07018	K07011	K07010	K07013	K07012	K07015	K07014	K07017	K07016	K10084	K08372	K05884	K05885	K05886	K05887	K05880	K05881	K05882	K05883	K08902	K05739	K05888	K05889	K08903	K00547	K00544	K00545	K00542	K00543	K00540	K00548	K00549	K01145	K01412	K01147	K01417	K00038	K01143	K01142	K01419	K00788	K00789	K12502	K14762	K14761	K06195	K03819	K03818	K03814	K03817	K03816	K03811	K03810	K03813	K11908	K11909	K11904	K11905	K11906	K11907	K11900	K11901	K11902	K11903	K10986	K13238	K13239	K13797	K07248	K13796	K07244	K07245	K07246	K07240	K07241	K07242	K07243	K01268	K05296	K02821	K09016	K09945	K09944	K09947	K09946	K09941	K09940	K09943	K09942	K09949	K09948	K10851	K10850	K03666	K03667	K03196	K03665	K11275	K06012	K00048	K10857	K09773	K00043	K00042	K00041	K00040	K00046	K00733	K00044	K06011	K09012	K06016	K06017	K06014	K06015	K06019	K01075	K12221	K06444	K04632	K14977	K14974	K00958	K00951	K00950	K00952	K00955	K00954	K00957	K00956	K00590	K02777	K02775	K02774	K02773	K02771	K02770	K02779	K02778	K01606	K01607	K01604	K01605	K01602	K01601	K03750	K01609	K02553	K02804	K02551	K02806	K02557	K02800	K05275	K02802	K13300	K02558	K02809	K02808	K03600	K03601	K03602	K03603	K03604	K03605	K03606	K03607	K03608	K03609	K06078	K06079	K09710	K09711	K09712	K06073	K06074	K06075	K06076	K06077	K06382	K06383	K06380	K06381	K06386	K06387	K06384	K06385	K06388	K06389	K12466	K12468	K07657	K07656	K07655	K07654	K07653	K07652	K07651	K07650	K07659	K07658	K11041	K11040	K11043	K11042	K11045	K11044	K11047	K11046	K11049	K11048	K07387	K07386	K06926	K06927	K06924	K06925	K06922	K06923	K06920	K06921	K06928	K06929	K07033	K07032	K07031	K07030	K07037	K07035	K07034	K07039	K07038	K10829	K00384	K00385	K00386	K00387	K00380	K00381	K00382	K00383	K00389	K01387	K01385	K01389	K09158	K09159	K09156	K09157	K09154	K09155	K09152	K09153	K09150	K09151	K05970	K05714	K05715	K05710	K05711	K05712	K05713	K00560	K00561	K00563	K00564	K00566	K00567	K00568	K00569	K05575	K01169	K01167	K01166	K05577	K01163	K01161	K01160	K05578	K05579	K08092	K08093	K08094	K08095	K08096	K08097	K02254	K02255	K01743	K02251	K02061	K01741	K02060	K00114	K02122	K02123	K02120	K02121	K02124	K03837	K03836	K03835	K03834	K03833	K03832	K03831	K03830	K00443	K03839	K02067	K10189	K13038	K13787	K13788	K13789	K10188	K12255	K12254	K12257	K12256	K12251	K12250	K12253	K12252	K13252	K13256	K13255	K12079	K12078	K12071	K12070	K12073	K12072	K09912	K06236	K06237	K05519	K09914	K11788	K11782	K11780	K11781	K11787	K11784	K11530	K12787	K12786	K12785	K12784	K06718	K09969	K09968	K09967	K09966	K09965	K09964	K09963	K09962	K09961	K09960	K11527	K11524	K11525	K11250	K11253	K11258	K11528	K00713	K00712	K10780	K10783	K10125	K10124	K10126	K10121	K10123	K10122	K04652	K04653	K04651	K04656	K04654	K04655	K00973	K00972	K00971	K00970	K00975	K00974	K00979	K00978	K14954	K14955	K14956	K06178	K01596	K01597	K01594	K01595	K01592	K01593	K01590	K01591	K01598	K01599	K02711	K02710	K02713	K02712	K02714	K02717	K02716	K02719	K02718	K03449	K03446	K03444	K03445	K03442	K01620	K01621	K01622	K01623	K01624	K01625	K01626	K01627	K01628	K01629	K05299	K02829	K02828	K02827	K02826	K02825	K02824	K02823	K02822	K03198	K03199	K03668	K03669	K03190	K03191	K03660	K03194	K03195	K03664	K03197	K09772	K06013	K09770	K09771	K09776	K09777	K09774	K09775	K09778	K09779	K06269	K06323	K11624	K02991	K02990	K02624	K02240	K08282	K12440	K12441	K12442	K12443	K12444	K12445	K12449	K02247	K07637	K07636	K07639	K07638	K11069	K11068	K11063	K11062	K11061	K11060	K11066	K11065	K06900	K06901	K06902	K06903	K06904	K06905	K06906	K06907	K06908	K06909	K10821	K05905	K05904	K05906	K05900	K05903	K01406	K05909	K05908	K00368	K00369	K00366	K00367	K00364	K00365	K00362	K00363	K00360
Subgingival_plaque	SRS011175	0	0	155	0	3608	0	10	16	255	1456	997	462	106	103	0	0	0	585	0	0	2796	2475	313	12	104	286	0	0	1757	0	0	0	1197	65	65	0	969	100	729	602	99	888	99	59	126	2909	3092	100	100	0	4	0	4	22	1393	40	92	63	0	105	0	0	44	46	59	0	209	0	0	0	0	0	794	0	0	1333	2484	685	249	63	0	0	0	0	43	0	0	0	0	0	1432	0	12	12	0	0	1	1	16	14	3291	12	12	12	12	0	0	3127	147	0	0	3	0	0	11	0	289	0	822	231	2111	1429	397	104	0	0	1	1	0	0	4	0	0	140	8	425	455	2	93	5	107	0	2	893	0	469	0	2574	2698	1789	294	3857	207	0	0	1869	0	2097	0	0	1	101	101	0	0	0	0	0	370	41	41	0	0	3124	0	2	441	3020	0	2459	1094	343	221	543	1883	1813	1	72	1	78	0	74	75	77	119	86	0	0	0	0	0	0	52	0	1695	42	0	2	0	65	13	0	0	0	0	821	0	103	0	0	1255	12	114	438	2064	190	1245	161	3127	11	0	0	93	1	0	0	0	0	0	0	0	0	0	0	0	0	53	101	101	581	15	411	0	32	2768	389	0	1550	0	2626	459	0	0	101	465	0	250	13	0	12	1525	3197	0	0	0	3	0	0	0	0	0	52	0	52	101	1451	0	1392	1410	159	1378	441	224	1442	1451	4	1750	468	256	0	467	57	45	0	0	3	0	0	3314	1759	2669	760	0	205	0	1542	110	0	0	0	2057	2770	1	1432	2713	2696	18	0	0	0	4340	0	3364	0	0	0	0	0	0	0	0	0	227	1156	230	425	1625	206	2332	8	0	0	3	2984	0	2661	0	0	0	3488	502	272	0	1219	14	9	2246	429	1	32	979	0	0	0	12	0	1569	0	0	729	149	0	0	0	0	0	0	0	0	0	0	0	0	2	0	0	0	0	7	2501	42	19	51	99	0	91	0	351	2	0	7	0	204	2	5	27	0	0	13	257	2365	386	3032	258	12	380	11	462	3587	217	180	2030	589	2807	740	0	492	0	0	922	89	891	15	1420	0	103	102	247	2018	212	1013	416	81	12	6	3310	2850	100	0	3568	2929	506	540	490	0	0	0	0	0	455	1685	364	860	0	1617	4127	0	452	609	3291	0	3279	3288	0	3026	0	72	30	1759	0	0	5240	1123	282	256	1724	713	518	3387	0	3274	2787	17	4	0	0	0	213	3740	209	0	3883	76	502	243	114	2816	2284	0	101	65	0	16	101	5	2	0	0	823	304	24	58	0	0	434	0	13	30	101	1521	3311	3289	0	232	0	202	225	634	3193	0	158	0	478	0	51	75	0	125	73	0	2758	12	2	177	0	1703	5	497	12	12	81	0	763	98	322	423	305	304	0	0	0	34	23	101	212	2040	1266	0	2081	0	101	80	1	12	147	100	0	206	446	293	206	9	1785	1287	485	0	2878	1003	598	83	78	81	0	0	2784	109	6558	181	329	2753	545	381	639	0	637	441	659	633	638	684	130	429	0	480	0	0	0	0	132	0	125	136	5	0	0	0	4	0	0	1	0	0	1	0	0	0	15	0	947	0	0	0	0	0	0	0	0	0	0	0	0	0	0	0	26	660	1560	4	116	6595	538	154	3170	0	0	0	3213	3254	0	3318	3276	104	1	296	221	1834	3605	158	1805	9	8	75	13	235	161	9	448	78	0	0	0	0	0	0	688	153	9	0	3267	703	2418	244	925	166	1552	0	0	3233	0	3291	3058	3290	3067	0	0	80	523	0	24	199	0	0	495	5098	0	95	3	75	12	160	3719	3865	0	3084	1439	0	512	0	0	15	304	3299	3596	3261	1272	4	102	201	813	1023	81	83	0	82	0	7	3066	7	3064	5820	4795	44	120	0	0	763	1	2	2	2	0	31	467	1	241	0	0	0	856	8	8	0	3616	2167	8	35	112	0	0	0	0	3	6	0	4	0	0	0	1	216	0	0	0	0	43	428	0	191	817	103	0	355	190	778	629	1471	0	161	493	445	260	1083	2993	425	3275	0	1911	0	2588	2090	3202	0	0	0	0	1757	0	12	0	283	85	0	1493	3758	3765	0	1662	329	515	5	4356	1002	13	161	3172	145	3098	3470	1475	383	2074	0	2474	175	558	244	0	110	1100	0	0	0	346	14	0	18	0	0	6	0	354	0	147	0	26	451	12	982	12	12	981	926	0	4313	831	99	100	97	3037	1437	194	301	648	202	0	0	0	0	291	291	1045	1987	1712	2175	5018	461	0	576	2	0	0	0	1909	1	0	0	0	0	0	0	0	0	0	0	1	0	0	0	0	277	427	0	2	520	56	2078	584	0	415	0	0	0	0	81	110	105	3498	105	102	0	3478	2	1	5664	3146	3291	0	194	279	242	242	80	0	0	230	0	0	379	1265	36	161	0	54	0	0	0	6953	61	390	1083	161	3246	134	161	1	0	1481	0	120	0	1041	0	0	0	0	0	385	0	936	0	0	452	0	0	0	0	1303	10	1359	3153	137	6	2	345	0	0	35	0	176	84	224	672	552	0	0	0	2995	0	0	3	0	118	641	0	498	1449	0	505	431	0	0	0	0	824	0	117	1822	948	7	107	1683	3815	234	991	100	3238	3074	216	0	249	673	1790	0	2811	917	1	556	0	0	1	0	0	3253	0	0	3253	0	0	0	3288	27	0	25	82	563	12	3094	160	2874	3021	3111	3526	100	109	138	830	4	16	0	0	0	333	0	0	1052	1027	128	0	368	2519	664	0	12	1086	297	6	237	1272	106	459	3582	7987	0	0	6	0	100	0	0	4	0	0	101	32	94	24	0	236	7	119	119	0	0	1199	208	4	31	3112	1464	3627	4	682	55	19	899	0	321	1	0	0	0	9	172	0	0	0	0	0	101	0	105	2	0	3	0	160	1388	0	347	347	0	302	919	3907	5037	0	1480	0	0	0	223	31	0	10	60	171	0	0	1368	3291	0	453	2813	3047	864	2725	2005	1638	517	0	0	2098	0	4	0	266	2	898	0	2	24	81	0	8	0	0	0	1	1	29	1420	969	1713	0	12	5933	502	0	0	0	2	2	1	214	99	0	0	0	0	0	0	0	0	42	104	40	31	0	0	0	0	0	101	3475	0	0	530	1	101	229	0	1315	0	0	0	306	13	552	103	1320	3115	0	3291	4	3029	0	7	541	4027	269	3152	965	1	312	5463	116	329	116	0	616	106	101	103	0	4126	4124	0	99	0	0	315	101	311	66	1493	393	0	4641	165	3210	3289	1444	1973	81	403	0	0	4	254	251	2808	66	4	54	21	0	11	0	0	1385	14	0	354	0	0	2768	209	0	4	0	0	0	0	0	6	0	2	0	0	942	3899	2709	1	267	123	0	0	0	1294	0	0	2105	0	2093	0	0	0	0	0	0	0	0	0	0	5	0	3	26	26	0	26	56	500	553	109	0	0	112	0	11	0	0	0	388	0	84	93	0	0	380	295	359	404	452	102	834	359	1203	0	0	0	1	0	0	0	3983	2373	0	108	0	0	0	0	189	194	1	262	0	692	0	0	3011	3055	0	3181	0	0	0	1451	0	28	623	1996	0	559	6	0	13	221	353	9	0	33	0	0	0	0	48	213	501	77	102	142	0	72	1980	8	2824	5	5	0	0	101	101	6	2	0	3021	90	0	101	1601	0	678	0	1287	109	0	116	4	144	0	1961	52	0	3030	0	1278	46	219	135	0	3291	0	0	0	3043	0	0	0	1284	621	1272	0	0	12	4	3232	0	248	154	1	160	6019	123	111	0	101	0	45	2967	100	0	0	0	1374	427	0	10	1290	1308	3362	3335	242	111	0	442	15	0	162	1447	2	1650	1572	1116	3566	0	2975	0	3132	1168	13	237	213	0	0	287	0	0	0	0	10	101	0	143	101	0	142	143	143	99	102	0	0	0	0	0	0	0	0	1	4	1	99	0	188	179	666	190	63	0	0	102	24	880	1330	3690	101	101	219	124	0	1	1	101	1900	0	378	0	1	1285	1603	55	123	3310	2607	11094	230	4541	110	108	8361	218	0	0	1408	0	0	5	0	0	0	0	0	0	7	25	0	146	0	50	257	1	0	99	522	5	1	3	876	104	0	1590	1015	2632	1013	108	106	506	0	149	0	0	1181	0	0	9	659	120	982	0	100	0	3288	0	0	0	0	0	15	1	0	2909	0	45	0	5	111	31	61	1205	2938	102	504	1994	1571	1448	453	1429	0	0	3	0	0	0	0	0	0	3	3	3157	3	1454	3213	2297	3342	2894	2973	1607	12	0	1422	203	106	0	1129	929	8	4	252	5060	1267	602	0	0	0	0	0	0	380	108	0	0	0	26	0	0	0	1754	0	0	0	0	0	0	0	0	0	0	580	30	28	28	1274	1175	2737	2736	0	0	93	1	93	0	0	1	0	108	3259	2828	6	3376	266	3124	863	2	636	42	0	0	73	32	362	320	0	6113	7175	6799	74	560	700	100	1234	3844	2579	0	0	0	1644	0	0	101	0	236	104	0	301	8	46	63	0	6	0	1527	16918	161	4437	93	0	0	250	0	1589	0	53	0	0	0	0	0	0	0	0	2431	0	6	141	215	72	695	0	0	0	0	0	3268	0	0	287	105	597	113	1500	1500	3	1	103	70	0	102	448	1672	0	0	210	21	158	113	2	110	1	15	1	1	1	0	3343	2331	0	3235	3290	3160	3212	131	590	11	3	0	2418	736	4	0	0	2151	1434	0	0	0	0	0	0	0	0	0	0	0	0	0	0	249	795	3052	1703	0	190	286	0	727	73	381	281	0	0	0	0	0	0	101	0	779	45	215	0	0	0	0	100	0	0	0	0	242	0	0	464	33	0	0	0	441	116	2276	2344	2298	17	17	2317	2858	3211	0	1	0	0	0	0	0	0	0	0	0	0	0	0	0	0	0	0	2	18	290	1	320	0	0	26	0	0	0	0	0	0	181	102	32	101	427	3393	3628	487	24	0	12	0	1595	1	9	243	702	2224	0	172	1164	172	172	2808	364	0	9	0	315	624	197	12	1523	1578	1077	4255	2003	0	2742	5	0	0	0	0	887	0	0	3193	454	179	0	0	280	0	13	0	322	0	3	1	0	0	2908	0	0	0	0	3235	3848	0	4450	120	0	0	0	0	0	0	0	1856	0	6	0	0	7	0	0	3276	3320	3290	71	3298	149	791	3271	3218	99	99	1	4	701	0	0	0	1	2	0	0	0	1283	2753	1896	2	449	0	575	0	15	0	0	726	190	1240	838	2652	1008	1261	1106	1	224	6	146	239	0	166	353	227	5	741	0	311	0	169	0	1139	676	101	100	2383	0	1	2509	2	79	152	9	1224	181	0	0	0	0	0	87	0	458	454	86	17	573	234	720	478	2782	5469	3666	117	0	0	1	554	92	2308	4	1	1964	3046	12	101	205	3301	7425	1027	148	1940	574	220	1787	2290	2719	1811	284	0	1411	4	0	140	0	0	2126	0	0	548	107	1045	101	0	367	281	0	0	0	0	0	0	0	5	0	0	4	0	0	223	0	0	93	0	0	24	0	509	0	0	273	0	275	276	0	0	12	69	0	0	218	261	2	1013	1764	1588	815	0	121	0	0	121	871	21	0	380	0	0	0	0	0	0	0	2	172	0	0	0	0	0	0	33	414	0	102	0	0	12	637	42	0	2	163	104	1690	123	14	675	3844	42	0	398	300	0	265	30	275	101	101	101	415	145	0	0	0	8	3	252	150	150	0	0	0	0	0	0	561	0	1	0	2830	38	0	200	0	14797	0	6378	1051	0	0	0	0	0	0	25	0	0	0	0	0	0	0	0	15	15	15	15	1	0	119	119	99	99	100	1	5	1	0	0	0	0	744	12	172	12	12	3	817	1	101	0	43	0	4	0	100	126	0	0	917	20	0	0	349	75	2491	1467	3396	1642	0	526	1	214	1	1	0	8	742	7	0	0	0	0	1752	0	0	1385	549	310	832	3944	2867	238	97	166	1186	0	0	0	106	40	358	3345	11	0	317	1603	1689	453	2484	12	12	236	24	1	101	0	0	0	0	24	3290	0	3283	4356	0	0	0	0	0	0	0	0	0	0	0	0	0	0	0	0	0	0	0	0	9	0	6	74	45	0	0	834	3824	0	225	283	1354	0	0	0	0	3	106	201	2	6	45	12	0	203	13	0	0	1	0	1	0	0	275	87	205	12	0	12	0	0	308	0	14	6	1	756	107	567	453	0	165	0	125	0	536	0	0	195	190	1569	479	2135	632	326	0	3650	1096	0	0	0	0	161	0	0	0	0	0	400	0	0	38	0	0	1	0	0	0	0	0	0	0	0	0	0	0	0	0	0	0	0	0	0	0	0	0	0	0	164	913	0	5	648	12	646	1196	0	26	111	0	0	6	0	0	0	0	562	100	0	314	1	50	0	98	0	52	0	0	119	0	76	1187	1456	3154	0	512	0	3276	0	0	5	0	4	0	0	79	0	0	310	0	2139	598	0	0	1316	6	0	77	0	845	68	0	0	0	3	17	15	27	11	247	26	12	131	3120	516	3289	2912	561	0	0	0	65	164	0	227	12	0	521	87	3074	0	3692	2715	0	0	0	0	2	0	0	286	0	0	0	0	0	0	0	89	100	14	190	100	1143	13	142	0	0	517	161	353	456	1829	186	2648	545	2208	225	2787	6	3045	0	195	0	0	1507	976	416	2915	0	0	3530	2	751	0	3921	0	3124	8	417	1429	632	158	0	0	103	0	0	10	0	2628	0	0	0	45	91	0	498	189	0	0	0	4	61	46	161	695	12	122	205	680	4	2	10	122	197	2	0	0	0	0	468	0	3	0	0	0	0	0	1851	346	1379	355	268	175	2807	24	0	60	0	672	0	1	2	101	1018	103	315	0	1158	0	0	111	1	626	1064	405	0	101	1034	104	12	19	10	494	849	1636	0	2	7	0	43	117	0	0	307	238	0	0	4480	6105	0	0	66	3255	280	0	561	2912	0	0	0	167	0	25	346	624	6602	81	1475	0	2574	113	313	3270	763	39	728	736	16	16	446	3533	1785	2826	1682	1451	4007	1982	24	0	2979	0	15	794	0	1195	3460	1136	4285	3927	77	0	31	140	3003	3303	4558	2	0	0	825	4060	840	8	193	907	225	1571	222	0	1631	660	239	0	114	0	146	2566	24	0	1044	12	12	15	12	12	12	12	17	12	12	0	12	400	0	212	0	0	0	0	2	137	161	3196	100	159	274	0	0	6997	5107	0	1938	7	88	0	747	6	3189	269	36	1	0	144	0	0	1737	1009	0	0	0	3190	102	571	1	0	2942	4	170	84	763	1076	0	950	1	0	0	0	0	143	100	1290	208	0	1464	2	0	3	151	0	0	0	0	0	0	0	0	0	0	0	0	41	0	0	0	0	1	0	1	1	1	1	1	1	1	1	3458	1336	0	0	700	0	0	0	0	0	0	0	0	0	101	102	102	5	468	182	100	88	0	119	50	0	333	0	28	18	31	1	18	2724	0	0	2976	2741	0	0	0	100	0	1226	302	0	0	3283	1482	2883	0	0	75	102	0	81	0	0	0	14	364	1171	102	2	443	2536	2461	0	2627	0	3298	3291	0	0	0	816	134	1401	1177	1043	873	293	862	7	623	101	24	101	7	11	11	11	8	7	8	9	9	11	0	0	0	46	46	46	0	852	1109	1353	104	0	389	4	0	0	0	0	0	0	141	0	8	0	0	0	0	0	0	0	0	867	0	886	0	0	17	0	0	1984	0	2595	0	0	0	27	224	0	93	4	0	24	0	100	101	1094	512	1	202	0	0	13	0	0	0	1415	427	885	607	0	204	1098	561	87	411	342	104	0	0	0	0	208	144	144	0	0	26	1	0	0	0	2	0	0	0	0	0	0	0	0	0	0	0	1824	349	0	0	2	774	0	0	0	99	0	0	0	0	0	43	42	248	0	0	0	1	5619	0	0	0	0	0	0	0	0	0	0	1702	2	0	0	101	1	204	12	12	0	12	272	99	1	0	105	0	123	0	274	0	3280	2490	2863	3275	1353	1683	3155	1380	1882	111	0	0	0	606	606	0	618	0	0	455	1	483	0	0	0	0	151	145	175	0	0	0	83	0	810	112	8	0	376	635	737	3995	1487	5	2163	674	363	3	282	666	991	3245	8	0	10	0	98	0	0	991	1488	341	32	269	1543	422	1033	159	157	72	146	0	2282	73	100	0	0	572	77	83	9	0	0	6	42	0	855	12	112	161	75	74	0	4188	127	296	100	12	12	0	149	3145	1999	6	995	1498	35	398	0	864	320	0	189	437	1	0	4509	460	54	195	195	0	0	75	0	673	0	0	0	0	0	0	0	0	0	0	132	13	270	151	1057	0	0	0	1615	415	316	466	7	0	2	100	0	335	243	198	0	985	1045	1	0	109	1916	1424	462	111	443	462	463	107	3762	48	101	8	247	226	10	15	652	0	1240	52	12	0	0	0	0	99	0	0	2	1083	0	12	1092	0	0	130	0	882	0	0	0	0	0	0	0	0	0	385	1686	102	2692	0	0	0	1269	0	65	0	0	1	0	705	0	1	636	313	2943	3027	3024	631	1309	582	3019	3010	709	1311	1	886	127	0	29	0	26	224	4	102	3	101	200	11	15	24	93	4	46	0	0	0	1	0	0	0	0	0	0	0	0	0	0	2	0	0	1528	9	2413	50	2	6	1447	0	216	0	0	0	2587	0	4	199	1852	0	715	107	591	0	0	99	101	0	791	733	461	6823	0	0	0	0	0	0	224	2	0	42	0	44	540	8	1826	0	2444	3445	0	675	1640	3291	0	3250	0	3276	0	3289	3253	0	301	3273	679	0	0	2	1743	0	0	1507	0	175	621	894	215	0	99	3059	0	2334	1	321	233	0	281	1106	476	12	2997	5479	161	6105	4354	168	0	0	0	0	0	0	0	93	0	126	111	2	75	1066	683	1989	0	9	165	3007	112	721	290	2	0	625	2530	2537	1450	0	0	0	0	0	137	151	42	41	1451	1451	59	0	0	0	0	1946	33	3367	533	4411	92	156	621	71	0	0	0	1308	1255	99	3060	101	0	329	0	30	1	73	0	1844	0	0	1	0	0	0	748	75	0	163	0	0	0	3267	0	12	12	12	2710	158	0	0	11	261	0	3459	665	2916	134	100	0	0	534	2532	0	185	585	278	927	0	18	100	3392	0	25	0	0	100	100	100	100	13	0	0	1	0	1	2	0	20	0	0	0	377	0	0	0	4	57	0	747	0	0	0	0	0	2023	0	0	0	0	0	0	0	0	0	0	0	0	0	0	0	0	0	0	26	0	0	1002	31	0	0	0	1	1	0	1876	6603	5	0	6082	5035	664	0	0	0	1451	0	0	0	0	0	0	0	0	0	0	0	0	0	0	0	0	0	0	602	189	216	214	870	334	0	0	0	163	108	0	0	0	0	0	0	2154	153	731	1423	311	797	1211	3284	263	295	0	0	120	161	13	1625	377	2304	423	5348	0	853	0	0	0	0	1519	0	0	625	1532	13	1529	593	3291	0	2194	3067	3220	3288	0	0	0	0	0	0	0	315	578	253	1634	1541	388	101	23	1	0	0	0	0	0	0	2123	0	90	30	2	2	0	2745	195	195	3	2	0	0	0	1290	0	0	609	3	0	831	126	1234	0	0	1422	4269	0	0	0	1108	120	0	0	0	155	868	0	101	241	0	37	318	1074	1411	527	527	768	743	1408	702	1392	1241	0	4	1	11	5595	159	147	101	0	0	2658	1489	365	3	24	50	55	24	354	0	0	1	2262	42	0	0	0	0	482	99	0	2221	0	265	388	388	168	3053	45	1440	0	113	0	0	0	0	163	0	6	0	0	0	1121	109	108	215	332	169	0	103	156	155	84	0	3017	1527	0	125	0	0	3081	0	639	617	638	617	100	100	416	471	967	7447	1	0	76	0	0	0	0	0	32	0	0	0	0	0	0	1556	243	350	26	114	20	0	41	0	238	0	216	101	247	0	93	313	0	26	0	0	0	3	0	0	0	0	0	0	0	12	643	0	158	0	2145	168	955	3068	3282	3286	3291	3326	3308	1247	1247	0	0	0	0	99	0	0	0	6	0	15	0	0	74	12	3121	12	0	0	0	0	0	0	5312	0	0	0	148	2	1915	1778	545	2320	226	820	2850	56	2828	3259	0	253	2234	2896	1565	94	3196	632	10	0	321	4710	3073	2997	2951	2664	5	12	0	71	2463	3172	589	82	0	148	1508	194	0	0	1	1197	617	1287	101	244	0	0	0	0	101	102	1	1	687	707	2	67	1	182	278	0	0	0	0	0	0	0	1804	793	0	0	0	571	4495	0	3133	318	0	24	1	1	0	2	0	0	0	0	0	0	4	0	0	0	0	0	0	168	58	0	459	524	3187	0	3033	12	12	2565	3318	6287	2712	7186	2007	2910	2567	0	2794	539	884	0	33	781	1676	0	80	116	0	1435	1389	305	0	865	4594	314	300	13	108	135	8	2478	1790	0	0	0	0	1	0	0	1427	0	188	0	0	0	0	0	524	3291	3066	112	2464	12	262	2019	112	161	3117	2062	809	2923	0	2959	0	0	0	3557	558	0	386	671	637	205	403	8	0	0	4009	1848	3009	2193	332	2173	107	2364	378	129	1194	124	0	0	0	93	3	0	80	3	0	0	12	0	0	12	12	0	0	1	140	0	106	981	124	4978	173	196	1060	1232	0	149	298	79	5087	1164	612	2811	619	666	12	0	0	0	480	0	9	6	6	0	0	0	0	560	0	0	0	0	0	405	101	6	1083	0	0	0	0	0	0	100	12	2	557	0	0	112	0	993	846	35	103	90	2745	368	0	2837	1667	466	0	343	405	95	103	352	0	0	0	0	0	0	6	176	1466	0	0	0	0	0	0	0	0	0	0	0	0	0	2	0	0	0	0	0	0	1360	2602	71	0	1741	245	834	48	370	123	51	925	0	57	136	235	457	942	73	23	1375	3	3054	355	2	97	0	22	100	25	0	291	906	1	0	0	0	2	1291	0	0	1	0	0	292	0	445	1	0	8537	10	102	2	0	104	888	2	101	100	3	101	101	0	0	0	0	0	0	2	1	528	564	0	100	1196	0	24	165	216	0	2669	0	3265	597	2964	431	0	147	4	0	2	99	0	0	0	0	1968	3027	0	0	1341	3064	0	3067	0	0	922	0	273	320	61	173	2993	2277	2890	13	3033	790	4628	1704	1627	0	3128	1032	56	74	1793	150	29	231	1050	169	150	898	1141	231	16	78	231	2167	1089	1185	81	1140	4926	472	101	227	1	121	0	0	0	999	2226	0	63	0	0	8	4	0	0	0	0	0	0	1706	0	0	118	15	0	1	112	0	0	0	0	2830	1799	0	0	0	2	196	328	186	3239	0	12	3013	0	0	0	0	1	180	0	0	331	2	0	1	0	1401	0	0	3000	34	109	822	456	0	2	383	299	0	3	0	401	161	4512	448	0	3149	824	2	141	0	416	415	180	640	0	492	0	82	0	0	0	134	242	0	106	103	1122	0	871	2923	2	14	0	3	336	273	0	1	20	0	0	1466	0	0	0	1	1	321	0	1	0	10	0	0	7	0	0	104	115	446	0	0	0	0	0	25	87	0	103	457	0	100	1	0	0	3203	568	315	1603	3133	0	1818	3241	897	142	604	0	12	0	0	0	0	4	0	0	0	0	1	0	0	0	0	0	0	0	0	0	251	0	0	0	174	74	2974	5	0	0	3616	1384	1810	3863	0	0	0	220	111	747	461	1293	1412	6	0	0	0	0	0	0	5	8	0	0	0	0	0	0	0	1588	3373	3291	3290	0	3024	157	2857	108	161	1671	991	0	1161	2568	4	3611	28	0	3856	0	0	0	0	0	236	187	0	2883	1	234	0	0	31	2984	448	448	2629	24	239	2331	35	173	6	413	0	5	0	0	6	0	37	0	0	0	43	0	10	224	223	3210	6	0	0	0	104	0	0	26	57	0	0	0	0	0	0	0	0	0	49	0	0	0	268	267	268	100	0	1329	558	7414	395	14942	7096	2827	7369	2086	2271	0	0	0	0	304	0	101	0	0	0	0	0	0	0	0	0	0	0	0	0	6	75	0	0	0	0	0	0	0	0	0	0	0	0	1770	935	1662	2125	6	396	72	0	638	227	2	13	38	930	0	519	12	87	418	149	61	0	1	134	0	0	0	3587	132	18	9	0	0	448	0	231	339	1	231	0	0	0	2	370	3314	0	0	245	1	0	0	0	0	12	0	0	216	75	405	0	0	0	0	2186	17	1537	0	527	3047	0	0	0	0	72	179	2393	3302	3281	3208	101	3291	0	335	13	13	203	1365	120	48	2207	5	79	3255	0	564	117	2914	109	0	23	3025	0	0	4	1	1785	42	58	0	0	2	0	2	0	7	98	0	0	0	153	0	5947	3720	3133	0	234	1	0	0	0	0	1	2305	1336	578	1413	0	90	89	0	35	0	752	3233	64	1515	1462	0	1593	2824	0	0	0	0	0	0	0	0	18	58	0	0	0	0	1897	2067	0	0	0	0	0	45	0	0	1306	1	360	1086	80	391	0	0	0	0	0	0	0	0	0	0	0	0	0	0	30	908	1	1	911	911	476	0	277	59	59	1213	158	0	0	386	85	97	135	161	0	0	1	101	117	1801	0	75	1017	859	4063	4123	5793	5510	5935	7787	924	1009	82	0	0	0	0	0	0	408	480	0	0	0	0	4753	0	0	621	0	2869	1626	162	3423	317	3295	3189	1627	0	3	420	516	0	0	0	100	1	1	0	101	1	4	3053	129	101	3291	0	0	0	3048	47	99	1	0	0	307	0	0	0	100	106	0	1918	3	516	1654	1374	267	1569	3913	2027	363	199	18	461	243	0	0	0	12	237	1925	0	0	0	0	0	12	3287	3274	3291	0	3276	0	0	0	0	0	0	0	0	0	1706	3261	0	202	1	33	599	2396	479	514	0	0	0	1961	2	2	0	4	1	11	0	0	827	0	0	298	0	284	125	0	0	0	1597	0	537	517	0	126	2	0	0	0	0	0	0	0	0	518	357	844	114	259	101	12	8	15	332	161	907	22	74	12	144	634	4141	0	0	0	19	0	0	3	369	0	0	0	0	4270	2271	176	0	12	3201	542	0	11	156	194	195	101	197	101	101	12	200	0	194	0	0	0	0	41	0	0	73	115	0	0	0	0	0	83	550	0	0	0	0	0	0	322	321	2942	3667	2051	0	213	826	877	0	0	101	0	0	3	0	101	101	1	2834	101	0	129	0	0	638	0	1	0	69	0	86	0	1482	0	249	2	80	1	921	107	433	2438	648	0	2150	84	0	31	1	1	1	0	0	0	0	0	0	82	316	512	4	1175	0	0	0	1991	66	0	4	4	19	152	158	0	2308	3028	3133	1593	2918	0	20	3205	670	99	0	0	106	108	545	480	0	597	11	283	11	1	0	0	1	1	0	0	0	2	1927	146	0	2508	0	361	2908	3323	0	2933	0	0	3002	0	2728	150	0	3687	74	0	0	0	0	0	125	0	829	29	3120	308	215	437	434	103	140	19	0	0	0	0	0	0	0	0	0	142	0	428	5270	0	175	3689	1527	0	0	0	0	0	0	0	0	0	0	0	0	1369	359	663	205	135	24	391	840	385	34	0	0	24	42	0	0	109	0	0	158	0	42	2284	4	0	0	0	2462	101	114	158	3312	2738	1556	0	0	0	0	0	0	0	0	0	2	0	0	0	108	618	0	0	0	0	0	671	285	13	0	0	68	1	0	0	308	5	1	382	0	180	5	0	553	434	300	217	0	0	5999	0	0	176	184	10	684	1969	1811	2397	0	2340	2192	41	1543	1102	0	44	1087	0	3155	20	0	2741	93	1399	0	0	0	0	71	0	0	0	0	70	0	0	0	0	3032	0	0	2227	0	0	1295	0	3291	0	172	2	6	0	752	1	180	121	268	3	198	829	697	489	28	0	1	0	0	0	1	0	0	0	0	153	47	0	0	9	161	219	8	160	46	259	1760	0	1062	1560	688	2242	388	0	3	465	201	0	236	1850	1767	2359	2382	186	0	81	3579	0	1	4267	131	2	0	1	0	14	487	0	3	734	3732	2083	2187	2183	150	93	917	15	90	172	0	0	14	121	0	340	664	620	576	2248	191	262	3041	453	206	1104	259	0	2563	733	2856	70	71	401	121	71	13	0	6	0	0	0	3287	4468	0	855	2313	356	1624	107	0	1	1	1	71	17	150	12	153	2096	1221	1982	86	773	1527	0	0	12	3	0	0	0	0	0	0	0	100	452	0	2	1	105	1	0	1592	0	0	0	0	278	0	0	381	260	275	277	280	4	435	0	4176	0	499	1001	3952	0	2907	625	1062	0	0	0	0	0	0	0	0	0	0	71	0	106	161	0	0	4	0	0	0	1	964	0	0	400	157	0	0	197	98	943	0	200	102	104	0	104	430	613	0	1	418	0	1167	74	2957	0	0	0	0	0	2	119	0	1450	0	0	0	223	164	164	99	145	145	145	108	52	2886	2994	1	1	0	19	15	0	2505	143	637	2621	701	521	300	0	1598	0	0	0	0	108	202	0	2	6	0	0	4978	0	0	551	275	34	0	177	555	0	0	0	0	0	0	0	42	0	0	0	293	315	121	122	376	1126	901	1188	119	293	0	0	0	366	0	1564	73	399	651	190	463	0	4	0	3	2699	647	654	5861	982	956	1197	3274	634	494	4	1028	1684	202	2222	2865	3103	3392	3399	0	133	0	0	1248	4	3162	1385	0	2668	0	0	0	25	0	0	7	770	27	100	0	0	0	163	24	0	0	0	554	0	40	12	0	134	82	14	198	415	152	0	0	710	0	0	0	0	0	0	28	0	0	1460	755	2	190	769	0	108	0	1458	294	0	73	217	0	959	0	0	0	2	1172	0	0	0	0	0	1	1106	112	649	0	0	1348	2	295	73	0	0	0	41	41	52	44	87	102	0	0	0	434	0	1213	0	0	1267	0	0	158	2678	152	15	2	73	0	3	12	0	1082	1	0	0	2	217	3	37	1674	344	1000	2	465	101	0	0	12	8	0	1	0	0	161	0	234	7	2807	1	0	130	0	0	0	216	0	0	0	447	148	2847	1935	937	0	607	615	0	0	1	0	1	1	0	0	0	0	2044	3316	3388	3437	0	3408	520	3287	224	50	86	216	777	563	17	551	17	0	549	0	0	3331	227	1182	4860	0	0	0	0	1878	2647	1200	0	2021	0	0	0	248	200	0	87	162	55	646	198	0	505	20	0	107	2	218	454	31	669	0	0	0	0	0	723	327	0	212	0	0	0	0	2550	3238	661	285	160	0	2689	3035	0	0	0	0	0	0	0	0	0	1866	122	2	100	0	0	0	0	0	0	0	0	0	0	0	222	12	0	0	215	146	0	0	0	108	148	4094	1682	4	1421	223	22	779	127	0	212	1	123	0	0	0	6	31	0	0	3	0	0	0	199	0	0	0	0	8274	2257	976	0	0	401	1582	8	7	3439	727	2497	3369	0	0	1041	110	0	74	1029	81	794	1552	0	153	0	0	0	41	140	101	143	142	102	120	119	0	0	0	111	99	0	102	1394	4549	87	0	892	0	0	731	0	0	52	1	54	144	12	160	3	857	0	1	1	416	728	233	2632	0	9	566	0	426	0	392	509	551	920	0	2	0	0	453	0	0	153	111	100	0	0	0	1	0	75	4330	2515	15	100	3283	941	974	8	699	933	581	578	18	1175	111	2	0	829	0	0	6	145	1132	1802	60	701	1849	1081	2753	278	5	1	0	727	24	2	161	3174	3165	31	116	23	303	13	855	925	0	19	2766	0	103	0	0	246	1141	13	11	7	0	303	0	15	5	11	0	0	2	0	399	0	0	215	91	88	1	5	101	841	284	4	0	0	5	0	0	15	0	0	530	2360	1600	7	0	3295	12	513	1270	912	0	309	125	820	286	1128	2102	616	23	144	72	0	5351	447	0	0	853	407	2969	195	90	0	0	0	203	158	0	710	0	2039	0	407	0	8	1535	1	0	9	0	100	0	2642	1	166	536	4178	3080	411	2	0	0	106	0	2	1128	0	7	0	0	37	66	178	0	0	4	0	0	0	0	0	15	0	99	706	723	1043	1859	1053	40	0	63	30	340	3213	190	7	0	2465	646	479	5518	870	350	7623	506	0	0	1559	1	1212	0	0	0	1	27	0	0	0	138	99	0	1	0	0	0	0	99	0	0	0	0	0	0	0	0	0	0	0	1	102	44	11	6	0	0	470	71	37	37	46	0	0	42	0	12	0	0	45	1	3	100	0	100	36	0	36	426	395	352	362	394	402	3120	29	2638	1823	2144	2992	2558	799	0	0	0	2853	553	776	0	402	0	0	0	3032	71	1143	0	0	0	0	0	0	0	0	0	227	234	0	12	1587	2029	14	4	964	3157	3666	805	2527	1069	404	0	1	1	1	1	1761	2248	1893	626	1	320	0	126	195	0	248	33	156	3291	5	1613	249	247	146	0	425	440	476	634	9	0	0	0	0	3219	204	81	100	0	0	0	0	0	0	0	0	0	2382	0	102	687	1664	0	0	0	0	210	1497	119	3186	311	67	135	320	287	349	322	172	0	67	0	0	0	131	0	0	0	111	0	156	0	192	6	334	109	0
Subgingival_plaque	SRS011289	0	0	180	6	2667	0	5	246	480	2069	1617	149	8	9	0	0	0	519	0	0	3307	1832	384	238	139	251	1	1	2384	0	0	0	1918	1	0	0	207	10	189	163	2	200	2	19	30	3148	3225	12	10	1	0	0	6	21	921	686	34	2	0	21	2	2	1308	66	686	1	254	0	5	0	0	0	1757	0	0	2033	2368	1685	547	1	0	0	0	0	176	0	1	0	0	0	1752	0	238	239	0	0	2	2	254	352	3272	239	238	238	237	0	0	2396	1338	0	0	0	0	0	3	0	798	0	201	14	3049	689	258	4	0	0	0	1	0	0	0	0	0	39	1	546	567	0	131	136	147	10	0	995	4	1221	0	2439	5289	2478	49	3009	1688	5	0	1659	0	2486	1	1	1	4	4	0	1	1	0	0	1323	5	5	0	0	3010	1	2	95	5381	0	2750	473	149	532	199	2217	810	1	66	0	30	0	28	28	28	24	1311	2	2	1	1	0	0	845	0	1938	6	1	24	1	1	238	1	0	0	0	273	0	32	0	1	2670	238	226	947	641	311	1299	1640	3269	150	0	0	67	0	0	0	0	0	0	0	0	0	2	1	0	10	2	12	5	290	264	271	0	239	2121	178	0	963	0	3130	405	0	0	4	612	1	450	253	3	238	601	3146	1	1	1	0	0	1	0	0	0	18	0	18	5	2004	0	1885	1885	182	1868	821	78	2004	2004	0	2162	590	462	0	137	261	248	1	1	136	0	0	3347	3273	2876	347	0	1565	0	3510	13	0	0	0	3165	3195	3	1294	2712	2681	180	0	0	0	3468	0	3631	0	0	0	0	0	0	0	0	0	16	169	634	1424	2099	8	2660	13	1	1	138	2229	1	2792	2	0	1	3681	2385	216	0	633	17	17	697	131	4	718	241	0	0	0	238	0	2226	1	0	44	63	0	0	0	0	0	1	0	0	0	0	1	0	20	0	0	0	0	160	2668	818	403	19	4	1	16	0	1446	21	0	8	0	2	24	31	45	2	2	238	29	1125	1683	3267	294	239	847	844	13	3309	265	262	890	393	1962	100	0	25	0	0	361	39	1852	262	787	0	259	5	12	1276	466	455	65	7	239	5	2797	1594	4	0	3289	3314	107	244	2003	0	0	0	0	0	454	820	36	383	0	1242	2942	2	285	791	3271	5	3269	3270	0	2586	0	311	520	1768	0	0	391	65	41	9	98	73	113	3748	1	3222	2417	189	2	0	2	1	1659	5050	75	0	1207	34	149	5	46	1845	2350	0	1	0	0	242	1	5	4	0	0	1190	1091	0	188	0	0	154	0	713	0	0	462	2641	3266	0	1579	0	22	704	452	3252	0	249	0	567	0	429	30	0	268	27	0	2472	231	118	1394	0	2256	142	530	239	238	18	0	249	37	2352	343	175	173	0	0	0	261	4	9	289	2097	1910	0	2283	0	9	359	0	238	1399	23	0	691	6	2767	637	0	577	655	1732	0	2780	501	428	360	350	345	1	0	1131	1	6535	1956	949	1747	2142	37	44	0	44	32	44	37	44	50	19	29	0	2383	0	0	0	2	197	0	278	361	4	0	0	0	2	1	0	2	0	0	2	0	0	0	11	0	622	0	0	0	0	0	0	0	0	0	0	0	0	0	0	0	14	24	698	139	281	2316	153	1455	430	0	0	0	3223	2593	0	3287	3224	142	6	337	1643	2680	2979	1615	2513	12	2	5	299	1662	1649	36	978	157	1	0	6	1	0	0	374	774	213	0	3257	347	2756	24	206	1384	1593	0	0	3082	0	3272	3267	3272	3267	0	0	358	615	0	6	363	0	0	401	6301	0	198	139	315	136	1579	3398	3284	3	3354	916	0	2145	0	0	277	720	3287	3713	3278	120	140	7	7	794	795	22	20	1	22	1	140	3266	141	3266	6206	6704	145	339	5	0	116	69	0	0	2	0	33	145	0	113	0	0	0	2449	29	29	0	5717	908	10	47	16	0	0	0	0	0	0	0	3	0	0	0	0	285	0	0	0	2	2	130	0	50	501	32	0	2882	30	1466	1495	3693	0	1651	1748	653	8	1393	3172	127	1522	0	793	0	3465	433	3271	0	0	0	0	2675	0	65	0	587	265	0	595	4759	4834	1	2281	547	206	3	4990	1536	239	1631	2111	1371	2642	3689	2666	1645	816	1	3161	33	786	5	0	58	885	0	0	1	259	17	1	869	0	0	6	0	88	0	28	0	16	0	72	184	72	72	184	182	2	2772	202	1	0	206	3264	1388	1563	551	2352	15	0	0	0	0	25	24	415	2708	450	800	2598	7	0	370	26	0	0	1	2645	3	2	0	2	5	0	0	3	0	0	0	0	1	0	0	0	1001	127	0	2	148	26	2983	968	0	926	0	0	0	0	167	67	162	1757	162	131	0	4671	7	1	3714	2528	3274	0	255	451	580	580	14	0	0	34	0	0	2967	2211	18	1638	0	35	0	0	1	4992	1638	1565	1765	1638	3084	1067	1631	0	2	348	0	377	0	532	0	0	0	0	0	71	0	489	0	0	273	0	0	0	7	2779	186	673	2494	138	13	1	1882	1	0	256	0	55	68	70	388	906	0	0	0	3213	0	0	0	0	278	400	0	1670	2058	0	151	24	1	0	0	0	1877	0	58	1303	293	6	13	1401	1983	169	570	33	2607	2570	102	0	147	599	749	0	1062	287	0	142	5	0	0	0	0	2592	0	0	2592	0	0	0	3248	7	0	937	993	2068	238	2897	1592	2563	3043	3230	3302	1	12	93	325	1	7	0	0	4	20	0	0	309	219	7	0	55	2623	2548	0	238	570	301	11	279	1855	7	7	4619	6732	0	0	9	1	4	4	2	138	2	4	3	3	70	1	0	1662	0	18	18	0	0	1668	269	2	810	2898	2074	2955	2	793	1486	0	206	0	73	0	1	0	0	50	254	1	0	0	0	0	7	4	139	4	0	5	3	1101	1064	0	195	195	0	383	359	5105	1491	0	907	0	0	0	1424	2	0	145	1615	84	2	1	654	3287	2	1349	2792	3267	143	2618	1140	475	515	0	0	543	0	1	0	5	0	214	0	153	156	14	0	294	1	0	4	1	3	182	1617	2213	2837	0	73	4240	231	0	0	0	7	7	1	209	7	0	0	0	0	0	0	0	2	3	3	169	135	1	2	2	2	0	11	3701	0	0	385	3	10	148	0	433	0	0	0	289	238	5	4	1039	2501	0	3271	12	2587	0	141	664	2758	1649	3232	483	3	260	3212	285	289	288	0	71	5	5	4	0	5407	5398	0	0	1	1	283	4	228	20	1784	380	2	3213	376	3272	3234	863	2376	569	389	0	0	0	255	255	2631	310	5	6	21	0	1	0	0	666	253	0	88	0	0	1764	449	0	139	0	0	0	0	0	11	0	24	0	2	1455	4345	3465	0	526	88	0	1	7	1611	0	0	1265	1	1262	0	0	0	0	0	0	0	0	0	0	2	0	0	14	14	0	14	15	1092	148	12	0	1	144	0	0	0	0	1	32	1	67	67	0	4	29	281	19	42	57	13	64	19	85	0	0	5	5	0	0	1	3286	2622	0	16	0	0	0	1	11	19	0	377	0	3924	0	0	2588	3219	0	2590	0	0	0	2004	0	184	411	758	0	57	10	0	239	163	35	654	0	24	0	0	7	4	3	89	57	335	7	359	0	5	1988	8	2482	5	5	0	0	4	1	5	2	0	3245	2735	0	5	2398	0	1490	0	565	44	0	2029	5	29	0	417	9	1	3033	2	412	87	385	35	2	3272	0	0	0	3263	0	0	0	794	205	1600	0	0	239	7	3276	4	562	981	6	1625	7021	961	31	0	2	4	1331	1236	4	0	0	0	840	127	0	1	764	883	3296	3294	1306	34	1	177	262	0	690	2893	1	436	415	275	953	0	2432	0	2384	1875	239	243	450	0	0	394	0	0	0	0	0	1	0	15	2	8	14	14	14	2	11	0	0	0	0	0	0	0	0	6	4	0	250	0	1383	1063	1743	1408	234	5	5	2	32	463	805	3250	5	5	11	383	1	0	0	0	2217	0	703	1	0	473	770	222	51	2129	1635	7932	337	3044	224	225	6709	212	0	0	2645	0	0	3	0	0	0	0	1	0	8	1734	0	168	0	75	403	2	0	2	91	3	1	1	304	6	0	2592	2581	4942	226	12	9	16	0	99	2	0	827	0	0	18	156	5	1608	0	1	0	3248	0	0	0	0	0	189	0	0	3307	0	1370	0	3	10	3	68	1118	2276	2	176	868	2455	2584	137	1201	0	0	0	0	0	0	0	0	0	0	1	2821	2	916	2722	760	1871	2483	2501	2169	239	0	2341	167	5	0	1776	481	135	4	1072	3475	2644	733	0	0	0	0	0	0	557	697	1	0	0	14	0	0	0	412	5	0	0	2	0	1	0	0	0	0	89	3	3	3	234	232	650	650	0	0	68	4	68	0	0	0	0	2	3276	927	0	3524	315	2344	924	4	25	4	1	0	27	16	475	1669	2	2551	2627	2641	50	226	963	81	1111	6439	3112	5	5	0	1239	0	5	250	0	78	21	1	53	140	207	147	1	2	0	2160	8698	1641	3201	72	0	1	186	1	770	0	2	0	0	0	0	0	0	0	0	1132	11	0	32	452	26	1812	0	0	0	0	0	3228	0	0	387	146	734	246	1717	1717	0	0	5	19	0	4	192	2254	0	0	449	265	1615	233	25	142	1	238	4	4	4	0	4332	2218	1	3051	3272	2539	2701	428	472	3	7	0	3372	191	3	0	0	2390	986	0	0	0	0	0	0	0	0	0	0	0	0	0	0	36	334	3212	4363	0	29	24	0	292	32	295	294	0	0	0	0	0	8	8	0	98	1369	452	0	0	0	0	9	5	0	1	0	265	0	0	42	18	0	0	0	1065	353	1145	1166	1335	2	2	2761	3010	2679	0	0	0	1	0	0	0	0	0	0	0	0	0	0	0	3	2	3	26	4	7	3	22	0	0	14	0	0	0	0	0	0	141	25	5	12	48	3271	3460	455	462	0	27	3	508	0	4	55	230	1069	1	1349	352	1349	1349	2852	1352	0	3	1	1115	1959	564	239	1093	2419	834	6097	2373	0	3137	9	1	1	0	1	459	1	1	2749	142	713	0	0	67	0	238	19	1008	0	0	1	0	0	3095	0	0	0	0	2734	4258	0	3027	2	0	0	0	0	0	0	0	2560	0	4	0	0	5	0	0	3288	3308	3260	306	3492	1404	494	3285	3177	10	10	1	5	97	0	1	20	12	66	0	0	0	2288	2691	1615	190	92	0	2539	0	136	3	1	2588	3	1541	1344	1440	2473	3336	211	6	6	189	1376	453	1	1791	219	140	4	347	0	1407	0	430	0	780	348	6	0	2024	0	2	2758	68	352	1978	33	652	109	0	0	0	1	0	308	0	80	64	308	21	383	290	263	411	1627	4018	3355	30	0	0	0	856	48	2377	27	6	2281	3218	238	5	264	3251	3719	1872	42	1185	304	1136	1252	2304	2052	2676	334	0	1887	2	0	19	0	3	1531	0	0	299	694	555	4	0	1890	2061	0	0	0	0	0	0	0	3	0	0	0	0	0	2	0	0	67	1	0	24	1	144	1	0	33	2	53	60	0	0	2	2	0	0	147	349	6	162	2671	2128	2487	0	36	0	0	709	2389	19	1	57	0	0	0	0	0	0	0	0	29	0	0	0	0	0	0	4	28	0	7	1	1	239	2889	2	0	143	1643	142	1030	168	77	782	2259	12	0	125	170	0	1009	18	169	9	9	9	1830	343	14	0	0	20	2	481	346	346	0	2	0	0	0	0	147	0	0	0	3809	262	1	18	0	10019	1	3380	503	0	0	0	0	0	2	5	0	0	0	0	0	0	0	0	281	277	277	281	23	0	19	19	0	0	0	23	25	23	0	0	0	0	779	239	1403	239	239	1	423	6	9	1	3	0	0	0	0	109	0	0	448	115	0	0	565	28	1384	1940	3775	1711	0	35	2	272	1	1	1	13	1859	5	0	0	0	1	1698	0	0	203	304	208	584	1450	1163	701	1466	710	2461	0	0	0	8	20	2260	2660	56	1	1641	1914	2282	1492	2642	238	238	242	238	3	5	0	0	0	0	0	3272	0	3212	3808	1	0	1	1	0	0	0	0	0	1	0	0	17	17	2	2	0	2	0	0	1	0	26	22	1380	2	1	1061	2552	2	5	2191	854	0	0	0	0	7	8	2	1	3	1309	238	0	1508	237	2	3	6	1	3	0	2	58	259	284	237	1	236	0	0	889	0	8	10	0	530	11	145	143	2	1776	0	21	1	31	0	0	37	34	2286	1696	2778	543	1458	0	3539	733	0	0	0	0	1637	0	0	0	0	2	8	1	1	680	2	12	1	0	0	0	1	1	1	0	1	0	0	0	0	1	0	0	0	0	0	0	0	0	0	0	2	1728	0	1	755	1316	683	2522	0	2	805	2	0	5	0	0	0	1	60	8	0	528	0	188	1	454	2	18	2	2	25	2	22	821	740	3267	0	80	0	3287	0	5	136	0	136	0	0	160	0	5	228	0	2885	428	0	0	433	1	0	10	0	739	286	0	0	0	0	0	1	110	62	261	110	254	110	3804	579	3270	3275	57	0	12	12	255	256	6	1411	238	0	217	260	1627	12	2018	3185	0	0	0	0	3	1	0	152	1	0	0	0	0	0	1	366	71	238	114	8	494	238	705	2	2	313	1611	755	772	609	346	3808	138	1234	166	2061	136	3137	0	71	0	0	1516	422	838	2556	2	5	2717	23	196	0	3508	0	2910	83	912	2309	82	1617	2	1	194	0	0	144	0	3237	1	0	0	1372	15	0	42	2	0	0	0	1	1636	1321	1639	192	238	515	12	500	0	0	0	154	269	14	0	20	1	2	45	2	15	1	1	6	0	1	663	1918	863	510	479	127	2428	2	1	1632	0	143	0	6	3	3	2541	128	82	0	575	0	0	309	0	365	481	1151	0	3	1044	138	146	0	41	319	206	2076	1	0	31	0	187	114	2	0	52	37	0	1	2050	6209	0	1	1	3312	26	0	166	1664	0	0	0	357	0	476	213	336	4951	2	766	0	1373	191	84	3270	311	149	664	693	1	1	111	3578	883	3224	2644	2796	4931	2626	1	0	3023	0	321	1798	3	3072	5422	2045	4285	3040	236	1	149	147	2818	2989	3795	20	0	0	675	3582	815	28	288	2470	504	1774	2	0	1716	146	580	0	192	0	54	2420	0	0	235	238	238	262	238	238	238	238	866	238	239	0	238	6	0	945	0	0	0	0	155	227	1655	2858	14	1607	243	0	0	8139	4281	1	708	6	350	0	358	7	1775	277	142	0	0	1369	0	0	2418	223	1	0	0	3218	1641	391	0	0	2443	2	304	136	748	881	2	341	0	0	0	0	0	347	6	2334	30	0	2233	2	5	2	209	0	0	0	0	0	0	0	0	0	0	0	1	12	0	1	2	1	2	0	2	2	2	2	2	2	0	2	5240	2315	0	1	682	0	0	0	0	0	0	0	0	0	2	25	26	26	126	1322	4	359	4	658	2	0	530	1	4	2	16	0	2	2259	0	0	1485	2169	0	0	9	9	4	1190	102	0	0	3271	2653	2968	0	0	29	13	0	183	1	0	0	9	1034	182	10	64	1572	1162	2421	0	1619	1	3271	3272	0	0	0	523	961	572	565	550	573	1693	1579	33	459	7	0	1	0	1	1	1	0	1	1	1	1	1	0	0	0	1370	1370	1373	0	777	781	774	636	0	11	136	0	0	0	0	0	0	685	0	192	0	0	0	0	0	0	0	0	43	1	2016	0	0	0	0	0	2273	0	1371	0	0	0	16	6	0	67	3	0	0	0	0	2	590	412	2	4	1	1	3	0	0	0	80	171	1814	1269	0	1155	716	146	312	261	35	140	0	0	0	1	691	1315	1314	1	0	0	1	0	0	0	2	0	0	0	0	0	0	0	0	5	0	0	2394	40	0	0	25	2064	1	0	0	0	0	0	0	0	0	173	176	1404	5	1	1	3	6002	0	0	0	2	0	0	0	0	0	0	2253	9	1	2	5	0	34	237	238	3	238	109	9	2	11	230	9	188	0	34	0	3133	2345	2241	3275	2481	1719	3263	1903	505	260	0	0	0	419	419	0	89	0	0	561	194	461	0	0	0	0	186	153	200	0	0	0	173	1	1465	5	3	0	2092	461	773	5371	576	6	3065	643	38	0	189	320	2827	3254	7	1	122	0	70	0	0	1945	872	240	16	1681	2376	345	786	841	839	185	579	1	2633	0	5	1	1	35	28	442	55	1	1	3	2	1	254	244	32	1638	28	28	0	3589	26	2527	7	849	238	0	1403	2590	1833	9	959	2389	16	662	2	175	19	0	34	1427	14	3	5098	1430	1424	37	37	0	0	29	0	258	0	0	1	1	0	0	0	0	0	1	468	238	94	1563	2550	0	0	0	814	2297	313	1417	637	1	7	8	1	305	8	1419	0	291	229	2	0	309	389	531	410	805	239	410	411	10	3851	324	5	139	6	472	95	264	843	0	954	20	239	2	2	0	0	2	0	0	3	576	0	179	2590	0	0	238	0	1904	0	0	0	0	0	0	0	0	0	1619	627	153	1195	1	1	0	2203	1	7	0	0	0	0	38	0	1	176	987	2517	3214	3213	653	364	1123	3213	3212	286	365	1	256	618	8	14	0	14	5	1	2	0	4	5	1	261	199	60	1	1368	1	0	1	4	0	0	0	0	0	0	0	0	0	0	21	1	4	868	215	3113	1531	2	6	2083	1	54	0	0	1	2423	0	135	24	896	3	1986	4	358	0	0	1	5	0	328	982	1659	6335	0	0	0	0	0	0	11	8	1	23	0	1309	235	632	2443	0	2750	3111	1	410	2060	3270	0	2569	0	3224	0	3248	2592	0	17	3269	3529	0	0	0	2465	0	0	2413	15	196	511	1865	97	3	326	3267	3	428	2	4338	213	12	295	290	393	239	2182	4485	1638	3837	2742	96	0	0	0	0	0	0	0	67	0	50	279	2	30	289	93	2496	0	51	401	3261	23	99	24	7	0	2049	1381	2429	416	0	0	0	0	0	308	59	4	704	2004	2004	1567	0	0	0	0	2158	133	1932	1085	1840	67	34	1160	306	0	0	0	1303	1112	4	2835	5	1	710	2	15	0	27	0	4252	0	0	0	0	0	0	3617	27	33	1383	1	1	0	1787	0	238	238	237	2679	1613	0	0	1	79	0	3572	2080	3232	42	4	0	0	994	1496	5	1775	65	65	433	0	10	1	3620	2	25	0	0	7	10	10	10	78	0	0	0	0	1	7	0	16	0	14	0	2089	0	0	0	6	16	1	763	0	0	3	1	1	2694	1	0	0	0	1	1	1	1	0	0	0	0	0	0	0	0	0	0	110	0	0	726	263	0	2	1	1	0	0	689	6882	372	2	6448	5623	56	4	1	2	132	2	2	2	2	0	0	0	0	0	0	0	0	1	0	0	1	0	0	164	239	232	197	801	333	0	0	0	29	16	0	0	0	0	0	0	2905	48	238	1734	66	343	350	3891	614	164	0	0	939	1640	239	1859	2108	2404	40	4381	1	1690	0	0	0	0	2842	0	1	125	1714	791	1781	124	3271	0	2722	3267	3271	3136	0	0	0	0	0	0	0	35	26	17	270	49	33	4	636	64	0	0	0	0	0	0	985	7	7	7	153	153	1	2077	171	171	153	153	2	1	1	880	0	0	923	1	0	152	699	617	0	1	740	2916	0	0	0	483	147	0	0	0	360	533	0	4	1254	0	68	280	1882	1886	1744	1744	2391	1758	1884	969	1886	1866	0	5	3	1	1984	544	81	5	1	1	2905	2795	64	0	2	14	17	2	88	0	1	0	2193	2	0	4	0	0	137	3	1	1796	0	82	101	102	1404	3234	194	455	2	245	0	0	0	0	1661	0	4	0	0	5	1642	720	697	1401	664	1378	0	32	1433	1426	260	0	2588	724	0	4	0	5	3092	0	44	40	44	40	10	10	38	407	513	6144	6	0	135	0	0	0	0	0	114	1	0	0	0	1	1	914	749	1092	16	114	679	0	744	1	860	0	2	2	1685	1	247	1687	5	4	0	0	0	2	0	0	0	0	0	0	0	245	209	0	1606	0	1489	206	4655	2499	3272	3270	3272	2601	3355	2181	2181	0	0	0	0	6	0	0	0	5	1	262	0	0	23	238	2596	223	0	0	0	0	0	0	5191	0	0	0	1400	21	2576	2763	534	3105	1386	1745	1043	23	3116	2575	0	242	2497	2312	2673	718	3369	905	96	0	385	5508	2073	3140	2456	3165	8	253	1	306	1451	2343	1446	378	0	1341	675	379	0	0	1	581	207	674	5	7	0	0	0	0	4	5	2	2	690	707	7	23	7	387	25	0	1	0	0	0	1	0	1044	394	0	0	0	369	5177	1	3018	1407	0	49	60	2	0	1	0	0	0	0	0	0	0	0	0	0	0	1	0	365	815	2	1139	1927	3165	0	2850	238	238	598	674	5141	1728	6077	1300	614	607	0	611	172	1168	0	56	937	1163	0	10	206	0	963	1248	1048	0	240	2320	293	91	138	116	65	0	1874	571	0	1	1	0	1	0	0	546	0	54	0	0	0	0	0	2099	3292	3282	241	2714	238	1657	2056	240	1638	2531	2193	440	2893	0	2913	4	0	0	3541	1647	0	314	63	44	274	1645	28	1	9	1471	1092	1885	2206	1636	607	12	2807	738	1703	452	42	0	0	0	253	135	0	35	137	2	1	270	1	0	253	253	0	0	0	18	0	6	185	6	2921	1649	22	347	226	0	1403	861	27	3548	397	425	1263	163	788	243	0	0	0	40	0	1	1	1	1	0	0	0	169	0	0	0	0	0	73	10	4	804	0	5	0	5	0	5	3	144	1	11	2	0	146	0	1806	859	140	20	71	868	2000	0	1856	1957	151	4	2202	1749	247	29	1729	1	0	0	0	0	0	188	165	783	3	3	0	0	0	0	0	0	0	0	0	0	0	115	0	0	0	0	0	0	2258	3245	306	1	1115	2265	1726	1402	838	961	16	873	1	1604	22	398	1948	447	28	72	1781	3	3398	1701	8	227	0	32	1	5	0	620	377	3	0	0	0	2	921	11	5	3	0	0	2707	0	169	1	0	6982	142	32	9	1	147	1827	4	2	0	181	0	0	0	0	0	0	2	0	1	3	138	218	0	3	667	0	0	23	377	1	2316	0	2942	8	2500	289	0	1555	5	0	2	1	1	1	1	1	2596	2588	0	0	4486	3268	0	3267	0	0	573	0	1954	136	1636	1425	3643	2017	2727	238	2752	2016	3602	470	510	1	3590	402	950	23	2032	185	510	274	2757	272	1397	214	340	274	265	273	274	1031	2964	2280	359	1253	3413	146	10	6	0	339	0	0	0	168	305	0	18	0	0	5	0	5	0	0	0	0	0	504	0	0	445	253	1	2	441	1	0	1	0	682	834	0	0	0	4	282	499	268	3324	0	238	830	0	0	1	1	6	106	0	0	150	0	0	8	0	613	0	0	1245	12	22	892	374	0	1	38	1786	1	1	0	590	1638	6105	1756	1	3115	968	6	392	0	40	39	11	44	0	27	0	260	0	0	0	2	580	0	48	3	611	2	319	1744	3	12	0	5	41	10	0	0	0	0	0	849	2	0	1	1	1	31	0	15	0	9	0	0	6	0	2	138	29	35	2	2	0	2	2	5	687	0	11	71	1	3	1	8	0	3152	218	271	1253	3305	0	1707	3020	125	321	1920	0	238	0	0	0	0	3	0	0	0	1	1	0	2	0	0	0	0	0	0	5	160	1	0	0	115	23	2967	3	0	1	3449	765	431	4536	0	0	0	204	142	1819	302	872	2568	1	0	0	0	0	0	0	3	141	0	0	0	0	0	0	0	1379	2533	3286	3286	0	3081	1608	2068	18	1638	2597	1120	0	2143	2428	136	3934	8	0	3431	0	0	0	0	0	1512	35	0	1056	6	571	0	0	3	3617	87	87	540	0	267	2795	5	401	4	613	0	5	0	0	4	1	3	0	0	0	2	0	3	1424	1424	3113	11	0	0	0	30	0	0	14	15	0	0	0	0	0	0	0	0	1	202	0	0	0	239	240	239	9	0	1092	633	6557	528	22653	9785	1729	7723	1188	1247	0	0	0	0	58	0	2	0	0	0	0	0	0	0	0	0	0	0	0	1	0	22	0	0	0	0	0	0	3	0	0	0	0	0	2573	1949	921	765	23	48	456	0	47	408	4	1277	0	955	1	1377	237	261	386	640	201	0	1	382	0	1	0	3803	9	17	3	0	0	248	1	9	205	0	9	0	0	0	0	1691	3153	0	1	95	0	0	0	0	0	238	0	0	454	24	1645	0	0	5	0	2489	60	3202	0	1672	4240	0	0	2	0	309	638	1388	3378	3189	3235	2	3265	0	656	240	239	6	1220	19	29	2750	3	2	3263	0	300	26	3513	8	0	137	3126	0	0	4	1	3879	7	128	0	0	1	0	6	0	1	70	0	0	0	74	13	4117	3309	2514	0	165	6	0	0	0	0	2	552	310	170	1904	0	71	7	0	21	2	112	2265	2253	2652	2147	0	941	3395	0	0	0	0	0	0	4	0	0	158	0	0	0	0	2092	2231	0	0	0	0	0	1331	0	0	961	1	1305	448	1421	748	0	0	0	0	0	0	0	0	0	0	0	0	0	0	3	2424	7	8	994	994	2091	0	167	230	230	2087	1630	1	12	295	274	277	1654	290	0	0	1	1	190	558	0	23	766	742	5521	1666	2725	3469	3523	5867	1047	766	3	0	0	0	0	1	0	570	420	1	0	1	0	1597	0	0	895	0	2464	2285	1646	3511	68	2768	2527	2285	5	9	81	68	0	0	0	0	2	2	0	8	1	136	2224	1812	4	3272	2	0	0	3258	1369	0	0	0	0	146	1	0	0	0	6	1	545	2	181	1115	2454	44	972	3616	2468	1799	3	8	468	6	0	1	0	238	1147	1726	0	0	0	1	0	239	3272	3200	3272	0	3224	0	0	0	0	0	0	0	0	0	2080	3239	0	43	1	188	338	604	1701	445	0	0	0	915	2	2	0	9	70	2	0	0	214	0	0	5	0	34	6	0	0	1	1706	5	827	44	0	399	2	0	0	0	0	7	8	8	7	425	392	489	15	27	4	238	140	261	1670	1631	424	9	22	25	1410	257	3160	5	0	0	247	0	0	2	23	0	0	2	0	2155	3303	160	2	253	3199	35	0	146	1712	369	369	4	369	4	4	253	4	0	369	9	0	1	0	174	0	5	27	567	0	0	0	2	2	4	175	0	2	2	2	2	2	35	160	2990	3178	956	0	155	2878	328	0	0	9	1	1	138	2	251	251	8	1807	3	0	838	0	0	44	0	0	0	254	0	325	0	839	0	187	11	358	4	198	26	131	2006	125	0	1903	10	0	3	1	1	1	5	0	5	0	0	0	357	80	56	6	2197	0	0	0	2439	22	0	0	0	249	1537	1615	0	2807	3260	3111	1707	2932	4	1	2575	33	11	1	0	19	19	1416	116	0	343	1	2	2	5	0	5	1	1	0	0	0	0	2728	23	0	3250	0	165	2732	3703	0	3192	0	0	2500	0	3218	1344	0	4216	22	0	0	0	2	0	7	0	1961	140	1292	451	28	78	782	5	6	4	0	0	0	0	0	0	0	0	1	219	1	129	3123	0	38	3313	1888	0	1	0	1	1	1	0	0	2	1	1	0	2056	1831	1600	1412	1658	688	1741	1174	269	195	0	0	0	225	0	0	7	5	0	1556	0	4	3121	5	0	0	0	1741	7	831	1630	3402	4823	438	0	0	0	0	0	0	0	0	0	25	1	1	1	246	241	0	0	0	0	0	1908	404	1	0	17	368	5	3	2	1373	8	1	23	0	9	9	1	368	534	170	166	0	0	8156	1	2	1821	1812	55	2017	2883	2799	3039	4	4786	3015	420	692	2781	0	160	2782	1	3144	889	0	2680	287	1833	5	0	1	0	323	5	1	0	0	316	0	0	0	0	3274	0	0	2699	0	0	4865	0	3272	3	1751	2	0	0	1318	1	835	36	1245	137	86	4137	630	112	15	0	0	0	0	0	1	0	0	1	0	173	5	0	0	9	83	53	8	321	14	408	1569	0	1473	237	3229	2665	2639	0	24	245	12	0	260	865	1432	1587	1503	28	0	354	3492	14	0	4015	7	4	1	1	3	207	172	0	0	44	3247	2701	2739	843	1562	289	649	267	289	32	1	1	49	27	1	459	1432	1187	1269	3695	411	7	3447	137	80	42	266	0	2438	534	2910	305	310	1640	155	306	74	0	272	0	0	0	3271	3477	3	725	2897	1295	2644	9	0	2	1	1	306	109	669	144	214	2771	2288	2940	14	505	368	0	0	239	0	0	0	0	0	1	0	1	0	732	0	6	6	24	2	2	1131	2	2	0	0	58	0	0	52	58	58	59	59	2	2178	0	5125	0	153	2068	4701	0	3363	2199	2917	0	0	0	0	0	0	0	0	0	0	0	2	8	1631	9	3	44	1	1	1	4	303	1	1	382	1608	2	13	23	23	1827	0	3	5	65	0	4	127	275	0	5	345	0	1952	22	2474	0	0	0	1	1	1	90	1	358	0	2	0	95	2	2	2	1318	1318	1317	638	20	2846	2978	7	6	0	6	139	0	2589	285	244	1248	645	430	273	0	451	0	0	0	0	393	444	4	27	141	0	0	3876	0	0	1	1381	27	0	104	716	0	0	0	0	0	0	0	2	0	0	0	25	26	25	26	45	1081	1077	1159	19	25	0	0	6	147	0	2443	27	1728	996	52	107	0	2	0	10	2828	153	1665	1327	403	583	270	1481	2098	270	2	143	536	318	2280	1798	2402	3273	4180	1	15	0	0	1911	2	3251	1034	0	2747	0	0	1	28	0	0	32	795	7	0	0	0	0	814	5	5	3	5	3	0	5	6	0	30	770	142	10	444	991	0	0	752	3	0	0	5	0	0	64	0	0	2428	376	0	35	532	0	15	0	726	1657	0	29	49	2	579	0	0	1	0	1649	0	3	0	0	3	1	1785	694	310	0	0	431	179	3155	264	0	1	1	156	160	198	184	262	147	1	2	0	220	2	315	1	1	2455	0	0	1629	685	786	261	0	32	2	1	236	1	1091	1	0	0	0	827	15	14	646	97	107	12	1312	3544	0	1	237	5	0	16	0	0	48	0	148	8	2633	8	0	29	0	0	0	2	0	0	3	817	34	3568	2607	1168	0	83	83	1	1	2	0	2	1	1	1	1	1	1089	3272	3536	3177	0	3288	88	3136	495	193	307	44	1061	641	20	744	21	2	251	1	0	3333	452	1626	2294	0	0	0	1	2259	3104	531	0	1742	0	3	0	445	75	7	259	281	233	1475	287	0	301	6	1	18	7	181	552	3	805	2	0	0	0	0	891	18	2	18	0	0	0	0	3137	3251	655	37	1496	0	2907	1821	0	0	0	0	0	0	0	0	0	2220	974	2	2	2	0	0	0	0	0	0	3	3	2	0	12	238	1	0	454	1376	0	0	0	693	1559	1594	893	2	1378	358	239	1684	180	0	443	0	43	0	0	0	7	130	0	0	0	0	0	0	309	0	0	0	0	6497	757	2842	0	0	1619	1309	10	88	5050	325	2824	3288	0	1	1953	777	1	28	1885	60	415	1431	18	253	0	7	11	13	7	11	14	14	3	20	18	0	0	0	1971	0	0	260	62	949	20	0	2260	0	0	1687	1	1	18	1	390	1375	726	1394	0	168	1	1	1	1648	325	748	3158	0	1	255	1	1484	0	21	63	95	122	0	1	0	0	59	0	0	5	70	3	0	0	0	2	0	24	2821	2659	0	20	3272	1344	2008	1	834	408	376	385	74	1360	787	34	0	859	0	0	3	20	1535	2543	922	589	1116	1802	820	82	3	1	5	1779	28	20	1631	2879	2879	238	252	2	104	238	1545	1573	2	2	3073	0	759	2	2	58	1911	241	1	0	0	11	0	1	0	6	0	0	1	0	100	0	0	453	71	366	6	7	14	322	212	5	1	1	4	0	0	48	0	0	557	1503	530	144	0	3289	59	1441	1929	290	0	536	46	581	7	952	639	1053	647	1311	10	0	3732	129	0	0	1926	1605	5884	879	79	0	0	0	1339	1617	0	2145	0	980	0	486	0	30	414	2	0	9	0	3	0	3289	3	356	744	3588	3093	2962	2	0	1	6	0	1	246	0	89	0	0	4	3	21	0	0	0	0	1	6	5	0	0	0	1	287	336	359	464	312	283	0	1080	631	362	1609	262	135	0	733	1753	40	5901	1363	1507	3455	54	1	2	629	4	480	0	0	1	4	247	1	0	0	679	0	0	2	2	0	0	0	2	0	0	0	0	0	0	9	0	0	0	0	0	27	681	13	4	2	2	108	304	2	0	2	0	0	689	0	237	0	0	173	6	136	5	0	5	2	0	2	294	295	276	277	295	296	3024	15	1143	2247	1645	7258	2412	281	0	0	0	3201	463	891	0	1322	0	1	0	3112	306	2401	0	0	0	0	0	0	0	0	0	1297	1036	0	163	1670	765	9	4	389	3183	3623	2632	2401	292	108	0	1	1	1	1	1533	2389	652	473	5	659	2	25	37	0	62	98	748	3271	638	1101	40	21	63	0	38	1003	122	170	1	0	0	0	0	3271	4	359	376	0	0	0	0	0	0	0	0	2	864	2	15	859	1491	0	0	0	0	184	2832	18	3323	769	227	187	316	235	265	316	31	0	217	0	0	1	3	2	0	0	1754	0	273	0	356	5	199	192	0
Subgingival_plaque	SRS011373	0	0	282	54	1628	0	22	51	966	2573	1628	92	21	61	0	0	0	554	1	0	2621	2135	208	48	14	529	0	0	1213	0	0	0	830	2	2	0	481	58	439	352	2	541	2	69	23	2228	2296	57	57	0	1	0	56	216	634	81	68	6	0	16	0	0	29	199	83	0	116	0	1	0	0	0	410	0	0	744	1119	369	219	6	0	0	0	1	155	0	1	4	0	0	1193	0	48	48	0	0	0	0	350	85	2540	49	48	48	48	0	0	2239	124	0	0	1	0	0	22	0	1192	0	419	58	1825	500	325	22	0	0	0	1	0	0	1	0	0	136	9	640	646	0	476	11	71	1	2	1192	0	416	0	1113	3706	2012	115	2163	218	2	0	893	0	1750	1	1	3	4	4	0	0	1	0	0	107	19	18	0	0	1913	0	5	636	3496	0	1907	736	79	418	369	1444	1535	0	209	0	18	0	12	13	13	220	46	0	0	0	0	0	0	124	0	918	17	0	22	0	63	50	0	0	0	0	429	0	78	1	1	1556	48	105	1470	742	189	614	168	2379	120	0	0	446	2	0	0	0	1	0	0	0	0	0	0	0	1	52	2	1	500	70	84	0	110	1059	181	0	1445	0	2312	400	0	0	2	112	0	477	49	0	48	695	2459	0	0	0	1	0	0	0	0	0	46	0	46	2	597	0	722	723	208	679	1166	480	597	597	1	1189	456	961	0	296	205	193	0	0	11	0	0	2590	2377	2387	967	0	120	1	1597	39	0	0	0	1437	2348	5	1275	1801	1798	12	0	0	0	2931	0	2784	0	0	0	0	0	0	0	0	0	79	312	23	191	1172	19	1646	26	0	0	12	2819	0	1864	4	0	0	3111	189	301	0	604	32	30	519	236	2	517	603	0	1	0	48	0	1069	0	0	18	85	0	0	0	0	0	0	0	0	0	0	0	0	13	1	1	0	0	33	1246	40	135	46	1	0	8	0	498	16	3	9	0	6	13	23	38	1	1	48	27	1544	565	2454	246	48	68	114	129	2527	398	199	796	506	2191	190	0	136	0	0	572	98	263	70	673	0	573	4	88	1232	286	445	280	23	49	20	2679	2060	3	0	3271	2626	171	408	499	0	0	0	0	0	399	683	49	613	0	1271	2553	2	366	140	2539	1	2530	2532	0	2489	0	221	141	2097	0	0	1417	292	122	69	395	170	250	2578	0	2518	2265	202	8	0	0	0	214	2722	64	0	1621	15	293	83	65	1175	1948	0	4	2	0	51	4	20	6	0	0	775	483	8	9	0	0	285	0	41	97	3	540	2522	2527	0	195	0	114	980	601	2467	0	288	0	416	0	306	14	0	80	12	0	1248	48	37	141	0	696	12	249	49	48	56	0	876	19	605	338	1077	1075	0	0	0	131	15	55	163	782	435	0	781	0	55	242	0	48	119	166	0	18	65	163	60	23	556	393	321	0	2628	993	377	244	238	233	0	0	1332	14	5017	353	787	2144	1199	152	212	0	212	121	274	157	212	230	12	166	0	810	0	0	0	0	277	0	25	251	21	0	0	0	8	0	0	0	0	0	0	0	0	0	34	0	954	0	0	0	0	0	0	0	0	0	0	0	0	0	0	0	6	91	889	12	76	3561	293	90	1011	0	0	0	2521	2516	0	2546	2526	13	3	276	227	1548	2376	146	1374	30	10	23	61	229	171	13	1235	92	0	0	1	0	0	0	334	153	264	1	2536	334	1801	107	175	100	1311	0	0	2530	0	2540	2517	2540	2518	0	0	241	467	0	10	349	0	0	466	3376	0	512	17	225	11	155	2773	2573	1	2539	755	0	265	0	0	70	1024	2540	3478	2426	521	14	6	7	1067	1122	137	136	0	136	1	18	2518	18	2517	6615	8547	225	274	1	0	87	35	0	0	1	0	13	307	3	191	0	0	1	1140	46	46	0	3053	1358	28	53	50	1	0	0	0	1	2	0	15	0	0	0	1	857	0	0	0	0	63	232	1	83	783	79	0	349	89	384	405	2509	0	168	418	868	85	1652	2294	232	1713	0	754	0	2504	1078	2533	0	0	0	0	2013	0	57	0	351	60	0	342	3833	3880	0	1271	428	332	19	3721	1747	49	113	1709	43	2461	3231	1949	223	812	0	2438	118	164	83	0	22	832	0	0	0	84	27	0	50	0	0	21	0	204	0	28	0	6	0	44	1065	44	44	1065	1004	0	2115	211	3	2	457	2445	1533	552	282	1056	14	1	0	0	0	102	101	959	1802	959	1198	3596	126	0	601	22	0	0	0	2027	1	0	0	0	0	0	1	2	0	0	0	1	0	0	1	0	239	233	0	1	268	58	2333	1175	0	116	0	0	0	0	42	60	48	1592	48	39	0	2602	6	2	3674	2498	2541	1	773	941	1119	1119	52	0	0	208	0	0	259	808	17	168	0	56	0	0	0	4495	167	190	1016	168	2527	225	114	1	0	816	0	270	0	837	0	0	0	0	0	180	0	706	0	0	823	0	1	0	2	1978	121	676	1268	199	3	1	825	0	0	63	0	34	425	106	374	334	0	0	0	2242	0	0	1	0	204	512	0	1246	668	0	271	51	0	0	0	0	787	0	67	1169	517	21	79	1256	2612	196	1263	67	2511	2414	47	0	70	674	542	0	1183	93	0	15	1	0	0	0	0	2514	0	0	2513	0	0	0	2519	120	0	139	180	610	49	2196	155	611	2207	2350	2588	2	30	127	519	10	48	0	0	0	54	0	0	812	485	126	0	241	1624	1465	0	49	847	492	25	219	735	24	126	2118	4764	0	0	21	0	3	0	0	13	0	0	2	59	452	8	0	229	2	96	96	0	0	815	828	8	114	2244	711	1893	8	338	73	29	776	0	318	2	2	1	0	19	89	0	0	0	0	0	56	2	16	4	0	5	1	627	1481	0	183	183	0	244	877	2906	2101	0	1066	0	0	0	181	59	0	42	163	297	0	0	1044	2537	0	1058	1517	2457	114	1269	1174	465	737	0	0	1519	0	7	0	25	4	479	0	38	40	53	0	84	1	0	1	2	2	223	615	1447	2002	0	46	4042	330	0	0	0	3	3	2	817	56	0	0	0	0	1	2	0	0	6	11	95	82	0	0	1	0	0	57	2842	0	1	327	3	56	36	0	693	0	0	0	343	49	3	6	1124	2370	0	2539	62	2491	0	18	173	1965	204	2453	847	0	110	2148	126	204	128	0	202	21	2	5	0	3475	3477	0	1	0	1	819	2	762	26	2728	333	1	3119	312	2404	2518	1767	1975	279	366	0	0	2	122	121	2030	227	2	13	28	0	2	0	0	1572	48	0	204	0	0	1215	921	0	12	0	0	0	0	0	11	0	22	0	0	1558	3320	2263	1	476	151	0	0	2	351	0	0	1639	0	1631	0	0	0	0	0	0	0	0	0	0	3	0	1	6	6	0	6	7	1557	393	26	0	2	83	0	5	0	0	0	103	0	423	447	0	2	98	183	117	165	177	57	266	117	390	0	0	2	2	0	0	0	2668	1175	0	80	1	0	0	0	35	37	0	389	0	1409	0	0	2489	2506	0	2510	0	0	0	597	0	218	155	849	0	111	76	0	49	52	216	30	0	66	0	0	0	0	72	219	95	241	2	217	1	120	600	27	1944	22	22	0	0	2	2	22	3	0	2373	82	0	3	1512	0	1804	0	944	165	0	80	2	90	0	918	126	0	2329	0	865	49	168	154	0	2540	0	0	0	2503	0	0	0	1363	509	620	0	0	48	15	2560	4	1083	90	3	114	3822	141	41	0	2	1	50	1876	3	0	0	0	718	232	0	9	1026	1174	2610	2626	98	46	0	75	71	0	452	1862	1	1457	1262	861	2032	0	2311	0	2223	1705	51	70	935	0	0	897	0	0	0	0	2	1	0	20	3	0	20	20	20	2	3	0	0	0	0	0	0	0	0	54	5	0	570	0	114	243	271	137	175	1	1	5	39	548	629	2637	3	6	56	416	3	2	0	1	1023	2	846	1	0	1088	859	60	133	3988	1665	10182	261	5121	333	331	9354	345	0	0	1883	0	0	20	0	0	0	0	0	0	24	254	1	129	1	61	684	1	0	2	157	20	2	2	268	4	0	1517	1062	1832	374	29	22	117	0	141	0	0	1237	0	0	19	398	5	461	0	2	0	2518	0	0	0	0	0	196	2	0	2220	0	41	0	20	86	60	208	1534	1822	4	331	1272	1557	1594	302	1320	0	0	1	0	0	0	0	0	0	1	2	2587	10	1686	2462	1113	2437	2020	1984	1659	49	0	1199	157	23	0	2398	546	56	19	616	1657	1864	545	0	0	0	0	0	0	341	72	0	0	0	6	0	0	0	1172	1	0	0	1	1	1	0	0	0	0	261	17	17	17	462	416	826	825	0	3	449	2	448	0	0	1	0	70	2559	1128	1	3112	279	2210	1358	4	157	17	0	0	11	26	1016	259	0	5582	5677	5724	69	626	230	473	1485	4039	3270	1	1	0	1327	0	1	570	13	71	74	0	302	29	166	117	0	2	0	957	8270	168	2584	449	0	0	244	0	775	0	86	0	0	0	0	0	0	0	0	1063	3	2	17	948	77	235	0	0	0	0	0	2435	0	0	137	67	957	105	890	890	2	0	7	38	0	6	599	1496	0	0	924	90	146	104	22	36	1	48	0	1	0	0	2890	429	0	2532	2539	2426	2589	404	922	31	4	0	1857	372	2	0	0	1572	1987	0	0	0	0	0	0	0	0	0	0	0	0	0	0	56	287	2449	2155	0	78	83	0	634	13	602	596	0	0	0	0	0	0	4	0	272	41	949	0	0	0	0	56	1	1	0	0	412	0	0	203	44	0	0	0	1481	318	1597	1698	1871	10	10	1811	2142	1612	0	0	0	0	0	0	0	0	0	0	0	0	0	0	0	0	0	0	22	2	24	0	31	0	0	6	0	0	0	0	0	0	658	22	39	57	351	2568	3344	559	96	1	24	0	1051	2	20	181	526	1434	0	175	612	175	175	2181	189	1	27	0	245	1724	221	48	1033	1696	745	4333	2336	0	2242	5	0	2	0	0	793	0	0	2196	11	112	0	0	34	0	50	10	999	0	1	2	0	0	2375	0	0	0	0	1831	2448	0	1932	71	0	0	0	0	0	0	0	1545	0	19	0	0	3	0	0	2550	2545	2548	220	2836	119	749	2530	2508	55	55	2	98	224	0	0	4	56	32	0	0	0	1462	1487	888	49	85	0	1243	1	15	0	0	1377	65	1277	839	1534	1574	2033	611	4	24	172	98	957	3	188	319	34	89	373	0	208	0	185	1	538	542	4	1	737	0	5	3061	37	242	109	13	490	74	0	0	1	0	0	269	0	137	133	269	62	425	305	201	673	1450	3946	2610	104	1	0	0	916	27	1033	15	3	814	2501	48	2	577	2537	4221	828	156	1389	121	610	1391	863	1769	2132	331	0	725	8	0	159	0	0	635	0	0	452	19	797	3	0	993	630	0	0	0	0	0	0	0	20	0	1	1	1	0	44	0	1	448	0	1	27	0	63	1	0	191	1	205	208	0	0	3	10	0	0	60	375	56	397	2013	1508	1461	0	107	0	0	42	1231	28	0	134	2	0	1	0	0	0	0	2	13	0	0	0	0	0	0	70	134	1	5	0	0	48	1259	12	1	38	202	41	1395	163	52	607	2295	72	0	108	1067	0	305	23	1058	55	55	55	554	459	9	0	0	16	7	688	477	478	1	0	0	0	0	0	380	0	3	0	4297	78	0	3	0	13068	0	1980	537	0	0	0	0	0	1	2	0	0	0	0	0	0	0	0	123	123	123	123	9	0	96	96	1	1	3	9	23	9	0	0	0	0	149	49	134	49	49	0	501	1	56	0	12	1	11	0	2	98	0	1	446	71	0	0	870	18	1725	1104	3140	1777	1	69	1	847	2	2	0	24	533	23	0	0	0	2	681	0	0	312	216	308	990	1867	935	140	186	231	799	0	1	0	24	9	1129	2958	56	0	234	1103	1304	270	1745	48	48	70	48	0	88	0	0	0	0	8	2540	0	2569	3415	0	0	0	0	0	0	0	0	0	0	0	0	0	0	1	1	0	1	0	0	3	1	31	61	97	1	0	704	1946	1	22	629	1085	0	0	0	0	6	23	6	1	19	29	48	0	296	48	0	2	3	0	1	0	1	205	109	188	48	1	48	0	0	890	0	29	74	0	794	17	380	307	0	209	0	99	0	156	0	0	475	453	687	883	1655	1467	237	0	2542	827	0	0	0	0	167	1	0	0	0	0	6	0	0	27	0	0	2	1	1	0	0	0	2	1	1	1	1	0	1	1	0	0	0	0	0	0	0	0	0	0	3	634	0	2	181	16	429	404	0	9	217	0	1	21	0	0	0	1	113	55	0	638	2	147	3	165	0	46	0	0	100	1	62	1341	824	2523	0	20	0	2539	0	1	11	0	11	0	0	72	0	2	701	0	1783	378	0	0	688	3	0	78	0	833	195	0	0	1	0	2	49	60	47	247	60	48	150	2503	718	2530	2178	111	0	55	56	95	96	0	133	48	0	452	111	1919	56	1619	2323	0	0	0	0	4	0	0	221	0	0	0	0	0	0	0	249	469	48	82	55	574	50	49	1	0	682	95	1179	248	841	137	1160	266	1015	661	1745	12	2503	0	202	0	0	1023	443	417	1463	0	2	1960	13	557	0	2949	0	2227	11	1724	1260	90	146	1	2	166	0	0	37	0	2336	0	1	0	42	8	0	298	26	0	0	0	8	168	88	168	524	48	335	78	513	1	0	2	64	285	1	0	0	0	0	52	0	1	0	0	54	0	0	799	248	1063	723	62	166	1242	8	0	112	0	382	0	3	4	2	1806	38	169	0	852	0	0	660	2	36	117	304	0	1	483	15	37	30	36	775	580	1415	0	4	13	0	140	134	0	0	226	193	0	0	2489	3825	0	0	5	2591	101	0	390	2023	0	0	0	258	0	97	1059	224	5104	51	423	0	1330	696	22	2525	497	129	742	765	51	51	222	2858	1103	2447	1907	1568	2628	1605	2	0	2228	0	82	481	0	1762	2018	2122	3942	2147	128	0	76	137	1586	2508	3802	13	0	0	1183	3723	1124	17	270	1418	231	695	34	0	1115	302	831	2	697	0	22	1144	8	0	1010	48	48	70	48	48	48	48	49	48	48	0	48	8	0	675	0	0	0	0	39	667	168	2287	58	91	107	0	0	7730	2848	0	1028	23	259	0	314	21	2208	140	108	1	0	43	0	0	1963	894	0	1	0	2129	186	146	1	0	1433	8	219	130	906	1588	1	258	0	0	0	0	0	162	3	1396	119	0	1164	4	0	2	35	0	0	0	0	0	0	0	0	1	0	0	0	17	0	0	0	0	0	0	0	0	0	0	0	0	0	0	2598	1579	0	0	756	0	0	0	0	0	0	0	0	0	8	23	23	22	144	106	3	242	1	64	41	0	1004	0	39	7	7	0	7	2025	0	0	1485	2316	0	0	54	56	4	1050	526	0	2	2538	1826	2249	0	0	116	59	0	163	0	0	0	138	875	520	61	34	256	1195	1064	0	1657	3	2541	2540	0	0	0	675	148	886	899	720	679	291	350	19	332	5	9	3	1	9	2	9	1	3	3	3	9	9	0	0	0	42	42	42	0	806	885	892	4	0	42	12	0	0	0	0	0	0	31	0	128	1	0	0	1	0	1	0	1	261	0	909	0	0	49	0	0	790	0	1189	0	0	1	8	22	0	448	9	0	8	0	2	3	1182	688	0	5	0	0	14	0	0	0	211	604	382	1092	2	290	588	377	194	539	150	18	0	0	0	0	19	84	86	0	0	33	2	0	0	0	2	0	0	0	0	0	0	0	0	1	0	0	1532	147	0	0	22	445	0	0	0	1	1	0	0	0	0	153	155	120	1	0	0	0	3875	0	0	0	0	0	0	0	0	0	0	695	4	1	0	2	2	41	48	48	0	48	119	56	2	4	220	0	642	0	145	0	2596	2520	2182	2487	1357	1071	2371	1105	1330	117	0	0	0	156	156	0	263	0	0	646	101	613	0	0	0	0	204	174	242	0	0	0	45	0	1327	10	21	0	1115	380	880	3150	342	20	2066	1060	171	2	252	246	1411	2471	25	0	11	0	467	0	0	659	333	513	80	274	1850	293	640	147	143	86	444	1	1521	6	1	0	0	80	13	322	20	0	0	19	12	0	464	102	126	168	12	13	0	2886	30	296	4	73	48	0	119	2549	1614	23	1546	1167	16	662	0	521	101	0	451	250	56	0	3574	264	54	474	474	0	0	22	0	210	0	0	0	0	0	0	0	0	0	0	230	48	355	201	1151	0	0	0	566	1110	313	773	56	0	5	55	0	784	83	120	0	794	956	89	0	168	800	907	566	217	368	558	567	24	3809	18	5	23	52	878	11	70	843	0	1559	47	49	0	2	0	0	1	0	0	4	662	0	127	1484	0	0	169	0	791	0	0	0	0	0	0	0	0	0	726	723	79	1699	0	0	0	899	0	81	0	1	0	0	471	0	0	176	288	2199	2245	2244	906	905	382	2243	2242	552	905	1	523	528	54	6	0	6	22	1	4	1	3	3	9	70	116	64	1	42	0	1	0	0	0	0	0	0	0	0	0	0	0	0	15	0	0	1512	84	2069	142	6	20	1018	0	37	0	0	0	1166	0	12	61	1436	0	1078	11	449	0	0	1	1	0	532	386	1199	5687	0	0	0	0	0	0	23	4	0	21	0	28	260	6	1560	0	1815	2128	0	290	1541	2540	0	2491	0	2525	0	2519	2513	0	124	2527	997	0	0	1	1696	0	0	1939	0	216	661	493	251	0	233	2516	1	1082	0	1090	465	56	596	705	942	49	1581	5054	168	4439	2035	88	0	0	0	0	0	0	0	446	0	121	60	1	12	364	261	1403	0	22	555	2460	64	253	105	2	0	852	2158	2090	962	0	0	0	0	0	219	126	17	49	596	596	99	0	0	0	0	1655	104	2578	199	2847	446	116	349	219	0	0	0	871	729	3	1590	3	0	999	1	6	0	11	0	1264	0	0	0	0	0	0	1805	62	0	149	0	0	0	1513	0	48	48	48	1487	146	0	0	1	172	0	2381	355	2251	139	2	0	0	675	1555	1	235	171	127	298	0	23	1	3037	0	23	0	0	56	57	57	57	46	0	1	1	0	0	1	0	38	0	1	0	1117	0	0	0	3	81	0	532	0	0	0	0	0	1806	0	0	0	0	0	0	0	0	0	0	0	0	0	0	0	0	0	0	85	0	0	1196	82	0	0	0	4	1	0	369	5379	101	0	4950	3274	219	0	0	0	528	1	1	1	1	0	0	0	0	0	0	0	0	0	0	0	1	0	0	36	121	39	133	1359	708	0	0	0	103	79	0	0	0	0	0	0	1356	127	238	879	51	362	174	2540	554	287	0	0	120	169	49	675	1117	994	237	2489	0	356	0	0	0	1	1632	0	0	183	381	119	1417	168	2540	0	1746	2518	2539	2530	0	0	0	0	0	0	0	139	78	54	551	193	125	2	49	31	0	0	0	0	0	0	2114	55	415	28	38	38	0	1954	88	88	38	38	0	0	0	663	0	0	585	11	0	348	166	629	0	0	1105	2007	0	0	0	643	70	0	0	0	244	631	0	3	216	0	202	211	686	725	607	607	666	655	711	493	722	648	0	8	2	10	2275	377	140	2	0	0	1805	1930	128	2	9	13	32	9	204	0	0	0	1420	60	1	0	0	0	654	1	0	1842	0	476	575	575	121	2505	162	420	0	104	0	0	1	0	236	0	21	0	0	2	581	93	71	127	102	107	0	78	136	136	141	0	2490	1587	0	90	0	1	2267	0	212	198	212	197	56	56	194	576	564	2941	2	0	16	0	0	1	0	0	176	0	0	0	0	0	0	699	89	607	6	72	3	0	30	1	719	0	42	4	261	0	545	389	2	10	0	1	0	5	0	0	0	0	0	0	0	104	747	1	91	0	2435	48	1067	2423	2541	2531	2541	2523	2579	936	936	0	0	0	0	55	0	0	0	23	0	70	0	0	61	48	1578	49	0	0	0	0	0	0	3302	0	0	0	119	15	1753	1638	182	2037	96	1097	1673	60	2252	2506	0	253	1624	1798	1989	96	2484	1710	11	0	704	4059	2186	2334	2258	2203	4	48	0	223	1914	2310	272	253	0	53	1238	322	0	0	0	764	368	1135	3	51	0	0	0	0	3	6	6	5	1447	1388	5	73	3	297	75	0	0	0	0	0	0	1	969	357	1	0	0	183	2609	1	1740	110	0	69	12	0	0	0	0	0	0	0	1	0	1	0	0	0	0	1	0	265	164	0	1092	268	2376	0	1449	48	48	994	1171	5978	906	7357	570	1083	997	0	1017	328	1452	0	59	742	1717	0	64	262	0	1717	1758	1287	0	301	1949	483	145	12	96	24	0	1786	706	0	0	1	0	2	0	0	708	0	161	0	0	0	0	0	117	2541	2517	50	1247	48	182	1774	50	168	2425	835	289	1894	0	2066	0	0	0	2570	1352	0	763	221	212	283	252	127	0	54	1239	1177	1172	646	211	731	61	858	1096	96	730	148	0	0	0	197	11	0	35	14	0	0	48	0	0	48	48	0	0	1	147	0	5	1065	11	4097	173	70	663	595	0	120	409	82	2160	364	520	1406	336	118	49	0	0	0	293	0	3	2	3	0	0	0	0	252	0	0	0	0	0	104	59	22	919	0	0	0	0	0	0	4	35	1	26	0	0	38	0	656	472	121	62	444	1514	517	0	1997	839	273	0	393	266	440	24	643	0	0	0	0	1	0	173	69	859	0	0	0	0	0	0	0	0	0	0	0	0	0	37	0	0	0	0	0	0	1005	2729	220	0	1770	183	579	119	1288	141	68	511	0	89	147	559	516	1247	12	45	1571	5	2523	746	2	32	0	79	3	71	0	387	388	5	0	0	0	4	1721	56	1	4	0	0	150	0	1032	1	1	7498	36	78	56	0	68	746	0	1	1	103	2	2	0	0	0	0	0	0	2	2	289	146	0	1	983	0	8	210	386	0	1886	0	2662	154	2535	362	0	149	2	0	1	1	0	0	0	0	960	2490	0	0	2539	2517	0	2518	0	0	848	0	898	608	167	85	3191	1646	1445	48	1558	585	2891	518	1079	1	2712	595	151	63	830	183	176	168	874	161	67	479	1028	168	70	132	167	600	342	1228	242	1780	2726	281	56	23	0	324	0	0	0	159	359	0	67	0	0	11	2	2	0	0	0	0	0	1193	0	0	432	237	0	1	479	0	0	0	0	974	859	0	0	0	0	739	336	62	2703	0	48	2147	0	0	0	0	3	103	0	0	45	0	0	0	0	491	0	0	1214	66	59	616	331	0	1	174	214	0	11	1	673	168	5126	923	0	2027	924	2	552	0	192	187	22	213	0	138	0	126	1	0	0	19	1119	0	46	6	439	3	645	2289	6	84	2	7	98	36	0	1	61	0	0	588	1	0	0	2	2	134	1	11	0	32	1	0	24	0	0	225	23	141	0	0	0	0	2	36	307	0	59	265	0	1	2	54	0	2410	548	131	1138	2551	0	1104	2427	531	276	1381	0	48	0	0	0	0	105	0	0	0	1	2	0	0	0	0	0	0	0	0	1	64	0	1	0	567	61	2137	19	0	0	4230	1354	887	4064	0	0	0	24	119	561	962	749	1907	3	0	0	0	0	0	0	19	19	0	0	0	0	0	0	0	944	1662	2540	2540	0	2513	147	1473	25	168	1600	523	0	1748	1851	11	2628	45	0	2918	0	0	0	0	0	203	412	0	2105	3	120	0	0	60	1640	218	218	1238	8	93	1846	17	295	5	1624	0	20	0	0	5	0	3	0	0	0	58	1	25	181	182	2185	25	0	0	0	97	0	0	6	7	0	0	0	0	0	0	0	0	0	155	0	0	0	95	96	96	58	0	1550	406	6858	294	5981	8290	1589	7470	1426	1523	0	0	0	0	373	0	11	0	0	0	0	0	0	0	0	0	0	0	0	0	3	62	0	0	0	0	0	0	1	0	0	0	1	0	2029	855	1351	1211	23	42	425	0	215	666	3	24	2	1076	0	1951	48	110	478	75	76	0	3	270	0	0	0	3666	136	29	25	0	0	332	2	42	311	0	42	0	0	0	0	279	2534	0	0	73	2	0	0	0	0	48	0	0	949	63	251	0	0	2	0	1144	68	473	0	1185	2142	0	0	0	0	235	869	1637	2661	2530	2465	6	2486	0	1338	52	49	29	1748	96	54	1771	19	15	2465	0	359	78	2755	5	0	43	2050	0	0	15	2	2286	19	106	0	0	2	0	4	1	3	467	0	0	0	144	54	2844	2815	2393	0	97	3	0	0	0	0	1	1995	1242	404	1854	0	445	411	0	32	0	101	1962	199	1334	783	0	793	2414	0	0	0	0	0	0	0	0	2	96	0	0	0	0	3715	718	0	0	0	0	0	50	0	0	1365	2	190	614	162	1192	0	0	0	0	0	0	0	0	0	0	0	0	0	0	17	1229	4	4	714	714	1121	0	26	169	168	925	146	0	55	218	279	117	175	196	0	0	2	4	85	848	0	63	1305	1195	4868	2937	5263	5489	6062	9327	1403	1305	390	0	0	0	0	0	0	281	509	0	0	1	0	3403	1	0	643	0	2398	1728	169	3135	29	2668	2483	1735	1	3	35	329	0	0	1	1	1	1	0	3	2	12	2296	285	2	2540	1	0	0	2505	42	2	3	0	0	20	1	0	1	1	23	0	365	6	336	1103	1504	129	960	3330	1599	269	4	11	958	54	0	1	0	48	1128	2578	0	0	0	3	0	48	2539	2504	2540	0	2526	0	0	1	0	0	0	0	0	0	542	2526	0	280	3	319	216	1251	633	685	0	0	0	759	3	3	0	22	69	0	0	0	52	0	0	24	0	200	52	0	0	0	677	1	305	59	0	139	4	0	0	0	0	0	0	0	0	691	555	835	148	100	3	48	101	70	294	114	331	150	61	24	179	319	1492	1	0	0	109	0	0	14	122	0	0	0	0	2905	1532	74	0	48	2447	158	0	37	129	755	756	2	758	2	2	48	5	0	756	54	0	0	0	137	0	1	11	453	0	0	0	0	0	389	348	0	0	0	0	0	0	48	73	2395	2671	1928	0	67	341	853	0	1	55	0	0	13	0	571	570	4	2530	3	0	355	0	0	212	0	0	0	77	0	72	0	518	0	71	7	241	4	396	61	235	1033	35	0	1028	393	0	59	2	2	2	1	0	1	0	0	0	239	114	208	8	949	0	0	0	2102	70	0	1	1	129	132	146	0	2329	2450	2457	1197	1549	16	62	2360	37	56	0	0	79	79	543	206	0	361	9	42	4	2	0	1	2	2	0	0	0	1	1542	82	0	2256	0	662	2422	2983	0	2431	0	0	2475	0	2442	106	0	2900	62	0	0	1	0	1	15	0	688	83	1469	782	108	541	157	10	63	15	0	0	0	0	0	1	0	0	1	683	1	233	1981	0	69	2699	1255	0	0	0	0	0	0	0	0	0	0	0	0	783	842	206	180	227	75	688	499	204	145	0	0	8	67	0	0	28	2	0	134	0	17	2184	2	0	0	0	1964	2	195	146	2636	3271	708	1	0	0	0	0	0	0	0	0	22	0	0	0	201	468	0	0	0	0	0	1095	269	1	0	0	120	4	2	0	118	10	2	123	0	46	11	0	772	788	1067	677	0	0	3350	0	1	867	866	28	1199	2490	2335	2707	3	1989	1496	216	785	1632	0	71	1729	1	2312	72	0	448	139	814	1	0	0	0	227	1	1	0	0	226	0	0	0	0	2455	0	0	1503	0	0	3464	0	2540	0	241	0	3	0	702	3	170	98	728	12	907	2054	434	69	6	0	2	0	1	0	0	0	0	1	0	263	24	0	0	20	102	42	22	131	67	343	681	1	308	909	592	1670	416	0	22	495	58	0	707	1855	1678	2125	2075	26	0	242	2134	10	0	3621	12	2	0	0	2	72	256	0	1	160	2682	1749	1831	953	202	186	728	123	185	40	0	1	20	99	0	395	1190	894	1075	2318	179	86	2669	302	446	259	154	0	1159	701	1406	216	219	198	100	220	47	0	22	0	0	1	2539	3584	0	430	1811	820	1626	27	0	3	2	2	220	83	464	33	246	1369	1353	1492	35	564	945	0	0	49	1	0	0	0	0	0	0	0	2	1316	0	57	5	71	3	0	474	0	0	0	1	206	0	0	242	157	205	209	214	8	1273	0	3025	0	259	929	4036	0	2795	784	902	0	0	0	0	0	0	0	0	0	0	5	0	24	114	55	0	22	0	0	0	8	711	0	0	96	91	0	1	71	70	560	0	3	4	38	0	21	233	1087	0	1	544	0	432	61	1334	0	0	0	0	0	1	120	0	570	0	2	0	218	3	3	2	84	84	84	57	46	1640	2400	2	1	0	31	11	0	1162	143	498	896	866	621	192	0	321	0	0	0	0	166	814	0	22	15	0	0	3122	0	0	3	122	113	1	93	934	0	0	0	2	0	0	0	13	0	0	0	105	106	97	100	129	742	751	826	96	105	0	0	54	304	0	1873	13	930	1229	88	348	0	8	0	5	1802	310	620	2032	701	433	253	1327	1154	68	21	142	322	389	1002	1843	2241	2541	2300	0	36	0	0	572	8	2428	1779	0	1388	0	0	1	37	0	0	24	540	120	2	0	0	0	873	9	1	0	1	31	1	66	10	0	41	148	41	49	707	322	0	0	1053	0	0	0	1	0	0	186	0	0	1513	186	1	455	543	0	28	0	1492	312	2	11	70	0	918	1	0	0	3	960	0	0	0	0	0	0	867	465	457	0	0	751	102	519	211	0	0	0	138	141	142	158	75	39	0	0	0	73	0	108	0	0	1509	0	0	146	659	499	70	0	12	0	0	48	0	708	2	0	0	1	110	7	66	914	43	1566	4	129	108	0	1	48	24	0	9	0	0	169	0	38	23	1515	55	0	55	0	0	1	42	0	0	0	198	36	2526	1748	1009	0	123	123	0	0	2	0	2	2	0	0	0	0	1603	2549	3105	3007	0	2627	68	2529	479	140	267	195	1094	633	62	1283	63	1	396	0	0	2619	542	990	3684	0	0	0	0	1512	2091	83	0	1744	0	1	0	110	472	0	110	172	66	1141	241	0	789	32	0	38	88	143	592	59	770	0	0	0	0	0	1555	33	0	76	0	0	0	0	2141	2476	632	116	182	0	2212	2349	0	0	0	0	0	0	0	0	0	585	141	0	1	1	0	0	0	0	0	0	0	3	0	0	146	48	0	1	949	96	0	0	0	64	199	1852	1420	8	1667	363	49	570	159	0	916	0	142	1	0	0	105	176	0	0	1	0	0	0	359	0	0	0	0	5344	913	1607	0	0	229	2006	24	2	3203	341	1539	2559	0	0	1068	69	0	13	227	124	411	1230	12	111	0	0	0	17	18	3	21	20	3	60	96	0	0	0	77	2	0	576	233	1769	77	0	1162	0	0	622	0	0	46	0	178	97	509	120	1	456	0	2	2	223	341	100	2237	0	9	410	0	244	0	81	109	296	264	0	12	0	0	190	0	0	38	18	2	0	0	0	3	0	64	2905	1400	50	91	2537	1013	984	2	938	608	459	464	44	1698	329	13	0	1174	0	0	20	30	2150	1554	104	795	1119	703	872	118	20	8	1	181	67	13	114	2388	2350	110	62	3	104	49	359	406	0	2	2054	0	181	0	0	24	409	50	3	2	0	68	0	10	1	4	0	0	4	0	49	0	0	949	448	247	3	5	57	273	340	6	0	0	103	0	0	14	0	0	150	1881	1110	21	0	2556	68	299	734	314	1	388	136	807	143	1526	920	483	32	31	16	0	3621	286	0	1	339	270	3192	934	448	1	0	0	263	146	0	1189	0	1238	0	1194	0	26	125	4	0	119	1	5	2	2337	5	662	652	3109	2110	328	1	0	0	22	0	2	702	0	1	0	0	62	6	18	0	0	3	0	0	54	1	0	49	0	3	574	736	846	1261	840	137	0	151	155	385	1202	112	12	0	1151	515	292	4314	2881	1158	4203	298	0	0	548	1	570	0	0	0	4	80	1	0	0	28	1	0	0	1	0	0	0	1	0	0	0	0	0	0	0	0	0	0	0	1	23	27	23	20	0	1	337	217	2	2	14	0	0	49	0	48	0	0	154	2	11	3	0	4	62	0	62	201	192	147	146	190	195	2412	6	1336	1735	2347	2702	1121	274	1	0	2	2369	1070	699	0	591	0	2	0	2437	220	1123	0	0	0	0	0	0	0	0	0	622	79	0	65	1674	948	28	8	523	2472	1578	1735	1096	720	120	0	2	2	2	2	1799	1129	1039	648	1	88	1	30	474	0	195	57	81	2540	3	1852	87	85	120	0	184	286	357	439	8	0	0	0	0	2538	9	242	294	0	0	0	0	0	0	0	0	0	433	1	57	700	1282	0	0	0	0	168	2032	96	2653	760	143	39	279	221	302	279	118	0	133	0	0	0	6	0	0	0	188	0	716	0	255	23	157	130	1
Subgingival_plaque	SRS011433	0	0	201	3	1783	0	48	14	562	1809	1136	55	8	6	0	0	0	658	0	0	1916	1754	213	11	3	208	0	0	858	0	0	0	963	0	0	0	523	4	511	412	1	590	1	16	113	1857	1939	4	4	0	0	0	3	100	613	4	113	8	0	36	0	0	19	134	31	0	142	0	2	0	0	0	572	0	0	651	1062	337	339	8	0	0	0	0	168	0	0	0	0	0	882	0	11	11	0	0	0	0	23	13	2062	11	11	11	11	0	0	1844	131	0	0	0	0	0	7	0	751	0	347	41	1365	641	218	8	0	0	0	0	0	0	0	0	0	151	1	541	555	0	233	2	7	0	4	839	0	524	0	1151	2691	1630	169	2042	108	2	0	864	0	1239	0	0	0	1	1	0	0	0	0	0	40	40	40	0	0	1547	0	2	403	2503	0	1403	1042	19	327	501	944	1295	0	134	0	92	0	92	92	92	94	68	0	0	0	0	0	0	97	0	1109	49	0	4	0	33	11	0	0	0	0	446	0	7	0	0	902	11	11	883	878	98	530	54	1935	13	0	0	232	1	0	0	0	0	0	0	0	0	0	0	0	0	7	1	1	319	15	121	0	51	1261	282	0	1256	0	1630	507	0	0	1	70	0	238	17	0	11	566	1913	0	0	0	0	0	0	0	0	0	52	0	52	1	431	0	599	618	233	593	454	250	429	431	0	987	381	471	0	348	246	13	0	0	2	0	0	1982	1747	1931	790	0	64	0	1028	12	0	0	0	1330	1893	2	1104	1483	1579	5	0	0	0	2415	0	2311	0	0	0	0	0	0	0	0	0	20	521	34	186	1029	9	1296	11	0	0	2	2460	0	1326	0	0	0	2353	150	268	0	481	15	14	631	335	1	201	532	0	1	0	11	0	1144	0	0	91	224	0	0	0	0	0	0	0	0	0	0	0	0	34	0	0	0	0	14	1196	5	20	43	1	0	14	0	280	34	0	57	0	3	14	4	14	0	0	11	112	1292	410	1987	192	11	101	48	99	2167	222	143	694	514	1812	339	0	113	0	0	689	89	257	15	439	0	250	2	57	1095	365	329	239	31	11	7	1968	1407	1	0	2647	2061	165	244	381	0	0	0	0	0	373	804	122	647	0	924	2104	0	499	126	2062	2	2040	2061	0	2044	0	258	29	1801	0	0	1251	260	265	77	302	139	159	2105	0	2050	1709	54	4	0	0	0	106	2322	10	0	1613	95	408	57	148	966	1386	0	2	0	0	11	2	7	1	0	0	410	225	9	12	0	0	342	0	38	10	1	597	2137	2057	0	108	0	8	460	643	1948	0	217	0	257	0	254	92	0	20	92	0	1398	11	2	65	0	616	2	226	12	11	19	0	636	97	411	187	512	511	0	0	0	55	22	4	127	756	328	0	764	0	4	269	0	11	43	9	0	36	79	80	22	35	839	466	382	0	1914	735	230	293	263	263	0	0	1463	13	4083	182	625	1857	601	77	167	0	167	105	207	164	167	215	15	115	0	458	0	0	0	0	205	0	24	360	7	0	0	0	4	0	0	0	0	0	0	0	0	0	11	0	1013	0	0	0	0	0	0	0	0	0	0	0	0	0	0	0	14	81	1151	2	157	3094	154	61	1022	0	0	0	2044	2061	2	2075	2051	3	3	305	84	983	1732	51	1058	11	0	8	28	128	93	3	836	68	0	0	0	0	0	0	407	47	57	0	2049	330	1367	62	171	66	871	0	0	2042	0	2062	2043	2062	2046	0	0	269	308	0	12	316	0	0	486	2616	0	234	3	262	5	38	2397	2155	0	1975	655	0	106	0	0	20	468	2087	2541	2064	367	2	2	3	530	624	21	30	0	28	0	3	2045	3	2046	4411	5765	174	371	2	0	189	3	0	0	0	0	18	390	1	120	0	0	1	451	11	11	0	2148	1202	8	27	18	0	0	0	0	0	0	0	5	0	0	0	0	449	0	0	0	0	3	335	0	195	583	7	0	320	33	227	326	1499	0	59	416	552	20	1079	1906	334	1387	0	725	0	1911	1118	2040	0	0	0	0	1505	0	36	0	114	103	0	470	2941	3007	0	879	384	369	7	2796	1099	11	51	1708	37	2029	2564	1498	94	1151	0	1887	78	114	57	0	54	665	0	0	0	175	94	0	29	0	0	7	0	236	0	115	0	14	42	67	795	67	67	795	787	0	1758	183	1	1	235	2001	870	330	130	813	6	1	0	0	0	157	157	1003	1297	1263	1127	2781	97	0	511	4	0	0	0	1480	0	0	0	0	0	0	0	0	0	0	0	0	0	0	0	0	238	335	0	0	361	71	1953	805	0	100	0	0	0	0	100	37	18	1301	18	7	0	2212	3	1	3178	2044	2063	1	421	452	621	621	18	0	0	71	0	0	149	650	71	54	0	197	0	0	0	4295	53	207	1105	55	2054	254	51	0	0	788	0	308	0	862	0	0	0	0	0	225	0	821	0	0	492	0	0	0	0	1152	14	910	1330	186	3	9	323	0	0	38	0	96	198	144	208	172	0	0	0	1868	0	0	0	0	78	430	0	802	520	0	434	31	0	0	0	0	704	0	204	832	375	8	13	1053	2194	101	743	114	2046	1968	220	0	37	418	410	0	960	350	0	46	2	0	0	0	0	2061	0	0	2061	0	0	0	2059	28	0	56	70	608	11	1676	43	754	1695	1921	2156	1	8	76	709	9	43	0	0	0	74	0	0	895	745	33	0	91	1584	919	0	11	937	285	7	173	771	8	97	1938	4285	0	0	7	0	1	0	0	2	0	0	1	54	233	9	0	128	1	51	51	0	0	580	437	4	194	1754	1053	1984	4	153	39	62	568	0	186	1	0	0	0	13	175	0	0	0	0	0	4	0	4	1	0	1	0	334	1029	0	64	64	0	261	966	2212	2425	0	1013	0	0	0	117	2	0	10	48	72	0	0	1047	2067	0	500	1565	2006	269	1475	1281	532	387	0	0	1624	0	2	0	17	1	679	0	11	30	19	1	20	0	0	0	1	0	178	604	1084	1288	0	67	3237	337	0	0	0	2	2	0	443	4	0	0	0	0	1	1	0	0	11	10	105	99	0	0	0	0	0	4	2325	0	0	451	1	4	19	0	674	0	0	0	135	12	43	2	990	1881	0	2062	5	2096	0	3	90	2039	127	1945	622	0	17	2374	24	161	24	0	252	8	1	1	0	2517	2511	0	1	0	0	447	1	435	34	1468	442	0	2567	359	2049	2053	1455	1475	160	395	0	0	0	147	147	1616	258	2	15	96	0	1	0	0	1236	16	0	236	0	0	1221	445	0	2	0	0	0	0	0	5	0	4	0	0	827	2544	1695	1	333	72	0	0	2	261	0	0	1160	0	1153	0	0	0	0	0	0	0	0	0	0	0	0	0	14	14	0	14	21	1006	580	11	0	1	11	0	0	0	0	0	165	0	198	232	0	0	74	97	92	107	141	4	266	92	344	0	0	2	2	0	0	0	2152	1148	0	11	0	0	0	0	71	72	0	326	0	730	0	0	2017	2036	0	2050	0	0	0	431	0	177	282	737	0	224	9	0	11	21	107	22	0	17	0	0	0	0	4	230	73	266	3	274	53	13	553	7	1615	7	7	0	0	1	1	7	1	0	2037	71	0	1	1197	0	1501	0	856	109	0	5	2	107	0	588	44	0	1944	0	711	64	142	63	0	2062	0	0	0	2024	0	0	0	728	505	426	0	0	11	7	2069	5	553	30	3	51	3363	52	99	0	1	0	23	1800	1	0	0	0	897	335	0	0	726	849	2080	2133	129	109	0	114	15	0	517	1393	0	1428	1142	656	1990	0	2013	0	1833	1189	34	28	447	0	0	419	0	0	0	0	0	1	0	41	1	0	41	41	41	1	1	0	0	0	0	0	0	0	0	3	1	0	247	0	88	112	156	92	187	2	2	2	98	746	417	2356	1	2	47	219	0	1	0	1	939	0	525	0	0	879	856	24	132	2642	1128	8184	236	3904	255	253	6898	254	0	0	1413	0	0	7	0	0	0	0	0	0	10	119	0	38	0	129	419	0	0	1	411	7	1	1	238	1	0	1192	942	1447	362	9	8	36	0	95	0	0	1175	0	0	44	400	20	400	0	1	0	2059	0	0	0	0	0	52	1	0	1682	0	36	0	7	39	2	136	1035	1581	2	502	1136	1067	1117	354	997	0	0	0	0	0	0	0	0	0	0	0	2006	4	1255	1930	1100	2035	1661	1680	1276	11	0	758	80	8	0	1425	734	12	8	466	2043	1251	528	0	0	0	0	0	0	221	39	0	0	0	14	0	0	0	771	2	0	0	0	0	0	0	0	0	0	71	14	13	14	546	529	1105	1104	0	1	233	1	233	0	0	0	0	3	2051	1134	0	2292	312	1844	1028	1	132	49	0	0	96	12	527	247	0	3260	3448	3477	94	301	337	245	1030	3281	2641	2	2	0	874	0	2	248	3	85	23	0	153	11	206	133	0	0	0	1081	6487	55	2165	233	0	0	181	0	807	0	2	0	0	0	0	0	0	0	0	1048	2	0	178	452	82	264	0	0	0	0	0	2047	0	0	138	6	524	15	617	617	0	0	3	112	0	2	631	1255	0	0	444	21	51	9	4	11	0	11	0	1	0	0	2283	601	0	2052	2064	1963	2150	216	589	36	3	0	1387	536	0	0	0	1234	1154	0	0	0	0	0	0	0	0	0	0	0	0	0	0	105	452	2032	1495	0	26	17	0	384	94	349	346	0	0	0	0	0	0	4	1	449	36	452	0	0	0	0	4	2	0	0	0	337	0	0	134	25	0	0	0	653	119	1512	1474	1748	10	10	1570	1954	1564	0	0	0	0	0	0	0	0	0	0	0	0	0	0	0	0	0	0	4	18	19	0	30	0	0	14	0	0	0	0	0	0	267	4	18	4	183	2027	2590	670	18	0	13	0	938	0	7	150	474	1310	0	38	573	38	38	1570	42	0	35	0	320	969	98	11	1227	1512	675	3484	1859	0	1631	1	0	0	0	0	598	0	0	1772	44	124	0	0	53	0	12	9	611	0	0	1	0	0	1789	0	0	0	0	1787	2036	0	2042	4	0	0	0	0	0	0	0	1124	0	7	0	0	2	0	0	2163	2068	2059	255	2231	43	599	2006	2100	4	4	1	6	156	0	0	0	3	9	0	0	0	966	1553	880	24	157	0	824	0	4	0	0	902	19	906	669	1449	1053	1100	523	5	17	17	39	461	0	63	353	19	5	233	0	113	0	138	0	475	305	1	1	641	0	1	2437	6	266	47	3	329	28	0	0	1	0	0	261	0	123	118	260	41	401	277	218	437	1395	3422	2112	44	1	0	0	663	11	974	37	3	771	2033	11	1	252	2068	3338	497	231	1233	66	578	1122	837	1304	1503	150	0	618	4	0	111	0	0	550	0	0	475	35	912	1	0	486	269	0	0	0	0	0	0	0	7	0	0	1	0	0	40	0	0	232	0	1	89	0	78	0	0	285	0	319	373	0	0	9	8	0	0	46	257	3	514	1533	1261	975	0	59	0	0	103	846	98	0	351	0	0	0	0	0	0	0	0	92	0	0	0	0	0	0	2	146	0	2	0	0	11	798	19	0	11	77	26	1166	60	77	620	1653	7	0	152	507	0	114	20	498	4	4	4	303	230	7	0	0	35	1	384	237	237	1	0	0	0	0	0	390	0	2	0	3064	24	0	2	0	10300	0	2410	495	0	0	0	0	0	0	9	0	0	0	0	0	0	0	0	23	23	23	23	8	52	51	51	1	1	1	8	12	8	0	0	0	0	188	11	73	11	11	0	542	0	4	0	19	0	2	0	1	50	0	0	360	85	0	0	446	92	1497	1016	2392	1443	0	136	0	444	1	1	1	9	342	8	0	0	0	0	791	0	0	330	241	186	973	2070	904	9	124	147	671	0	0	0	9	17	797	2293	14	0	148	1013	1058	263	1422	11	11	28	12	2	2	0	0	0	0	9	2063	0	2017	2778	0	0	0	0	0	0	0	0	0	0	0	0	5	5	0	0	0	0	0	0	0	0	8	74	38	0	0	409	1650	0	17	271	947	0	0	0	0	5	8	3	0	7	19	11	0	226	11	0	0	3	0	0	0	0	321	87	203	11	0	12	0	0	270	1	52	32	0	608	10	390	427	0	62	0	50	0	163	0	0	257	250	792	473	1243	932	106	0	2097	646	0	0	0	0	54	1	0	0	0	0	4	0	0	2	0	0	1	0	0	0	0	0	0	0	0	0	0	0	0	0	0	0	0	0	0	0	0	0	0	0	2	610	0	1	152	52	543	412	0	10	139	0	0	7	0	0	0	0	162	4	0	428	1	136	1	173	0	52	0	0	53	0	74	1015	837	2034	0	56	0	1995	0	2	2	0	2	0	0	76	0	2	434	0	1327	230	0	0	674	0	0	9	0	695	218	0	0	1	0	11	5	39	28	206	39	17	85	2151	667	1947	1668	226	0	3	3	64	64	0	139	11	0	370	86	1590	3	1448	1773	0	0	0	0	2	0	0	48	0	0	0	0	0	0	0	270	240	11	103	4	341	11	6	0	0	488	49	704	195	588	42	877	347	955	306	1702	2	2034	0	22	0	0	1143	557	325	1404	0	2	1730	34	441	0	2615	0	1708	1	782	1221	98	51	0	0	12	0	0	10	0	1802	0	1	0	36	14	0	219	12	0	0	0	3	53	23	54	474	11	382	11	390	0	0	0	48	194	0	0	5	0	0	139	0	0	0	0	3	0	0	1008	85	916	557	41	61	1218	9	0	51	0	447	0	3	2	1	1114	7	178	0	890	0	0	374	1	68	246	206	0	1	411	4	12	17	35	370	470	1552	0	1	18	0	162	123	0	0	135	100	0	0	1970	3537	0	0	0	2062	64	0	423	1872	0	0	0	344	0	23	523	137	3631	6	516	0	1350	376	136	2039	532	120	582	591	6	6	114	2340	1022	1974	1452	1079	2272	1130	6	0	1767	0	31	561	0	1198	1774	1297	3037	2192	169	0	121	101	1609	1830	2573	36	1	1	674	2763	800	36	265	784	128	777	25	0	1335	468	438	1	376	0	183	1043	9	0	952	11	11	15	11	11	11	11	29	11	11	0	11	4	0	286	0	0	0	0	11	380	59	1771	4	48	125	0	0	6095	2284	0	872	7	295	0	294	7	2043	154	135	0	0	37	0	0	1489	894	0	0	0	1802	104	85	0	0	1697	4	256	64	380	1200	0	265	0	0	0	0	0	265	1	765	9	0	889	1	0	2	23	0	0	0	1	0	0	0	0	0	0	0	0	40	0	0	0	0	0	0	0	0	0	0	0	0	0	0	1722	1193	0	0	420	0	0	0	0	0	0	0	0	0	2	5	5	4	270	70	1	269	0	92	26	0	499	0	4	2	88	0	2	1589	0	0	1352	1746	0	0	3	4	5	812	376	0	0	2042	1418	1897	0	0	77	6	0	88	0	0	0	20	491	713	4	1	302	1270	1151	0	1365	0	2069	2062	0	0	0	655	55	747	713	675	732	188	477	18	489	2	10	2	0	1	1	1	0	0	0	1	1	1	0	0	0	36	36	36	0	797	815	814	19	0	40	3	0	0	0	0	0	0	3	0	18	0	0	0	0	0	1	0	0	272	0	622	0	0	6	0	0	764	0	1198	0	0	0	14	17	0	233	4	0	9	0	2	2	972	462	0	2	0	0	22	0	0	0	327	371	219	789	0	74	501	390	154	268	124	4	0	0	0	0	36	23	23	0	0	17	1	0	0	0	1	0	0	0	0	0	0	0	0	2	0	0	1209	82	0	0	4	222	0	0	0	1	0	0	0	0	0	168	169	44	2	0	0	23	3549	0	0	0	0	0	0	0	0	0	0	616	6	1	0	1	1	109	11	11	0	11	134	4	1	0	210	0	412	0	301	0	2026	1905	1930	2060	987	1001	2053	921	1367	94	0	0	0	180	178	0	72	0	0	555	8	520	0	0	0	0	246	218	271	0	0	0	103	0	708	12	7	0	506	438	799	2627	432	7	1379	668	322	0	254	191	852	2034	7	0	11	0	239	0	0	675	357	265	51	162	1112	299	557	52	52	99	476	0	1155	1	1	0	0	159	92	171	15	0	0	7	19	0	669	14	122	54	92	92	0	2474	14	206	2	43	11	0	43	1967	1232	10	1085	990	13	386	0	532	61	0	249	154	3	0	2879	176	23	256	256	0	0	102	0	265	0	0	0	0	0	0	0	0	0	0	58	11	197	47	598	0	0	0	424	583	314	609	22	0	3	4	0	450	57	171	0	863	948	5	0	112	1008	679	392	139	259	392	392	8	2662	12	2	3	34	540	0	15	365	0	1097	52	11	0	0	0	0	1	0	0	1	624	0	44	823	0	0	33	0	778	0	0	0	0	0	0	0	0	0	339	919	42	2016	0	0	0	1010	0	24	0	0	0	0	388	0	0	112	330	1800	1894	1893	730	812	371	1873	1864	581	812	0	671	223	3	14	0	14	17	1	2	0	2	2	1	15	40	106	1	36	0	0	0	0	0	0	0	0	0	0	0	0	0	0	34	0	0	1154	11	1562	50	1	7	889	0	97	0	0	0	1170	0	2	5	1043	0	822	4	496	0	0	1	1	0	496	191	684	4641	0	0	23	0	0	0	19	1	0	26	0	19	280	18	1227	0	1402	1730	0	206	1070	2062	0	2056	0	2051	0	2059	2061	0	103	2040	883	0	0	0	1378	0	0	1472	0	197	515	361	236	0	287	2025	0	1339	0	368	219	3	347	774	639	11	1585	3834	54	3603	1879	54	0	0	0	0	0	0	0	232	0	75	16	2	92	270	302	902	0	10	268	1918	75	340	113	2	0	730	1358	1729	843	0	0	0	0	0	225	140	49	5	431	431	34	0	0	0	0	1150	130	1810	184	3002	232	51	278	255	0	0	0	649	481	1	1594	1	0	470	0	68	0	92	0	1268	0	0	0	0	0	0	1075	74	0	82	0	0	0	1455	0	11	11	11	1522	51	0	0	1	188	0	1761	461	1974	107	1	0	0	406	1423	0	165	261	118	148	0	28	1	2322	0	10	0	0	4	4	4	4	69	0	0	0	0	0	2	0	25	0	0	0	507	0	0	0	2	7	0	406	0	0	0	0	0	1328	0	0	0	0	0	0	0	0	0	0	0	0	0	0	0	0	0	0	129	0	0	758	109	0	0	0	1	1	0	436	4423	41	0	4065	2668	180	0	0	0	409	0	0	0	0	0	0	0	0	0	0	0	0	0	0	0	0	0	0	158	78	129	60	835	434	0	0	0	98	12	0	0	0	0	0	0	1189	34	148	847	128	337	338	2122	524	262	0	0	49	55	11	630	511	1029	189	2673	0	334	0	0	0	1	1282	0	0	311	485	30	800	292	2062	0	1139	2046	2060	2061	0	0	0	0	0	0	0	43	73	55	374	215	108	1	60	0	0	0	0	0	0	0	1544	3	205	16	12	11	0	1619	66	66	12	11	0	0	0	520	1	1	591	10	0	430	137	608	0	0	638	1821	0	0	0	816	126	0	0	0	272	827	0	1	130	0	117	131	582	618	330	330	430	390	614	388	599	554	0	4	0	1	2662	387	171	2	0	0	1597	1427	316	0	9	46	52	9	287	0	0	0	1089	13	0	0	0	0	321	1	0	1490	0	217	267	267	70	2040	175	359	0	15	0	0	0	0	58	0	8	0	0	3	702	41	38	51	42	49	0	7	79	79	45	0	2024	1308	0	49	0	2	1840	0	167	145	175	145	4	4	150	309	516	3359	3	0	26	0	0	0	0	0	97	0	0	0	0	0	0	751	84	371	14	43	23	0	62	0	432	0	40	2	145	0	240	180	2	9	0	1	0	1	0	0	0	0	0	0	0	14	585	1	48	0	1882	32	806	1988	2060	2061	2062	2068	2116	937	937	0	0	0	0	4	0	0	0	7	0	15	0	0	74	11	1486	6	0	0	0	0	0	0	2939	0	0	0	43	34	1316	1130	95	1646	55	856	1109	56	1697	2067	0	109	1111	1515	1497	65	2020	1102	0	0	352	2723	1864	1876	1855	1701	3	16	0	256	1510	1724	248	301	0	24	1163	358	1	0	0	542	528	755	1	34	0	0	0	0	2	2	52	52	890	901	4	22	3	403	145	0	0	0	0	0	0	0	930	406	0	0	0	116	2371	0	1648	132	0	15	16	0	0	1	0	0	0	0	0	0	0	0	0	1	0	0	0	355	101	0	579	190	1922	0	1387	11	11	895	1067	5265	774	6228	856	936	902	0	917	507	771	0	105	582	1270	0	37	110	0	1118	970	730	0	103	1680	317	108	10	236	120	2	1542	830	0	0	0	0	1	0	0	750	0	160	0	0	0	0	0	97	2070	2051	12	1280	11	125	1129	12	54	1954	858	310	1475	0	1615	0	0	0	2372	786	0	472	182	167	122	111	13	0	3	1429	814	1165	680	117	853	5	969	751	62	801	222	0	0	0	36	2	0	99	3	0	0	16	0	0	16	16	0	0	0	56	0	4	795	13	3194	150	76	377	384	0	43	240	80	1997	287	673	1522	492	201	17	0	0	0	157	0	1	0	0	0	0	0	0	197	1	0	0	0	0	169	5	8	698	0	0	0	0	0	0	2	10	0	52	0	0	11	0	650	448	139	10	205	1290	304	0	1729	827	392	0	108	180	211	4	393	0	0	0	0	1	0	17	24	612	0	0	0	0	0	0	0	0	0	0	0	0	0	2	0	0	0	0	0	0	745	1879	255	0	1443	92	632	42	738	52	106	286	0	47	59	283	521	672	92	80	1007	0	2022	533	1	33	0	25	2	44	0	68	495	2	0	0	0	1	1359	3	0	2	0	0	63	0	540	0	1	6712	10	7	4	0	6	456	0	1	1	9	2	2	0	0	0	0	0	0	0	0	339	101	0	1	888	0	9	125	325	0	1308	0	2028	132	1792	396	0	48	2	0	0	1	0	0	0	0	888	2044	0	0	1335	2046	0	2046	0	0	706	0	358	262	53	104	2644	1282	1473	11	1575	604	2511	548	948	0	1951	603	19	74	682	179	29	58	681	50	41	679	1009	58	15	26	58	688	208	1189	268	1006	2266	412	4	17	8	209	0	0	0	281	507	0	68	0	0	2	0	2	0	0	0	0	0	1275	0	0	211	71	0	1	224	0	0	0	0	989	645	0	0	0	0	317	305	104	2210	0	11	1620	0	0	0	0	3	86	0	0	25	0	0	0	0	268	0	0	1473	5	103	385	203	0	1	138	142	0	10	0	303	54	3511	669	0	1764	711	2	227	0	150	149	52	167	0	114	0	46	1	0	0	35	621	0	8	2	332	1	311	1722	2	40	1	1	163	21	0	0	40	0	0	592	0	0	0	1	1	125	0	8	0	11	0	0	7	0	0	150	111	158	0	0	0	0	0	20	93	0	5	337	0	1	1	3	0	1819	573	21	817	2066	0	877	1984	408	294	739	0	11	0	0	0	0	6	0	0	0	0	1	0	0	0	0	0	0	0	0	2	72	0	0	0	360	74	1797	7	0	0	3058	1056	761	3225	0	0	0	11	11	316	538	618	1422	1	0	0	0	0	0	0	7	3	0	0	0	0	0	0	0	856	1760	2067	2067	0	2036	50	1501	10	54	1008	446	0	1244	1389	3	2315	16	0	2328	0	0	0	0	0	131	202	0	1859	4	63	0	0	2	1466	414	414	1491	9	32	1384	14	380	42	746	0	7	0	0	43	0	3	0	0	0	15	0	35	117	117	1783	10	0	0	0	102	0	0	14	22	0	0	0	0	0	0	0	0	0	141	0	0	0	123	123	123	4	0	1003	351	5785	297	5709	6210	1365	5928	1234	1263	0	0	0	0	403	0	2	0	0	0	0	0	0	0	0	0	0	0	0	0	1	74	0	0	0	0	0	0	0	0	0	0	0	0	1340	550	1049	1319	4	123	303	0	175	409	1	39	3	946	0	1175	11	85	346	70	26	0	1	310	0	0	0	2507	21	94	8	0	0	117	0	23	219	0	23	0	0	0	0	162	2074	0	0	34	2	0	0	0	0	11	0	0	452	76	111	0	0	2	0	1237	58	525	0	620	1693	0	0	0	0	265	548	1224	2176	2062	2040	2	2060	0	663	16	11	29	1348	51	61	1351	7	1	2032	0	212	132	2393	13	0	20	1853	0	0	5	1	1413	49	119	0	0	0	0	0	1	1	240	0	0	0	160	3	2906	2182	2024	0	114	1	0	0	0	0	0	1834	1099	486	1231	0	205	204	0	24	0	177	1858	76	1275	817	0	707	1964	0	0	0	0	0	0	0	0	18	53	0	0	0	0	2031	723	0	0	0	0	0	23	0	0	1227	1	204	636	67	491	0	0	0	0	0	0	0	0	0	0	0	0	0	0	14	592	3	3	497	497	508	0	96	179	179	941	56	0	3	91	343	106	124	74	0	0	1	2	14	1094	0	74	1001	927	3970	3164	4670	4598	5088	7188	1172	999	197	0	0	0	0	0	0	310	363	0	0	1	0	2520	0	0	638	0	2003	1182	56	2462	131	2231	2019	1182	2	2	60	344	0	0	0	1	1	1	0	1	1	3	1709	119	1	2062	0	0	0	2046	36	1	1	0	0	10	1	0	0	1	8	0	420	1	413	754	1224	205	1047	2387	1196	313	2	15	475	52	1	0	0	11	741	1585	0	0	0	0	0	11	2062	2048	2062	0	2051	0	0	0	0	0	0	0	0	0	518	2037	0	148	0	186	285	1247	353	411	0	0	0	737	1	1	0	12	20	1	0	0	188	0	0	19	0	158	26	0	0	0	798	2	372	176	0	28	2	0	0	0	0	0	0	0	0	311	208	677	45	55	1	11	4	15	210	51	409	89	74	40	43	248	1326	2	0	0	16	0	0	5	112	0	0	0	0	2303	1387	77	0	17	1979	160	0	10	44	424	424	1	424	1	1	16	2	0	424	3	0	0	0	138	0	3	92	137	0	0	0	0	0	197	468	0	0	0	0	0	0	57	25	1711	1990	1360	0	20	416	398	0	0	4	0	0	2	0	248	248	4	1840	1	0	224	0	0	167	0	0	0	113	0	119	0	500	0	120	7	269	6	603	44	337	1028	98	0	884	199	0	2	1	1	1	2	0	2	0	0	0	268	166	264	4	958	0	0	0	1582	72	0	0	0	21	45	51	0	1891	1985	1994	951	1327	8	18	2032	155	4	0	0	13	13	489	105	0	310	1	34	1	2	0	2	1	1	0	0	0	0	1230	16	0	1750	0	320	1996	2403	0	1794	0	0	2032	0	1926	27	0	2454	74	0	0	1	0	0	15	0	730	115	1596	416	22	133	185	4	52	5	0	0	0	0	0	0	0	0	0	429	0	335	1833	0	95	2198	1254	0	0	0	0	0	0	0	0	0	0	0	0	962	484	151	158	127	74	334	456	159	33	1	0	9	112	0	0	9	2	0	34	0	49	1440	2	0	0	0	1414	1	118	56	2074	2506	822	0	0	0	0	0	0	0	0	0	4	0	0	0	295	343	0	0	0	0	0	661	64	2	0	5	40	3	1	0	82	6	1	92	0	43	6	0	642	629	507	311	0	0	3183	0	1	458	501	14	818	1798	1710	2118	2	1981	1122	52	668	899	0	62	764	0	1856	32	0	533	93	687	2	0	0	0	259	2	0	0	0	257	0	0	0	0	1985	0	0	1273	52	52	2029	0	2062	0	35	0	1	0	497	1	97	65	342	2	482	1190	293	167	14	0	2	0	0	0	0	0	0	0	0	214	31	0	0	45	66	77	9	166	30	255	582	0	56	1037	553	1207	218	0	4	276	5	0	422	1491	1212	1650	1556	115	0	266	1913	7	0	2803	22	1	0	0	0	40	346	0	0	70	2149	1198	1351	1193	47	92	725	17	91	74	0	1	66	54	0	406	909	726	796	1659	94	75	2026	354	256	235	71	0	1166	753	1287	253	257	90	125	255	68	0	4	0	0	1	2010	2886	0	337	1175	379	1042	8	0	1	1	1	255	118	527	10	150	1467	697	1060	95	521	1032	0	0	11	0	0	0	0	0	0	0	1	1	765	0	3	4	9	1	0	739	0	0	0	0	321	0	0	331	317	321	321	374	4	542	0	2409	0	424	511	3831	0	2039	576	697	0	0	0	0	0	0	0	0	0	0	0	0	8	51	3	0	7	0	0	0	0	565	0	0	139	48	0	0	76	75	630	0	2	2	4	0	8	335	607	0	2	284	0	353	74	1303	0	0	0	0	0	0	184	0	679	0	0	0	58	1	1	1	23	23	46	21	52	1628	1902	2	2	0	19	3	0	994	134	380	1087	714	394	231	0	572	0	0	0	0	77	435	0	4	5	0	0	2951	0	0	43	97	13	1	69	556	0	0	0	1	0	0	0	19	0	0	0	36	43	50	51	81	497	480	530	51	36	0	0	3	217	0	1478	145	642	821	57	127	0	4	0	3	1533	306	467	2035	514	673	248	934	864	161	5	318	406	365	1070	1708	1831	2063	1736	0	21	0	0	427	4	2007	1406	0	1483	0	0	0	26	0	0	4	342	28	2	0	0	0	442	12	2	0	2	71	0	12	4	0	109	83	40	37	441	137	0	0	470	0	0	0	2	0	0	1	0	0	1148	180	0	250	376	0	11	0	1416	109	1	92	40	0	1089	0	0	0	1	666	0	0	0	0	0	0	663	375	476	0	0	721	8	478	268	0	0	0	132	134	157	174	15	13	0	0	0	118	0	259	0	0	1117	0	0	56	828	403	15	0	92	0	0	11	0	692	1	0	0	0	43	8	4	1184	112	1081	6	96	112	0	0	11	8	0	8	0	0	117	0	20	7	1423	3	0	43	0	0	0	40	0	0	0	103	110	2124	1313	606	0	212	216	0	0	1	0	1	1	1	1	0	0	1125	2071	2315	2097	0	2112	247	2060	316	133	258	87	847	526	41	736	41	0	156	0	0	2150	479	647	3346	0	0	0	0	1250	1744	223	0	1138	0	0	0	156	241	0	86	160	60	612	186	0	349	20	0	39	6	49	349	54	567	0	0	0	0	0	782	19	0	16	0	0	0	0	1630	2031	519	187	72	0	1624	1913	0	0	0	0	0	0	0	0	0	564	58	0	1	0	0	0	0	0	0	0	0	0	0	0	47	11	0	0	452	40	0	0	0	36	47	1491	1634	4	1017	274	20	400	172	0	442	0	62	0	0	0	10	171	0	0	0	0	0	0	424	0	0	0	0	5099	909	926	0	0	107	1493	9	0	2369	226	1512	2081	0	0	872	24	0	92	337	112	586	978	8	86	0	0	0	40	41	1	41	41	1	22	51	0	0	0	95	1	0	251	160	1778	27	0	832	0	0	443	0	0	52	0	65	39	42	150	0	541	0	1	1	105	226	86	1737	0	1	364	0	244	0	49	117	142	166	0	11	0	0	192	0	0	27	21	1	0	0	0	1	0	74	2460	1335	5	12	2038	652	651	8	660	483	368	375	55	1388	282	36	0	974	0	0	7	103	1160	1024	48	597	937	575	1013	131	7	0	2	205	41	36	51	1980	1980	51	25	28	138	11	439	557	0	27	1544	0	53	0	0	184	307	11	1	0	0	66	0	0	0	4	0	0	2	0	126	0	0	452	206	270	3	1	4	230	251	3	0	0	7	0	0	11	0	0	130	1468	1059	9	0	2074	56	225	839	330	0	486	186	626	17	1302	948	552	107	21	4	0	2962	391	0	0	315	180	2135	534	207	0	0	0	97	50	0	826	0	1389	0	529	0	7	476	1	0	9	0	1	1	1884	2	437	624	2935	1790	126	0	0	0	8	0	1	714	0	0	0	0	2	1	30	0	0	1	0	0	3	2	0	5	0	2	589	710	768	1137	767	49	0	67	32	204	1433	86	2	0	1236	279	156	3279	1365	582	4284	222	0	0	594	0	701	0	0	0	7	106	0	0	0	3	1	0	0	0	0	0	0	1	0	0	0	0	0	0	0	0	0	0	0	1	5	2	7	7	0	0	148	254	3	3	19	0	0	5	0	11	0	0	168	3	2	1	0	1	2	0	2	381	234	284	209	234	242	1758	66	1004	1310	1922	1882	1045	283	0	0	0	1941	483	575	0	392	0	1	0	1999	255	673	0	0	0	0	0	0	0	0	0	492	125	1	23	1366	729	32	4	507	1899	1179	1109	1017	524	161	0	1	1	1	1	1344	1421	1243	515	0	70	0	14	256	0	115	47	68	2062	18	1430	152	79	199	0	203	188	237	463	0	0	0	0	0	2059	5	269	166	0	0	0	0	0	0	0	0	0	759	0	4	508	1134	0	0	0	0	149	1382	50	2345	342	63	20	353	311	365	353	77	0	40	0	0	0	9	0	0	0	64	0	511	0	330	8	34	17	0
Subgingival_plaque	SRS011470	0	0	138	6	978	0	48	17	590	1594	863	45	5	7	0	0	0	313	0	0	2339	1583	172	13	30	220	0	0	875	0	0	0	596	0	0	0	178	7	256	95	1	293	0	16	1	1840	1873	7	7	0	0	0	6	157	357	20	27	3	0	29	0	0	17	21	40	0	197	0	5	0	0	0	337	0	0	424	934	330	404	3	0	0	0	6	124	0	0	0	0	0	1072	0	10	10	0	0	5	0	145	18	1850	13	10	13	10	0	0	1571	199	0	0	0	0	0	4	0	777	0	44	6	1397	851	182	3	0	0	4	4	0	0	0	0	0	212	4	499	501	5	86	31	37	0	0	815	0	469	0	985	2194	1488	221	2028	102	5	0	851	0	1105	0	0	0	3	3	0	0	0	0	0	27	21	21	0	0	1542	1	2	181	2858	0	1186	574	39	288	235	792	946	0	1	0	5	0	0	1	1	35	33	0	0	0	0	0	0	91	0	468	21	0	4	1	8	13	0	0	0	0	116	0	11	0	0	855	13	17	865	458	65	586	82	1625	42	0	0	87	0	0	0	0	0	0	0	0	0	0	0	0	0	1	0	1	368	14	17	0	10	837	433	0	1110	0	1508	481	0	0	1	171	0	427	13	0	10	721	1721	0	0	0	0	0	0	0	0	1	44	0	44	1	559	0	813	834	161	810	763	97	559	559	3	774	541	531	0	60	193	18	0	0	30	0	0	1938	1593	1693	439	0	134	0	786	12	0	0	0	1402	1685	3	1018	1272	1282	0	0	0	0	2199	0	2101	0	0	0	0	0	0	0	0	0	7	72	9	271	594	11	1233	13	0	0	30	1688	0	1609	5	0	0	2314	153	305	0	299	14	14	302	48	0	652	232	0	0	0	10	0	757	0	0	87	194	0	0	0	0	0	0	0	0	0	0	0	0	27	0	0	0	0	34	1173	52	53	44	0	0	1	0	481	28	0	16	0	1	24	13	13	0	0	10	1	1135	531	1852	191	10	155	70	41	1731	345	230	651	522	1337	306	0	49	0	0	331	74	260	14	733	0	232	1	1	1105	248	524	500	9	13	3	1794	1472	1	0	2216	1600	124	148	331	0	0	0	0	0	221	462	3	122	0	1245	1623	0	57	96	1850	5	1846	1840	0	1835	0	203	31	1765	0	0	602	109	359	55	92	89	82	1897	0	1825	1775	151	6	0	0	0	126	2078	10	0	1649	8	88	0	191	1296	1226	0	0	0	0	10	0	3	0	0	0	115	94	0	44	0	0	291	0	58	0	0	261	1837	1834	0	78	0	14	511	280	1801	0	307	0	326	0	272	0	0	20	1	0	1279	10	9	92	0	686	31	457	16	10	21	0	161	11	757	67	224	223	0	0	0	17	1	6	66	882	642	0	892	0	6	245	0	13	73	24	0	54	40	135	11	5	623	620	118	0	1682	505	208	248	240	229	0	0	1067	4	3692	331	584	1821	763	20	81	0	81	50	81	74	81	103	6	38	0	586	0	0	0	0	267	0	83	266	4	0	0	0	6	0	0	0	0	0	0	0	0	0	11	0	347	0	0	0	0	0	0	0	0	0	0	0	0	0	0	1	2	9	804	30	51	2233	154	117	750	0	0	0	1833	1843	0	1848	1832	31	6	261	91	1159	1539	79	1140	14	3	110	58	127	112	24	945	54	1	0	0	0	0	0	100	42	201	0	1849	218	1243	12	170	90	729	0	0	1834	0	1850	1841	1850	1845	0	0	245	603	0	6	312	0	0	459	2279	0	87	32	204	32	32	1890	1847	0	1935	320	0	151	0	0	14	627	1847	2465	1832	292	31	1	1	651	693	19	19	0	19	0	35	1846	35	1849	6252	6889	221	395	5	0	350	6	5	5	0	0	20	67	0	59	0	0	0	708	11	11	0	2352	696	9	17	16	0	0	0	0	0	0	0	4	0	0	0	0	409	0	0	0	0	16	43	0	70	524	11	0	382	6	177	347	1637	0	82	156	420	11	1208	1830	43	1330	0	639	0	1711	465	1763	0	0	0	0	1245	0	5	0	72	13	0	749	2285	2330	0	917	381	322	3	2284	779	14	76	1404	63	1845	2267	1287	86	874	0	1497	51	378	0	0	13	548	0	0	0	484	153	0	14	0	0	3	0	260	0	189	0	1	0	50	364	50	50	364	349	0	1907	381	0	1	117	1841	808	186	314	1097	13	0	0	0	0	209	209	108	1117	174	747	2623	42	0	74	4	0	0	0	1231	0	0	0	0	0	0	0	2	0	0	0	0	0	0	0	0	286	43	0	0	151	58	1423	775	0	174	0	0	0	0	32	9	13	1885	13	13	0	2031	10	1	2615	1834	1850	0	362	520	767	767	19	0	0	42	0	0	148	739	19	82	0	314	0	0	0	3792	86	133	776	86	1838	363	76	0	0	539	0	254	0	514	0	0	0	0	0	69	0	509	0	0	361	0	3	0	0	1222	133	272	1208	251	7	0	353	0	0	10	0	4	82	40	396	77	0	0	0	1840	0	0	0	0	27	230	0	1081	795	0	99	17	0	0	0	0	452	0	163	808	237	3	10	1007	2182	93	758	7	1839	1798	17	0	34	658	1116	0	1141	91	0	32	6	0	1	0	0	1840	0	0	1842	0	0	0	1840	4	0	77	78	591	13	1557	41	1294	1408	1764	1897	0	11	50	118	0	13	0	0	0	52	0	0	322	302	4	0	43	1394	1186	0	13	548	327	9	110	816	3	41	1811	4152	0	0	4	0	0	0	0	30	0	0	0	14	93	0	0	127	6	10	10	0	1	242	384	6	154	1583	626	1357	6	473	66	0	171	0	56	0	2	1	0	46	272	0	0	0	1	0	8	2	35	4	0	6	0	362	771	0	140	140	0	296	280	2167	1956	0	836	0	0	0	118	9	0	22	82	22	1	0	624	1846	0	714	1293	1850	349	1123	980	480	250	0	0	604	0	3	0	2	0	290	0	10	30	19	0	18	0	0	0	1	0	248	460	894	1250	0	52	2887	308	0	0	0	7	7	2	391	6	0	0	0	0	0	0	0	0	16	98	118	93	0	0	1	0	0	7	2051	0	0	251	2	7	33	0	537	0	0	0	30	10	2	5	588	1814	0	1850	9	1847	0	35	270	1445	92	1767	279	0	17	1971	20	89	20	0	103	3	3	3	0	2272	2269	0	0	0	0	393	0	387	17	1491	458	0	2352	271	1830	1843	993	911	184	312	0	0	2	199	199	1560	231	5	12	160	0	4	0	0	422	10	0	257	0	0	937	520	0	30	0	0	0	0	0	18	0	4	0	0	764	2342	1836	0	362	23	0	0	5	294	0	0	1329	0	1323	0	0	0	0	0	0	0	0	0	0	0	0	0	1	1	0	1	14	948	45	12	0	0	35	0	0	0	0	0	293	0	81	87	0	0	14	189	64	20	43	7	138	64	158	0	0	6	5	0	0	0	1851	1152	0	10	0	0	0	0	27	27	0	257	0	918	0	0	1821	1839	0	1841	0	0	0	559	0	250	91	1017	0	282	9	0	10	49	36	15	0	8	0	0	0	0	13	143	34	233	6	240	6	8	634	4	1339	5	5	0	0	2	2	5	4	0	1743	124	0	3	960	0	1592	0	435	41	0	24	5	51	0	389	17	0	1663	0	649	53	100	27	0	1850	0	0	0	1843	0	0	0	716	55	415	0	0	10	9	1851	4	658	68	6	76	3021	74	246	0	1	0	16	1295	0	0	0	0	645	43	0	3	749	922	1865	1906	106	8	0	333	13	0	438	1201	0	452	508	556	949	0	1926	0	1560	945	13	10	524	0	0	486	0	0	0	0	3	0	0	22	0	0	22	22	22	0	0	0	0	0	0	0	0	0	0	6	5	0	230	0	90	254	263	94	146	5	5	1	177	534	557	1861	6	1	11	445	0	1	1	0	1132	0	473	1	0	423	184	10	41	2256	991	6654	103	3372	317	294	6713	273	0	0	1264	0	0	3	0	0	1	0	0	0	8	390	0	64	0	211	548	0	0	0	408	4	1	1	514	2	0	764	663	1290	396	9	3	28	0	296	0	0	858	0	0	70	160	24	288	0	0	0	1846	0	0	0	0	0	149	1	0	1820	0	63	0	3	15	8	12	1184	1810	3	240	591	1240	902	47	1173	0	0	0	0	0	0	0	0	0	0	0	1472	0	1260	1231	661	1761	1373	1386	940	13	0	745	88	7	0	1429	382	12	28	736	1550	953	401	0	0	0	0	0	0	287	60	0	0	0	1	0	0	0	553	5	0	0	0	0	0	0	0	0	0	20	11	10	10	450	445	1010	1010	0	1	88	1	88	0	0	1	0	11	1855	769	0	2083	288	1527	651	0	143	21	0	0	0	5	655	392	0	2893	3000	3025	6	130	212	97	1172	2900	2178	5	5	0	1163	0	5	226	7	56	45	0	17	57	151	110	0	0	0	720	5672	86	2197	88	0	0	204	0	458	0	17	0	0	0	0	0	0	0	0	915	5	0	7	527	44	292	0	0	0	0	0	1789	0	0	250	38	625	19	965	965	0	0	2	167	0	5	16	930	0	0	498	16	78	16	4	36	0	14	0	0	0	0	2163	1092	0	1833	1852	1792	2040	311	728	11	8	0	1696	267	0	0	0	884	799	0	0	0	0	0	0	0	0	0	0	0	0	0	0	11	731	1830	1506	0	96	94	0	235	5	241	241	0	0	0	0	0	0	5	0	433	62	526	0	0	0	0	7	5	0	0	0	359	0	0	149	24	0	0	0	964	357	1089	1107	1194	5	5	1593	1654	996	0	0	0	0	0	0	0	0	0	0	0	0	0	0	0	0	0	0	4	21	0	0	5	0	0	1	0	0	0	0	0	0	116	4	8	7	271	1976	2387	549	18	0	6	0	380	0	3	54	119	1100	0	33	232	33	33	1380	34	1	12	0	634	1500	245	10	496	553	942	2827	1341	0	1598	4	0	0	0	0	212	0	0	1462	31	20	0	0	41	0	10	24	799	0	0	1	0	0	1490	0	0	0	0	1647	1846	0	1672	9	0	0	0	0	0	0	0	870	0	8	1	0	5	0	0	1850	1881	1839	198	2192	73	334	1805	1782	6	6	2	7	2	0	0	3	6	1	0	0	0	1130	1201	834	53	56	0	839	0	37	0	0	884	10	765	577	1299	853	1463	339	12	0	144	69	526	0	133	518	30	25	215	0	115	0	159	0	512	192	1	0	682	0	2	1343	5	239	31	26	343	18	0	0	0	0	0	195	0	135	133	193	29	66	297	464	444	1300	3201	1891	27	0	0	0	711	205	878	32	6	841	1832	10	1	235	1845	3145	534	213	1440	88	593	835	905	1101	1167	74	0	834	6	0	244	1	0	1077	0	0	45	52	548	0	0	469	516	0	0	0	0	0	0	0	3	0	0	2	0	0	36	0	0	87	0	0	150	0	62	4	0	16	0	43	58	0	0	2	3	0	0	42	439	6	150	1271	615	1145	0	30	0	0	16	785	151	0	530	1	0	0	0	0	0	0	1	2	0	0	0	0	0	0	13	71	1	2	0	0	10	907	2	1	13	82	51	775	59	62	366	1292	20	0	145	217	0	72	22	214	6	6	6	337	286	19	0	0	109	2	507	289	289	0	0	0	0	0	1	58	0	0	0	2773	13	0	4	0	8393	0	2488	272	0	0	0	0	0	0	13	0	0	0	0	0	0	0	0	20	20	20	20	23	6	15	15	0	0	1	24	27	23	0	0	0	0	196	10	73	10	10	0	193	0	6	0	2	2	0	0	0	10	0	0	529	104	0	0	522	0	1496	757	1861	1234	0	7	0	388	1	0	0	10	253	4	0	0	0	0	325	0	0	351	477	223	588	1353	1112	21	114	17	686	0	0	0	5	6	762	1928	18	0	281	745	949	201	1495	10	10	10	10	108	5	0	0	0	0	0	1850	0	1820	2195	0	0	0	0	0	0	0	0	0	0	0	0	0	0	0	0	0	0	0	0	5	0	10	45	68	0	0	273	1436	0	0	545	985	0	0	0	0	6	5	1	2	3	17	10	0	313	13	3	1	6	0	0	0	3	48	54	121	10	3	10	0	0	667	1	54	9	0	573	12	54	191	0	117	0	10	0	74	0	0	146	142	254	388	1084	684	110	0	2204	363	0	0	0	0	82	0	0	0	0	0	1	0	0	8	0	0	1	0	0	0	0	0	0	0	0	0	0	0	0	0	0	0	0	0	0	0	0	0	0	0	1	352	0	0	106	58	860	461	0	1	219	0	0	6	0	0	0	3	38	6	0	468	0	117	1	183	0	44	0	0	16	0	47	895	332	1945	0	170	0	1841	0	5	31	0	30	0	0	75	0	5	366	0	1216	208	0	0	538	82	0	91	0	1304	164	0	0	0	0	8	0	147	132	327	147	13	68	1787	717	1845	1607	283	0	6	6	58	58	3	72	13	0	101	59	1575	6	1687	1818	0	0	0	0	1	0	0	230	0	0	0	0	0	0	0	250	92	15	13	6	284	13	12	0	0	179	72	833	75	405	174	729	54	1207	172	978	31	1832	0	3	0	0	723	327	258	1534	3	5	1544	27	370	0	2127	0	1575	2	857	1227	30	82	0	0	147	0	0	37	0	1698	0	0	0	62	1	0	303	87	0	0	0	1	85	18	82	86	10	311	10	85	0	0	3	52	78	0	0	0	0	0	237	0	3	0	0	6	0	0	1013	191	1017	638	162	40	944	0	0	79	0	73	0	5	2	0	1288	10	174	0	472	0	0	457	0	104	172	446	0	1	544	32	43	0	28	194	88	750	0	0	17	0	111	105	0	0	153	20	0	0	1610	3108	0	0	1	1852	42	0	80	1574	0	0	0	259	0	22	250	264	3450	1	620	0	992	334	87	1827	309	124	628	644	1	1	96	2066	875	1646	1237	1181	1953	1309	7	0	1451	0	59	170	0	850	1766	1558	2938	1568	152	0	100	173	1240	1854	2754	29	0	0	710	2661	957	112	252	989	157	364	40	0	557	235	542	0	335	0	0	1023	0	0	400	13	13	14	10	13	13	10	19	10	13	0	10	1	0	285	0	0	0	0	13	323	82	1573	6	72	43	0	0	6414	2036	0	849	4	241	0	196	4	2357	209	91	0	0	57	0	0	1236	379	0	0	0	1740	107	205	0	0	1249	6	197	59	481	1036	0	246	0	0	0	0	0	142	2	725	14	0	756	2	0	4	42	0	0	0	0	0	0	0	0	0	0	0	0	21	0	0	0	0	0	0	5	5	0	0	5	0	0	5	2108	802	0	0	759	0	0	0	0	0	0	0	0	0	1	4	4	4	14	49	2	246	0	54	3	0	550	0	14	13	11	3	10	1411	0	0	1045	1349	0	0	6	6	4	583	111	0	0	1845	1265	1784	0	0	51	12	0	64	0	0	0	10	536	505	7	0	474	969	987	0	1511	2	1857	1847	0	0	0	112	86	127	115	116	116	161	121	31	506	2	3	1	1	4	4	4	1	3	3	4	3	4	0	0	0	63	63	63	0	368	377	371	10	0	7	32	0	0	0	0	0	0	9	0	151	0	0	0	0	0	1	0	0	524	0	577	0	0	1	0	0	876	0	1630	0	0	0	2	0	0	87	6	0	0	0	0	2	768	435	0	1	0	0	11	0	0	0	84	267	337	720	0	172	590	53	233	215	160	31	0	0	0	0	55	24	24	0	0	82	0	0	0	0	2	0	0	0	0	0	0	0	0	5	0	0	952	33	0	0	4	332	0	0	0	0	0	1	0	0	0	124	125	73	5	0	0	0	2799	0	0	0	0	0	0	0	0	0	0	682	6	0	0	1	1	3	10	13	0	10	178	6	1	5	32	0	360	0	22	0	1802	1831	1574	1851	980	388	1825	607	782	54	0	0	0	205	205	0	20	0	0	501	135	451	0	0	0	0	167	152	200	0	0	0	41	0	900	6	4	0	609	244	843	2243	604	4	1718	491	25	4	260	225	1041	1819	4	0	0	0	90	0	0	942	476	319	25	151	829	322	690	72	68	165	372	0	1277	84	0	0	0	53	1	77	51	0	0	3	2	0	86	15	93	82	1	0	0	2235	5	171	2	67	13	0	67	1745	1072	9	1116	679	8	725	0	116	14	0	139	175	7	0	2737	175	21	143	143	0	0	13	0	147	0	0	0	0	0	0	0	0	0	0	213	10	41	209	822	0	0	0	445	693	208	874	124	0	8	6	0	465	0	259	0	316	395	26	0	107	703	247	641	219	462	640	641	5	2450	42	3	35	3	656	0	13	499	0	989	44	13	0	1	0	0	0	0	0	2	391	0	142	814	0	0	183	0	460	0	0	0	0	0	0	0	0	0	175	510	69	1208	0	0	0	754	0	18	0	0	0	0	290	0	1	58	90	1822	1846	1845	473	200	128	1846	1845	192	201	0	94	442	6	1	0	8	0	3	3	0	1	0	4	17	156	46	3	62	0	0	0	0	0	0	0	0	0	0	0	0	0	0	28	0	0	1030	28	1742	78	5	3	524	0	6	0	0	0	944	0	30	7	1073	0	835	1	241	0	0	0	0	0	515	273	679	4063	0	0	0	0	0	0	6	2	0	23	0	17	205	8	1163	0	1258	1520	0	279	1155	1850	0	1833	0	1832	0	1846	1837	0	44	1833	716	0	0	0	953	0	0	1236	0	217	670	280	7	0	223	1846	0	581	0	650	112	6	240	106	520	13	1230	3747	86	3149	1902	30	0	0	0	0	0	0	0	87	0	62	66	2	2	283	362	652	0	46	417	1818	45	137	81	6	0	451	1286	1368	509	0	0	0	0	0	187	195	21	17	559	559	29	0	0	0	0	972	88	1607	85	1350	87	31	302	198	0	0	0	620	505	2	1320	0	0	541	0	15	3	0	1	1033	0	0	0	0	0	0	970	45	0	83	0	0	0	1077	0	10	13	13	1193	78	0	0	1	229	0	1996	504	1849	16	1	0	0	501	1471	0	137	217	202	268	0	4	0	2279	0	7	0	0	7	7	7	7	56	0	0	0	0	0	5	0	25	0	1	0	613	0	0	0	5	24	0	455	0	0	0	0	0	1132	0	0	0	0	0	0	0	0	0	0	0	0	0	0	0	0	0	0	101	0	0	969	174	0	0	0	1	0	0	271	3908	114	0	3592	2645	79	0	0	0	165	0	0	0	0	0	0	0	0	0	0	0	0	3	0	0	0	0	0	32	42	58	186	576	377	0	0	0	247	10	0	0	0	0	0	0	1430	22	162	558	105	216	183	1856	398	313	0	0	73	86	10	632	610	876	142	1963	0	336	0	0	0	0	1598	0	0	298	439	31	999	296	1847	0	1222	1850	1850	1820	0	0	0	0	0	0	0	35	49	48	222	38	76	1	16	0	0	0	0	0	0	0	992	6	85	4	10	10	0	1326	54	54	10	10	0	0	0	620	0	0	264	13	0	51	58	601	0	0	732	1553	0	0	0	207	203	0	0	0	247	528	0	1	142	0	3	94	586	834	465	465	485	485	830	491	813	776	0	6	1	4	2414	411	194	0	0	0	1281	1270	388	1	0	1	4	0	265	0	0	0	751	16	0	0	0	0	136	0	0	1285	0	101	113	113	93	1839	132	335	0	21	0	0	0	0	86	0	3	0	0	5	460	65	61	75	20	69	0	11	109	108	181	0	1839	787	0	7	0	5	1600	0	81	81	80	81	6	6	82	583	250	3169	5	0	112	0	0	2	0	0	60	0	0	0	0	0	0	858	62	264	1	58	11	0	56	0	278	0	36	2	137	0	224	258	5	0	0	0	1	0	0	0	0	0	0	0	0	19	143	0	76	0	1321	74	806	1788	1850	1830	1847	1927	1898	712	712	0	0	0	0	7	0	0	0	5	0	13	0	0	45	13	843	10	0	0	0	0	0	0	2655	0	0	0	73	27	1111	1197	244	1390	76	727	900	28	1773	1833	0	228	1449	1796	1291	48	1899	854	0	0	332	2626	1384	1615	1652	1619	6	10	0	199	1644	1509	101	271	0	17	640	273	0	0	0	419	215	725	1	0	0	0	0	0	2	5	13	13	902	886	7	26	6	428	209	0	0	0	0	0	0	0	990	312	1	0	0	214	2146	0	1444	69	0	42	45	0	0	2	0	0	0	0	0	0	0	0	0	0	0	0	0	267	129	0	692	401	1667	0	1087	10	10	642	685	4170	1316	5734	720	648	648	0	647	244	993	0	175	708	1381	1	10	117	0	990	847	779	0	61	2173	198	329	38	78	10	0	1329	582	0	0	2	0	0	0	0	850	0	58	0	0	0	0	0	130	1852	1846	13	957	13	89	1224	13	82	1777	848	101	1480	0	1477	1	0	0	1977	815	0	444	83	80	219	86	34	0	6	1368	798	1080	601	130	700	88	558	1067	126	426	213	0	0	0	93	30	0	6	30	0	0	10	0	0	10	10	0	0	0	10	0	5	364	6	3306	231	45	354	334	0	73	123	49	1809	278	287	1164	224	220	13	0	0	0	47	0	1	0	0	0	0	0	0	271	0	0	0	0	0	212	10	3	742	0	0	0	0	0	0	5	35	2	12	0	0	37	0	216	115	101	16	86	766	536	0	1539	764	81	0	422	155	96	4	187	0	0	0	0	0	0	144	16	781	0	0	0	0	0	0	0	0	0	0	0	0	0	9	0	0	0	0	0	0	946	2153	198	0	701	91	671	72	807	74	7	185	0	71	15	321	548	334	0	47	1269	5	1871	391	1	75	0	31	0	6	0	374	113	3	0	0	0	2	1153	6	0	0	0	0	85	0	142	2	0	4919	35	11	6	0	36	336	1	1	0	131	0	0	0	0	0	0	0	0	0	0	50	169	0	0	401	0	0	14	258	0	1717	0	1720	71	1549	433	0	207	5	0	2	0	0	0	0	0	882	1839	0	0	2000	1851	0	1845	0	0	699	0	414	123	82	96	2783	1428	1165	10	1276	516	2066	481	385	0	2356	120	37	47	923	130	34	56	657	53	67	290	466	56	14	23	56	942	481	692	245	1020	2358	72	6	0	0	306	0	0	0	422	484	0	20	0	0	6	0	5	0	0	0	0	0	190	0	0	413	244	0	0	479	0	0	0	0	1306	389	0	0	0	1	349	276	13	2098	0	13	895	0	0	0	0	6	42	0	0	57	0	0	0	0	297	0	0	1695	15	157	315	147	0	0	87	222	0	13	0	615	82	3603	665	0	1522	221	5	443	0	81	81	23	81	0	54	0	47	0	0	0	6	766	0	8	6	590	4	280	1490	2	16	0	4	199	8	0	0	1	0	0	404	3	0	0	1	1	40	0	20	0	12	0	0	6	0	0	197	1	68	0	0	0	0	4	5	296	0	7	50	0	0	1	6	0	1791	88	21	740	1856	0	1117	1818	118	257	723	0	13	0	0	0	0	4	0	0	0	0	1	0	0	0	0	0	0	0	0	5	190	0	0	0	285	45	1781	3	0	0	2909	664	866	2729	0	0	0	6	37	193	502	723	1191	82	0	0	0	0	0	0	3	35	0	0	0	0	0	0	0	320	1099	1846	1847	0	1840	78	1158	7	86	1305	464	0	1262	1116	30	1828	19	0	1913	0	0	0	0	0	151	104	0	1724	5	130	0	0	9	1198	48	48	808	0	17	1266	10	288	50	630	0	3	0	0	50	1	1	0	1	0	0	1	7	118	118	1482	14	0	0	0	45	0	0	1	14	0	0	0	0	0	0	0	0	0	136	0	0	0	39	39	39	7	0	1115	202	4709	265	5927	5493	753	4786	483	543	0	0	0	0	171	0	3	0	0	0	0	0	0	0	0	0	0	0	0	0	3	45	0	0	0	0	0	0	0	0	0	0	0	0	1054	756	646	929	6	5	458	0	81	595	1	12	1	993	0	1407	10	58	376	37	73	0	0	273	0	0	0	2415	12	153	3	0	0	195	0	3	270	0	3	0	0	0	0	144	1823	0	0	16	0	0	0	0	0	10	0	0	528	45	82	0	0	5	0	965	60	654	0	822	1835	0	0	0	0	210	528	1356	1999	1850	1824	1	1844	0	825	14	10	32	1287	15	60	1223	3	1	1837	0	240	67	2132	13	0	30	1266	0	0	4	0	1334	21	112	0	0	0	0	0	0	10	90	0	0	0	94	6	2877	2000	1817	0	57	1	0	0	0	0	0	702	415	96	940	0	85	85	0	10	0	349	1352	91	802	609	0	914	1832	0	0	0	0	0	0	0	0	21	34	0	0	0	0	2501	931	0	0	0	0	0	17	0	0	1114	1	292	773	96	691	0	0	0	0	0	0	0	0	0	0	0	0	0	0	11	818	6	6	659	659	609	0	31	138	138	591	78	0	6	30	336	20	121	30	0	0	0	2	67	306	0	45	699	668	3071	1698	2728	2963	2999	4613	873	695	81	0	0	0	0	0	0	352	404	0	0	0	0	1641	1	0	704	0	1742	922	87	2057	94	1969	1795	922	5	6	171	251	0	0	0	0	0	0	0	1	0	30	1374	249	1	1850	3	0	0	1834	62	0	5	0	0	37	1	0	0	1	6	0	266	1	86	1007	986	234	703	2695	1362	208	0	10	499	45	3	0	0	10	1068	1691	0	0	0	3	0	10	1849	1827	1850	0	1832	0	0	0	0	0	0	0	0	0	677	1835	0	74	1	276	465	865	497	348	0	0	0	814	1	0	0	27	52	0	0	0	117	0	0	2	0	170	1	0	0	0	300	5	103	25	0	25	2	0	0	0	0	0	0	0	0	564	514	669	16	49	0	10	38	17	243	76	386	17	45	199	75	386	1279	6	0	0	103	0	0	4	153	0	0	0	0	2139	1149	75	0	13	1806	70	3	35	81	478	478	0	480	0	0	10	1	0	478	6	0	0	0	108	0	5	0	381	0	0	0	0	0	81	67	0	0	0	0	0	0	85	32	1570	2054	883	0	20	168	183	0	0	6	0	0	32	0	226	226	7	1355	0	1	288	0	0	81	0	0	0	177	0	59	0	573	0	55	12	245	4	329	114	48	732	266	0	1049	86	0	8	1	1	1	5	0	5	0	0	0	244	255	63	7	640	0	0	0	1255	30	0	0	0	18	105	78	0	1797	1850	1781	570	1403	5	1	1813	1	6	0	0	17	17	592	62	0	492	4	53	4	5	0	5	1	1	0	0	0	0	1137	19	0	1637	0	89	1930	2267	0	1726	0	0	1817	0	1740	29	0	2009	45	0	0	1	0	0	7	0	411	98	1494	394	17	75	285	2	11	0	0	0	0	0	0	0	0	0	0	385	0	43	1904	0	7	1902	1119	0	0	0	0	0	0	0	0	0	0	0	0	593	435	227	105	127	49	314	169	71	154	0	0	0	179	0	0	7	5	0	33	0	21	1746	7	0	0	0	1700	0	81	78	2153	2058	537	0	0	0	0	0	0	0	0	0	4	0	0	0	306	123	0	0	0	0	0	639	287	4	0	0	141	5	0	0	62	6	0	61	0	38	6	0	216	640	213	136	0	0	2998	0	0	568	592	52	637	1520	1470	1964	2	1363	1314	157	720	1397	0	68	1241	1	1609	18	0	791	68	203	5	0	0	0	217	5	1	0	0	212	0	0	0	0	1846	0	0	1203	6	6	1796	0	1850	0	172	1	83	0	261	2	72	13	502	30	189	1427	612	369	3	0	0	0	0	0	0	0	0	2	0	148	1	0	0	71	75	158	8	173	6	238	634	0	71	597	899	1194	254	0	5	418	7	0	342	1230	1332	1754	1673	1	0	241	1952	19	1	2722	7	0	0	0	3	42	809	0	0	41	1536	1471	1688	917	209	65	321	20	65	35	0	0	40	16	0	425	1141	893	967	1675	98	21	1997	47	107	71	14	0	944	358	1188	190	202	78	106	197	52	0	60	0	0	0	1845	2736	0	222	1425	434	1195	4	0	2	1	1	198	100	455	36	55	1108	829	1176	24	270	710	0	0	13	0	0	0	0	0	0	0	0	0	830	0	7	6	17	0	0	604	0	0	0	0	49	0	0	28	45	48	51	56	6	754	0	2124	0	71	695	3161	0	1542	520	561	0	0	0	0	0	0	0	0	0	0	82	0	4	76	6	0	5	0	0	0	0	184	0	0	41	75	0	3	49	49	405	0	0	2	5	0	5	43	202	0	5	394	0	708	45	1073	0	0	0	0	0	1	203	0	428	0	1	0	30	1	1	0	23	23	23	16	44	1381	1657	7	5	0	5	31	0	1342	172	145	626	815	197	130	0	720	0	0	0	0	229	489	0	4	37	0	0	2028	0	0	2	94	25	0	45	639	0	0	0	1	0	0	0	5	0	0	0	21	28	10	11	17	179	179	237	15	21	0	0	6	427	0	1283	12	535	1252	57	125	0	6	0	8	1441	370	227	1846	273	666	191	1355	887	124	4	128	555	305	866	1394	1539	1846	1627	0	15	0	0	422	6	1834	1203	0	1298	0	0	3	8	0	0	8	526	4	1	0	0	0	825	5	5	0	5	32	0	12	10	0	14	96	42	40	624	146	0	0	357	0	0	0	6	0	0	1	0	0	889	175	2	143	409	0	13	0	804	92	0	0	99	0	699	0	0	0	1	814	0	0	0	0	0	0	632	524	45	0	0	876	134	406	190	0	0	0	95	96	120	129	99	17	0	0	0	90	0	158	0	0	892	0	0	81	888	436	17	9	0	0	9	10	0	662	1	0	0	0	142	6	12	238	47	452	6	55	163	0	0	10	4	1	23	0	0	25	0	32	6	1069	6	0	41	0	0	0	36	0	0	0	85	158	1904	1101	368	1	284	284	0	0	0	0	0	0	0	0	0	0	1134	1848	2066	1967	0	1849	106	1820	407	112	190	66	886	532	29	759	29	0	214	0	0	1900	479	925	1862	0	0	0	0	900	1482	113	0	1378	0	1	0	277	96	0	58	103	35	918	123	0	327	6	0	45	7	172	390	13	728	0	0	0	0	0	1082	88	0	7	0	0	0	0	1808	1819	400	233	167	0	1436	1702	0	0	0	0	0	0	0	0	0	733	74	0	0	0	0	0	0	0	0	0	1	0	0	0	44	10	0	0	526	68	0	0	0	50	205	1255	803	6	742	344	125	482	332	0	593	2	102	0	0	0	29	246	0	0	0	0	0	0	538	1	0	0	0	3068	622	1022	0	5	78	1040	10	5	2535	143	1070	1946	0	0	798	42	0	2	453	109	682	1026	20	54	0	0	0	21	21	0	22	22	0	27	10	0	0	0	52	0	0	233	146	865	26	0	663	0	0	569	0	0	44	0	75	63	553	128	0	256	0	1	1	144	143	63	1581	0	4	386	0	416	0	51	103	119	154	0	22	0	0	223	0	0	3	13	0	0	0	0	5	0	46	2222	1312	0	11	1850	576	576	8	567	463	353	358	54	1170	266	29	0	1380	0	0	3	168	1282	1135	37	348	1059	141	760	84	3	4	5	110	112	29	76	1620	1631	10	96	21	108	10	155	339	0	21	1747	0	82	0	0	0	255	14	4	2	0	64	0	3	1	9	0	0	0	0	45	0	0	526	86	250	6	1	6	333	247	2	0	0	5	0	0	14	0	0	413	1580	874	46	0	1850	55	174	792	647	0	490	177	300	62	925	604	240	160	18	14	0	2504	57	0	0	328	89	2393	498	94	0	0	0	275	78	0	860	0	1178	0	707	0	11	470	0	0	7	1	1	0	1697	2	282	300	1990	1649	152	2	0	0	5	0	1	282	0	0	0	0	10	4	10	0	0	0	0	0	6	5	0	0	0	1	192	190	201	206	186	21	0	183	36	108	1426	55	31	0	532	341	46	3287	1836	791	3389	55	0	0	590	1	504	0	0	0	5	165	0	0	0	13	5	0	5	0	0	0	0	0	0	0	0	0	0	0	0	0	0	0	0	1	4	8	7	3	0	2	265	196	7	1	1	0	0	12	0	10	0	0	126	5	31	0	0	0	9	0	9	276	264	250	240	264	271	1784	8	1393	698	1268	2098	1017	155	0	0	1	1716	529	700	0	407	0	0	0	1800	198	799	0	0	0	0	0	0	0	0	0	524	47	1	12	835	296	10	6	191	1865	1359	1024	914	415	165	0	1	1	1	1	1418	989	923	672	0	12	0	4	143	1	105	69	56	1847	4	1202	41	48	167	0	219	119	239	99	4	0	0	0	0	1845	2	246	348	0	0	0	0	0	0	0	0	0	734	0	6	347	829	0	0	0	0	40	1243	10	1984	692	90	32	145	71	105	145	22	0	169	0	0	0	15	0	0	0	102	0	498	0	371	7	148	144	0
Subgingival_plaque	SRS011496	0	0	172	18	2220	0	36	8	803	2364	1422	172	23	27	0	0	0	368	0	0	2790	2159	291	5	10	433	0	0	1477	0	0	0	960	16	15	0	505	21	323	256	3	539	3	98	62	2581	2662	20	20	0	0	0	18	123	1103	43	48	65	0	40	0	0	46	51	54	0	202	0	1	0	0	0	542	0	0	945	1518	556	206	65	0	0	0	0	96	0	0	0	0	0	1429	0	5	5	0	0	0	0	122	7	2998	5	5	5	5	0	0	2706	194	0	0	0	0	0	25	0	942	0	344	327	1788	756	488	24	0	0	6	6	0	0	0	0	0	201	9	671	682	0	446	8	28	0	1	1309	0	288	0	1546	3777	2311	291	2994	131	1	0	1241	0	1746	0	0	1	4	4	0	0	0	0	0	231	17	17	0	0	2264	1	5	877	3665	0	2171	884	40	295	500	1952	1459	0	83	1	21	0	26	23	21	85	64	0	0	0	0	0	0	69	0	1198	18	0	10	2	71	6	0	0	0	0	649	0	30	0	0	1449	5	31	1163	837	74	935	91	2643	61	0	0	439	2	0	0	0	0	0	0	0	0	0	0	0	0	69	3	3	594	15	194	0	168	1665	418	0	1652	0	2472	542	0	0	3	177	0	285	5	0	5	1202	2863	0	0	0	0	0	0	0	0	0	32	0	32	4	844	0	1008	1018	205	998	788	478	844	844	4	1484	623	800	0	277	120	107	0	0	7	0	0	2858	2200	2856	933	0	231	0	1676	36	0	0	0	2059	2401	1	1676	2099	2212	13	0	0	0	3730	0	3129	0	0	0	0	0	0	0	0	0	183	467	184	362	1458	21	2086	23	0	0	7	2975	0	2467	0	0	0	3436	400	446	0	704	26	23	964	203	2	236	814	0	1	0	5	0	1365	0	0	234	97	0	0	0	0	0	0	0	0	0	0	0	0	36	0	1	0	0	20	1842	47	39	31	3	0	26	0	477	36	0	8	0	9	3	12	44	0	0	5	68	1902	569	2663	244	5	137	51	532	3068	322	329	1414	785	2389	440	0	557	0	0	687	62	404	15	821	0	470	6	326	1599	247	663	666	61	5	20	3333	2686	3	0	3215	2965	255	409	560	0	1	1	0	1	260	836	249	578	0	1528	3365	0	369	245	2999	1	2980	2993	0	2809	0	130	29	2053	0	0	4694	908	334	251	1442	714	471	3127	0	2980	2748	72	8	0	0	0	124	3252	39	0	2870	22	235	323	119	1784	2160	0	5	15	0	6	5	20	6	0	0	448	225	10	89	0	0	533	0	47	36	3	1000	2979	2993	0	111	0	41	760	459	2944	0	378	0	764	0	263	21	0	29	20	0	1834	5	2	97	0	925	8	432	5	5	31	0	815	25	565	416	986	984	0	0	0	176	7	20	93	1151	770	0	1215	0	20	138	0	5	86	56	0	34	370	145	46	23	967	671	257	0	3143	1035	455	171	136	138	0	0	2015	84	5837	221	815	2357	1038	373	598	0	597	428	760	580	597	616	18	418	0	677	0	0	0	1	257	0	27	186	19	0	0	0	8	0	0	0	0	0	0	0	0	0	35	0	664	0	0	0	0	0	0	0	0	0	0	0	0	0	0	0	14	470	932	7	114	5106	501	92	1830	0	0	0	2920	2976	1	3011	2986	10	1	342	140	1627	2983	82	1611	26	10	76	16	131	131	7	1067	48	0	0	0	0	0	0	429	86	81	0	2988	461	2042	139	573	90	1625	0	0	2912	0	2999	2836	2998	2837	0	0	138	729	0	10	303	0	0	556	4650	0	458	10	131	7	81	3195	3221	1	2927	1037	0	378	0	0	15	850	3011	3841	2912	881	10	6	10	965	1054	68	75	0	66	0	12	2836	12	2836	7389	8767	233	191	1	0	333	9	0	0	0	0	17	372	3	287	0	0	1	1152	30	30	0	3322	1593	23	44	46	0	0	0	0	0	0	0	13	0	0	0	3	775	0	0	0	0	86	196	0	85	767	30	0	407	94	672	601	2449	0	91	281	845	236	1529	2774	196	2362	0	1220	0	2686	1799	2926	0	0	0	0	2167	0	33	0	351	25	0	888	4169	4174	1	1419	343	549	19	3880	1623	7	74	2159	59	2903	3620	1819	415	1078	0	2648	60	313	324	0	70	1275	0	0	0	324	42	0	25	0	0	19	0	252	0	79	0	12	123	16	1309	16	16	1309	1224	0	3214	421	4	3	448	2664	1599	546	342	1069	12	1	0	0	0	306	305	631	2066	999	1734	4378	531	0	406	10	0	0	0	2248	0	0	0	0	0	0	0	0	0	0	0	0	0	0	0	0	184	196	0	1	278	89	2167	1252	0	387	0	0	0	0	47	33	8	2492	8	6	0	3113	3	0	4807	2927	2999	2	736	783	975	975	29	0	0	220	0	0	179	900	33	91	0	100	0	0	0	5583	89	210	1025	91	2921	151	74	0	0	1274	0	194	0	996	0	0	0	0	0	221	1	772	0	0	1035	0	3	0	0	1944	25	755	1869	234	4	3	621	0	0	12	0	32	420	208	514	448	0	0	0	2609	0	0	0	0	280	563	0	774	1233	0	291	190	0	0	0	0	531	0	91	1662	760	21	46	1339	3601	106	1548	41	2961	2842	86	0	175	804	995	1	2237	400	1	136	1	0	0	0	0	2977	0	0	2972	0	0	0	2989	61	0	71	88	688	5	2711	83	1487	2671	2813	3212	3	31	140	615	17	44	0	0	0	242	0	0	879	689	72	0	195	2049	1389	0	5	973	389	22	98	886	24	530	2771	6273	0	0	21	0	3	0	0	7	0	0	3	72	446	10	0	131	9	123	123	0	2	856	748	8	82	2818	977	2526	8	710	69	0	1152	0	601	2	1	0	0	8	159	0	0	0	0	0	20	0	12	2	0	5	0	516	1476	0	247	247	0	233	696	3385	3580	0	1107	0	0	0	125	71	0	11	88	200	0	0	1196	2998	0	907	2033	2674	358	2060	1536	994	713	0	0	1649	0	5	0	164	4	666	0	2	16	29	4	11	0	0	0	0	1	229	918	1651	1939	0	17	5184	481	0	0	0	4	4	3	762	22	0	0	0	0	2	2	0	0	28	84	61	53	0	0	0	0	0	20	3308	0	0	437	0	20	172	0	807	0	0	0	297	10	126	7	1089	2827	0	2998	24	2809	0	12	372	2889	179	2897	1047	1	33	3410	35	430	35	0	568	22	4	5	0	3955	3957	0	3	0	2	755	3	728	44	2471	439	0	3786	250	2942	2989	1741	2171	103	464	0	0	3	260	259	2364	124	1	70	50	0	4	0	0	1881	5	0	249	0	0	1852	748	0	8	0	0	0	0	0	12	0	10	0	0	1466	3819	2473	2	474	83	0	0	1	545	0	0	1861	0	1853	0	0	0	0	0	0	0	0	0	0	0	0	0	12	12	1	16	34	1146	315	28	0	1	34	0	6	0	0	0	364	0	418	440	0	0	355	371	244	382	403	20	764	244	1180	0	0	0	2	0	0	0	3647	1781	0	44	0	0	0	0	42	43	0	329	0	1020	0	0	2800	2827	0	2971	0	0	0	844	0	220	450	1317	0	269	40	0	5	53	211	30	0	34	0	0	0	0	76	134	294	138	4	238	5	122	1097	26	2312	19	19	0	0	3	3	19	1	0	2692	113	0	4	1628	0	1649	0	1149	344	0	77	1	102	0	1825	235	0	2846	0	1254	75	132	143	0	2999	0	0	0	2830	0	0	0	1947	428	751	0	0	5	13	3005	2	881	45	1	74	4870	66	110	0	4	0	58	2711	3	0	0	0	965	196	0	6	1419	1561	3098	3127	72	56	0	189	15	0	252	1658	0	1496	1423	1085	2614	0	2695	0	2656	1381	8	168	763	0	0	897	0	0	0	0	1	3	0	20	3	0	20	20	20	3	3	0	0	0	0	0	0	0	0	18	4	1	468	0	95	165	314	104	111	1	1	6	51	676	881	3086	3	6	58	303	0	3	0	3	1335	1	735	1	0	1499	1268	47	146	4750	2113	11202	217	6180	354	344	10606	335	0	0	1867	0	0	20	0	0	0	0	0	0	23	88	2	119	2	69	586	0	0	3	401	22	0	1	456	4	0	1670	1052	2182	481	26	22	153	0	170	0	0	1248	0	0	62	468	14	588	0	3	0	2989	0	0	0	0	0	64	1	0	2625	0	54	0	19	47	69	71	1722	2430	5	310	1657	1914	1638	365	1592	0	0	0	0	0	0	0	0	0	0	0	2683	10	2121	2521	1575	2995	2445	2467	1881	5	0	1487	100	27	0	2416	602	21	20	705	2719	1790	641	0	0	0	0	0	1	490	57	0	0	0	12	0	0	0	2046	1	0	0	0	0	0	0	0	0	0	368	22	20	21	677	601	1374	1374	0	1	443	4	442	0	0	0	0	95	3010	1823	0	3459	307	2691	1108	4	662	18	1	0	20	26	874	243	0	7477	8052	7867	38	675	380	464	1628	3841	2745	0	1	0	1616	0	1	469	15	179	157	0	216	28	105	131	0	3	0	1372	11318	91	3737	442	0	0	367	0	1229	0	119	0	0	0	0	0	0	0	0	1684	1	4	29	775	116	457	0	0	0	0	0	2943	0	0	113	29	840	26	1152	1152	1	0	8	77	0	5	456	1699	0	0	748	34	82	26	10	34	0	5	0	2	0	0	3296	1165	0	2924	2999	2912	3087	293	784	28	2	0	2366	524	0	0	0	1924	2011	0	0	0	0	0	0	0	0	0	0	0	0	0	0	86	683	2804	2122	0	149	162	0	619	21	512	503	0	0	0	0	0	0	5	4	598	56	775	0	0	0	0	20	1	0	0	0	463	0	0	587	21	0	0	0	1054	205	2067	2195	2280	16	16	2200	2520	2162	0	0	0	0	0	0	0	0	0	0	0	0	0	0	0	0	0	0	10	10	182	0	195	0	0	12	0	0	0	0	0	0	545	12	39	20	564	3042	3624	507	10	0	21	0	1250	0	19	109	569	1717	0	116	830	116	116	2161	187	0	26	0	303	1504	344	5	1001	1785	644	4559	2512	0	2648	4	0	0	0	0	631	0	0	2842	131	115	0	0	130	0	5	2	865	0	0	0	0	0	2653	0	0	0	0	2527	2954	0	2795	137	0	0	0	0	0	0	0	1729	0	23	2	0	1	0	0	2986	2945	3008	130	3199	87	893	2963	2862	20	20	2	44	242	0	0	1	18	9	0	0	0	1448	1829	1381	13	286	0	1032	0	16	0	0	1198	89	1464	643	1927	1253	1775	952	4	165	42	77	785	0	102	424	168	40	725	0	306	0	157	0	822	637	4	3	1041	0	5	2956	9	138	96	10	789	182	0	0	1	1	0	143	0	446	445	142	55	341	200	561	660	2091	5053	3278	60	1	0	0	855	107	1310	36	1	1298	2820	5	3	475	3008	5976	939	163	1637	198	461	1819	1426	2073	2091	276	0	1019	8	0	335	0	0	1491	0	0	283	32	895	3	0	838	411	0	0	0	0	0	0	0	21	0	0	2	0	0	206	0	0	440	0	1	45	0	213	1	0	154	0	191	197	0	0	11	68	0	0	54	322	18	718	2177	1648	1341	0	127	0	0	58	772	51	0	419	0	0	1	0	0	0	0	0	23	0	0	0	0	0	0	76	417	1	6	0	0	5	1064	42	0	2	254	60	1778	131	24	449	3231	80	0	146	977	0	425	23	963	20	20	20	681	316	1	0	0	77	6	515	336	335	2	0	0	0	0	1	336	0	4	0	4323	24	0	6	0	15869	0	3622	674	0	0	0	0	0	0	17	0	0	0	0	0	0	0	0	32	32	32	32	1	2	122	122	4	4	4	2	14	1	0	0	0	0	390	5	95	5	5	0	693	0	20	0	42	3	13	0	3	123	0	0	632	58	0	0	767	27	2412	1402	3132	2123	0	161	1	768	0	0	0	21	442	22	0	2	0	1	847	0	0	564	324	339	986	2449	1613	67	126	114	901	0	0	0	25	18	914	3411	29	0	355	1543	1588	393	2138	5	5	167	10	5	36	0	0	0	0	10	2998	0	3060	4303	0	0	0	0	0	0	0	0	0	0	0	0	0	0	0	0	0	0	0	0	5	0	17	39	74	0	0	668	2879	0	162	407	1443	0	0	0	0	6	24	10	2	19	48	5	0	308	5	0	0	1	0	0	0	0	191	52	111	5	0	9	0	0	701	4	44	38	0	688	22	337	255	0	93	0	125	0	578	0	0	471	451	694	921	1915	1358	195	0	3056	1124	0	0	0	0	91	1	0	0	0	0	12	2	0	28	0	0	0	0	0	0	0	0	0	0	0	0	0	0	0	0	0	0	0	0	0	0	0	0	0	0	20	700	0	3	670	50	559	622	0	18	181	0	0	19	0	0	0	0	189	21	0	765	2	64	1	102	0	32	0	0	123	0	42	1524	924	2907	0	144	0	2986	0	1	8	0	7	0	0	46	0	0	700	0	2015	455	0	0	804	41	0	92	0	1152	80	0	0	1	0	14	18	70	56	331	70	5	70	2831	899	3000	2467	274	0	18	18	41	40	3	120	5	0	314	48	2346	18	2494	2676	0	0	0	0	1	0	0	316	0	0	0	0	0	0	0	143	463	5	63	20	695	5	38	0	0	629	71	955	244	1428	226	1593	232	1534	651	2225	8	2820	0	89	0	0	1108	489	400	2153	0	1	2576	36	671	0	3472	0	2748	7	1364	1652	185	82	0	3	34	0	0	31	0	2457	0	1	0	57	28	0	612	139	0	0	0	9	88	66	91	628	5	196	43	349	0	0	2	57	141	0	0	0	0	0	228	0	1	0	0	18	0	0	1223	258	1326	699	245	91	1877	10	0	71	0	440	0	2	1	3	1505	5	353	0	987	0	0	617	3	290	492	441	0	3	919	12	28	0	19	734	614	1263	0	2	8	0	51	93	0	0	354	246	0	0	3501	4723	0	0	17	2972	180	0	372	2543	0	0	0	177	0	11	1033	516	6048	34	719	0	1813	665	101	2977	528	81	923	941	19	18	386	3243	1269	2604	1980	1593	2879	1736	16	0	2716	0	23	357	0	1677	2967	2038	4368	3029	82	0	69	161	2164	3128	4512	37	0	0	1330	3819	1080	78	269	1567	110	801	145	0	1218	447	727	3	665	0	40	1588	10	0	1204	5	5	15	5	5	5	5	27	5	5	0	5	12	0	536	0	0	0	0	2	668	91	2842	20	64	110	0	0	7982	4187	0	1525	23	157	0	771	21	2777	277	71	1	0	59	0	0	2159	1114	0	0	0	2570	107	353	1	0	2071	8	132	72	939	1779	0	749	0	0	0	0	0	117	4	1766	45	0	1598	3	0	1	59	0	0	0	4	0	0	0	0	0	0	0	0	17	0	0	0	0	0	0	0	0	0	0	0	0	0	0	2664	1633	0	0	963	0	0	0	0	0	0	0	0	0	6	12	12	11	340	148	3	138	0	59	14	0	817	0	31	11	24	4	8	2350	0	0	2330	2711	0	0	18	20	2	1222	595	0	1	2986	1720	2654	0	0	57	22	0	62	0	0	0	85	940	1249	25	11	504	1604	1529	0	2273	0	3012	2999	0	0	0	646	73	1123	960	817	676	161	500	7	338	5	13	5	3	9	4	9	3	5	5	5	9	9	0	0	0	56	56	56	0	846	1079	1249	23	0	195	11	0	0	0	0	0	0	29	0	28	0	0	0	0	0	0	0	0	788	0	1123	0	0	20	0	0	1280	0	1827	0	0	1	12	162	0	441	8	0	10	0	4	5	1509	905	0	6	0	0	17	0	0	0	903	556	515	1023	2	117	748	336	308	555	354	12	0	0	0	0	37	66	66	0	0	41	0	0	0	0	0	0	0	0	0	0	0	0	0	1	0	0	1778	307	0	0	10	514	0	0	0	3	0	0	0	0	0	96	96	89	1	0	0	0	4553	0	0	0	0	0	0	0	0	0	0	925	2	0	0	3	3	52	5	5	0	5	224	20	0	0	70	0	667	0	157	0	3033	2707	2445	2975	1476	1144	2784	1352	1477	54	0	0	0	385	381	0	368	0	0	683	6	660	0	0	0	0	153	158	168	0	0	0	47	0	1304	18	19	0	866	433	955	3640	765	19	2257	1274	197	8	212	555	1324	2916	24	0	3	0	460	0	0	883	668	461	169	153	1746	440	1007	99	95	124	248	1	1872	59	3	0	0	430	21	140	9	0	0	20	42	0	392	23	80	91	22	22	0	3733	22	173	5	42	5	0	86	3042	1683	21	1570	1498	16	505	0	737	351	0	450	350	18	0	3783	359	56	471	471	0	0	75	0	659	0	0	0	0	0	0	0	0	0	0	74	5	198	85	1224	0	0	0	642	1011	460	703	45	0	5	20	0	791	323	244	0	812	1186	39	0	69	1386	1192	594	181	436	589	594	25	4240	82	5	17	167	766	4	15	887	0	1534	32	5	0	3	0	0	3	0	0	6	707	0	32	1323	0	0	65	0	554	0	0	0	0	0	0	0	0	0	663	1028	116	1965	0	0	0	967	0	97	0	0	0	0	654	0	1	346	247	2574	2638	2637	768	1117	261	2625	2615	540	1118	1	462	317	18	12	0	24	162	3	5	0	6	6	9	15	26	63	4	58	0	1	0	0	0	0	0	0	0	0	0	0	0	0	36	0	0	1523	25	2437	78	2	20	1335	0	33	0	0	0	1563	0	7	24	1817	0	1136	13	336	0	0	3	3	0	830	820	1247	6556	0	0	0	0	0	0	164	3	0	44	0	46	257	20	1767	0	2231	2932	0	586	1810	2998	0	2956	0	2985	0	2989	2973	0	406	2975	1002	0	0	0	2018	0	0	1996	0	234	869	582	152	0	148	2824	0	1593	1	688	512	18	502	656	993	5	2142	5803	91	5381	3006	63	0	0	0	0	0	0	0	439	0	108	58	3	21	818	784	1846	0	11	488	2780	41	468	246	1	0	776	2336	2724	1460	0	0	0	0	0	109	172	18	36	844	844	60	0	0	0	0	1613	73	3145	217	3317	439	48	514	129	0	0	0	1193	1139	3	2213	3	0	783	0	26	4	20	0	1499	0	0	0	0	0	0	1321	39	0	125	0	0	0	2377	0	5	5	5	1797	82	0	0	4	187	0	2967	778	2550	122	3	0	0	854	2203	0	139	478	194	625	0	38	3	3386	0	22	0	0	20	20	20	20	17	0	0	2	0	0	1	0	3	0	0	0	866	0	0	0	1	90	0	631	0	0	0	0	0	1949	0	0	0	0	0	0	0	0	0	0	0	0	0	0	0	0	0	0	83	0	0	1132	48	0	0	0	4	3	0	1018	6126	21	0	5624	3960	608	0	0	0	1455	0	0	0	0	0	0	0	0	0	0	0	0	3	0	0	0	0	0	198	115	155	54	1189	691	0	0	0	166	43	0	0	0	0	0	0	1617	101	517	1174	146	547	438	3008	362	464	0	0	56	91	5	1051	866	1340	442	3809	0	746	2	2	2	2	1762	0	0	452	635	52	1753	429	2999	0	2042	2837	2999	2993	0	0	0	0	0	0	0	333	399	234	1259	914	272	3	65	7	0	0	0	0	0	0	2071	18	434	29	6	2	0	2542	44	45	6	2	0	0	0	1000	4	4	472	54	0	644	281	1163	0	0	1326	2987	0	0	0	704	119	0	0	0	154	729	0	3	199	0	43	177	852	1019	649	649	806	786	1007	649	1008	864	0	8	3	9	3585	374	172	5	1	0	2350	1829	376	3	10	23	41	10	252	0	0	1	1772	83	0	0	0	0	688	3	0	2047	0	449	573	574	97	2827	97	736	0	26	0	0	0	0	101	0	20	0	0	1	711	61	51	152	214	87	0	30	127	126	231	0	2799	1697	0	189	0	0	2762	0	598	591	599	592	20	20	440	660	843	4629	1	0	67	0	0	0	0	0	66	1	0	0	0	0	0	970	142	494	12	110	23	0	38	0	745	0	205	5	159	0	445	319	0	11	0	2	0	5	0	0	0	0	0	0	0	23	668	1	64	0	2425	176	1120	2901	2999	2993	2999	3036	3066	952	952	0	0	0	0	23	0	0	2	20	0	15	0	0	39	5	1993	5	0	0	0	0	0	0	4069	0	0	0	86	36	1945	1892	386	2248	88	1208	1852	30	2769	2978	0	405	2197	2393	1868	82	3092	1621	3	0	639	4666	2716	2605	2479	2523	1	5	0	131	2498	2822	450	173	0	58	1233	258	0	0	0	1126	310	1529	3	162	0	0	0	0	7	9	0	0	1376	1272	1	104	1	238	277	0	0	0	0	0	0	0	1271	396	1	0	0	415	3351	0	2249	100	0	26	11	0	0	3	0	0	0	0	0	0	0	0	0	0	0	0	0	184	85	0	914	384	2825	0	2168	5	5	1124	1333	7260	1694	8597	931	1454	1125	0	1283	292	1545	0	68	852	2104	0	112	133	0	1711	1839	932	0	413	3395	310	206	20	39	57	0	2233	998	0	0	0	0	0	0	0	1140	0	221	0	0	0	0	0	276	2999	2836	8	1579	5	157	1823	8	91	2900	1232	470	2683	0	2734	0	0	0	2930	1227	0	796	611	598	141	415	65	0	18	2316	1606	1579	1062	123	1087	66	1240	993	215	835	153	0	0	0	93	7	0	43	9	0	0	5	0	0	5	5	0	0	0	144	0	7	1309	14	4977	124	50	1084	1170	0	86	370	59	3257	798	383	2045	443	385	5	0	0	0	549	0	4	4	4	0	0	0	0	330	0	0	0	0	0	246	23	22	1209	0	0	0	0	0	0	5	30	2	150	0	0	35	0	538	490	85	26	439	2240	524	0	2693	1632	244	0	321	177	416	12	581	0	0	0	0	1	0	42	44	1186	0	0	0	0	0	0	0	0	0	0	0	0	0	2	0	0	0	0	0	0	933	2964	129	0	1828	154	640	83	941	66	174	605	0	61	142	476	531	1321	20	35	1508	4	2830	776	3	168	0	47	5	171	0	292	455	1	0	0	0	3	1711	18	0	7	0	0	138	0	819	2	1	8148	29	30	20	0	28	767	0	3	3	9	4	5	0	0	0	0	0	0	1	0	216	383	0	3	1080	0	10	308	282	0	2294	0	2942	668	3067	442	0	69	1	0	1	3	0	0	0	0	1360	2809	0	0	2368	2836	0	2837	0	0	951	0	682	661	88	127	3261	1980	1914	5	2186	868	3651	1078	1297	0	2948	666	58	39	1186	193	38	242	875	172	72	666	1044	242	15	102	242	1104	569	1034	138	1621	3609	221	20	162	2	292	0	0	0	451	1324	0	96	0	0	6	0	1	0	0	0	0	0	1066	0	0	287	121	0	1	309	0	0	0	0	2188	1432	0	0	0	0	605	469	28	3204	0	5	2984	0	0	0	0	1	74	0	0	185	0	0	0	0	787	0	0	1924	73	130	466	287	0	1	223	290	0	54	1	671	91	5268	899	0	2558	1045	1	356	0	436	436	72	598	0	559	0	90	2	0	0	35	975	0	22	7	828	2	561	2690	5	45	2	5	239	172	0	0	162	0	0	913	0	0	1	0	0	111	0	2	0	30	0	0	23	0	2	188	63	507	0	0	0	0	0	4	108	0	24	236	0	3	0	18	0	3132	517	41	1211	2910	0	1250	2825	803	164	1190	0	5	0	0	0	0	54	0	0	0	0	0	0	0	0	0	0	0	0	0	1	241	0	0	0	566	39	2522	19	0	0	4353	1468	1471	4501	0	0	0	14	64	678	1107	943	1939	45	0	0	0	0	0	0	19	12	0	0	0	0	0	0	0	1211	2414	2999	2999	0	2764	85	2068	35	91	1904	633	0	1540	2147	7	3128	49	0	3338	0	0	0	0	0	255	485	0	2566	1	167	0	0	72	2290	214	214	1869	10	177	2064	21	188	19	1329	0	19	0	0	18	1	51	0	0	0	28	0	23	125	126	3157	22	0	0	0	138	0	0	12	38	0	0	0	0	0	0	0	0	0	65	0	0	0	104	104	103	23	0	1895	351	8197	260	8349	9001	2209	8297	1665	1810	0	0	0	0	267	0	11	0	0	0	0	0	0	0	0	0	0	0	0	0	3	39	0	0	0	0	0	0	0	0	0	0	0	0	2563	812	1294	1502	11	220	342	0	599	574	3	51	51	1227	0	1588	5	44	767	59	169	0	4	177	0	0	0	3866	257	42	24	0	0	594	0	183	430	0	183	0	0	0	0	214	3003	0	0	113	4	0	0	0	0	5	0	0	775	47	416	0	0	1	0	1348	60	932	0	1064	2579	0	0	0	0	147	814	2042	2967	2996	2960	6	2981	0	1092	7	5	123	1714	122	110	2007	19	29	2821	0	214	58	3082	18	0	9	2286	0	0	12	3	1776	18	73	0	0	0	0	1	1	17	460	0	0	0	90	18	3706	3428	2894	0	160	2	0	0	0	0	0	2119	1316	390	1711	0	440	430	0	40	0	337	2384	116	1284	861	0	1100	2465	0	0	0	0	0	0	0	0	10	30	0	0	0	0	3521	1325	0	0	0	0	0	55	0	0	1326	0	449	1159	104	795	0	0	0	0	0	0	0	0	0	0	0	0	0	0	21	1210	1	1	747	747	872	0	33	107	107	1191	82	0	18	386	176	47	110	223	0	0	2	5	45	1031	0	41	1321	1168	4549	3691	5711	5972	6373	9172	1297	1318	409	0	0	0	0	0	2	566	709	0	2	1	1	4979	1	1	748	0	2648	1878	92	3529	118	3070	2907	1881	0	2	165	678	0	0	0	3	2	2	0	3	2	8	2477	153	3	2999	1	0	0	2815	57	3	2	0	0	21	1	0	0	3	24	0	1084	3	424	1341	1414	236	1307	3991	1816	199	6	13	932	219	3	0	0	5	774	2789	0	0	0	1	0	5	2997	2976	2999	0	2986	0	0	0	0	0	0	0	0	0	881	2973	0	270	1	270	312	1835	772	622	0	0	0	1234	4	3	0	89	30	4	0	0	275	0	0	162	0	345	26	0	0	0	733	0	248	389	0	39	1	0	0	0	0	0	0	0	0	650	499	849	64	185	3	5	43	15	266	74	440	342	39	38	168	848	2654	0	0	0	68	0	0	12	373	0	0	0	0	4035	1763	49	0	5	2932	577	3	30	66	694	695	3	696	3	3	5	6	0	695	18	0	0	0	46	0	4	20	198	0	0	0	0	0	409	398	0	0	0	0	0	0	99	44	2342	2769	2339	1	31	338	1224	0	0	20	1	0	10	0	469	469	1	3267	3	0	317	0	0	597	0	0	0	75	0	36	0	802	0	51	2	138	2	671	115	197	1497	238	0	1515	412	0	69	0	0	0	1	0	1	0	0	0	137	303	522	8	939	0	0	0	2519	100	0	0	0	49	93	82	0	2600	2673	2902	1390	2171	10	162	2859	201	20	0	0	41	42	684	159	0	480	9	161	5	3	0	1	0	0	0	0	0	0	1775	96	0	2482	0	573	2850	3257	0	2651	0	0	2796	0	2617	77	0	3177	39	0	0	2	0	0	20	0	630	79	2316	703	75	332	332	15	61	17	0	0	0	0	0	0	0	0	0	710	0	196	3077	0	42	3373	1288	0	0	0	0	0	0	0	0	0	0	0	0	1120	773	289	150	129	191	558	431	401	27	4	0	10	55	0	0	30	1	0	74	0	18	2201	2	0	0	0	2188	3	101	82	3011	3020	1010	0	0	0	0	0	0	0	0	0	10	0	0	0	131	588	0	0	0	0	0	1019	373	13	0	0	85	3	2	0	186	10	3	273	0	64	11	0	720	936	973	568	0	0	4601	0	2	753	761	13	996	2544	2388	2823	0	2227	1922	37	1270	1612	0	68	1470	0	2779	37	0	1214	61	1275	0	0	0	0	131	1	1	0	0	129	0	0	0	0	2662	0	0	1863	0	0	2998	0	2999	0	274	1	41	0	754	5	152	125	533	7	915	2003	533	292	13	0	4	0	0	0	0	0	0	0	0	315	18	0	0	61	112	145	21	213	187	264	899	0	177	1353	829	1981	231	0	10	562	24	0	701	2430	1716	2540	2490	67	0	138	2566	1	1	4091	24	3	0	0	0	40	557	0	0	125	3141	2068	2180	1281	84	75	812	32	71	104	0	2	13	124	0	412	950	708	819	2265	75	334	2703	365	493	1064	339	0	1554	533	1882	123	130	244	151	129	17	0	14	0	0	1	2998	3995	0	482	2430	659	1830	26	0	1	0	0	129	73	267	30	92	1601	1571	1589	46	693	1106	2	0	5	0	0	0	0	0	0	0	4	3	1189	0	18	2	29	2	0	752	0	0	0	0	192	0	0	263	170	191	194	197	8	1108	0	3568	1	253	1187	4336	0	2931	553	950	0	0	0	0	0	0	0	0	0	0	56	0	27	74	18	0	10	0	0	0	7	740	0	0	238	64	0	0	54	51	644	0	6	5	14	0	23	198	982	0	1	626	0	763	39	2069	0	0	0	0	0	4	101	0	916	0	1	0	113	20	20	4	66	66	66	40	32	2140	2745	1	0	0	1	12	0	1579	141	628	1542	885	543	135	0	726	0	0	0	0	262	692	0	10	12	0	0	3851	0	0	129	124	70	1	78	986	0	0	0	0	0	0	0	44	0	0	0	264	292	123	126	306	1008	1008	1115	122	264	0	0	18	438	0	1823	22	850	1239	182	473	0	8	0	4	2362	404	597	4071	900	640	757	1956	1244	200	19	371	916	315	1211	2385	2699	3002	2756	0	38	0	0	958	8	2861	1753	0	1750	0	0	0	19	0	0	13	513	61	4	0	0	0	590	10	0	0	1	243	0	82	9	0	99	117	34	201	793	226	0	0	787	0	0	0	1	0	0	41	0	0	1637	241	0	453	604	0	26	0	1660	232	1	20	108	0	1008	0	0	0	4	1131	0	0	0	0	0	2	1055	357	286	0	0	1030	7	343	129	0	0	0	58	58	102	97	71	6	0	0	0	265	0	412	0	0	1504	0	0	82	1230	389	15	0	20	0	0	5	0	1243	0	0	0	1	43	3	72	808	141	1798	2	269	141	0	0	5	24	2	2	0	0	101	0	176	21	2027	19	0	149	0	0	0	205	0	0	1	142	62	2509	2088	852	0	305	305	0	0	1	0	1	0	0	0	0	0	2045	3009	3464	3448	0	3115	189	2991	351	51	140	198	1050	704	56	1114	56	0	498	0	0	3031	466	1061	4247	0	0	0	0	1852	2811	447	0	2047	0	0	0	274	467	0	48	87	23	1143	162	0	838	1	0	124	36	213	536	69	805	0	0	0	0	0	1433	198	0	99	0	0	0	0	2432	2958	823	284	101	0	2406	2844	0	0	0	0	0	0	0	0	0	1277	66	0	4	0	0	0	0	0	0	0	0	1	0	0	256	5	0	0	774	76	0	0	0	34	84	2653	1349	8	1677	308	24	692	207	0	822	1	97	0	0	0	55	208	0	0	1	0	0	0	490	0	0	1	0	5189	1459	1454	0	1	405	1917	21	0	3650	654	1431	3042	0	0	1053	48	0	20	472	87	566	1404	1	63	0	0	0	17	20	3	20	20	3	30	123	0	0	0	138	4	0	473	632	2742	51	0	1025	0	0	704	0	0	32	0	70	77	77	114	0	621	0	0	0	328	655	208	2410	0	9	539	0	342	0	192	330	445	552	0	62	0	0	193	0	0	44	51	3	0	0	0	1	0	42	3514	1727	19	106	2985	1220	1223	14	693	795	552	553	67	1531	148	37	0	1345	0	0	20	70	1903	1738	53	675	1594	865	1661	243	19	7	1	275	96	37	74	2746	2746	167	89	16	144	5	511	605	0	12	2711	0	94	0	0	44	585	5	5	2	0	258	0	7	1	6	0	0	5	0	196	0	0	775	442	143	1	1	20	513	366	2	0	0	50	0	0	13	0	0	397	2173	1290	19	0	3016	53	436	871	674	1	225	271	711	238	1410	1309	555	67	49	22	0	4584	219	0	0	506	184	3192	639	439	0	0	0	286	82	0	1157	0	1740	0	1026	0	11	661	3	0	66	1	5	1	2300	1	582	389	3378	2773	216	2	0	0	22	0	0	1043	0	0	0	0	73	16	107	0	0	2	0	0	18	0	0	18	0	4	531	672	946	1447	943	56	0	115	21	434	1722	48	7	0	1315	476	548	4909	2523	1052	5508	573	0	0	924	1	620	0	0	0	10	47	0	0	0	29	3	0	0	0	0	0	0	3	0	0	0	0	0	0	0	0	0	0	0	3	12	26	19	21	0	0	495	129	51	51	43	0	0	36	0	5	0	0	96	2	8	3	0	3	74	0	74	385	349	336	327	348	374	2889	12	1667	2027	2524	2734	1547	692	1	0	0	2673	1103	833	0	416	0	2	0	2655	130	1195	0	0	0	0	0	0	0	0	0	464	58	4	23	1731	1624	36	8	885	3107	2881	1454	1525	1125	194	0	0	0	0	0	1930	1513	1274	873	0	201	0	22	470	2	312	32	60	2999	20	1885	83	396	159	0	418	429	621	376	8	0	0	0	0	2998	13	138	374	0	0	0	0	0	0	0	0	0	1155	0	20	887	1431	0	0	0	0	167	1799	123	3003	649	71	94	192	162	211	193	175	0	218	0	0	0	28	0	0	0	189	0	729	0	146	22	201	33	1
Subgingival_plaque	SRS011520	0	0	120	52	2980	0	38	47	451	1697	1174	322	130	59	0	0	0	504	0	0	2606	2158	273	46	57	291	0	0	1844	0	0	0	1016	6	6	0	566	57	438	357	5	546	4	83	9	2396	2506	57	57	0	2	0	54	32	916	81	71	39	0	42	0	0	56	260	98	0	160	0	0	0	0	0	678	0	0	1049	1939	642	354	39	0	0	0	6	85	0	0	1	0	0	1319	0	46	49	0	0	6	0	169	79	3122	46	46	46	46	0	0	2886	198	0	0	2	0	0	37	0	572	0	585	341	2127	910	572	32	0	0	4	4	0	0	2	0	0	133	21	530	555	9	126	53	111	1	0	1032	0	389	0	2001	3734	2043	182	3008	383	1	0	1779	0	1901	0	0	0	6	6	0	0	0	0	0	318	43	43	0	0	2849	0	2	616	3419	0	1876	981	193	296	605	1629	1536	0	252	0	23	0	3	6	11	144	94	0	1	0	0	0	0	293	0	1207	43	0	23	1	23	46	0	0	0	0	935	0	79	0	0	1644	46	101	768	1184	184	1198	308	2628	85	0	0	100	1	0	0	0	0	0	0	0	0	0	0	0	2	29	9	7	498	69	153	0	356	2051	291	0	1606	0	2244	459	0	0	4	465	0	312	49	0	46	941	2985	0	0	0	2	0	0	0	0	0	29	0	29	6	1195	0	973	990	197	978	642	162	1194	1195	2	1614	580	456	0	408	109	110	0	0	53	0	0	3158	2567	2674	579	0	319	0	1956	37	0	0	0	1855	2619	2	1486	2346	2351	16	0	0	0	4076	0	3261	0	0	0	0	0	0	0	0	0	153	568	137	417	1476	25	2097	29	0	0	52	3022	0	2262	18	0	0	3549	620	275	0	1038	41	32	1458	248	2	440	647	0	0	0	46	0	1595	0	0	221	54	0	0	0	0	0	0	0	0	0	0	0	0	28	0	0	0	0	77	2361	84	271	29	5	0	24	0	759	31	1	10	0	10	8	32	53	0	0	46	17	2134	503	2697	256	46	247	242	515	3088	226	256	1743	658	2470	503	0	543	0	0	649	50	751	69	1071	0	218	6	416	1694	272	669	688	38	46	27	3036	2379	105	0	3871	3041	168	285	867	0	0	0	0	0	387	1252	154	985	0	1305	3418	0	783	501	3122	1	3097	3117	0	2993	0	120	138	1676	0	0	5144	910	250	205	1418	763	496	3350	0	3108	2813	169	8	0	1	0	338	3464	163	0	2875	5	300	407	143	1946	2393	0	5	6	0	48	5	28	1	0	0	1071	533	25	150	0	0	622	0	184	30	12	1131	3084	3117	0	214	0	114	458	458	3070	2	291	0	843	0	286	4	0	87	2	0	1972	46	34	144	0	1445	53	524	47	46	11	0	490	6	781	585	283	280	0	0	0	377	26	56	89	1510	986	0	1628	0	56	141	0	46	262	166	0	159	240	342	92	3	1075	961	368	0	2187	686	781	164	140	135	0	0	2256	30	5924	519	552	2226	876	496	645	0	644	481	953	585	643	690	24	526	0	616	0	0	0	2	219	0	126	197	28	0	0	0	8	0	0	0	0	0	0	0	0	0	37	0	683	0	0	0	0	0	0	0	0	0	0	0	0	0	0	0	19	300	1136	53	558	4548	377	235	1689	0	0	0	3073	3099	0	3139	3112	57	1	240	418	1774	3218	287	1701	32	21	18	66	363	326	16	708	90	0	0	1	0	0	0	426	230	174	0	3108	429	1756	99	420	249	1322	0	0	2986	0	3122	3015	3121	3017	0	0	141	670	0	26	216	0	0	455	5431	0	153	55	127	53	274	3367	3356	1	3068	1249	0	549	0	0	71	498	3141	3597	3012	1240	54	8	12	824	866	11	13	0	13	0	57	3021	57	3022	6888	6917	173	209	0	0	300	26	9	9	0	0	44	581	1	456	0	0	0	1227	52	52	0	3862	1803	30	71	62	0	0	0	0	2	12	0	6	0	0	0	0	356	0	0	0	0	81	245	0	102	900	79	0	636	106	661	658	1922	0	310	543	541	169	1157	2539	244	2600	0	1125	0	2489	1425	3094	0	0	0	0	1997	0	32	0	395	49	0	919	3902	3906	0	1686	308	385	27	4156	1394	47	256	2794	188	3059	3365	1557	630	1177	0	2804	112	770	409	0	76	1026	0	0	0	491	22	0	169	0	0	27	0	242	0	82	0	18	186	19	977	19	19	977	886	0	4206	467	4	5	153	2697	1568	381	472	1115	13	0	0	0	0	223	222	1072	1991	1400	1757	4153	514	0	680	23	0	0	0	2059	1	0	0	0	1	0	0	1	0	0	0	0	0	0	0	0	429	245	0	1	299	63	1936	1045	0	278	0	0	0	0	82	34	149	2750	149	138	0	3292	4	0	5142	3038	3125	0	323	425	566	566	10	0	0	137	0	0	426	1356	37	308	0	77	0	0	0	6108	306	286	1337	309	2991	304	256	0	0	1021	0	206	0	1045	0	0	0	0	0	130	0	678	0	0	732	0	0	0	1	1563	114	914	2276	183	8	1	470	0	0	74	0	29	100	143	342	426	0	0	0	2425	0	0	2	0	474	601	0	1031	1435	0	303	239	0	0	0	0	1004	0	80	1382	492	28	85	1538	2928	181	1086	99	3084	3000	71	0	244	794	1099	0	2023	491	0	342	0	0	0	0	0	2996	0	0	3098	0	0	0	3094	32	0	278	312	843	47	2811	287	1847	2833	2870	3227	4	133	87	840	5	34	0	0	0	162	0	0	973	596	38	0	254	1967	1095	0	46	884	302	30	187	1113	33	513	3359	6599	0	0	29	0	4	0	0	53	0	0	4	65	103	26	0	364	11	67	67	0	1	1204	305	8	208	2953	1142	2990	8	1052	215	151	1368	0	756	0	1	0	0	22	143	0	0	0	0	0	57	1	59	3	0	5	1	311	1356	0	112	112	0	295	1022	3845	3423	0	1367	0	0	0	317	62	0	46	192	164	0	0	1184	3124	0	735	2582	2712	318	2264	1802	977	443	0	0	1788	0	2	0	105	1	576	0	38	57	11	0	80	0	0	0	0	1	184	1042	1434	2001	0	20	5194	309	0	0	0	2	2	2	308	56	0	0	0	0	0	0	0	0	42	49	61	45	0	0	1	0	0	57	2936	0	0	547	0	57	155	0	904	0	0	0	227	46	191	7	1175	2826	0	3122	55	3000	0	57	622	3233	415	2983	1163	2	112	4116	127	559	129	0	351	32	5	5	0	3495	3494	0	4	0	1	387	4	348	54	2151	350	0	4298	252	3114	3097	1280	1643	358	386	0	0	9	180	178	2486	129	2	35	32	0	14	0	0	1558	48	0	240	0	0	2359	391	0	55	0	0	0	0	0	14	0	23	0	0	1266	3731	2581	0	461	153	0	0	1	976	0	0	1852	0	1844	0	0	0	0	0	0	0	0	0	0	2	0	2	18	18	0	18	59	860	405	34	0	0	85	0	17	0	0	0	229	0	97	100	0	1	446	371	204	523	559	57	783	205	1266	0	0	0	1	0	0	1	3734	2289	0	86	0	0	0	0	98	106	0	239	0	1054	0	0	2983	3021	0	3095	0	0	0	1195	0	184	498	1846	0	282	79	0	46	196	219	66	0	80	0	0	0	1	75	245	182	155	5	264	0	46	1448	29	2443	28	28	0	0	5	5	28	1	0	2944	357	0	5	1393	0	1257	0	930	398	0	76	3	94	0	1350	371	0	2799	0	1514	69	210	84	0	3122	0	0	0	2992	0	0	0	1659	846	977	0	0	46	6	3144	1	558	210	1	256	5167	285	51	0	5	98	174	2797	4	0	0	0	1104	245	0	22	1496	1616	3221	3199	247	61	0	169	69	0	263	1498	0	1295	1149	910	2320	0	2670	0	2801	1225	79	147	414	0	0	551	0	0	0	0	11	6	0	50	7	0	50	50	51	4	7	0	0	0	0	0	0	0	0	52	3	1	216	0	175	475	684	305	99	0	0	5	39	579	911	3261	10	5	44	326	1	1	0	4	1472	0	410	0	0	1105	1595	50	106	3860	2062	11414	260	5378	330	328	9620	309	0	0	1783	0	0	28	0	0	0	0	0	0	28	369	0	152	0	76	473	0	0	4	268	29	0	8	473	5	0	1792	1465	2773	454	132	129	284	0	168	0	0	1090	0	0	26	388	23	701	0	4	0	3099	0	0	0	0	0	167	0	0	2667	0	183	0	27	160	60	274	1358	2362	7	430	1902	1767	1574	531	1257	0	0	2	0	0	0	0	0	0	2	2	3141	2	1691	3031	1778	2990	2543	2536	1726	46	0	1629	91	35	0	1334	604	63	9	809	3643	1563	612	0	0	0	0	0	0	516	217	0	0	0	18	0	0	0	1472	0	0	0	0	0	0	0	0	0	0	300	34	34	34	813	755	1795	1795	0	0	101	0	101	0	0	0	0	86	3133	2126	10	3322	309	2882	1435	4	635	43	1	0	2	37	482	400	0	6306	6539	6635	56	534	504	131	1367	3693	2414	0	0	0	1446	0	0	215	11	140	110	0	138	63	96	91	0	8	0	1312	11410	309	3951	102	0	0	232	0	1387	0	87	0	0	0	0	0	0	0	0	1562	100	9	60	419	93	764	0	0	0	0	0	3061	0	0	164	110	975	103	1426	1426	2	0	7	90	0	7	835	1473	0	0	410	97	286	100	23	87	0	46	0	1	0	0	3508	1454	0	2988	3121	2994	3091	275	555	7	1	0	2292	514	103	0	0	2028	1221	0	0	0	0	0	0	0	0	0	0	0	0	0	0	32	524	2959	2107	0	118	120	0	410	3	238	232	0	0	0	0	0	0	5	0	506	184	419	0	0	0	0	56	0	0	0	0	448	0	0	572	12	0	0	0	698	206	1839	1856	2019	25	23	2049	2399	2702	0	0	0	0	0	0	0	0	0	0	0	0	0	0	0	1	0	1	23	17	109	1	128	0	0	18	0	0	0	0	0	0	176	27	56	57	583	3097	3566	433	91	0	28	0	1478	0	30	130	694	1513	0	180	984	180	180	2511	212	0	102	0	436	1419	402	46	1166	1957	1102	4494	2304	0	2767	8	0	0	0	0	813	0	0	2880	239	115	0	0	143	0	47	6	954	0	2	0	0	0	2829	0	0	0	0	2882	3809	0	3467	88	0	0	0	0	0	0	0	1734	0	27	1	0	5	0	0	3279	3065	3138	118	3295	263	936	3096	2981	57	57	1	7	274	0	0	2	52	27	0	0	0	1053	2229	1779	55	187	0	800	0	70	0	0	1009	87	1308	896	2177	1317	1779	619	2	100	164	240	445	1	367	387	152	7	1078	0	486	0	215	0	834	572	103	4	1454	0	1	2411	27	140	159	16	1087	233	0	0	0	1	0	135	0	286	282	134	43	373	121	557	571	2318	4778	3293	72	0	0	0	647	32	1654	30	1	1883	3001	46	4	221	3126	4977	816	164	1680	391	369	1626	1888	2168	1723	298	0	990	8	0	377	0	1	1608	0	0	508	48	816	12	0	612	580	0	0	0	0	0	0	0	28	0	0	2	0	0	114	0	0	100	0	0	22	0	284	1	0	156	0	184	192	0	0	5	49	0	0	95	348	52	530	2005	1806	1086	0	73	0	0	39	792	24	1	293	0	0	0	0	0	0	0	0	7	0	0	0	0	0	0	79	493	0	104	0	0	46	1029	6	0	38	532	84	1511	127	24	972	3104	78	0	77	272	0	559	38	244	56	56	56	739	360	6	0	0	30	2	523	388	388	0	0	0	0	0	0	345	0	1	0	3635	94	0	10	0	17549	0	4642	763	0	0	0	0	0	0	33	0	0	0	0	0	0	0	0	125	125	125	125	6	1	67	67	4	4	4	6	12	6	0	0	0	0	651	46	288	46	46	0	853	0	57	0	8	1	2	0	4	69	0	0	965	62	0	0	851	4	2222	1115	3037	1695	0	241	0	332	0	0	0	30	947	29	0	0	0	0	1276	0	0	582	269	327	632	3133	2162	249	217	299	1246	0	0	0	33	39	845	3199	51	0	496	1232	1376	477	2177	46	46	145	46	61	8	0	0	0	0	25	3121	0	3129	4468	0	0	0	0	0	0	0	0	0	0	0	0	2	2	0	0	0	0	0	0	16	0	32	55	236	0	0	546	3361	0	101	525	1451	0	0	0	0	2	32	9	1	27	160	46	0	333	46	1	1	1	0	0	0	1	184	101	201	46	1	46	0	0	1397	11	46	110	0	655	15	337	280	0	343	0	76	0	588	0	0	173	145	1269	669	1830	521	371	0	3110	1130	0	0	0	0	308	0	0	0	0	0	18	1	0	24	0	1	0	0	0	0	0	0	0	0	0	0	0	0	0	0	0	0	0	0	0	0	0	0	0	0	12	768	0	3	787	184	650	927	0	29	269	0	0	29	0	0	0	1	258	154	0	454	0	71	0	194	1	29	1	1	68	0	56	1398	1435	3055	0	38	0	3107	0	0	53	0	53	0	0	108	0	0	294	0	1944	781	0	0	898	2	0	87	0	1109	82	0	0	1	8	9	14	50	39	194	50	49	129	2982	874	2949	2532	284	0	52	52	75	79	1	272	46	0	321	101	2430	52	3126	2838	0	0	0	0	1	0	0	256	0	0	0	0	0	0	0	157	129	52	85	56	708	144	50	0	0	337	235	565	222	1709	280	2281	287	1710	216	1902	53	2909	0	182	0	0	1189	859	422	2748	1	0	2946	29	705	0	3558	0	2864	2	779	1431	361	287	0	1	144	0	0	82	0	2421	0	0	0	282	24	0	540	65	0	0	0	2	305	200	308	769	46	180	88	469	2	0	13	192	476	101	0	3	0	0	190	0	101	0	0	52	0	0	1174	436	1015	520	339	179	2381	25	0	253	0	663	0	1	1	4	1416	39	259	0	1063	0	0	303	1	440	560	521	0	5	888	58	83	89	18	474	531	1577	0	1	103	0	58	118	0	0	181	135	0	0	3365	5285	0	0	6	3143	186	0	354	2500	0	0	0	181	0	94	422	604	6208	23	1034	0	2210	260	49	3101	435	84	595	621	15	15	251	3322	1289	2641	1882	1507	3267	1881	31	0	2953	0	83	638	0	1267	2900	1517	4895	3348	103	0	62	86	2695	3352	4370	28	1	1	840	4083	797	30	175	1380	290	1157	56	0	1628	374	470	0	260	0	5	1795	26	0	804	46	46	69	46	46	46	46	178	46	46	0	46	17	0	383	0	0	0	0	38	305	311	2805	57	234	147	0	0	6855	4224	0	1395	29	141	0	871	28	2493	226	65	0	0	172	0	0	1940	681	0	0	0	3035	349	516	0	0	2087	8	122	143	892	1031	0	787	0	0	0	0	0	147	5	1963	219	0	1465	2	0	3	140	0	0	0	0	0	0	0	0	0	0	0	0	43	0	0	0	0	0	0	6	6	0	0	6	0	0	6	3043	1601	0	0	785	0	0	0	0	0	0	0	0	0	6	26	26	24	404	262	6	141	0	89	120	0	534	0	61	27	55	1	27	2039	0	0	2674	2214	0	0	52	56	1	1145	218	0	3	3104	1495	2857	0	0	107	58	0	152	0	0	0	61	587	1243	69	26	540	1835	2011	0	2423	1	3129	3122	1	0	0	1101	305	1406	1305	1223	1037	403	602	9	360	6	26	4	13	21	14	21	11	14	14	14	23	23	0	0	0	184	184	184	0	1002	1165	1286	243	0	164	54	0	0	0	0	0	0	128	0	116	0	0	0	0	0	0	0	0	802	0	934	0	0	17	0	0	1692	0	2086	0	0	0	18	100	0	101	8	0	25	0	4	5	1249	842	0	10	0	0	16	0	0	0	916	230	999	1104	0	408	1126	327	333	241	265	58	0	0	0	0	160	113	113	0	0	91	0	0	0	0	1	0	0	0	0	0	0	0	0	0	0	0	1489	202	0	0	23	954	0	0	0	4	0	0	0	0	0	85	85	256	0	0	0	32	5386	0	0	0	0	0	0	0	0	0	0	1444	2	0	0	5	98	60	46	46	0	46	257	56	1	19	299	0	263	0	153	0	3054	2792	2264	3100	1299	1299	2998	1113	1342	126	0	0	0	516	515	0	303	0	0	555	86	494	0	0	0	0	174	166	272	0	0	0	84	0	969	11	35	0	728	514	900	3921	1011	28	2090	533	165	107	177	560	1376	3039	29	0	13	0	127	0	0	1166	846	306	426	376	1720	380	944	274	272	95	235	0	1930	8	5	1	0	263	11	409	21	0	0	27	6	0	491	98	148	309	4	3	0	4037	52	483	6	111	46	0	248	3161	1557	28	1096	1717	38	538	0	820	438	0	145	394	56	1	4012	419	180	173	173	0	0	36	0	501	0	0	0	0	0	0	0	0	0	0	343	46	389	318	1646	0	0	0	1171	888	530	705	145	0	2	56	0	316	407	198	0	948	753	4	0	131	1501	1024	512	269	354	512	512	33	4091	175	6	55	193	433	9	69	849	0	1218	29	46	0	0	0	0	5	0	0	2	788	0	89	1497	0	0	147	0	992	0	0	0	0	0	0	0	0	0	461	1297	179	2106	0	0	0	1135	0	90	0	0	0	0	383	0	1	396	435	2397	2473	2473	621	1439	509	2455	2452	581	1439	0	551	336	52	26	0	20	99	3	7	2	4	8	23	69	109	169	3	172	0	0	0	0	0	0	0	0	0	0	0	0	0	0	31	0	0	1379	69	2618	271	19	28	1720	0	32	0	0	0	1998	0	54	60	1791	0	739	9	455	0	0	4	4	0	555	732	1006	6055	0	0	31	0	0	0	101	2	0	12	0	155	518	29	1780	0	1830	2468	0	533	1656	3024	0	2961	0	3112	0	3002	3093	0	473	3093	1675	0	0	1	1937	0	0	1834	1	227	735	1029	275	0	144	3006	2	1405	0	938	260	52	232	640	495	47	2669	5383	309	5602	3957	100	0	0	0	0	0	0	0	100	0	132	154	0	3	924	723	1869	0	21	645	2949	58	608	161	0	0	1087	2000	2639	1102	0	0	0	0	0	102	122	43	46	1195	1195	117	0	0	0	0	1967	64	2783	486	3072	100	94	836	119	0	0	0	1093	1026	5	2687	5	0	473	0	20	1	2	0	1889	0	0	0	0	0	0	1068	56	0	274	0	0	0	2787	0	46	46	46	2174	286	0	0	0	213	0	3103	674	2610	241	4	0	0	791	2319	0	296	322	127	818	0	51	4	3528	0	44	0	0	56	57	57	57	20	0	0	0	0	0	1	0	94	0	1	0	729	0	0	0	2	91	0	735	0	0	1	0	0	1727	0	0	0	0	0	0	0	0	0	0	0	0	0	0	0	0	0	0	67	0	0	781	72	0	0	0	1	1	0	1079	6352	104	0	6006	4797	655	0	0	0	1689	0	0	0	0	0	0	0	0	0	0	0	0	1	0	0	0	0	0	259	233	163	137	711	337	0	0	0	104	88	0	0	0	0	0	0	1862	117	373	917	82	482	455	3138	294	334	0	0	263	309	46	1625	730	1871	227	4280	0	963	0	0	0	0	1718	0	0	392	983	141	1499	357	3122	0	2313	3022	3122	3070	0	0	0	0	0	0	0	250	242	136	1248	942	225	5	60	25	0	0	0	0	0	0	1673	53	100	53	38	38	0	2635	76	76	38	38	0	0	0	1012	0	0	544	34	0	707	404	1407	0	0	943	3352	0	0	0	798	180	0	0	0	147	694	0	4	389	0	248	243	830	990	654	653	815	769	984	717	973	900	0	8	3	23	3985	423	145	5	0	0	2406	1608	284	10	26	75	102	25	239	0	0	1	1783	71	0	0	0	0	332	4	0	1724	0	112	188	188	280	3015	87	784	0	108	0	0	0	0	331	0	27	0	0	0	870	239	207	305	314	268	0	79	299	294	282	0	2983	1354	0	342	0	2	2781	0	645	618	646	620	57	57	547	489	1081	5961	0	0	92	0	0	1	0	0	36	98	0	0	0	0	0	1225	163	516	18	106	42	0	82	0	337	0	104	5	403	0	186	381	0	126	0	0	0	1	0	0	0	0	0	0	0	98	431	0	127	0	1975	220	1790	2983	3121	3112	3122	3109	3173	1053	1052	0	0	0	0	56	0	0	0	28	0	69	0	0	55	46	2601	44	0	0	0	0	0	0	4812	0	0	0	262	31	1860	1771	597	2154	84	879	1438	39	2855	3113	0	550	2004	3278	1615	133	3246	1175	9	0	382	4566	2943	2837	2525	2564	3	48	0	120	2377	2946	783	167	0	176	1250	274	0	0	0	1254	466	1293	4	190	0	0	0	0	6	8	20	20	902	850	1	95	1	256	171	0	0	0	0	0	0	0	1439	360	0	0	0	538	4262	0	2739	246	0	36	17	0	0	3	0	0	0	0	0	0	2	0	0	1	0	0	0	183	138	0	805	647	2974	0	2435	46	46	1103	1266	7168	1694	8554	1092	1485	1104	2	1205	346	1364	0	60	925	1669	0	55	99	0	1543	1544	655	0	494	3531	311	147	61	117	45	0	1975	1328	0	0	1	0	0	0	0	817	0	254	0	0	0	0	0	478	3123	3025	51	2256	46	387	1931	51	308	2861	1559	523	2619	0	2588	0	0	0	2770	821	0	332	667	645	201	716	34	0	52	2160	1776	2059	1557	352	1585	59	1808	723	295	1013	139	0	0	0	176	52	0	32	53	0	0	49	0	0	48	48	0	0	0	90	0	13	977	30	4781	311	84	1100	1090	0	264	615	83	3796	744	446	2401	641	269	48	0	0	0	520	0	18	9	9	0	0	0	0	289	2	0	0	0	0	171	59	28	913	0	0	0	0	0	0	6	81	1	221	0	0	188	0	859	563	77	58	127	1908	765	0	2654	1710	306	0	705	416	119	28	447	0	0	0	0	0	0	164	183	1079	0	1	0	0	0	0	0	0	0	0	0	0	0	33	0	0	0	0	0	0	1667	2227	119	0	1595	342	907	259	598	285	336	947	0	122	83	301	766	692	2	53	1540	4	3056	443	99	222	0	96	4	320	0	552	606	2	0	0	0	1	1233	150	0	1	0	0	420	0	802	1	0	7971	82	79	53	0	109	801	0	4	4	85	4	4	0	0	0	0	0	0	3	1	304	459	0	5	983	0	25	422	222	0	1958	0	2481	590	2940	300	0	169	3	0	1	4	0	0	0	0	1956	2998	0	0	2567	3023	0	3017	0	0	551	0	493	246	304	258	3233	1952	2363	49	2654	1078	3780	1099	1498	98	2955	1116	153	56	1757	135	167	226	1151	186	218	576	1224	226	68	160	226	1446	1163	1049	140	1486	3941	268	57	101	0	280	0	0	0	469	1309	0	91	0	0	12	2	0	0	0	0	0	0	1595	2	0	335	209	0	0	300	0	0	0	0	2167	2096	0	0	0	0	259	570	53	3213	0	46	2644	0	0	0	0	1	149	0	0	163	8	0	0	0	1164	0	0	2349	62	77	630	357	0	0	230	566	0	34	0	630	309	4733	641	0	2861	857	1	335	0	546	544	62	645	0	543	0	140	0	0	0	55	566	0	49	8	805	1	583	2849	2	170	0	1	159	115	0	0	308	0	0	1248	1	0	1	0	0	294	0	6	0	37	0	0	29	0	1	159	11	559	0	0	0	0	2	99	312	0	155	352	0	4	0	150	0	3097	894	232	1347	3084	0	1693	2743	467	158	1284	0	46	0	0	0	0	6	0	0	0	0	0	0	0	0	0	0	0	0	0	0	201	0	0	0	278	55	2564	27	0	0	3922	1381	1505	3771	0	0	0	35	86	606	748	1298	1590	2	0	0	0	0	0	0	27	57	0	0	0	0	0	0	0	1718	2796	3124	3124	0	2900	384	2584	34	309	1764	736	0	1708	2279	52	3242	82	0	3293	0	0	0	0	0	264	126	0	1934	2	334	0	0	62	2724	191	191	2224	25	169	2160	40	192	14	589	0	27	0	0	12	0	15	0	0	0	44	0	5	318	318	2444	31	0	0	0	149	0	0	18	59	0	0	0	0	0	0	0	0	0	77	0	0	0	123	125	124	56	0	1519	637	7222	338	12607	8185	2328	7802	1935	2092	0	0	0	0	199	0	6	0	0	0	0	0	0	0	0	0	0	0	0	0	9	56	0	0	0	0	0	0	0	0	0	0	0	0	1670	1213	1396	1684	26	149	296	0	644	406	1	177	14	1401	1	1119	47	101	800	228	239	0	1	192	0	0	0	3604	366	24	30	0	0	520	0	127	321	0	127	0	0	0	0	439	3087	0	0	114	1	0	0	0	0	46	0	0	419	55	717	0	0	2	0	1867	83	1457	0	1015	2509	0	0	0	0	130	480	2091	2928	3114	2991	5	3070	0	650	47	46	60	1345	67	71	1708	27	8	2814	0	358	98	3353	10	0	143	2873	0	0	6	1	1768	44	87	0	0	0	0	3	0	16	128	0	0	1	133	52	4624	3407	2947	0	149	1	0	0	0	0	0	1975	1075	396	1580	0	126	99	0	54	1	313	2349	361	1569	1473	0	1355	2650	0	0	0	0	0	0	98	0	17	73	0	0	0	0	2411	1490	0	0	0	0	0	174	0	0	1229	0	472	1101	271	481	0	0	0	0	0	0	0	0	0	0	0	0	0	0	34	1216	1	1	942	942	733	0	64	96	96	1334	288	0	52	556	145	102	308	455	0	0	0	6	127	1211	0	55	902	798	4590	3916	5248	5386	5409	7850	900	899	72	0	0	0	0	0	0	545	703	0	0	0	0	4733	0	0	656	0	2676	1736	309	3323	70	3185	3035	1743	0	2	58	657	0	0	0	4	0	1	0	4	0	53	2374	342	5	3122	98	0	0	3001	184	4	6	0	0	165	0	0	3	4	33	0	1075	1	658	1165	1471	167	1432	3356	1730	400	8	16	528	132	2	0	0	46	794	1921	0	0	0	1	0	46	3121	2985	3122	0	3112	0	0	0	0	0	0	0	0	0	1167	3097	0	411	0	194	351	2182	1070	969	0	0	0	1539	1	1	0	39	70	1	0	0	280	0	0	101	0	471	100	0	0	0	1225	0	464	250	0	138	1	0	0	0	0	0	0	0	0	578	467	769	90	158	13	46	66	69	388	256	459	620	55	235	310	876	3263	2	0	0	103	0	0	6	233	0	0	0	0	3419	1965	112	0	49	3039	591	0	82	158	379	379	5	379	5	5	48	9	0	379	52	0	0	0	52	0	0	2	353	0	0	0	0	0	72	534	0	1	0	0	0	0	72	88	2593	3171	2066	0	75	541	1135	0	0	56	0	0	55	0	215	215	2	2353	4	0	310	0	1	643	0	0	0	109	0	69	0	1131	0	75	2	139	2	638	84	249	2029	72	0	1622	72	0	61	0	0	0	0	0	0	0	0	0	149	231	542	8	1040	0	0	0	2372	93	0	2	2	126	317	286	0	2562	2689	2945	1486	2605	9	278	3015	201	57	0	0	87	87	689	324	0	385	23	85	16	1	0	0	0	0	0	0	0	1	1562	101	0	2658	0	203	3006	3308	0	2605	0	0	2976	0	2900	235	0	3600	55	0	0	0	0	0	32	0	761	67	2099	379	123	355	236	6	61	11	0	0	0	0	0	0	0	0	0	317	0	246	3908	0	59	3416	1334	0	0	0	0	0	0	0	0	0	0	0	0	1273	559	580	257	359	450	498	668	577	96	0	0	25	74	0	0	34	0	0	262	0	43	2101	2	0	0	0	2466	5	120	288	3287	2632	1096	0	0	0	0	0	0	0	0	0	22	0	0	0	130	369	0	0	0	0	0	717	445	2	0	3	232	1	0	0	326	102	0	202	0	98	102	0	559	920	271	199	0	0	5378	0	0	607	620	24	898	1961	1871	2182	0	2873	2182	216	1098	1444	0	117	1391	0	2997	193	0	1419	132	1673	0	0	0	0	123	0	1	0	0	123	0	0	0	0	2696	0	0	2004	0	0	2014	0	3122	0	377	1	2	0	842	1	180	71	688	153	233	1680	407	298	18	0	1	0	0	0	0	0	0	1	0	426	52	0	0	27	155	69	36	271	300	241	1408	0	688	904	876	1932	653	0	22	662	159	0	327	2035	1664	2421	2416	23	0	140	3163	6	0	3917	33	1	0	0	3	83	467	0	2	231	3183	2057	2164	1495	327	178	1062	121	176	103	0	0	21	69	0	284	857	634	761	2494	215	425	2844	531	139	1099	479	0	1974	563	2437	117	118	478	100	118	22	0	105	0	0	0	3119	4055	0	852	2186	482	1587	34	0	1	0	0	119	64	263	82	329	2306	1659	1827	108	972	856	0	0	46	4	0	0	0	0	0	0	0	4	699	0	52	1	64	0	0	1066	0	0	0	0	194	0	0	216	170	184	189	192	8	1039	0	4135	0	335	1368	4264	0	2878	657	1192	0	0	0	0	0	0	0	0	0	0	8	1	33	256	52	0	25	0	0	0	1	824	0	0	212	234	0	1	85	81	811	0	8	5	33	0	31	245	467	0	0	614	0	880	55	2523	0	0	0	0	0	4	136	0	1095	0	0	0	203	12	12	4	114	115	146	90	30	2618	2895	1	1	0	90	53	0	2056	163	385	1914	468	673	144	0	769	0	0	0	0	371	379	0	23	54	0	0	3955	0	0	192	303	68	0	104	791	0	0	0	0	0	0	0	7	0	0	0	196	222	68	69	191	1099	1189	1207	67	196	0	0	52	263	0	1648	4	622	1057	125	375	0	8	0	2	2263	500	918	3971	671	596	675	2510	1183	154	6	309	1026	223	1743	2429	2897	3126	2667	0	160	0	0	1130	8	3040	1290	0	2183	0	0	0	48	0	0	29	840	32	4	0	0	0	615	26	0	0	0	242	0	66	24	0	102	348	58	92	759	271	0	0	782	0	0	0	1	0	0	72	0	0	1512	414	1	146	469	0	37	1	1554	391	0	2	78	0	1152	0	0	0	1	1487	0	0	0	0	0	0	1449	478	613	0	0	1049	86	625	128	0	0	0	56	57	88	86	78	140	0	0	0	227	0	564	0	0	1407	0	0	288	1485	677	69	9	3	0	9	46	0	1284	0	0	0	0	130	2	65	974	110	802	2	340	496	0	0	46	29	1	6	0	0	43	0	162	29	2391	52	0	102	0	0	0	104	0	0	1	379	58	2816	1991	950	0	406	406	0	0	0	0	0	0	0	0	0	0	2070	3148	3335	3239	0	3186	139	3068	331	63	133	130	1014	498	43	763	43	0	362	0	0	3178	357	1369	3950	0	0	0	0	1556	2226	682	0	1742	0	0	0	433	136	0	101	156	89	1010	277	0	463	92	0	60	7	195	357	61	676	0	0	0	0	0	986	84	0	110	0	0	0	0	2471	3095	866	159	278	0	2685	2788	0	0	0	0	0	0	0	0	0	1648	287	0	5	0	0	0	0	0	0	0	0	4	0	0	134	46	0	0	419	133	0	0	0	148	326	3046	1549	8	1639	254	115	1071	268	0	446	0	53	0	0	0	11	151	0	0	2	0	0	0	371	0	0	0	0	5910	1420	1250	0	6	693	1761	29	7	3460	868	2098	3155	0	0	1099	235	0	5	610	81	613	1490	7	106	0	0	0	43	47	7	49	50	7	76	67	0	0	0	205	4	0	219	444	3350	40	0	1412	0	0	692	0	0	29	0	222	224	469	280	3	520	0	0	0	472	870	186	2725	0	23	451	0	499	0	141	225	384	352	0	36	0	0	225	0	0	85	65	102	0	0	0	2	0	56	3717	2174	15	116	3101	1004	966	8	716	503	356	357	52	1279	221	28	0	1091	0	0	28	68	1380	1571	182	616	1478	1122	1891	263	27	0	0	534	45	28	256	2762	2663	354	83	19	116	46	625	712	0	18	2584	0	188	0	0	10	742	145	14	11	0	206	0	20	2	17	0	0	2	0	221	0	0	419	126	156	1	10	57	627	249	1	0	0	28	0	0	10	0	0	455	1988	1165	62	0	3149	75	535	1095	671	0	289	418	985	219	1060	1725	812	50	159	36	0	4736	282	0	0	776	318	3448	476	128	0	0	0	591	286	0	949	0	1846	0	550	0	25	695	0	0	32	0	6	0	2499	1	250	447	3649	2715	578	99	0	0	32	0	1	1214	0	1	0	0	70	7	86	0	0	2	0	0	52	0	0	14	0	4	643	1082	1225	1744	1241	101	0	223	149	580	2335	206	63	0	1740	624	517	5237	1295	900	5647	537	0	0	1211	99	857	0	0	0	1	70	0	0	0	33	10	0	6	0	0	0	0	4	0	0	0	0	0	0	0	0	0	0	0	0	26	25	36	28	0	1	352	117	21	14	6	0	0	147	0	46	0	0	85	1	53	4	0	4	70	0	70	337	298	321	286	298	303	2958	19	1908	2140	2143	3477	1784	576	0	0	0	2878	827	880	0	538	0	0	0	2672	119	1395	0	0	0	0	0	0	0	0	0	568	140	11	73	1671	1933	47	8	962	3058	2790	1394	1780	803	105	0	0	0	0	0	1706	1891	1289	728	0	163	0	52	173	1	374	30	101	3122	25	1411	242	355	221	0	281	750	664	383	23	0	0	0	0	3120	11	142	397	0	0	0	0	0	0	1	0	0	1628	0	58	984	1383	0	0	0	0	137	1844	67	2988	771	245	93	385	240	419	386	93	0	263	0	0	0	46	0	0	0	343	0	345	0	139	30	221	120	0
Subgingival_plaque	SRS011547	0	0	135	46	2309	0	35	143	622	2228	1605	112	37	52	0	0	0	509	0	0	2903	2336	173	140	34	299	0	0	1500	0	0	0	1237	0	0	0	471	49	484	366	4	714	3	40	2	2636	2817	49	49	0	0	0	46	83	1003	284	68	20	0	35	0	0	290	287	306	0	249	0	2	0	0	0	874	0	0	1373	2084	1011	595	20	0	0	0	1	123	0	1	1	0	0	1449	0	140	140	0	0	0	0	113	244	3037	141	139	140	140	0	0	2610	419	0	0	0	0	0	35	0	785	0	410	6	2500	619	221	37	0	0	1	1	0	0	0	0	0	169	8	427	429	1	314	30	81	2	0	1323	0	655	0	2052	4172	2098	153	2675	614	2	0	1264	0	1991	1	1	1	5	5	0	0	1	0	0	347	31	31	0	0	2682	0	0	418	3874	0	2130	895	44	615	467	1528	1379	1	266	1	3	0	1	1	1	78	320	0	1	0	0	0	0	290	0	1479	31	0	115	0	52	141	0	1	0	0	426	0	166	1	1	1908	140	187	1151	1193	372	1146	643	2945	70	0	0	293	0	0	0	0	0	0	0	0	0	1	0	0	3	55	6	4	511	255	148	0	141	1459	244	0	1213	0	2572	396	0	0	3	214	0	341	143	0	140	918	2949	0	0	0	0	0	0	0	0	1	58	0	58	4	1434	0	1049	1071	214	1035	610	332	1434	1434	1	1839	495	551	0	287	181	178	0	0	30	0	0	3096	2740	2941	750	0	570	1	1666	38	0	0	0	2320	2812	4	1287	2579	2641	32	0	0	0	3612	0	3262	0	0	0	0	0	0	0	1	0	51	298	56	624	1578	16	2291	36	0	0	31	2479	0	2449	1	0	0	3331	750	233	0	848	44	42	856	252	2	215	673	0	0	0	139	0	1587	0	0	89	123	0	0	0	0	0	0	0	0	0	0	0	0	30	0	0	1	0	148	2034	282	331	58	3	0	2	0	616	33	0	11	0	7	19	120	145	0	1	140	9	1635	714	3032	468	140	315	279	57	2948	252	184	1286	585	1961	205	0	57	0	0	663	100	720	255	833	0	346	5	6	1659	243	841	229	4	141	33	2963	2222	4	0	3308	3164	181	375	876	0	0	0	0	0	349	1003	11	730	0	1360	3047	0	477	192	3037	2	3031	3035	0	2795	0	197	510	1957	1	0	844	177	221	86	176	104	131	3278	0	3019	2532	110	6	0	1	0	702	3410	66	0	2071	3	315	4	91	2127	2514	0	3	0	0	140	3	34	1	0	0	1329	976	0	134	0	0	237	0	218	98	4	346	2799	3029	0	544	0	100	675	701	2968	0	233	0	628	0	377	0	0	263	0	0	2073	140	105	424	0	1584	32	525	141	139	19	0	946	7	1192	484	655	654	0	0	0	257	8	48	177	1601	1044	0	1712	0	48	223	0	140	504	141	0	105	53	847	106	17	937	590	728	0	2500	704	547	237	219	208	0	0	1754	7	6067	741	705	2327	1276	60	140	0	140	37	142	93	140	171	7	94	0	863	0	0	0	1	185	0	85	231	33	0	0	0	6	0	0	0	0	0	0	0	0	0	41	0	744	0	0	0	0	0	0	0	0	0	0	0	0	0	0	1	1	23	1153	31	176	3953	442	514	1303	0	0	0	3002	2799	0	3038	3020	33	2	269	647	2018	2942	528	2058	38	8	10	190	710	573	12	1008	168	2	0	2	0	0	0	441	338	184	0	3037	357	2172	204	218	414	1138	0	0	2921	0	3037	3033	3037	3034	0	0	222	716	0	4	526	0	0	599	4551	0	337	37	201	31	594	3285	3058	1	2877	806	0	865	0	0	257	798	3039	3582	2957	485	32	4	7	688	794	22	21	0	21	1	33	3033	34	3034	6246	6162	183	285	2	0	304	24	1	1	1	0	13	277	1	179	0	0	0	1431	151	151	0	3497	1710	36	154	74	0	0	0	0	0	1	0	8	0	0	0	0	533	0	0	0	0	37	249	0	89	760	166	0	1300	25	858	933	2794	0	646	850	663	40	1595	2714	249	2264	0	949	0	2909	1365	3035	0	0	0	0	2104	0	39	0	629	140	0	879	3896	3949	0	1685	484	229	33	3887	1405	140	598	2707	343	2800	3552	2117	649	1148	0	2733	116	543	4	0	7	729	0	0	0	371	68	0	191	0	0	33	0	211	0	27	0	2	0	50	924	50	50	924	888	0	3072	327	4	3	324	3025	1872	818	381	1282	11	0	0	0	0	154	153	1090	2290	1066	1488	3758	54	0	837	116	0	0	0	2058	3	2	0	0	0	0	0	0	0	0	0	0	0	0	0	0	541	249	0	0	267	99	2472	909	0	533	0	0	0	0	63	43	143	2085	143	115	0	3214	3	1	4263	2669	3037	0	500	542	670	670	17	0	0	251	0	0	1002	1541	10	643	0	138	0	0	0	5614	643	463	1094	644	2923	365	598	1	0	959	0	258	0	866	0	0	0	0	0	89	0	844	0	0	516	0	1	0	1	2231	50	777	2424	166	9	0	858	0	0	149	0	118	277	74	662	686	0	0	0	2764	0	0	0	0	291	771	0	1045	1574	0	271	48	0	0	0	0	1093	0	103	1774	480	34	83	1620	2593	152	1088	10	2800	2752	13	0	39	346	1349	0	1510	186	1	35	2	0	0	0	0	2798	0	2	2798	0	0	2	2922	19	0	317	515	1083	141	2755	599	1547	2733	2802	3093	4	40	237	442	1	52	0	0	0	41	0	0	1002	655	22	0	315	2501	1538	0	140	935	326	34	288	1385	37	54	3224	6563	0	0	34	0	5	0	0	31	0	0	5	36	295	0	0	709	1	200	200	0	0	1401	493	6	201	2795	1025	2826	6	803	481	0	1078	0	415	0	0	0	0	25	209	0	0	0	0	0	49	1	35	2	0	1	0	501	1300	0	264	264	0	201	1153	3781	2669	0	1499	0	0	0	570	35	0	113	635	469	0	0	993	3038	0	900	2449	3032	305	2197	1515	872	680	0	0	1930	0	1	0	5	1	648	0	112	135	18	0	242	1	0	1	1	2	168	1208	1752	2477	0	51	5295	239	0	0	0	3	3	1	504	48	0	0	0	0	0	0	0	0	7	7	104	92	0	0	1	0	0	50	3105	0	0	553	3	48	37	0	982	0	0	0	637	140	4	5	1284	2466	0	3037	49	2793	0	34	366	3148	581	2951	988	1	197	3667	306	342	306	0	176	36	3	4	0	3993	3994	0	2	0	2	571	4	524	5	2201	348	1	3759	263	3017	2919	1543	2066	336	320	0	0	3	256	256	2366	207	2	15	70	0	3	0	0	1086	142	0	211	0	0	1973	508	0	31	0	0	0	0	0	9	0	116	0	0	1228	3573	3063	0	693	128	0	0	1	719	0	0	1706	0	1699	0	0	0	0	0	0	0	0	0	0	0	0	0	2	2	0	2	4	1033	277	39	0	0	68	0	2	0	0	0	137	0	276	293	0	2	14	348	130	68	93	51	214	130	247	0	0	2	1	0	0	0	3048	1951	0	84	1	0	0	0	36	43	0	478	0	1677	0	0	2772	3020	0	2796	0	0	0	1434	0	169	222	1185	0	93	79	0	140	79	221	170	0	52	0	0	1	0	43	346	54	222	4	276	1	32	1283	33	2099	34	34	0	0	3	3	34	2	0	2979	678	0	3	1652	0	1572	0	774	101	0	711	3	74	0	886	38	0	2977	0	807	62	309	256	0	3037	0	0	0	3026	0	0	0	1004	528	1564	0	0	140	9	3069	5	663	432	2	598	5640	405	78	0	3	1	407	2089	5	0	0	0	936	249	0	8	961	1078	3083	3128	288	38	0	91	255	0	401	2310	1	1545	1518	1114	2828	0	2604	0	2493	1648	140	143	534	0	0	600	0	0	0	0	3	2	0	35	4	0	34	34	34	4	4	0	0	0	0	0	0	0	0	46	2	0	342	0	418	445	684	534	144	2	2	4	82	574	1108	3216	4	4	58	247	0	0	0	3	1577	0	566	0	0	1092	1207	139	117	3307	2319	9921	313	4403	286	287	7874	278	0	0	1897	0	0	33	0	0	1	0	0	0	35	245	1	85	1	102	451	0	0	4	135	34	1	1	417	4	0	2050	1756	3134	635	40	37	85	0	165	0	0	1164	0	0	8	490	28	1022	0	4	0	2922	0	0	0	0	0	110	0	0	2926	0	338	0	34	68	36	268	1290	2020	4	373	1579	2137	2105	258	1146	0	0	0	0	0	0	0	0	0	0	0	2800	2	1415	2681	1450	2853	2162	2151	1745	141	0	1709	145	37	0	2005	589	143	10	786	2968	2158	639	0	0	0	0	0	0	502	151	0	0	0	1	0	0	0	953	2	0	0	1	1	1	0	0	0	0	286	6	6	6	690	687	1502	1501	0	0	293	1	293	0	0	0	0	39	3070	1418	1	3380	259	2587	1626	1	65	30	0	0	0	10	608	702	0	4179	3963	3963	50	478	699	331	1404	4553	3128	1	2	0	1341	0	2	344	13	56	47	0	297	40	150	118	0	1	0	1350	9579	644	3304	297	0	0	360	0	729	0	62	0	0	0	0	0	0	0	0	1381	3	1	5	542	42	787	0	0	0	0	0	2970	0	0	139	80	801	190	1046	1046	1	0	6	71	0	6	639	1694	0	0	533	288	528	186	115	68	0	140	0	0	0	0	3530	1517	0	2868	3037	2615	2882	366	895	19	3	0	2207	422	1	0	0	2150	1939	0	0	0	0	0	0	0	0	0	0	0	0	0	0	12	417	2973	2767	0	41	59	0	351	2	360	357	0	0	0	0	0	0	4	0	300	340	543	0	0	0	0	50	2	1	0	0	291	0	0	84	36	0	0	0	810	169	1690	1892	1966	9	9	2274	2744	2482	0	0	0	0	0	0	0	0	0	0	0	0	0	0	0	0	0	0	115	23	3	0	6	0	0	1	0	0	0	0	0	0	389	118	36	50	376	3170	3400	522	272	0	116	0	1109	2	33	189	697	1306	0	537	820	537	537	2697	547	0	17	0	467	1724	486	140	1266	2231	992	4631	2446	0	2685	8	1	2	0	1	834	1	1	2799	31	286	0	0	163	0	141	16	1017	0	0	1	0	0	2828	0	0	0	0	2555	3556	0	3098	41	0	0	0	0	0	0	0	2065	0	34	0	0	2	0	0	3041	3018	3052	196	3225	505	682	3037	2965	49	49	1	13	272	0	0	2	47	22	0	0	0	1686	2455	1374	157	109	0	1376	0	32	0	0	1584	59	1250	659	2087	1590	2143	506	4	3	94	389	542	1	689	464	33	6	550	0	556	0	426	0	630	438	5	2	1437	0	1	3244	27	221	507	9	706	144	0	0	0	1	0	246	1	268	258	246	79	637	203	341	607	2199	4688	3235	78	0	0	0	971	26	1997	33	2	1661	3015	140	4	351	2954	3914	829	168	1457	153	509	1453	1750	2468	2379	633	0	1072	6	0	103	0	0	1439	0	0	546	103	900	4	0	1132	754	0	0	0	0	0	0	0	34	0	0	0	0	0	50	0	0	293	0	0	65	0	75	1	0	149	2	179	186	0	0	1	22	0	0	87	255	46	448	2121	1924	1549	0	215	0	0	240	1549	65	0	269	0	0	0	0	0	0	0	0	3	0	0	0	0	0	0	36	89	0	5	1	1	139	1546	2	0	112	645	43	1440	245	57	820	3296	45	0	154	648	0	404	12	647	48	48	48	786	343	14	0	0	30	2	516	375	376	0	1	0	0	0	1	498	0	0	0	3873	255	0	9	0	12025	0	3882	720	0	0	0	0	0	0	3	0	0	0	0	0	0	0	0	302	302	302	302	15	0	200	200	3	3	4	15	23	15	0	0	0	0	360	140	512	140	140	0	644	0	49	0	3	1	4	0	2	202	0	1	845	85	0	0	646	0	2066	1290	3683	1490	0	48	0	526	1	0	0	37	1109	33	0	0	0	0	1037	0	0	569	353	541	883	2944	1750	338	372	325	1493	0	1	0	37	3	1439	3091	235	0	675	1207	1390	575	2408	140	140	142	139	15	8	0	0	0	0	0	3037	0	3020	3694	0	0	0	0	0	0	0	0	0	0	0	0	3	3	1	1	0	1	0	0	4	0	124	66	386	1	0	482	2751	0	3	784	790	0	0	0	0	2	36	6	1	33	293	140	0	550	140	1	1	2	0	1	0	2	180	205	302	139	2	139	0	0	845	1	40	81	1	744	11	498	361	0	565	0	201	0	90	0	0	345	312	1312	1241	1755	959	421	0	3437	834	0	0	0	0	643	0	0	0	0	0	13	3	0	241	0	1	1	0	0	0	0	0	1	1	1	1	1	0	1	1	0	0	0	0	0	0	0	0	0	0	3	1223	0	1	345	151	498	1243	0	0	419	0	0	34	0	0	0	0	84	49	0	701	0	98	1	168	0	58	0	0	204	1	67	1195	825	3036	0	180	0	3038	0	2	31	0	30	0	0	96	0	1	480	0	2277	547	0	0	977	0	0	79	0	928	155	0	0	0	0	3	49	166	151	470	167	143	251	3035	689	3033	3061	94	0	47	47	199	202	1	424	140	0	336	207	2340	47	2669	2877	0	0	0	0	1	0	0	194	0	0	0	0	0	0	0	231	326	140	73	49	959	141	356	1	0	460	485	751	527	1285	281	2248	290	1630	539	2135	31	3013	0	269	0	0	1335	621	623	2470	1	1	2904	30	739	0	3625	0	2775	3	1024	1417	57	529	1	1	67	0	0	66	0	2838	0	0	0	341	1	0	355	8	0	0	0	1	642	340	643	551	140	311	87	789	1	0	3	87	368	1	0	3	0	0	156	0	1	0	0	46	0	0	993	725	1285	678	311	310	2209	0	0	595	0	333	0	2	1	4	1734	112	136	0	838	0	0	398	1	275	364	594	0	2	667	35	66	0	40	718	698	1898	0	0	16	0	105	152	0	0	437	401	0	1	3059	5309	0	0	1	3068	95	0	527	2228	0	0	0	225	0	280	843	514	5037	52	499	0	1803	428	88	3007	636	158	1123	1143	49	49	328	3210	1573	2931	1925	1725	3166	2002	1	0	2791	0	302	956	0	1796	3287	1666	3820	3046	154	1	101	143	2494	2935	4013	30	0	0	1189	4330	1001	30	354	1562	459	1086	51	0	1273	366	558	1	429	0	0	2199	0	0	1023	140	140	255	140	140	140	140	193	140	140	0	140	15	0	454	0	0	0	0	115	487	646	2784	51	483	106	0	0	8431	3812	0	1312	34	232	0	228	33	2376	370	86	1	0	342	0	0	1956	938	0	0	0	2765	672	304	0	0	2041	6	197	103	913	1509	0	451	0	0	0	0	0	135	4	1583	108	0	1475	2	1	3	166	0	0	0	0	0	0	0	0	1	0	0	0	30	0	0	0	0	0	0	0	0	0	0	0	0	0	0	3668	1914	0	0	520	0	0	0	0	0	0	0	0	0	6	118	118	116	140	355	4	223	0	120	2	0	661	0	12	3	4	0	3	2208	0	0	2017	2515	0	0	46	50	4	1268	310	0	2	3035	2107	2492	0	2	112	51	1	250	0	0	0	77	752	553	50	22	740	1937	2031	0	2079	1	3038	3036	0	0	0	842	408	1211	1251	960	957	756	723	22	356	4	1	2	1	8	3	8	1	3	3	3	9	8	0	0	0	340	340	340	0	882	918	906	56	0	9	30	0	0	0	0	0	0	244	0	54	0	0	0	0	0	1	0	0	217	0	1217	0	0	49	0	0	1684	0	1665	0	0	2	3	3	0	293	6	0	0	0	2	3	1020	722	0	8	0	0	6	0	0	0	105	462	818	952	2	603	1065	497	329	465	129	35	0	0	0	0	108	338	339	0	0	0	0	0	0	0	1	0	0	0	0	0	0	0	0	2	0	0	1651	252	0	0	115	1083	0	1	0	2	0	0	0	0	0	123	124	506	2	0	0	0	5687	0	0	0	0	0	0	0	0	0	0	1583	4	1	0	4	1	37	140	140	1	140	111	49	2	2	296	0	442	1	103	0	2992	2890	2549	2987	1489	1286	2978	1152	1641	206	0	0	0	303	303	0	288	0	0	428	19	799	0	0	0	0	203	184	220	0	0	0	65	0	1323	10	34	0	1185	356	740	4298	791	34	2595	984	110	1	246	429	1694	2986	34	0	31	0	327	0	0	1085	688	438	20	745	1920	245	1016	374	372	137	410	0	2185	0	3	0	0	56	0	548	26	0	0	33	3	0	498	185	163	643	1	1	0	3562	118	931	4	326	140	0	505	2794	1809	36	1322	1744	11	541	0	576	17	1	311	520	49	2	4324	530	410	344	344	0	0	41	0	311	0	0	0	0	0	0	0	0	0	0	174	140	537	406	1592	0	0	0	595	1236	204	808	115	0	3	48	0	567	4	565	0	996	975	5	0	332	999	735	430	419	268	430	430	38	3761	143	4	32	4	600	27	255	856	0	1252	59	140	0	0	0	0	3	0	0	2	835	0	34	1760	0	0	82	0	1091	0	0	0	0	0	0	0	0	0	1044	955	89	1886	0	0	0	1368	0	39	1	0	0	0	340	0	1	270	493	2518	2765	2765	817	920	730	2764	2764	639	920	0	532	354	46	1	0	3	3	2	4	0	3	6	8	256	28	38	2	339	0	0	0	0	0	0	0	0	0	0	0	0	0	0	33	0	0	1239	140	2466	519	2	33	1619	0	120	0	0	0	2206	0	31	53	1468	0	1130	4	555	0	0	2	3	0	607	682	1304	6506	0	0	0	0	0	0	5	2	0	16	0	290	379	53	1935	0	2173	2570	0	328	1564	3036	0	2680	0	3021	0	2921	2798	0	55	3033	1345	0	0	0	2076	0	0	1952	1	320	1070	964	272	1	214	3033	1	1348	0	1426	428	47	357	945	816	141	2439	4955	644	4788	2725	148	0	0	0	0	0	0	0	293	0	124	96	4	1	194	192	1808	0	26	246	3003	68	320	116	3	0	1135	2165	2362	603	0	0	0	0	0	180	151	30	354	1434	1434	545	0	0	0	0	2480	82	3004	469	3094	293	93	651	196	0	0	0	1182	1075	4	2496	3	0	688	0	3	1	0	0	2327	0	0	0	0	0	0	1879	67	0	442	0	0	0	2221	0	140	140	140	2456	528	0	0	2	309	0	3235	756	2884	87	4	0	0	412	1908	1	588	154	121	567	0	40	2	3299	1	125	0	0	49	49	49	49	52	0	1	0	0	0	2	0	16	0	2	0	1187	0	0	0	2	53	0	772	0	0	1	0	0	2081	0	0	0	0	0	0	0	0	0	0	0	0	0	0	0	0	0	0	109	0	0	974	214	0	0	0	0	0	0	521	6312	313	0	5970	4972	142	1	0	0	303	1	1	1	1	0	0	0	0	0	0	0	0	0	0	0	0	0	0	33	158	142	61	876	595	0	0	0	110	84	0	0	0	0	0	0	1805	205	385	1043	132	391	274	3080	499	198	0	0	291	644	140	1299	1189	1892	445	3854	0	802	0	0	0	0	2015	0	0	354	946	329	1375	348	3036	0	2137	3034	3037	3007	0	0	0	0	0	0	0	106	61	54	536	65	131	4	103	21	0	0	0	0	0	0	2075	46	288	35	112	112	0	2545	174	174	112	112	1	0	0	962	0	1	719	41	0	265	125	757	0	0	945	3022	0	0	0	945	186	0	0	0	227	646	0	4	570	0	268	276	991	1072	744	743	798	744	1064	518	1049	993	0	6	1	8	3110	430	283	4	0	0	2315	2117	209	2	0	2	34	1	210	0	0	0	1834	36	0	0	0	0	539	3	0	1950	0	296	496	496	526	3021	132	819	0	189	0	0	0	0	759	0	34	0	0	2	1054	265	150	525	221	389	0	166	544	538	278	0	2795	1100	0	40	0	2	2863	0	139	133	140	133	49	49	138	311	724	5085	2	0	30	0	0	1	0	0	55	1	1	0	0	0	0	1084	248	494	1	184	112	0	166	1	781	0	49	4	753	0	308	713	1	1	0	0	1	1	0	0	0	0	0	0	0	187	593	0	483	0	2242	222	2700	2628	3037	3034	3036	2802	3096	1547	1547	0	0	0	0	50	0	0	0	34	0	255	0	0	66	140	2636	138	0	0	0	0	0	0	4749	0	0	0	503	32	2202	1854	369	2237	360	1182	1504	46	2745	2787	0	130	1848	2388	2157	424	2971	1481	27	0	618	4830	2377	2849	2657	2639	4	142	0	197	1815	2753	554	252	0	410	1496	265	0	0	0	1281	494	963	5	3	0	0	0	0	4	5	3	3	1121	1096	3	42	2	306	122	0	0	0	0	0	0	1	1515	545	0	0	0	284	3963	0	2564	391	0	73	49	0	0	2	0	0	0	0	0	0	1	0	0	0	0	1	0	234	399	0	1109	1056	2915	0	2455	140	140	1173	1452	5722	1877	6972	990	1184	1175	0	1179	382	1325	0	194	1130	1856	0	41	142	0	1646	1535	946	0	352	2755	410	155	32	66	5	0	2157	1122	0	0	0	0	0	0	0	1013	0	89	0	0	0	0	0	577	3040	3035	143	2047	140	549	2144	143	643	2751	1371	267	2561	0	2382	0	0	0	3217	1047	0	558	149	140	142	649	130	0	46	1815	1363	2333	1471	599	1265	50	1765	800	711	839	168	0	0	0	241	30	0	35	31	0	0	143	0	0	142	142	0	0	0	250	0	6	924	5	4332	598	68	628	498	0	504	262	100	3399	536	474	1859	326	386	142	0	0	0	259	0	2	2	2	0	0	0	0	275	1	0	0	0	0	145	50	33	1050	0	0	0	0	0	0	3	66	1	39	0	0	70	0	1144	659	99	52	311	1523	983	0	1961	1102	272	0	853	814	396	119	870	0	0	0	0	0	0	94	177	992	0	0	0	0	1	0	0	0	0	0	0	0	0	104	0	0	0	1	0	0	1543	2867	197	0	1484	698	961	502	805	405	3	783	0	478	250	419	1021	974	0	66	1668	3	3058	927	1	242	0	186	3	8	0	538	391	4	0	0	0	1	1364	48	1	1	0	0	799	0	995	1	0	8177	64	166	46	0	79	882	0	4	2	18	2	2	0	0	0	0	0	0	0	1	299	216	0	4	921	0	0	254	471	0	1930	0	2929	95	2491	352	0	362	2	0	0	2	0	0	0	0	1744	2794	0	0	3128	3033	0	3034	0	0	771	0	1036	344	641	500	2896	1887	2286	140	2466	970	3450	886	1112	1	3214	613	540	66	1861	318	442	350	1790	330	459	648	1345	350	255	321	350	1222	1109	1645	223	1517	3350	288	50	3	0	257	0	0	0	395	481	0	39	0	0	7	1	2	0	0	0	0	0	1203	0	0	257	117	0	0	257	0	0	0	0	1488	1002	0	0	0	0	374	258	144	3074	0	140	2145	0	0	0	0	2	157	0	0	41	0	0	0	0	321	0	0	1826	40	106	788	409	0	0	168	841	0	40	0	627	643	5458	1047	0	2636	903	2	302	0	138	137	41	141	0	60	0	210	0	0	0	9	670	0	234	5	805	1	954	2510	1	64	0	4	131	10	1	0	2	0	0	1183	2	0	0	1	1	94	0	16	0	40	0	0	35	0	0	172	3	83	0	0	0	0	2	3	473	0	51	202	0	2	1	46	0	2913	567	310	1111	3156	0	1323	2880	346	227	1265	0	140	0	0	0	0	11	0	0	0	0	0	0	0	0	0	0	0	0	0	2	64	0	1	0	457	66	2631	33	0	0	3796	1102	938	4220	0	0	0	69	71	827	554	1005	1939	0	0	0	0	0	0	0	33	34	0	0	0	0	0	0	0	1251	2549	3037	3038	0	2922	531	2171	39	644	2002	774	0	1823	2011	30	3215	69	0	3544	0	0	0	0	0	627	270	0	2230	4	331	0	0	34	2682	185	185	1399	0	259	2420	7	254	4	936	0	33	0	0	5	1	7	0	0	0	50	0	17	570	570	2249	36	0	0	0	61	0	0	2	4	0	0	0	0	0	0	0	0	0	111	0	0	0	97	97	97	49	0	1400	637	6994	493	12473	8240	2101	7639	1832	1874	0	0	0	0	190	0	5	0	0	0	0	0	0	0	0	0	0	0	0	0	2	66	0	0	0	0	0	0	0	0	0	0	0	0	1893	1280	1151	1471	116	5	430	0	143	394	0	219	6	1108	0	1212	139	206	494	131	228	0	0	234	0	0	0	3650	49	68	34	0	0	486	2	37	223	0	37	0	0	0	0	805	3011	0	0	43	0	0	0	0	0	140	0	0	542	66	648	0	0	2	0	1799	76	1782	0	1171	3133	0	0	0	0	214	658	2214	3149	3011	2904	3	2991	0	772	144	141	37	1684	200	79	2129	33	1	3026	0	186	96	3123	7	0	31	3148	0	0	8	1	2606	30	95	0	0	1	0	4	0	3	326	0	0	0	248	46	4192	3405	2715	0	85	1	0	0	0	0	1	2265	1305	536	1834	0	309	287	0	40	0	303	2361	624	2090	1354	0	1116	3004	0	0	0	0	0	0	0	0	22	153	0	0	0	0	2710	1695	0	0	0	0	0	405	0	0	1214	1	629	825	536	599	0	0	0	0	0	0	0	0	0	0	0	0	0	0	6	1469	2	2	877	877	1189	0	38	137	137	1282	531	0	47	312	294	188	661	310	0	0	2	4	91	1129	0	66	1018	807	5034	3382	4984	5274	5680	8955	1006	1016	254	0	0	0	0	0	3	634	415	0	3	0	0	2454	0	0	661	0	2569	1879	645	3453	92	2922	2737	1884	1	3	180	363	0	0	1	3	0	0	0	4	0	30	2440	601	4	3036	2	0	0	3023	340	3	0	0	0	42	1	0	0	3	36	0	571	1	399	1233	1748	177	1216	3300	1921	757	7	5	537	51	0	1	0	140	717	2483	0	0	0	0	0	140	3037	2906	3037	0	3021	0	0	1	0	0	0	0	0	0	1344	3024	0	101	0	182	276	1174	1053	882	0	0	0	1352	1	1	0	67	96	0	0	0	124	0	0	3	0	129	5	0	0	0	1027	1	401	12	0	341	2	0	0	0	0	1	1	1	1	350	285	550	100	99	4	140	39	256	914	598	561	52	66	140	537	378	2779	1	0	0	188	0	0	8	91	0	0	0	0	2973	2575	100	0	143	2969	95	1	66	584	489	489	4	490	4	4	142	8	0	489	46	0	0	0	93	0	1	0	223	0	0	0	0	0	254	284	0	0	0	0	0	0	52	160	2822	3295	1534	0	155	971	674	0	0	48	0	0	32	0	344	344	3	2109	5	0	317	0	0	140	0	0	0	209	0	189	0	1017	0	71	5	222	5	457	53	251	1766	269	0	1646	257	0	35	1	1	1	2	0	2	0	0	0	221	160	101	6	1502	0	0	0	1996	41	0	0	0	218	533	528	0	2724	3025	2950	1655	2319	16	2	2745	10	49	0	0	83	84	1099	247	0	600	8	41	4	3	0	2	1	1	0	0	0	1	1966	92	0	2830	0	548	2699	3332	0	2966	0	0	2722	0	2913	455	0	3415	66	0	0	0	0	0	5	0	1333	107	1717	640	121	385	447	5	52	6	0	0	0	0	0	1	0	0	0	502	1	249	3664	0	51	3121	1564	0	0	0	0	0	0	0	0	0	0	0	0	1180	989	608	394	706	99	848	1119	213	53	0	0	0	199	0	0	39	2	0	481	0	30	2609	4	0	0	0	2308	4	456	531	3062	3829	975	1	0	0	0	0	0	0	0	0	115	0	0	0	195	342	0	0	0	0	0	1185	266	1	0	4	136	3	1	0	387	4	0	92	0	68	3	0	658	698	647	393	0	0	5465	0	2	855	867	29	1163	2552	2301	2981	2	2460	2223	207	841	1716	0	111	2166	1	2892	308	0	1622	327	1208	1	0	0	0	208	2	1	0	0	207	0	0	0	0	3031	0	0	2198	1	1	3389	0	3037	0	748	1	2	0	1050	1	407	204	837	31	633	2557	354	336	4	0	0	0	0	0	0	0	1	0	0	143	10	0	0	7	96	126	35	357	4	402	1487	0	936	882	1223	2237	1182	0	115	432	53	0	508	1534	1755	2266	2188	4	0	222	2974	15	0	3905	6	0	0	0	1	71	516	0	0	132	3237	2021	2152	1239	406	366	827	300	366	44	0	0	20	204	0	387	1291	1054	1168	2984	287	27	3080	258	409	99	259	0	2207	799	2662	193	196	534	121	196	53	0	61	0	0	0	3036	3478	0	720	2364	764	1995	37	0	2	1	1	197	108	430	63	322	2363	1400	2242	23	642	1004	2	0	140	0	0	0	0	0	0	0	0	4	885	0	46	2	55	1	0	856	0	0	0	0	182	0	0	302	132	180	185	185	6	1658	0	3993	0	260	961	4491	0	2926	1167	1324	0	0	0	0	0	0	0	0	0	0	0	0	37	598	47	0	122	0	0	0	1	984	0	0	150	483	0	2	69	66	1110	0	6	4	25	0	35	249	819	0	2	918	0	1133	66	2266	0	0	0	0	0	2	257	0	947	0	0	0	207	3	3	3	337	337	337	99	58	2459	2705	2	2	0	2	30	0	2235	441	365	1251	743	827	169	0	563	0	0	0	0	358	494	0	115	33	0	0	3579	0	0	4	426	124	0	152	685	0	0	0	1	1	0	0	2	0	0	0	50	60	203	203	209	920	919	1010	200	50	0	0	46	441	0	2008	2	975	1179	179	323	0	6	0	4	2384	245	864	2523	692	636	240	1708	1470	253	8	158	613	563	1924	1852	2620	3039	3427	0	39	0	0	1215	6	2828	1487	0	2274	0	0	1	126	0	0	125	603	19	4	0	0	0	473	2	1	0	2	35	0	36	9	0	14	286	50	48	420	569	0	0	845	1	0	0	2	0	0	262	0	0	1584	206	1	312	514	0	41	0	1545	892	0	0	137	0	1037	0	0	0	1	1300	0	0	0	0	0	0	1308	660	552	0	0	977	17	1191	185	0	0	0	89	91	123	128	255	118	0	0	0	189	0	114	0	0	1692	0	0	531	1126	436	255	2	0	0	2	139	0	851	1	0	0	1	80	5	40	1091	162	1073	6	342	825	0	0	139	34	0	15	0	0	54	0	35	35	2112	46	0	164	0	0	1	49	0	0	0	377	74	3052	1901	882	0	225	225	0	0	0	0	0	0	0	0	0	0	1489	3038	3381	3212	0	3235	99	3007	560	89	243	265	1037	910	79	847	79	1	523	0	0	3069	582	1146	3751	0	0	0	0	1671	2192	243	0	2099	0	1	0	467	331	0	207	273	171	1124	311	0	482	2	0	44	6	69	842	35	526	0	0	1	0	0	841	18	0	56	0	0	0	0	2569	2991	681	175	362	0	2653	2558	0	0	0	0	0	0	0	0	0	1343	407	0	2	0	0	0	0	0	0	0	0	3	0	0	87	139	0	0	542	388	0	0	0	105	405	2456	1412	6	1652	312	156	957	294	0	559	0	77	1	0	0	15	130	0	0	1	0	0	0	398	0	0	0	0	6616	1106	1834	0	0	533	1785	36	2	3536	448	1906	3057	0	0	1226	131	0	2	818	33	535	1541	19	204	0	0	0	30	33	4	35	34	4	74	200	0	0	0	371	2	0	346	276	2388	53	0	1535	0	0	1352	0	0	58	0	280	389	103	438	1	616	0	1	1	705	447	251	2590	0	8	433	0	575	0	89	132	311	406	0	48	0	0	216	0	0	38	131	3	0	0	0	2	0	68	3454	2209	49	87	3034	1072	1261	2	911	993	636	640	64	1699	470	30	0	1310	0	0	33	73	1727	1739	399	818	1225	1233	1219	199	33	1	2	560	80	30	598	2707	2729	141	143	22	254	141	768	852	0	23	2464	0	422	0	0	3	1032	142	3	3	0	72	0	8	1	5	0	0	0	0	59	0	0	543	310	230	2	8	49	220	373	1	0	0	36	0	0	15	0	0	508	2316	1014	38	0	3070	75	665	1256	330	0	289	96	1146	107	1267	1363	657	118	294	8	0	4107	300	0	0	877	684	3861	866	314	1	0	0	595	528	0	1402	0	1782	0	645	0	118	541	0	0	38	0	4	0	2931	3	499	663	3844	2622	1078	1	3	0	36	0	2	691	0	2	0	0	39	2	33	0	0	0	0	0	46	1	0	49	0	3	638	714	917	1393	902	200	0	555	503	520	2288	210	32	0	1569	1102	257	5285	1637	1052	5623	259	0	0	926	1	835	0	0	0	5	210	1	0	0	242	2	0	0	1	0	0	0	3	0	0	0	0	0	0	0	0	0	0	0	0	118	239	34	33	0	0	490	194	7	6	4	0	0	349	0	140	0	0	122	2	30	4	0	4	36	0	36	328	325	291	288	324	323	2577	1	1773	1933	2191	4363	2094	359	0	0	0	2835	563	900	0	887	0	1	0	2987	197	1518	0	0	0	0	0	0	0	0	0	735	229	0	170	1974	1266	39	6	729	2890	2136	1696	2161	806	178	0	1	0	1	1	1739	1848	1190	1159	1	151	0	118	344	0	117	88	218	3036	51	1598	83	55	159	0	325	478	399	564	8	0	0	0	0	3035	7	223	396	0	0	0	0	0	0	0	0	1	778	0	50	809	1208	1	0	0	0	279	2423	199	2932	579	339	53	453	368	450	453	211	0	214	0	0	0	7	0	0	0	813	0	566	0	263	34	61	55	0
Subgingival_plaque	SRS011571	0	0	529	0	1851	0	65	691	786	2096	1327	9	4	4	0	0	0	1010	1	0	3040	2402	524	800	9	71	2	0	1007	0	0	0	1203	4	4	0	112	5	139	65	4	149	3	16	3	2729	2694	5	5	0	2	0	2	77	253	5	0	24	0	96	0	0	72	15	6	0	763	0	2	0	0	0	1048	0	0	1858	1180	1035	1663	24	0	0	0	2	421	0	2	3	0	0	2051	0	687	687	0	0	1	1	66	1329	2728	800	686	800	686	0	0	2278	156	0	0	2	0	0	2	0	1361	0	134	21	2521	1169	442	3	0	0	2	2	0	0	2	0	0	92	2	1119	1126	28	6	8	14	3	2	1204	1	1727	0	1288	3588	1922	148	2424	790	4	0	2130	0	1589	0	0	3	4	4	0	0	0	0	0	221	10	10	0	0	1703	0	2	101	3733	0	2372	829	23	949	180	987	683	4	18	2	22	2	2	3	0	137	81	0	0	0	0	0	0	772	1	1026	9	0	4	1	5	799	0	0	0	0	745	0	7	0	0	1263	800	687	1541	960	718	1014	783	2607	12	0	0	6	0	0	0	0	0	0	0	0	0	0	0	0	29	6	29	1	407	666	810	0	713	1374	712	0	1576	0	1973	1067	0	0	2	42	0	469	804	1	686	219	2400	0	0	0	2	0	0	0	0	0	12	0	12	5	1090	0	679	679	663	668	440	19	1090	1090	3	434	1011	417	0	45	835	691	0	0	6	0	0	2598	2375	2925	422	0	100	2	711	9	0	0	0	1565	2585	9	1202	1524	1610	61	0	0	0	2970	0	3666	0	0	0	0	0	0	0	0	0	39	82	75	213	289	9	1915	9	0	0	7	2714	0	1826	19	0	1	3095	1687	282	0	88	43	42	223	40	2	414	118	0	0	0	661	0	1989	0	0	30	83	0	0	0	0	0	0	0	0	0	0	0	0	94	0	0	0	0	10	2134	13	812	12	2	0	12	0	394	94	1	3	0	3	39	121	179	1	3	687	5	1544	440	2764	761	687	122	743	74	2561	359	203	1157	1096	1454	63	0	83	0	0	1202	24	123	691	481	0	73	4	35	1729	642	207	226	13	800	2	1190	2514	5	0	1705	2604	152	337	1754	0	0	0	0	0	183	304	20	196	0	1374	1717	0	721	97	2728	2	2797	2729	0	2716	0	855	1494	3740	0	0	785	126	185	47	178	104	95	3393	0	2712	2555	62	0	0	2	0	795	3026	10	0	1622	6	57	33	111	1309	2214	0	3	4	0	690	3	2	2	0	0	829	799	7	8	0	0	385	0	91	1	3	871	2615	2662	0	781	0	6	1067	941	2593	0	268	0	534	0	1036	1	0	694	1	1	1392	686	644	102	0	1138	8	957	915	686	101	0	64	14	1164	754	140	139	0	0	0	831	8	0	876	1141	378	0	1143	0	0	936	0	800	94	3	0	87	46	185	71	0	225	150	926	0	2413	779	38	1020	903	1001	2	0	1367	8	5309	849	791	2432	1251	51	98	0	98	58	125	98	98	108	12	56	0	875	0	0	0	1	338	0	13	946	2	0	0	0	0	1	0	1	0	0	1	0	0	0	4	0	969	0	0	0	0	0	0	0	0	0	0	0	0	0	0	0	9	38	1115	7	46	1345	326	112	475	0	0	0	2689	2724	0	2621	2599	8	5	900	922	1521	1871	779	1409	9	3	19	818	802	878	77	1712	664	0	0	5	0	0	0	890	17	136	1	2609	467	2381	11	106	96	974	0	0	2610	0	2729	2608	2728	2722	0	0	934	330	0	10	873	0	0	1071	3817	0	7	11	884	7	766	2651	2696	1	2655	459	0	216	0	0	694	1227	2617	3149	2617	217	10	10	9	545	891	101	101	0	102	0	12	2608	12	2722	5592	8389	179	1022	2	0	188	2	27	27	3	0	31	82	0	63	0	0	0	888	8	8	0	3179	310	6	17	10	0	0	0	0	2	2	0	2	0	0	0	0	377	0	0	0	0	4	37	0	29	420	7	2	456	18	272	350	1136	0	784	937	1655	150	2378	2761	37	2396	0	850	0	3278	708	2599	0	0	0	0	2379	0	1	0	708	800	0	358	3004	3319	0	631	1073	437	1	3317	1644	801	781	2993	91	2739	3748	2530	915	1279	0	2423	23	715	33	0	33	887	0	0	0	76	71	0	756	0	0	3	0	226	0	12	0	8	0	308	280	308	308	280	275	0	1037	81	1	3	14	2581	3152	254	237	1506	13	0	0	0	0	122	122	110	1334	376	317	3078	71	0	729	4	0	0	0	2497	2	0	0	0	1	0	0	1	0	0	0	0	1	0	0	0	881	37	0	4	82	14	2937	2002	0	52	0	0	0	0	7	3	805	1391	805	790	0	3506	5	4	3069	2705	2730	2	247	410	637	637	100	0	0	105	0	0	987	1068	14	783	0	148	0	0	0	5428	893	111	2802	896	2682	1192	782	2	1	289	0	946	0	991	0	0	0	0	0	255	0	1102	0	0	374	0	1	0	2	2082	63	428	1352	238	4	0	1067	0	0	673	0	8	7	111	942	775	0	0	0	2675	0	0	2	0	707	52	0	2941	1237	0	81	18	0	0	0	0	319	0	82	1343	186	4	5	2321	2942	272	734	22	2616	2490	57	0	32	514	1280	0	639	206	2	9	2	0	1	0	0	2726	0	0	2725	0	0	0	2724	9	1	889	719	1993	801	1756	881	520	2236	2557	2758	2	8	64	133	2	5	0	0	1	23	0	0	301	274	10	0	43	2115	1468	0	800	1138	543	6	52	1076	2	71	2105	5291	0	0	3	0	4	0	1	6	1	2	4	2	8	8	0	803	2	4	4	0	1	282	345	0	597	1689	1223	2252	0	24	129	16	250	0	151	0	1	1	0	80	751	0	0	0	3	0	2	2	12	4	0	5	2	321	1233	0	704	704	0	492	276	2906	1951	0	1190	0	0	0	115	3	0	648	771	26	1	0	1175	2618	1	528	2303	2694	191	2107	1331	287	873	0	0	481	0	1	0	11	0	268	0	648	650	103	0	1279	0	0	3	4	3	232	321	2027	1789	0	312	3650	376	0	0	0	3	3	1	346	3	0	0	0	0	1	1	0	1	13	26	612	466	0	0	3	0	1	5	1958	0	0	70	5	4	45	0	610	0	0	0	702	687	3	4	391	2694	0	2728	4	2718	0	12	33	1566	799	2699	246	1	695	1846	697	779	699	0	68	4	3	4	0	4367	4333	0	0	0	2	348	4	347	20	1754	1056	0	2809	949	2518	2607	1507	1640	1098	1015	0	0	1	773	771	1088	919	4	12	75	0	3	0	0	257	690	0	226	0	0	1218	404	0	6	0	0	0	1	0	10	0	4	0	1	683	3014	3351	0	745	14	0	0	5	895	0	0	1480	0	1481	0	0	0	0	0	0	0	0	0	0	2	0	2	8	8	0	8	12	1660	58	7	1	1	14	0	0	0	0	0	148	0	6	6	0	1	51	25	50	59	68	4	147	51	198	0	0	2	3	0	0	0	2775	2243	0	6	0	0	0	1	25	26	0	945	0	2376	0	0	2718	2706	0	2724	0	0	0	1090	0	235	89	414	0	205	1	0	687	47	138	97	0	15	0	0	2	2	9	57	46	886	5	271	0	26	330	2	1622	4	4	0	0	3	3	5	7	0	2592	177	0	1	2107	0	3103	0	873	39	0	12	4	29	0	661	32	0	2365	0	603	132	755	18	0	2728	0	0	0	2713	0	0	0	499	90	1485	0	0	687	4	2611	22	462	709	6	781	3990	779	94	0	2	1	75	1422	2	0	0	0	1085	37	0	2	566	723	2625	2770	754	13	0	59	691	0	1853	2992	1	323	349	287	602	0	2569	0	2420	2109	688	693	405	0	0	276	0	0	0	0	2	0	0	11	3	1	11	11	11	3	3	0	0	0	0	0	0	0	0	2	4	0	69	0	100	115	118	104	474	2	2	3	81	1034	547	2664	7	3	8	402	1	1	0	0	751	2	1038	1	1	977	861	684	96	4108	1130	11054	815	6215	345	347	10598	260	0	0	2376	0	0	1	0	0	0	0	0	0	3	292	0	187	0	183	675	1	0	1	116	2	4	4	257	4	0	1962	1836	3682	222	7	4	44	0	156	1	0	1474	0	0	76	69	6	186	0	0	0	2724	0	0	0	0	0	61	2	0	2541	0	88	0	1	2	3	27	1373	1261	3	253	415	1588	1266	67	1390	0	0	2	0	0	0	0	0	0	2	2	1012	3	1665	782	322	2535	1651	1774	1336	800	0	1913	252	3	0	1286	267	646	5	1288	1363	1665	1106	0	0	0	0	1	0	371	89	0	0	0	8	0	0	0	941	2	0	0	2	2	2	0	0	0	0	63	10	8	10	297	283	587	587	0	0	6	0	6	0	0	0	0	7	2799	504	2	2868	984	2370	2060	3	107	8	0	0	0	10	440	924	0	5498	5473	5591	4	681	256	42	1397	7648	5779	2	2	0	1515	0	2	69	5	338	20	0	4	11	702	455	1	1	0	1583	5089	898	2571	8	0	1	594	0	992	0	2	0	0	0	0	0	0	0	0	1236	5	0	4	406	17	116	0	0	0	0	0	2508	0	0	90	9	2022	803	1364	1364	2	0	3	81	0	5	69	2253	0	0	402	692	778	658	5	12	1	800	0	0	0	0	3722	1317	0	2726	2798	2701	2826	1023	207	3	6	0	1187	173	3	0	0	1264	1624	0	0	0	0	0	0	0	0	0	0	0	0	0	0	35	446	2706	2545	0	34	31	0	78	2	80	79	0	0	0	0	0	0	5	1	222	89	406	0	0	0	0	3	2	0	0	0	368	0	0	93	12	0	0	0	1081	417	2282	2285	2888	5	5	2552	2527	1456	0	0	0	0	0	0	0	0	0	0	0	0	0	0	0	1	1	1	5	1	11	1	21	0	0	8	0	0	0	0	0	0	110	4	12	4	144	1897	3622	1506	1292	0	8	1	367	2	3	17	147	1974	2	83	296	83	83	2765	88	1	3	0	413	2115	766	686	317	1861	1092	4572	2394	0	2494	3	2	0	0	2	392	2	2	1623	6	12	0	0	126	0	688	8	1141	0	2	4	0	0	2578	0	0	0	0	1854	3448	0	2415	6	0	0	0	0	0	0	0	1232	2	2	1	0	5	2	0	2740	2833	2725	850	2941	121	1065	2668	2579	1	1	1	119	13	0	0	118	2	1	0	0	0	968	2158	1215	642	190	2	1959	0	14	1	0	1942	32	980	719	2167	1348	2408	144	3	7	61	91	413	1	796	367	13	8	80	0	159	0	1178	0	669	49	4	1	351	0	1	2417	22	929	173	74	114	37	0	0	0	1	0	922	0	215	181	853	164	841	973	73	891	1975	3921	2676	201	0	0	0	2066	103	1236	99	6	1129	2590	686	4	78	2611	6221	360	99	1870	25	1233	2158	1293	1250	2428	725	0	680	0	0	111	0	1	1774	0	0	72	90	1136	4	0	1117	1178	0	0	0	0	0	0	0	1	0	0	1	0	1	40	0	0	6	0	0	70	0	14	1	0	24	2	118	123	0	0	5	24	0	0	12	328	0	495	2490	398	2278	0	10	0	0	9	2102	70	0	264	0	0	0	0	0	0	0	0	1	0	0	0	0	0	0	20	89	1	4	2	2	687	1875	2	1	762	795	24	2141	15	407	562	1696	11	0	210	138	0	924	22	131	0	0	0	1144	1001	6	0	0	105	2	1265	1002	1002	0	0	0	0	0	0	60	0	0	0	6409	697	0	123	0	13899	0	1934	88	0	0	0	0	0	2	7	0	0	0	0	0	0	0	0	694	693	693	694	6	2	3	4	2	2	2	6	7	6	0	0	0	0	42	687	104	687	687	0	796	2	3	0	4	1	0	0	0	4	0	0	226	315	0	0	1387	0	1201	1023	3297	1953	0	2	1	345	4	1	0	9	921	2	0	0	0	0	324	0	0	198	661	107	1142	1418	445	9	474	97	1909	0	0	0	9	17	1179	2731	15	0	111	1036	1719	553	1524	686	686	693	687	3	5	0	0	0	0	6	2728	0	2587	3914	0	0	0	0	0	0	0	0	0	0	0	0	28	28	3	3	0	3	0	0	3	0	6	20	91	0	0	155	1235	0	7	1297	1599	0	0	0	0	5	6	4	0	2	74	686	0	330	799	115	2	6	0	2	0	144	120	706	737	686	144	686	0	0	514	4	66	1	0	457	5	44	105	0	799	0	4	0	94	0	0	225	223	612	136	1680	1155	262	0	2743	163	0	0	0	0	754	0	0	0	0	1	7	0	0	4	0	2	4	0	0	0	0	0	2	0	2	0	2	2	0	2	0	0	0	0	0	0	0	0	0	0	9	937	0	2	98	153	364	976	0	10	119	0	0	3	0	0	0	2	15	1	0	273	1	398	0	378	1	12	1	1	9	3	21	1100	168	2740	0	46	0	2618	0	2	6	0	7	0	0	26	0	2	349	0	1821	38	0	0	610	11	0	16	0	808	756	0	0	0	0	9	1	146	131	609	146	804	330	2794	1218	2606	2245	205	0	2	3	814	816	3	94	800	0	145	823	2285	2	2736	2689	0	0	0	0	2	0	0	226	0	0	0	0	0	0	0	939	8	686	11	1	115	800	8	1	1	253	779	1319	241	274	15	592	49	2114	200	591	6	2591	0	16	0	0	2055	485	291	2281	140	2	1977	96	265	0	2871	0	1670	4	648	1088	23	892	1	1	67	0	0	11	0	2544	0	0	2	89	12	2	151	28	0	0	0	2	895	74	782	98	686	1308	4	892	2	0	2	16	58	26	0	4	0	0	133	0	26	0	0	0	0	0	1080	928	1132	1100	143	19	1218	6	1	895	0	80	0	4	6	1	1020	646	190	0	1100	0	0	297	0	16	160	1209	0	3	1376	10	14	16	161	201	120	1498	0	3	92	1	518	534	1	0	32	8	0	0	2178	4209	0	0	6	2607	52	0	135	831	0	0	0	941	0	1486	130	43	3896	6	338	0	2091	241	37	2728	623	553	1643	1819	3	3	161	3481	1287	2558	2448	1984	4069	1475	5	0	2249	0	708	845	2	2167	2826	2563	4467	2828	816	0	522	384	2307	2077	2131	163	1	1	1907	3225	1333	175	741	1387	752	379	106	0	1735	148	318	1	241	0	0	1302	6	0	284	800	800	691	686	800	800	686	754	686	800	0	686	7	0	161	0	0	0	0	792	323	786	1784	3	804	19	0	0	12676	3745	0	374	3	907	0	262	4	2867	798	330	1	0	89	0	0	1687	280	0	0	0	2707	904	16	2	0	1853	0	847	125	951	1421	0	50	2	0	0	0	0	397	3	1226	8	0	1023	2	1	2	39	0	0	0	0	0	0	0	0	0	0	0	0	8	0	0	1	0	0	0	0	1	1	1	1	1	0	0	2925	2005	0	1	549	1	0	0	0	0	0	0	0	0	1	7	7	6	58	109	3	936	1	118	26	0	412	1	20	20	10	1	19	2551	0	0	2116	3204	0	0	1	3	22	1796	36	0	1	2613	2331	1902	0	0	20	31	0	819	0	0	0	5	414	347	4	0	300	1435	1278	0	2417	1	2735	2615	0	2	1	952	913	974	964	963	940	827	174	48	907	3	7	3	3	3	3	3	3	3	3	3	3	3	0	0	0	91	91	92	0	1851	1851	1867	72	0	22	7	0	0	0	0	0	0	8	0	71	0	0	0	0	0	1	1	0	298	0	341	0	0	2	0	0	1152	1	1730	0	0	0	11	7	0	6	1	0	6	0	2	3	1283	888	0	6	0	0	3	0	0	0	117	90	141	1316	0	820	1972	44	167	48	86	8	0	0	0	1	90	74	73	0	0	26	1	0	0	0	4	0	0	0	0	0	0	0	0	2	0	0	2082	18	0	0	4	821	0	0	0	2	0	1	0	0	0	414	422	97	2	0	0	1	4860	0	0	0	0	0	0	0	0	0	0	1023	34	3	1	4	1	9	686	800	1	686	225	3	4	19	23	0	241	0	33	0	2605	1905	2656	2763	1759	330	2615	941	456	713	0	0	0	20	18	3	63	0	0	1126	65	1185	0	0	0	0	750	667	773	0	0	0	10	0	1457	10	2	0	1189	887	690	3608	230	5	2499	1627	30	2	436	49	2135	2607	5	0	43	0	7	0	0	1893	309	353	38	814	1474	473	1295	21	19	247	1551	0	1910	14	1	1	0	53	0	690	82	0	0	2	3	1	75	686	23	783	3	3	0	2949	13	1654	4	760	800	0	96	2718	2131	7	1432	1751	12	1192	0	137	52	0	110	249	9	5	1742	257	81	112	112	0	0	2	0	74	0	0	0	0	0	0	0	0	0	0	214	687	24	155	1441	0	0	0	1075	1518	884	1153	99	0	3	1	0	278	34	199	0	290	283	4	0	1338	436	154	510	119	350	510	511	6	3283	9	4	8	25	478	11	692	101	0	1409	13	800	1	1	0	0	1	0	0	1	1098	0	60	1226	0	0	150	0	312	0	0	0	0	0	0	0	0	0	780	302	20	1778	0	0	0	1948	0	19	0	1	0	0	33	0	1	24	803	2668	2679	2679	996	373	867	2678	2676	298	373	2	76	1084	0	8	0	9	7	1	3	2	4	4	4	804	81	76	1	88	0	0	0	1	0	0	0	0	0	0	0	0	0	0	94	0	0	1019	799	2548	751	19	2	434	0	6	0	0	0	1190	0	6	3	630	0	1125	6	772	0	0	2	3	0	1076	175	653	6417	0	0	0	0	0	0	10	2	0	7	0	72	100	70	1884	0	2280	3257	1	872	1910	2728	0	2717	0	2599	0	2724	2725	0	84	2728	2179	0	0	1	1980	0	0	1680	27	587	1189	134	26	1	863	2608	1	457	2	558	21	2	80	82	485	800	2206	3962	895	3317	1907	14	0	0	0	0	0	0	0	6	0	177	25	1	1	182	254	1056	0	82	435	2590	21	138	58	2	0	1109	1753	2171	1020	0	0	0	0	0	699	217	8	8	1090	1090	875	0	1	0	0	1743	372	3343	135	1280	7	23	145	851	0	0	0	1599	1055	4	2212	1	0	1213	1	9	1	0	0	2545	0	0	1	0	0	0	3591	22	2	95	0	0	0	1427	0	686	800	800	2150	778	0	0	0	112	0	2538	574	2690	13	3	0	0	960	2320	1	1125	133	156	72	0	1	0	2911	2	10	0	0	3	5	5	5	314	0	0	0	0	0	2	0	22	0	30	0	1303	0	0	0	4	8	0	954	0	0	1	1	1	2182	1	0	0	0	1	1	1	1	0	0	0	0	0	0	0	0	0	0	475	0	0	924	882	0	0	1	3	0	0	462	6699	1583	1	5297	3498	105	1	0	0	243	3	3	3	3	0	0	0	0	0	0	0	0	1	0	0	1	0	0	13	730	18	133	999	908	0	0	0	89	8	0	0	0	0	0	0	1746	19	70	915	65	465	261	2793	1644	426	0	0	890	897	686	346	1193	1276	51	2845	0	1095	0	0	0	0	2259	0	0	283	305	750	1446	274	2615	0	1483	2722	2728	2722	0	0	0	0	0	0	0	33	62	50	305	88	58	4	72	0	0	0	0	0	0	0	798	0	8	9	648	648	0	1733	662	662	648	648	26	0	0	757	0	0	216	0	0	90	140	420	0	0	1270	1930	0	0	0	105	732	1	0	0	944	1123	0	5	769	0	19	706	541	680	488	488	556	480	678	300	679	635	0	1	2	4	2814	889	270	1	0	0	2163	2348	221	1	6	14	14	7	225	0	0	0	1120	11	0	0	0	0	133	2	0	1803	0	109	113	113	97	2710	457	198	0	690	0	0	0	0	786	0	2	0	0	3	406	91	88	122	81	98	0	7	192	194	10	0	2606	782	0	30	0	2	2395	0	98	91	98	91	4	4	94	468	103	4880	5	0	20	0	0	1	0	0	272	3	2	0	0	0	0	1103	129	786	8	53	74	0	100	0	273	0	38	2	809	0	67	352	2	7	0	0	0	1	0	0	0	0	0	0	0	800	58	0	891	0	1936	15	2600	2597	2728	2614	2615	2659	2732	1927	1927	0	0	0	0	3	1	0	0	2	0	691	0	0	20	800	1339	684	0	0	0	0	0	0	2214	0	0	0	95	94	1489	1824	26	2360	192	976	1072	164	2563	2722	0	218	1612	1305	2360	18	1901	1374	11	0	257	3004	2287	2410	2408	2572	8	690	0	854	1752	1831	157	1025	0	83	1163	960	0	0	0	342	130	1396	4	23	0	0	0	0	2	2	20	20	703	711	10	21	7	1023	121	0	0	0	0	0	0	0	858	471	0	0	0	25	2720	0	2409	93	0	81	17	1	0	1	0	0	0	0	0	0	2	0	0	1	0	0	0	985	381	0	1154	845	2567	0	2906	686	686	1138	1231	7867	641	8229	439	1207	1173	0	1177	149	1335	0	83	1192	2661	0	17	501	0	1785	1823	2020	0	139	2091	872	140	14	401	19	0	2671	350	0	1	1	0	1	0	0	1130	0	156	0	0	0	0	0	192	2619	2611	803	2026	800	800	1438	778	782	2609	1064	842	2152	0	2605	1	0	1	2736	2126	0	289	106	98	487	930	10	0	1	934	1132	1185	993	799	1101	13	1089	1153	138	270	93	0	0	0	120	6	0	3	7	1	0	692	0	0	690	690	0	0	0	4	0	4	280	13	3450	852	28	1156	534	0	97	224	23	1494	930	990	1400	264	397	779	0	0	0	140	0	0	0	0	0	0	0	0	166	2	0	0	0	0	45	6	2	563	0	0	0	0	0	0	5	11	0	6	0	0	13	0	181	89	403	8	9	1237	426	0	1518	896	72	0	864	931	696	8	803	2	0	0	0	1	0	61	810	265	1	0	0	0	2	0	0	0	0	0	0	0	0	643	0	0	0	1	0	0	1547	2832	853	0	1256	967	1799	96	1439	780	35	76	0	749	10	132	1877	77	1	29	1770	2	2590	326	2	16	0	5	0	28	0	168	82	9	0	1	0	0	1540	1	1	1	0	0	169	0	59	1	0	6002	9	6	1	0	10	115	0	3	0	62	2	2	0	0	0	0	1	1	3	1	42	13	0	0	1010	2	6	52	942	0	2400	0	2060	104	2384	423	0	156	4	0	1	0	0	0	0	0	1971	2605	0	2	1040	2611	0	2722	0	0	1092	0	927	21	780	193	5564	2148	2225	686	2121	1753	2982	295	375	1	2929	118	808	22	1072	536	1495	733	1895	709	95	268	388	733	693	719	732	1087	1047	2428	935	1917	2264	51	5	10	0	342	0	0	0	298	333	0	12	0	0	6	2	2	0	0	0	0	0	187	0	0	397	138	0	1	414	0	0	0	0	1247	1108	0	0	0	2	249	974	802	2938	0	800	1436	0	0	0	0	6	56	0	0	20	0	0	3	0	171	0	0	1432	9	77	1551	863	0	3	96	130	0	1	0	451	782	3439	913	0	2379	576	2	405	0	93	91	16	98	0	85	0	701	0	0	0	7	637	0	8	5	938	2	509	2507	3	6	0	5	94	14	0	1	28	0	0	129	142	0	0	4	4	60	1	9	0	3	0	0	3	0	2	262	4	88	0	1	0	0	2	18	795	0	5	56	0	2	4	1	0	2624	217	722	540	2625	0	767	1894	42	968	575	0	800	0	0	1	0	2	0	0	0	1	3	0	0	0	0	0	0	0	0	2	106	0	0	0	119	20	1886	1	1	0	3471	699	653	3932	0	0	0	103	14	909	413	679	2346	10	0	0	0	0	0	0	1	13	0	0	0	0	0	0	0	904	1485	2618	2618	0	2719	777	2154	10	895	1380	339	0	1852	1482	6	2673	22	0	2792	0	0	0	0	0	172	87	0	1930	5	32	0	0	3	2443	123	124	537	6	811	1470	13	1060	69	526	0	1	0	0	183	0	5	0	0	0	8	0	2	117	115	1819	6	0	0	0	21	0	0	8	12	0	0	0	0	0	0	0	0	0	402	0	0	0	17	17	17	2	0	1381	804	8668	890	9343	10670	4055	9113	2543	2649	0	0	0	0	108	0	4	0	0	0	0	0	0	0	0	0	0	0	0	0	139	20	0	0	0	0	0	0	1	0	0	0	0	0	1464	1917	700	1341	5	26	1123	0	99	788	1	139	4	1465	2	2012	659	820	382	78	9	0	2	951	0	1	0	3235	35	72	2	0	0	21	1	8	341	0	8	0	0	0	0	820	2730	0	1	27	0	0	0	0	0	686	0	0	407	20	816	0	0	2	0	1326	67	1103	0	1219	3165	0	0	0	0	876	714	753	3100	2719	2510	1	2728	0	744	708	687	31	2272	4	128	2235	2	5	2587	0	284	29	3533	9	0	22	2240	0	0	2	0	1214	10	450	0	0	1	0	3	0	7	7	0	0	0	45	2	2373	2670	2592	0	41	4	0	0	0	0	1	513	305	159	2053	0	8	8	0	10	0	188	2196	960	1359	200	0	571	2546	0	0	0	0	0	0	0	0	1	666	0	0	0	0	2291	1139	0	0	0	0	0	75	0	0	1565	4	1531	884	106	858	0	0	0	0	0	0	0	0	0	0	0	0	0	0	10	1210	7	7	1136	1135	1190	0	10	447	446	2036	783	0	2	741	903	805	802	734	0	0	1	3	88	120	0	20	1745	1665	7299	3395	5027	5300	5414	9040	2506	1674	6	0	0	0	0	0	1	264	582	0	0	0	0	3054	1	0	1342	0	2550	1523	785	3169	34	3214	2695	1523	2	5	57	167	0	0	0	0	3	4	1	3	4	11	2421	965	3	2728	116	0	0	2588	89	2	0	0	0	15	3	0	1	3	4	0	138	2	116	1262	1275	124	1596	3053	844	1317	4	14	416	47	1	0	0	686	1686	3162	0	0	0	1	0	687	2728	2709	2728	0	2599	0	0	0	0	2	2	0	2	0	1110	2716	0	159	2	237	567	835	484	868	0	0	0	1071	1	1	0	2	19	1	0	0	38	0	0	7	0	119	22	0	0	0	290	2	127	38	0	880	7	0	0	0	0	2	2	2	2	446	331	617	4	47	4	686	16	804	978	782	883	45	20	20	104	161	2232	2	0	0	813	0	0	2	85	0	0	0	0	3280	2318	26	1	803	2691	93	1	10	1414	304	304	5	304	5	5	690	7	0	305	1	0	0	2	338	0	2	0	296	0	0	0	0	1	6	78	0	1	1	0	1	1	85	679	2993	3291	2134	0	676	225	1411	0	0	0	0	0	8	0	69	69	10	1116	3	0	404	0	0	99	0	0	0	761	0	704	0	1025	0	21	12	934	23	264	48	42	499	83	0	650	8	0	2	4	4	4	2	0	2	0	0	0	930	207	91	2	2004	0	0	0	1690	14	0	2	2	687	102	778	0	2013	2581	2499	1018	2310	24	30	2717	5	2	0	0	12	8	1314	52	0	890	3	235	3	2	0	2	4	4	0	0	0	0	2416	14	0	2497	0	27	3277	3646	0	2523	0	0	2587	0	2545	79	0	3531	20	0	0	0	0	0	9	0	1333	420	2353	1009	14	221	147	6	14	1	0	0	0	0	0	0	0	0	0	252	0	37	1730	0	5	2777	2264	0	0	0	0	0	0	0	0	0	1	0	0	1534	1097	110	105	798	112	172	737	865	71	0	0	6	713	0	0	4	3	0	761	0	8	2531	4	0	0	0	2510	4	243	784	2784	4231	533	0	0	0	0	0	0	0	0	0	5	0	0	0	679	18	0	0	0	0	0	590	120	1	0	31	69	2	0	0	139	4	0	79	0	17	4	0	197	947	137	129	0	0	4157	0	0	399	460	90	538	2569	2538	3021	11	2862	1028	752	1100	1652	0	30	1030	2	2285	760	0	3593	822	1039	2	0	0	0	836	2	4	0	0	835	0	0	0	0	2581	0	0	2093	1	1	4315	1	2728	1	18	1	11	0	238	1	17	152	670	6	22	1186	1128	81	8	0	0	0	0	0	1	0	0	1	0	490	15	0	0	73	60	98	4	409	37	637	941	0	153	404	910	1742	1723	0	4	508	3	0	247	1364	1570	2165	1769	8	0	934	2805	7	0	3126	12	0	0	2	2	10	236	1	2	25	1821	1003	1112	1334	154	713	1476	691	712	34	0	1	115	7	0	1399	3440	3205	2990	2477	716	35	2756	66	34	135	725	0	1188	1018	1226	845	853	806	451	851	312	0	12	0	0	0	2727	4847	1	729	1620	925	1581	5	0	6	4	4	851	469	1779	9	113	2025	579	2071	23	104	373	0	0	801	2	0	0	0	0	0	0	0	0	788	0	0	6	14	0	0	733	0	1	0	0	120	0	0	31	120	120	122	124	0	1222	0	2836	0	80	1301	5307	0	2567	1983	2143	0	0	0	0	0	0	0	0	0	0	14	1	2	781	3	0	34	0	0	0	0	243	1	1	693	891	2	116	29	29	1148	0	2	3	4	0	2	38	62	0	2	137	0	324	20	1269	0	0	0	0	0	2	108	0	300	0	0	0	14	6	6	1	74	74	74	70	12	2294	1839	3	2	0	18	6	0	1779	743	137	767	972	792	440	0	477	0	0	0	0	18	398	1	4	10	0	0	2996	0	0	2	109	13	0	21	370	0	0	0	4	0	0	0	4	0	0	0	23	28	6	7	25	914	918	944	4	23	0	0	2	369	0	1721	1	955	1148	86	193	0	0	0	5	2417	253	236	1296	384	1343	125	757	1830	61	2	151	231	863	1253	1867	2366	2617	1747	0	16	0	0	278	0	2792	1578	0	2263	0	0	114	128	0	0	119	1228	9	1	0	0	0	693	8	2	2	2	33	0	9	5	0	26	261	9	36	431	323	0	0	860	1	0	0	2	0	0	7	0	0	2143	117	1	224	1045	0	12	0	578	787	0	0	31	0	1168	0	0	0	0	1404	0	0	0	0	1	1	1811	1638	76	0	0	676	61	1433	843	0	0	0	325	335	383	452	818	909	0	0	0	120	0	38	0	0	2122	0	0	892	565	1831	805	141	2	0	141	686	0	719	4	0	0	0	178	40	17	361	125	139	62	208	325	0	2	686	2	1	6	0	0	103	0	17	3	1315	0	0	46	0	0	0	38	0	0	0	91	80	2921	2219	342	0	188	188	0	0	1	0	1	1	0	0	0	0	687	2621	2688	1779	0	2732	54	2722	835	402	851	185	2429	1617	165	1671	165	1	186	0	0	2802	1153	631	2861	0	0	0	0	2136	1804	212	0	1074	0	0	0	716	12	0	820	842	808	589	864	0	643	20	0	74	7	103	1533	2	1804	0	0	0	0	0	774	38	2	16	0	0	0	0	2553	2600	1714	124	140	0	1758	2487	0	0	0	0	0	0	0	0	0	1106	782	0	1	1	0	0	0	0	0	0	2	2	0	0	162	687	0	0	406	91	0	0	0	89	152	910	1693	1	653	935	698	1160	264	0	321	1	133	0	1	0	7	233	0	0	2	0	0	0	821	0	0	0	0	4616	943	3145	0	0	812	1551	5	0	3100	816	2216	2751	0	0	677	77	0	2	974	5	1122	1622	11	681	0	0	3	8	10	3	12	11	3	5	4	0	0	0	387	2	0	73	152	727	106	0	1423	0	0	855	0	0	12	1	677	90	247	117	2	161	1	4	4	948	816	134	2589	0	3	412	0	437	0	45	46	64	176	0	0	0	0	129	0	0	14	24	4	0	0	0	3	0	24	3030	1812	0	10	2728	347	346	8	1350	954	840	874	137	2520	2356	164	0	1100	0	0	2	78	1552	1156	808	1045	1253	863	377	194	1	139	2	786	178	163	782	2588	2564	713	710	4	47	686	190	271	0	2	2554	0	33	0	0	2	848	802	3	2	0	58	0	4	2	5	0	0	0	0	32	0	0	406	8	938	6	1	4	501	483	5	0	0	1	0	0	16	0	0	730	1890	503	9	0	2731	67	167	1808	229	0	978	118	212	112	1412	310	591	282	77	31	0	3816	59	0	0	149	104	3136	1809	12	0	0	0	793	778	0	1865	2	1414	0	721	0	14	132	1	0	5	0	5	1	2618	6	630	1661	2818	2628	229	0	0	0	4	0	4	244	0	0	0	0	29	9	43	0	0	2	0	0	0	2	0	0	0	4	307	339	344	337	335	777	0	778	2132	873	1382	708	8	0	1152	1040	140	3709	1264	555	4033	150	0	1	244	2	576	0	0	0	22	763	1	0	0	4	0	0	1	1	0	0	0	1	0	0	0	0	0	0	0	0	0	0	0	1	7	4	3	2	1	3	221	847	7	5	4	0	0	8	0	686	0	0	414	3	6	3	0	3	3	0	3	802	802	790	788	800	803	2007	8	842	1458	2871	5722	1295	84	0	0	0	2539	441	1184	0	1684	0	0	0	2572	851	1003	0	0	0	0	0	0	0	0	0	1190	740	5	661	1360	293	25	1	119	2604	2192	2736	1165	508	179	0	4	3	4	4	2213	2137	1255	1161	5	117	1	11	112	2	83	35	101	2615	72	1579	17	61	83	0	126	837	220	62	3	0	0	0	0	2614	5	937	172	0	0	0	0	0	0	0	0	1	657	0	5	2496	1481	0	0	0	0	11	2267	3	3709	456	692	55	728	669	723	728	43	0	8	0	0	0	6	1	0	0	743	0	313	0	912	4	79	70	0
Subgingival_plaque	SRS011604	0	0	253	61	2618	0	80	43	652	2052	1366	153	97	86	0	0	0	607	0	0	3285	2330	264	39	29	324	0	0	1316	0	0	0	1097	33	33	0	541	81	488	387	20	578	20	70	146	2717	2853	81	81	0	6	0	68	70	885	102	198	64	0	58	0	0	90	97	106	0	204	0	2	0	0	0	605	0	0	987	1718	552	267	64	0	0	0	0	186	0	0	0	0	0	1250	0	39	39	0	0	0	0	309	52	3053	39	39	39	39	0	1	2830	233	0	0	7	0	0	81	1	903	1	533	152	2207	814	543	98	0	0	2	2	0	0	6	0	0	120	6	568	584	12	264	9	92	0	4	972	0	560	0	1909	3527	2010	227	3011	370	2	0	1608	0	1887	0	0	2	21	21	0	0	0	0	0	218	23	23	0	0	2601	0	4	537	3695	0	2017	1120	93	419	677	1670	1804	0	112	0	141	0	134	135	134	136	115	0	0	0	0	0	0	169	0	1336	24	0	11	0	78	39	0	0	0	0	638	0	93	0	0	1615	39	118	1105	1259	185	1286	227	2823	106	0	0	216	2	0	0	0	0	0	0	0	0	0	0	0	0	69	31	31	600	50	240	0	137	1854	409	0	1578	1	2881	617	0	1	20	103	0	360	43	0	39	1036	2933	0	0	0	6	0	0	0	0	1	28	0	28	22	1078	0	1367	1370	348	1347	788	329	1077	1078	7	1687	749	618	0	321	266	109	3	5	8	0	0	3331	2369	2767	734	0	331	0	1638	110	0	0	0	2127	2827	3	1677	2275	2230	34	0	0	0	3862	0	3364	0	0	0	0	1	0	0	1	0	123	538	107	399	1170	49	2213	80	0	0	9	2950	0	2354	0	0	0	3498	527	316	0	765	92	85	678	260	3	341	796	0	1	0	39	0	1400	0	0	110	177	0	0	0	0	0	0	0	0	0	0	0	0	36	0	0	2	0	21	2160	54	119	26	20	0	50	0	558	46	0	17	0	43	20	22	53	0	0	39	170	1924	550	2903	222	40	279	152	301	3172	246	222	1410	733	2104	451	0	314	0	0	950	57	489	50	912	0	367	23	144	1687	457	1011	423	40	39	78	3036	2595	21	0	3545	2791	478	521	686	0	0	0	0	0	456	1092	214	726	0	1358	3235	0	378	259	3053	2	3046	3052	1	2975	1	273	99	2520	1	0	3130	551	302	268	782	369	273	3167	0	3047	2744	216	4	0	0	0	254	3277	171	0	2969	139	304	144	104	1892	2403	0	23	33	2	46	23	76	7	0	0	732	470	13	74	0	0	604	1	82	109	23	796	3155	3050	0	258	0	163	615	648	3000	0	290	0	528	0	321	134	0	86	134	0	2164	39	13	200	0	1297	10	535	39	39	60	0	682	140	717	483	612	610	0	0	0	147	20	81	188	1487	863	0	1531	0	81	309	0	39	187	203	0	106	205	303	161	5	1116	738	390	0	2714	827	394	329	303	297	0	0	2133	54	6010	484	702	2639	927	254	429	0	429	230	527	368	428	461	37	276	0	799	0	0	0	0	203	0	42	365	77	0	0	1	4	0	1	0	1	1	0	0	0	0	87	0	922	0	0	0	0	0	0	0	0	0	0	0	0	0	0	0	16	187	1271	9	166	5061	437	141	1571	0	0	0	2984	3023	0	3069	3048	29	3	449	448	1742	2769	217	1665	83	12	50	45	275	259	24	945	55	0	0	0	0	0	0	474	176	163	0	3037	498	1998	73	456	183	1587	0	1	2982	1	3052	3004	3052	3006	1	0	308	672	0	16	337	0	0	611	4546	0	317	11	276	8	220	3309	3116	0	3014	1053	0	484	0	0	53	670	3058	3682	2946	833	10	23	43	741	915	76	77	0	78	0	12	3006	12	3005	7382	7159	204	360	2	0	354	53	12	12	0	0	27	391	4	442	0	0	1	960	88	88	0	3652	1640	81	107	183	0	0	0	0	7	7	0	9	0	0	0	0	518	0	0	0	0	64	256	0	198	730	93	0	443	107	558	585	1990	0	230	456	759	104	1469	2880	256	2930	0	1081	0	2578	1435	3011	0	1	0	0	2002	0	58	0	540	173	2	790	3646	3727	0	1604	489	436	76	3989	1441	40	166	2601	116	2932	3581	1753	360	1472	0	2460	130	177	145	0	65	994	0	0	0	537	19	0	87	0	0	76	1	331	0	159	0	16	0	68	876	68	68	876	808	0	3416	205	20	21	226	2898	1052	427	488	912	47	1	0	0	0	296	296	917	1931	1486	1487	4375	295	0	564	10	0	0	0	1884	1	1	0	0	0	0	1	1	0	0	0	3	0	0	0	0	313	256	0	0	312	112	2345	1109	0	560	0	0	0	0	218	75	60	2563	60	34	0	3259	4	1	4768	2920	3052	1	475	613	689	689	59	0	0	147	0	0	384	1142	31	227	0	56	1	0	0	6359	209	417	1311	227	3001	342	166	0	0	1040	0	406	0	1022	1	0	1	0	0	270	0	889	0	0	626	0	1	0	1	1576	153	746	2343	212	8	2	607	1	1	63	0	164	213	284	579	385	0	0	0	2801	1	0	6	0	227	559	0	1265	1359	0	309	170	0	0	0	0	806	0	246	1419	677	78	161	1464	3331	240	1054	145	3024	2911	311	0	59	627	1492	0	2134	463	0	31	2	0	0	0	1	3024	1	1	3023	1	0	2	3042	46	0	245	248	929	40	2635	224	1586	2763	2898	3226	21	105	66	643	11	87	0	0	0	91	0	0	970	757	70	0	238	2000	1372	0	39	1040	533	81	285	1312	100	295	3144	6939	0	0	77	0	21	0	0	9	0	0	20	52	218	13	1	275	2	37	37	0	0	920	434	4	170	2680	1121	2768	4	513	117	0	594	0	324	2	1	0	0	37	151	0	0	0	1	0	81	0	30	1	0	7	0	394	1424	0	227	227	0	300	846	3457	3447	0	1307	0	0	0	235	52	0	23	203	148	0	0	1511	3055	0	806	2394	2907	696	2173	1549	1168	661	0	0	1736	0	6	0	56	3	722	0	18	28	60	0	54	0	0	1	1	1	130	1115	1367	1777	0	71	5011	496	0	0	0	3	3	1	459	82	0	0	0	0	1	2	0	0	39	76	115	91	0	0	1	0	0	81	3394	0	0	480	2	81	69	0	1298	0	0	0	239	40	20	23	1346	2968	1	3053	66	2976	0	12	238	2867	354	2941	988	1	162	3609	135	351	136	0	518	96	23	24	0	3428	3428	0	21	0	2	574	20	547	52	2157	537	0	4176	387	2981	3039	1629	1965	378	571	0	0	1	232	225	2516	303	9	39	39	0	8	1	0	1299	54	1	331	1	0	1984	506	0	9	0	0	0	0	0	21	0	10	0	0	1236	3541	2730	1	558	226	0	0	3	373	0	0	1896	0	1892	0	0	0	0	0	0	0	0	0	0	6	0	6	16	17	0	17	52	1233	458	101	0	1	107	0	11	0	0	0	287	0	212	216	0	1	191	352	257	275	296	82	578	257	797	0	0	2	2	0	0	0	3292	2048	0	161	1	0	0	0	73	79	0	415	1	1159	0	1	2971	3005	0	3008	1	0	0	1078	0	130	560	1298	0	534	138	0	41	148	342	72	0	86	0	0	0	0	65	196	167	294	22	385	0	92	1287	77	2308	78	78	0	0	21	21	78	2	0	2914	190	0	21	1601	0	1680	0	1050	259	0	100	9	77	0	1240	151	0	2885	0	1336	65	156	101	0	3053	0	0	0	2985	0	0	0	1416	498	650	0	0	39	11	3097	5	628	107	3	166	4890	197	77	0	20	0	88	2523	20	0	0	0	1252	256	0	12	1448	1533	3131	3226	282	237	0	291	50	0	587	1785	2	1475	1434	1030	2505	0	2784	0	2811	1483	40	87	574	1	0	695	0	0	0	0	7	31	0	55	32	0	55	55	56	20	32	0	0	0	0	2	0	0	0	62	3	2	364	0	201	247	276	212	205	2	2	23	55	800	1173	3225	20	24	133	359	0	1	0	20	1481	0	681	0	0	1011	1140	48	275	4130	2247	10908	395	5577	344	343	9602	338	0	0	1858	0	0	76	0	0	0	0	0	0	79	278	1	138	1	71	569	0	0	20	696	76	1	1	822	22	0	1512	1287	2359	857	100	96	258	0	204	0	0	1330	0	0	10	398	30	617	0	20	1	3041	0	0	0	0	0	212	1	0	2721	0	96	0	76	89	51	119	1574	2183	21	339	1815	1886	1738	360	1461	0	0	6	0	0	0	0	0	0	6	6	2832	8	1853	2886	1583	2951	2410	2423	1739	39	0	1103	234	99	0	1747	755	90	12	618	2872	1522	862	0	0	0	0	0	0	442	151	0	0	0	16	0	0	0	1470	2	0	0	0	0	0	0	0	0	0	266	19	17	19	1043	782	1838	1837	0	1	217	3	217	0	0	0	0	96	3125	1960	7	3416	472	2815	1426	3	411	25	1	0	134	27	669	329	0	5535	5644	5687	196	505	586	299	1458	4846	3424	2	2	0	1393	0	2	364	2	118	90	0	308	20	217	338	0	6	0	1502	10905	227	3878	220	0	0	278	0	1017	0	72	0	1	1	0	0	0	0	0	1684	4	6	144	581	86	483	0	0	0	0	0	3097	0	0	317	90	927	121	1217	1217	6	0	25	70	1	24	607	1599	0	0	569	127	216	117	10	108	0	39	0	1	0	1	3347	1503	0	2997	3053	2960	3125	313	881	8	6	0	2240	543	7	0	0	1599	1347	0	0	0	0	0	0	0	0	0	0	0	0	0	0	386	875	2938	2222	0	112	179	0	522	136	556	530	0	0	0	0	0	0	23	0	346	95	581	0	0	0	0	82	2	0	0	0	349	0	0	343	23	0	0	0	1126	333	2050	2087	2249	23	23	2316	2596	2230	0	0	1	0	0	0	0	0	0	0	0	0	0	0	1	0	0	0	10	3	82	0	101	0	0	16	0	0	0	0	0	0	388	30	92	82	413	3172	3693	536	77	0	23	0	1030	1	82	371	588	1913	0	313	834	313	313	2529	387	1	6	0	352	1528	335	39	1098	1668	735	4178	2373	0	2688	6	0	2	0	0	780	0	0	2672	10	261	1	1	183	0	41	16	764	0	7	1	0	1	2897	0	0	0	0	2735	3366	1	3346	94	0	0	0	0	0	0	0	1703	0	76	0	0	15	0	0	3052	3050	3108	269	3234	188	1068	3048	3070	81	81	2	26	268	0	0	0	62	51	0	0	0	1375	2278	1603	22	477	0	1205	1	12	0	0	1313	106	1493	918	2240	1234	1836	720	7	49	207	177	594	1	250	382	56	26	751	0	335	0	408	2	1040	356	20	20	1636	0	2	2700	55	305	232	23	740	259	0	0	2	0	0	325	0	390	386	323	92	387	387	406	629	2553	4846	3388	101	1	0	0	816	83	1678	40	3	1467	2992	39	20	392	3119	5654	601	130	1854	193	560	1495	1680	2231	2035	174	0	1371	6	1	210	0	0	1434	0	0	390	86	983	23	0	656	577	0	0	0	0	0	0	0	77	0	0	1	0	0	157	0	2	217	0	3	18	0	111	1	0	215	0	251	262	0	0	18	71	0	0	132	450	63	570	1984	1870	1366	1	54	0	0	177	1164	27	0	332	2	0	0	0	0	2	0	4	154	0	0	0	0	0	0	51	320	0	23	0	0	39	1059	12	1	18	325	47	1482	60	77	594	3053	74	0	395	606	0	286	27	592	81	81	81	495	312	14	1	0	41	9	550	387	387	1	0	0	0	0	0	348	0	5	2	3682	64	0	41	0	15592	0	4444	673	0	0	0	0	0	2	21	1	2	2	0	0	0	0	1	114	114	114	114	13	0	37	37	20	20	20	13	23	13	1	1	0	0	440	39	210	39	39	0	658	0	81	0	12	0	8	0	20	40	0	0	905	116	0	0	883	134	2339	1233	3385	1900	0	197	2	511	1	1	1	80	681	80	0	0	0	0	1193	0	0	802	424	335	969	2937	1921	193	208	400	1089	0	2	0	98	20	900	3236	30	1	366	1260	1414	531	2342	39	40	86	40	4	39	0	0	0	0	13	3052	1	3070	4251	0	0	0	0	0	0	0	0	0	0	0	0	3	3	0	0	0	0	0	0	7	0	20	48	157	0	0	660	3080	0	48	581	1479	0	0	0	0	8	97	43	2	78	90	39	0	389	39	0	0	3	0	1	0	0	253	88	168	39	0	39	1	0	951	1	84	138	0	740	35	354	326	0	238	0	43	0	348	0	0	328	252	822	679	1574	1164	296	0	3263	872	0	0	0	0	227	1	0	0	0	0	81	0	0	30	0	0	1	0	0	2	0	0	0	0	0	0	0	0	0	0	0	0	0	0	0	0	0	0	0	0	53	787	0	10	345	114	915	815	0	14	233	0	0	76	0	0	0	1	225	82	0	516	3	169	1	193	0	27	0	0	41	0	50	1413	1004	3075	0	222	1	3051	0	2	10	0	8	0	0	56	0	2	490	0	1871	394	0	0	1294	5	0	175	0	1083	232	0	0	1	0	2	54	56	51	238	57	43	242	3085	693	3052	2814	535	0	61	62	67	87	1	392	39	0	475	87	2257	61	3509	2780	1	0	1	1	2	0	0	517	0	0	0	0	0	0	0	316	294	39	295	81	451	39	72	0	0	679	158	922	415	1478	233	2018	377	1558	323	2460	14	2998	0	132	0	0	1444	785	439	2049	0	2	2504	37	546	0	3465	0	2668	4	1214	1555	107	216	0	0	154	0	0	89	0	2463	1	1	0	96	49	0	381	103	0	0	0	9	207	153	227	563	39	389	180	510	7	0	7	116	240	12	0	4	0	0	206	0	12	0	0	61	0	0	1466	271	1654	534	328	179	2011	13	0	145	0	475	0	4	2	22	1447	35	279	0	970	0	0	339	4	206	458	700	0	20	1051	30	89	0	32	610	680	1611	0	1	18	1	176	201	0	0	136	75	0	0	3383	5420	0	0	35	3053	222	0	384	2653	0	0	0	363	0	79	604	438	5801	88	778	0	2022	309	249	3042	598	197	768	787	55	55	308	3461	1427	2814	1923	1666	3261	1908	18	0	2820	0	56	682	0	1498	3111	1844	4313	3043	202	0	119	198	2431	3021	4197	38	1	1	992	4046	1103	43	272	1304	228	783	95	0	1471	432	538	2	309	0	268	1867	14	0	1087	39	39	50	39	39	39	39	87	39	39	2	39	81	1	475	0	0	0	0	18	401	230	2733	82	155	315	0	1	8452	4035	0	1464	79	305	0	465	79	2842	237	148	0	0	115	0	0	1944	979	0	2	1	2887	232	224	0	0	2169	4	289	178	977	1546	0	710	0	0	0	0	0	335	21	1327	172	2	1477	4	0	1	118	0	0	0	1	0	0	0	0	0	0	0	0	23	0	0	0	0	0	0	0	0	0	0	0	0	0	0	3533	1626	0	0	909	0	0	0	1	0	0	0	0	0	25	31	31	12	720	186	21	309	0	110	27	0	783	0	37	7	23	1	6	2579	0	0	2384	2836	0	0	61	82	4	1274	637	0	9	3048	1772	2840	0	2	109	85	1	146	0	0	0	178	727	1031	85	53	457	1861	1865	0	2316	1	3051	3052	1	0	0	721	198	918	920	779	865	324	576	25	668	22	14	22	7	13	8	13	7	7	7	8	13	13	0	0	0	96	96	96	0	884	979	1050	69	0	102	10	0	0	0	0	1	0	62	0	153	2	0	0	0	0	0	0	0	493	1	903	0	0	56	0	0	1552	0	2159	0	1	1	17	48	0	217	4	0	13	1	21	21	1195	697	0	41	0	0	5	0	0	0	559	434	546	1035	0	336	1068	348	344	418	353	31	0	0	0	0	106	170	171	0	0	6	1	0	0	0	1	0	0	0	0	0	0	0	0	2	0	0	1643	175	0	0	10	626	0	1	1	20	0	0	0	0	0	182	187	207	2	0	0	0	5110	0	0	0	0	0	0	1	4	1	0	1297	6	1	0	21	2	243	39	39	0	39	146	81	1	0	238	0	298	1	172	0	3048	2638	2560	3001	1395	1254	2963	1224	1408	100	0	0	0	356	356	0	268	0	0	585	71	635	0	0	0	1	384	351	399	0	0	0	221	0	1107	43	76	0	807	461	880	3832	976	76	2265	631	184	1	387	335	1307	2985	82	0	28	1	292	0	0	1030	846	357	124	300	1531	357	849	208	204	124	556	0	2113	39	20	0	0	371	134	285	39	0	0	76	13	0	512	100	121	227	135	134	1	3784	44	398	22	90	39	0	188	3032	1839	83	1379	1504	34	614	0	657	194	0	250	401	62	0	4130	421	102	328	328	0	0	218	0	592	0	0	0	0	0	0	0	0	0	0	291	39	224	250	1498	0	0	0	767	922	416	915	125	0	10	81	0	478	144	234	0	941	1025	20	0	85	1516	964	617	233	497	616	617	98	4048	62	23	13	55	576	22	50	633	0	1423	27	39	0	1	1	0	20	0	0	2	1086	0	79	1272	0	0	227	1	922	0	0	0	0	1	0	0	0	0	503	897	96	2391	0	0	0	1216	0	78	0	0	0	0	427	0	0	117	337	2761	2822	2821	749	844	429	2818	2807	540	844	0	564	326	61	17	0	16	47	1	21	6	21	43	13	50	96	63	1	96	0	0	0	0	1	1	0	0	0	0	0	0	0	0	46	0	0	1535	69	2602	182	1	78	1134	0	168	0	0	0	1880	0	9	102	1719	0	1089	35	530	0	0	20	21	0	709	514	911	6846	0	0	0	0	0	0	49	3	0	25	0	89	149	60	1755	0	2034	2566	0	534	1586	3053	0	3011	1	3047	0	3041	3022	0	291	3041	1349	0	1	1	1824	0	0	1891	0	177	668	861	463	0	291	3003	0	1548	0	963	302	61	530	642	806	40	2376	5216	227	5139	3591	86	0	0	0	0	0	0	0	216	0	216	145	4	135	732	510	1816	0	38	473	2962	51	641	199	3	0	765	2296	2415	955	0	0	0	0	0	279	139	24	41	1078	1078	139	0	0	0	0	1510	143	3044	525	3265	214	126	566	270	0	3	1	1139	953	21	2471	21	0	644	0	18	1	134	0	1739	0	1	0	0	0	0	1585	48	0	261	0	0	0	2487	1	39	39	39	2241	216	1	0	1	211	0	3013	699	2831	276	21	0	0	650	2178	0	282	442	167	557	0	85	20	3433	0	32	0	0	81	81	81	81	72	0	0	0	0	0	3	0	14	0	1	0	807	0	0	0	9	73	0	619	0	0	0	0	0	1829	0	0	0	0	0	0	0	0	1	0	0	0	0	0	0	0	0	0	133	0	0	1140	72	0	0	0	3	1	0	815	6541	39	0	5965	4522	447	0	0	0	1042	0	0	0	0	0	0	0	0	0	0	0	0	0	0	0	0	0	0	158	120	228	198	1040	442	0	1	1	105	159	0	0	0	0	0	0	1973	184	304	1017	210	613	613	3083	691	245	0	0	187	228	39	1331	811	1691	217	4235	0	629	0	0	0	1	1778	0	0	426	919	147	1376	398	3052	1	2049	3005	3048	3045	0	0	0	0	0	0	0	216	243	175	846	392	273	20	144	50	0	0	0	1	1	0	2186	61	240	90	18	18	0	2433	75	75	18	18	0	0	0	853	0	0	580	84	0	476	422	1090	0	0	1451	2629	0	0	0	761	139	0	0	0	343	874	0	21	294	0	103	236	1237	1371	672	671	739	663	1362	556	1366	1239	0	4	1	13	4116	495	82	21	0	0	2169	1839	285	1	16	30	105	16	331	0	0	0	1662	58	0	0	0	0	420	20	0	2147	0	290	328	328	191	3006	194	799	0	121	0	0	0	0	238	0	77	0	0	2	826	158	147	259	198	191	0	93	233	234	217	0	2979	1508	0	197	0	3	2805	0	429	408	430	409	81	81	383	599	755	6039	3	0	47	0	0	0	0	0	123	0	0	0	0	0	0	1309	254	613	16	154	78	0	93	0	412	0	150	22	372	0	287	493	2	13	0	1	0	2	0	0	0	0	0	0	0	101	570	1	155	0	2032	264	1431	2934	3052	3041	3053	3068	3100	1191	1191	0	0	0	0	81	0	0	0	79	0	50	0	0	48	39	2288	36	0	0	0	0	0	0	4508	0	0	0	187	46	1826	1704	310	2199	174	1115	1787	45	2766	3038	0	438	1756	2527	1881	158	3062	1297	22	0	423	4534	2798	2745	2744	2569	12	43	0	271	2408	2718	397	344	0	120	1498	414	0	0	0	1013	493	1104	21	48	0	0	0	0	22	22	1	1	1097	1099	4	78	3	395	215	0	0	0	0	0	0	0	1309	527	0	0	0	307	4197	0	2681	330	0	91	6	0	0	1	0	0	0	0	1	0	7	0	0	1	1	0	0	371	181	0	830	560	2913	0	2414	39	39	1527	1922	7152	2233	8376	1470	1697	1531	0	1581	340	1282	0	39	749	1839	0	312	282	0	1939	1583	985	0	307	3371	438	397	20	218	168	2	2280	1293	0	0	1	0	1	0	0	1135	0	183	0	0	0	0	0	269	3054	3008	59	2020	39	279	1949	60	227	2906	1499	392	2590	0	2455	0	0	0	3070	1256	0	478	452	429	316	371	40	0	61	2881	1583	2144	1392	284	1426	87	1474	663	297	835	117	0	0	0	206	8	0	212	9	0	0	43	0	0	43	43	0	0	0	97	0	28	878	35	5068	238	80	827	811	0	188	543	125	3526	625	634	2202	437	521	42	1	0	0	295	0	6	6	6	0	0	0	0	728	3	0	0	0	0	321	83	77	1021	0	0	0	0	0	0	22	90	1	101	0	0	108	0	812	586	151	88	289	2129	674	0	2508	1433	287	0	531	310	202	31	664	0	1	0	0	1	0	207	169	1128	0	0	0	0	0	0	0	0	0	0	0	0	0	13	0	0	0	1	0	0	1284	3028	270	1	1789	289	861	167	943	197	114	406	0	134	96	371	749	1057	134	100	1601	1	3005	731	1	192	0	83	21	103	0	471	615	3	0	0	0	3	1604	62	0	3	0	0	296	0	709	1	1	8648	88	93	62	0	90	674	1	20	20	72	21	21	0	0	0	0	0	0	2	0	338	212	0	20	1048	0	13	194	401	0	2413	0	2791	403	2823	435	0	191	9	0	2	20	0	0	0	0	1703	2975	0	0	2406	3007	1	3006	0	0	792	0	640	304	207	183	3773	2189	2255	39	2439	863	4014	1228	1250	0	3192	558	152	49	1513	172	152	264	989	197	127	723	989	264	50	178	264	1337	658	1534	309	1866	3543	292	81	54	1	283	0	0	0	982	1326	0	69	0	0	21	8	3	0	0	0	0	0	1347	0	0	386	173	0	1	285	0	0	0	0	1671	1462	0	0	1	2	464	464	193	3220	0	39	2551	0	0	0	2	3	110	0	0	82	0	0	0	0	701	0	0	2264	60	138	805	523	0	1	304	422	0	84	0	731	227	4593	816	1	2713	785	6	437	0	383	382	60	429	0	316	0	167	1	0	0	44	689	0	42	23	1020	2	838	2524	4	70	1	5	110	66	1	0	98	0	0	1360	0	0	0	1	1	224	0	14	0	85	0	0	81	0	0	234	146	305	0	0	0	0	1	8	251	0	86	313	0	20	1	61	0	3137	529	172	1373	3046	0	1569	2893	503	363	1047	0	39	0	0	0	0	26	0	0	0	0	1	0	0	0	0	0	0	0	0	3	90	0	0	0	439	48	2634	76	0	0	4124	1174	1621	4143	0	0	1	88	122	467	741	936	1856	6	0	0	0	0	0	0	76	12	1	1	0	1	0	1	1	1332	2338	3055	3055	0	2953	216	2347	99	227	1837	580	0	1532	2305	9	3216	161	0	3423	0	0	0	0	0	324	231	0	2446	5	262	0	0	51	2633	409	409	2098	13	98	2159	32	395	5	1020	0	76	0	0	5	1	15	0	0	0	74	0	6	235	237	2313	80	0	0	0	108	0	0	16	52	0	0	0	0	0	0	0	0	0	181	0	0	0	307	307	307	83	0	1621	631	7542	521	10924	8155	2161	7599	1676	1766	0	0	0	0	251	0	22	0	0	0	0	0	0	0	0	1	0	0	0	0	6	49	1	0	0	0	1	1	0	0	0	0	0	0	1953	1039	1465	1849	23	236	308	0	431	418	3	118	14	1274	0	1460	39	87	467	166	225	0	2	339	0	0	0	3850	198	26	81	0	0	412	1	124	312	0	124	0	0	0	1	566	3060	0	1	154	1	0	0	0	0	39	0	0	582	48	371	0	0	3	0	1872	117	1243	0	1019	2807	0	0	0	0	275	584	2389	3153	3031	2984	25	2991	0	873	44	40	106	1651	37	134	1874	76	35	2942	0	475	73	3272	34	0	11	2719	0	0	9	2	2042	25	159	1	0	0	0	3	1	13	292	0	0	0	107	61	4660	3584	2833	0	354	2	0	0	0	0	0	2063	1249	401	1613	0	289	238	0	96	0	560	2758	319	1558	1009	0	1248	2752	0	0	0	0	0	0	0	0	3	58	0	0	0	0	2945	1412	0	0	0	0	0	88	0	0	1437	1	499	1198	191	882	0	0	0	0	0	0	0	0	0	0	0	0	0	0	19	978	3	3	864	863	829	0	183	195	195	1187	219	0	61	295	336	235	194	247	0	0	3	21	122	992	0	49	1209	1136	5354	3501	5463	5475	5839	8464	1408	1207	159	0	0	0	0	0	0	495	548	0	0	1	0	3746	1	0	920	0	2710	1612	229	3449	257	3211	2981	1616	2	4	214	447	0	0	0	20	1	1	0	20	2	9	2739	384	20	3053	0	0	0	2990	96	20	3	0	0	77	1	1	1	20	99	0	902	7	455	1281	1441	204	1357	3680	1858	517	41	22	633	168	0	0	0	39	935	2523	0	0	0	2	0	39	3052	3037	3052	1	3047	0	0	0	0	0	0	0	0	0	1113	3047	1	246	2	158	588	1805	916	643	0	0	0	1477	1	1	0	101	70	1	0	0	262	0	0	52	0	275	38	0	0	0	1087	2	410	141	1	160	2	0	0	0	0	0	0	0	0	615	462	824	165	215	23	39	30	50	290	166	529	256	48	22	251	649	2857	3	0	0	106	0	0	9	265	0	0	0	0	3337	2281	76	0	43	2990	348	1	89	153	476	476	20	476	20	20	43	41	0	476	61	0	0	0	164	0	2	134	491	0	0	0	0	0	159	502	0	0	0	0	0	0	154	168	2652	3164	1884	0	141	589	802	0	0	81	0	0	10	0	364	364	4	2488	21	0	392	0	0	429	0	0	0	94	0	179	0	1064	0	190	6	308	5	644	147	272	1664	308	0	2030	163	0	51	1	1	1	2	0	2	0	1	1	307	275	510	5	1180	1	0	0	2090	76	0	6	6	177	199	216	0	2639	2893	2715	1140	2413	6	99	2938	174	81	0	0	161	162	810	351	0	561	13	124	9	3	0	2	1	1	0	0	0	1	1598	176	0	2665	0	692	2735	3460	1	2683	0	0	2965	0	2592	182	0	3472	48	0	0	2	0	0	41	0	758	112	2454	480	263	444	284	28	115	13	0	0	0	0	0	0	0	0	0	495	0	257	3761	0	215	3267	1546	0	0	0	0	0	0	0	0	0	0	0	1	1232	576	207	322	255	152	522	836	281	96	0	0	13	37	0	0	101	2	0	210	0	25	2388	9	0	0	0	2378	20	216	219	3137	3207	1261	0	0	0	0	0	0	1	0	0	10	0	0	0	266	434	0	0	0	0	0	1027	339	2	0	3	143	5	1	0	324	15	2	227	0	129	15	0	603	696	606	446	0	0	5190	0	1	619	579	41	954	2186	2118	2409	6	2324	1998	204	887	1746	0	131	1608	1	2888	98	1	1189	102	1047	2	0	0	0	281	2	1	0	0	280	2	2	0	0	2904	0	0	2093	0	0	2745	0	3052	0	218	0	5	1	705	2	304	43	696	10	539	1745	656	368	16	0	2	0	0	0	0	0	0	1	0	297	37	0	0	10	92	182	78	294	113	338	1260	0	524	1264	834	2046	485	0	12	622	102	0	465	1766	1925	2547	2470	150	0	307	3243	14	2	4368	49	1	0	0	3	67	458	0	7	339	3479	2064	2132	1535	252	166	854	111	159	89	0	0	34	41	0	589	1303	1068	1099	2617	182	149	3076	360	282	557	195	0	1869	714	2227	267	271	268	171	269	70	0	18	0	0	1	3046	4082	0	540	2044	649	1613	101	0	2	1	1	270	120	585	88	149	2088	1193	1665	63	721	1236	0	0	39	7	0	0	0	0	0	0	0	20	833	0	65	4	97	2	0	874	0	0	0	0	254	0	0	215	200	253	262	270	4	977	0	3894	0	309	1070	5168	0	2894	944	1256	0	1	1	0	0	0	0	1	1	1	39	0	100	166	61	0	12	0	0	0	0	747	0	0	222	155	0	0	83	63	752	0	40	22	75	0	97	269	844	0	3	537	0	1066	48	2148	0	0	0	0	0	3	99	0	925	1	0	0	374	53	53	20	170	170	170	141	28	2552	2908	3	2	0	3	9	1	2074	142	461	1265	1117	822	386	0	1075	1	1	1	0	300	474	0	10	13	0	0	4026	0	0	22	259	66	1	102	796	0	0	0	0	0	0	0	14	0	0	0	127	148	38	39	104	690	740	768	37	127	0	0	61	324	0	1826	134	801	1037	169	555	1	4	0	5	2362	265	704	3655	820	915	499	1943	1149	360	10	550	978	389	1670	2313	2816	3072	2919	0	117	0	0	881	4	3001	1635	0	2263	0	0	0	31	0	0	16	566	46	22	0	0	0	622	15	2	0	2	87	1	63	15	0	68	179	18	137	668	314	0	0	766	0	0	0	2	0	0	94	0	0	1604	347	0	252	701	0	104	0	1362	318	3	134	165	0	1117	0	0	0	3	963	0	0	0	0	0	0	1093	419	411	0	0	964	71	739	271	0	0	0	147	152	165	192	88	38	0	0	0	531	0	292	0	0	1276	0	0	219	1771	585	50	12	134	0	12	39	0	1245	1	1	0	2	175	12	55	986	304	1152	7	434	239	0	0	39	82	0	13	0	0	287	0	57	77	2388	62	0	121	0	0	0	150	0	0	0	359	57	2992	1920	838	0	506	506	0	0	1	0	1	1	0	0	0	0	1861	3066	3422	3196	0	3091	482	3044	425	170	323	195	1158	707	92	1042	92	0	410	0	0	3160	502	1148	3686	0	0	0	0	1636	2145	274	0	1773	0	1	0	269	315	0	87	135	64	1032	192	0	615	3	0	98	21	222	560	51	830	0	0	1	1	1	1130	139	0	137	0	0	1	0	2633	3013	740	204	255	0	2515	2815	0	0	1	0	1	0	0	0	0	1469	200	1	20	0	0	0	0	0	0	0	0	9	0	0	244	39	0	0	581	190	0	0	0	75	248	2979	1671	5	1392	467	43	768	208	0	637	0	110	0	0	0	30	112	0	0	7	0	0	0	462	0	0	0	0	5816	1317	1587	0	1	360	1674	83	2	3573	562	1771	3098	0	0	1011	150	0	136	872	170	723	1561	16	120	0	0	0	23	43	32	55	55	32	96	37	0	0	0	167	20	0	369	851	3053	137	0	1167	0	0	602	0	0	28	0	206	165	379	167	8	566	0	1	1	427	562	276	2677	0	13	417	0	497	0	259	226	351	431	0	90	0	0	275	0	0	124	112	20	0	0	0	2	0	50	3951	2033	56	185	3039	1229	1185	0	751	761	522	525	48	1511	364	38	0	1093	0	0	77	76	1634	1663	76	594	1474	749	1753	246	76	0	2	372	97	38	166	2821	2824	136	99	11	313	40	578	655	0	4	2674	0	178	0	0	288	694	40	8	7	0	229	0	18	7	11	0	0	4	0	208	0	0	581	290	315	3	6	81	285	333	3	0	0	93	0	0	5	0	0	589	2322	1503	16	0	3131	100	472	1429	648	0	551	172	865	213	1492	1513	640	72	109	42	0	4567	318	0	1	606	474	3310	783	292	0	0	0	409	216	0	1165	0	2106	0	701	0	20	831	4	0	99	0	21	1	2602	2	530	670	3743	2669	505	2	2	0	97	0	2	1032	0	2	0	0	57	35	137	2	0	7	0	0	61	2	0	54	0	21	526	710	784	1156	791	147	0	168	105	479	2106	119	9	0	1502	618	294	5114	1874	897	6318	310	0	0	1121	0	1112	0	0	0	5	61	0	0	0	50	20	0	0	0	0	0	0	20	0	0	0	0	0	0	0	0	0	0	0	2	31	61	82	77	0	1	266	268	14	14	13	0	0	40	0	39	0	0	182	3	9	21	0	21	57	0	57	328	316	292	292	316	327	2930	18	2169	1952	2446	3479	1863	692	0	1	0	2492	731	728	0	627	0	1	1	2885	270	1197	0	0	0	0	0	0	0	1	0	648	266	1	116	1879	1425	85	6	1017	3140	2475	1680	1839	660	296	0	1	1	1	1	1856	1792	1712	630	1	287	0	44	328	0	265	34	168	3052	50	1766	278	266	306	0	269	393	385	397	12	0	0	0	1	3046	44	310	312	0	0	0	0	0	0	0	0	0	1297	0	81	778	1596	0	0	0	0	234	1903	38	3155	705	142	101	233	202	332	233	79	0	198	0	0	0	57	0	0	0	323	0	444	0	310	78	222	172	0
Subgingival_plaque	SRS011638	0	0	74	8	1184	0	37	143	229	819	576	44	27	11	0	0	0	281	0	0	1244	1148	105	143	9	57	0	0	644	0	0	0	483	1	1	0	277	8	233	193	0	288	0	9	62	1244	1286	8	8	0	1	0	9	51	369	51	55	3	0	29	0	0	65	60	52	0	180	0	1	0	0	0	437	0	0	683	924	389	413	3	0	0	0	1	68	0	1	1	0	0	715	0	142	142	0	0	0	0	109	271	1381	143	142	143	142	0	0	1276	139	0	0	1	0	0	27	0	308	0	171	39	1135	426	148	27	0	0	2	2	0	0	1	0	0	61	4	217	219	32	22	9	18	0	1	388	0	382	0	1009	1819	854	64	1384	269	0	0	745	0	980	0	0	0	0	0	0	0	0	0	0	98	6	6	0	0	1249	0	0	109	1660	0	911	541	26	185	308	569	721	1	76	1	52	0	47	47	46	22	73	0	0	0	0	0	0	217	0	750	6	0	27	0	22	144	0	0	0	0	383	0	36	0	0	757	143	151	383	722	205	681	260	1284	40	0	0	18	0	0	0	0	0	0	0	0	0	0	0	0	1	4	32	31	191	168	213	0	159	821	114	0	638	0	1102	170	0	0	1	58	0	161	144	0	142	378	1312	0	0	0	1	0	0	0	0	1	20	0	20	1	626	0	564	565	97	545	266	62	626	626	2	670	230	210	0	172	84	154	1	2	8	0	0	1468	1180	1282	315	0	116	0	627	29	0	0	0	986	1291	1	625	1136	1139	36	0	0	0	1730	0	1477	0	0	0	0	0	0	0	1	0	62	278	75	163	459	24	943	28	0	0	9	1373	0	1062	4	0	0	1563	433	140	0	297	29	29	345	162	1	200	292	0	0	0	141	0	746	0	0	52	96	0	0	0	0	0	0	0	0	0	0	0	0	28	0	0	2	0	35	951	22	187	20	0	0	2	0	227	32	0	6	0	2	4	60	37	0	0	142	65	845	264	1341	254	142	117	180	48	1432	121	83	703	232	942	248	0	49	0	0	531	63	223	169	370	0	84	1	39	720	145	405	113	34	143	27	1225	1043	0	0	1755	1259	128	189	419	0	0	0	0	0	255	565	85	343	0	693	1435	0	360	139	1381	1	1358	1380	0	1346	0	89	339	1007	1	0	567	152	102	44	212	101	73	1569	0	1376	1197	74	24	0	0	0	280	1552	33	0	1087	48	185	39	59	1041	963	0	0	1	1	143	0	27	0	0	0	475	347	15	51	0	0	160	0	96	6	1	294	1414	1378	0	241	0	17	324	308	1321	0	98	0	222	0	282	46	0	196	46	1	945	142	129	109	0	724	8	301	145	142	7	0	292	49	521	298	115	116	0	0	0	187	5	8	158	748	350	0	792	0	8	95	0	143	117	24	0	69	31	198	61	0	614	430	385	0	1095	281	177	119	94	93	0	0	865	5	2720	335	259	1156	515	52	65	0	65	46	82	57	65	72	3	58	0	297	0	0	0	0	105	0	19	111	27	0	0	0	24	0	0	0	0	0	0	0	0	0	51	0	478	0	0	0	0	0	0	0	0	0	0	0	0	0	0	0	2	83	631	8	143	1779	166	149	675	0	0	0	1374	1369	0	1382	1376	9	1	103	314	855	1304	233	835	28	5	10	159	284	262	4	473	166	0	0	0	0	0	0	331	28	90	0	1379	191	889	68	106	91	516	0	0	1331	0	1381	1358	1381	1359	0	0	95	267	0	15	173	0	0	203	2096	0	27	9	89	9	244	1540	1383	0	1377	451	0	185	0	0	170	362	1381	1563	1366	366	10	0	0	263	281	10	10	0	11	0	9	1358	9	1359	2960	2695	100	147	1	0	201	5	32	32	1	0	10	182	0	109	0	0	0	477	54	54	0	1631	723	29	56	57	0	0	0	0	1	1	0	6	0	0	0	0	157	0	0	0	0	9	161	0	89	370	37	0	376	42	289	304	879	0	260	410	278	31	641	1288	161	1226	0	424	0	1131	581	1375	0	0	0	0	923	0	5	0	327	190	0	376	1539	1556	0	679	168	172	27	1575	701	143	251	1403	82	1334	1496	837	267	692	0	1144	34	257	39	0	6	269	0	0	0	248	30	0	164	0	0	27	0	118	0	73	0	2	0	14	315	14	14	315	302	0	1462	109	0	0	26	1318	1002	167	153	542	2	0	0	0	0	87	87	500	909	678	484	1759	46	0	451	27	0	0	0	867	1	1	0	0	0	0	0	0	0	0	0	0	0	0	0	0	323	161	0	1	179	28	1112	467	0	177	0	0	0	0	81	5	139	1166	139	134	0	1597	1	1	2121	1349	1382	1	135	185	267	267	6	0	0	65	0	0	351	640	28	260	0	66	0	0	0	2686	261	154	659	261	1332	244	252	1	0	297	0	125	0	382	0	0	0	0	0	77	0	374	0	0	174	0	1	0	0	717	66	452	1238	108	4	0	331	0	0	147	0	74	18	86	302	308	0	0	0	1258	0	0	1	0	194	290	0	607	696	0	173	51	1	0	0	0	405	0	119	490	260	28	36	769	1313	97	443	60	1368	1341	99	0	33	270	693	0	706	199	1	10	1	0	0	0	0	1370	0	1	1369	0	0	2	1354	18	0	248	242	463	143	1255	245	669	1209	1266	1387	0	30	61	322	0	29	0	0	0	26	0	0	435	345	18	0	102	1106	483	0	143	395	195	28	131	552	27	46	1406	3157	0	0	27	0	0	1	0	8	0	0	1	7	19	15	0	285	1	52	52	0	0	386	123	24	73	1278	477	1377	24	212	87	3	401	0	175	0	0	0	0	7	182	0	0	0	0	0	8	0	9	0	0	2	1	159	696	0	189	189	0	103	478	1575	1378	0	668	0	0	0	142	8	0	133	257	92	1	0	540	1381	0	311	1125	1343	282	1065	585	483	276	0	0	841	0	2	0	24	0	339	0	132	134	6	0	265	0	0	0	1	1	87	530	653	909	0	14	2141	145	0	0	0	1	1	0	146	8	0	0	0	0	0	0	0	0	8	10	26	22	0	0	0	0	0	9	1307	0	0	235	1	9	63	0	470	0	0	0	254	142	1	1	614	1261	0	1381	8	1347	0	9	99	1455	320	1317	421	1	151	1721	179	204	179	0	114	27	1	1	0	1643	1644	0	0	0	1	154	2	144	25	815	162	0	1821	106	1371	1352	587	825	263	139	0	0	1	184	183	1066	91	2	9	32	0	2	0	0	489	174	0	117	0	0	1049	159	0	8	0	0	0	1	0	7	0	27	0	0	346	1582	1352	0	211	43	0	0	0	315	0	0	858	0	834	0	0	0	0	0	0	0	0	0	0	1	0	1	2	2	0	2	8	376	292	28	1	0	35	0	0	0	0	0	73	0	18	18	0	1	43	116	22	57	59	9	78	22	161	0	0	1	1	0	0	0	1464	965	0	36	0	0	0	0	36	39	0	154	0	688	0	0	1346	1356	0	1363	0	0	0	626	0	84	226	591	0	171	34	0	142	40	129	84	0	12	0	0	0	1	12	93	49	99	0	188	0	21	578	31	1108	27	27	0	0	0	0	27	1	0	1343	162	0	0	688	0	619	0	364	41	0	69	2	80	0	321	25	0	1268	0	543	35	190	58	0	1381	0	0	0	1354	0	0	0	470	257	582	0	0	142	7	1406	0	230	203	1	251	2438	246	40	0	0	0	61	944	3	0	0	0	623	160	0	4	538	622	1392	1378	266	92	0	82	169	0	183	1001	0	657	559	365	1123	0	1225	0	1212	762	143	164	183	1	0	201	0	0	0	0	2	31	0	37	31	0	36	36	36	0	31	0	0	0	0	2	0	0	0	9	1	0	84	0	95	142	155	123	75	1	1	1	34	318	508	1500	1	1	27	198	0	0	0	1	683	0	163	0	0	497	694	156	86	1306	907	4731	294	1787	182	181	3846	155	0	0	822	0	0	27	0	0	0	0	0	0	27	215	0	23	0	50	259	1	0	0	219	27	1	1	311	1	0	736	711	1214	359	28	27	62	0	64	0	0	531	0	0	13	227	5	318	0	0	0	1354	0	0	0	0	0	73	0	0	1228	0	82	0	27	8	7	78	469	883	0	240	698	845	837	181	467	0	0	1	0	0	0	0	0	0	1	1	1237	1	533	1209	669	1334	1101	1123	673	143	0	681	93	27	0	473	339	158	8	402	1580	699	315	0	0	0	0	0	0	209	78	0	0	0	2	0	0	0	362	1	0	0	1	1	1	0	0	0	0	124	40	40	40	463	398	887	887	0	0	19	1	19	0	0	0	0	8	1406	725	1	1465	127	1266	645	0	77	6	0	0	46	21	218	300	0	1824	1823	1801	54	178	380	47	685	1883	1308	1	1	0	679	0	1	84	1	41	12	0	118	15	68	99	0	0	0	809	4634	261	1624	21	0	1	113	0	401	0	10	0	0	0	0	0	0	0	0	742	1	0	143	189	15	242	0	0	0	0	0	1408	0	0	130	17	588	153	704	704	1	0	1	51	0	1	321	690	0	0	178	197	233	149	27	35	0	143	0	0	0	0	1725	819	0	1331	1381	1315	1442	267	385	1	2	0	975	226	2	0	0	799	663	0	0	0	0	0	0	0	0	0	0	0	0	0	0	102	267	1347	1045	0	27	30	0	133	47	159	158	0	0	0	0	0	0	0	1	204	81	189	0	0	0	0	9	1	0	0	0	125	0	0	68	19	0	0	0	335	133	1015	976	1132	8	8	1004	1222	1276	0	0	0	0	0	0	0	0	0	0	0	0	0	0	0	0	0	0	27	1	23	0	25	0	0	2	0	0	0	0	0	0	63	27	46	10	162	1280	1543	420	280	0	30	0	494	0	28	104	279	750	0	133	334	133	133	1276	166	0	1	0	230	716	255	142	696	1065	611	1970	1067	0	1168	3	0	0	0	0	391	0	0	1246	9	128	0	0	38	0	142	3	462	0	1	1	0	0	1254	0	0	0	0	1177	1730	0	1573	9	0	0	0	0	0	0	0	810	0	27	0	0	3	0	0	1405	1380	1404	88	1518	118	315	1368	1412	8	8	2	12	102	0	0	2	8	4	0	0	0	586	1116	652	145	155	0	619	0	11	0	0	684	26	525	436	1053	703	832	212	2	22	73	90	203	1	271	204	31	6	287	0	166	0	272	0	320	73	1	0	637	0	0	1282	6	93	123	4	310	47	0	0	0	0	0	90	0	54	49	90	31	359	98	247	244	1146	2110	1431	37	0	0	0	447	12	921	28	1	816	1353	142	0	88	1380	2084	235	77	753	78	265	727	864	1000	965	267	0	565	24	0	55	0	0	854	0	0	246	69	402	1	0	379	402	0	0	0	0	0	0	0	27	0	0	0	0	0	10	0	0	18	0	0	30	0	58	1	0	123	0	151	155	0	0	4	4	0	0	36	203	8	267	919	756	616	0	56	0	0	62	631	31	0	119	0	0	0	0	0	0	0	0	47	0	0	0	0	0	0	15	36	0	1	0	0	142	556	16	0	133	276	61	760	64	17	352	1376	14	0	121	92	0	259	43	77	8	8	8	387	261	3	0	0	30	0	362	288	288	0	0	0	0	0	0	220	0	0	1	1979	184	0	2	0	6141	0	2106	320	0	0	0	0	0	1	7	0	0	0	0	0	0	0	0	178	177	177	178	3	0	52	52	0	0	0	3	9	3	0	0	0	0	167	142	123	142	142	0	402	0	8	0	17	0	2	0	0	58	0	0	387	49	0	0	446	50	997	458	1685	682	0	56	1	150	1	0	0	28	420	27	0	0	0	1	571	0	0	333	146	180	319	1510	844	30	92	165	595	0	1	0	28	4	582	1387	55	0	190	455	643	164	931	142	142	164	142	8	5	0	0	0	0	15	1381	0	1352	1753	0	0	0	0	0	0	0	0	0	0	0	0	2	2	0	0	0	0	0	0	2	0	54	25	90	0	0	170	1172	1	22	406	503	0	0	0	0	2	27	0	0	27	66	142	0	243	143	1	0	1	0	1	0	2	151	167	201	142	2	142	0	0	410	0	60	36	0	383	24	217	192	0	246	0	52	0	58	0	0	62	36	549	266	751	236	67	0	1444	314	0	0	0	0	259	0	0	0	0	0	0	0	0	13	0	1	1	0	0	0	0	0	1	1	1	1	1	1	1	1	0	0	0	0	0	0	0	0	0	0	5	506	0	2	100	90	404	495	0	15	146	0	0	27	0	0	0	0	74	8	0	146	0	43	0	59	0	20	0	0	53	0	25	522	407	1367	0	72	1	1379	0	0	9	0	8	0	0	33	0	0	131	0	943	177	0	0	468	2	0	37	0	554	59	0	0	0	0	1	3	40	36	141	40	144	78	1460	306	1356	1253	171	0	8	8	164	166	1	164	143	0	213	170	1156	8	1492	1232	0	0	0	0	0	0	0	107	0	0	0	0	0	0	0	99	45	142	86	8	262	144	71	0	0	128	225	282	253	462	80	832	189	697	118	1045	8	1348	0	55	0	0	736	300	200	979	2	0	1228	29	297	0	1669	0	1274	10	334	605	49	233	0	0	53	0	0	36	0	1140	0	0	0	82	2	0	120	23	0	0	0	0	261	74	260	252	142	124	38	383	1	0	1	37	119	32	0	1	0	0	172	0	32	0	0	8	0	0	714	247	572	282	84	107	1061	15	0	252	0	207	0	0	1	2	669	132	63	0	432	0	0	131	0	74	205	370	0	0	546	8	36	2	5	266	285	816	0	2	4	1	39	53	0	0	111	105	0	0	1386	2381	0	0	1	1384	32	0	243	1126	0	0	0	140	0	286	164	163	2640	6	431	0	1002	103	83	1374	274	51	342	345	3	3	78	1455	650	1298	882	731	1460	912	7	0	1263	0	185	507	1	694	1413	804	2019	1469	42	0	47	29	1189	1183	1598	28	0	0	413	2100	583	30	127	638	300	429	34	0	846	200	189	0	103	0	92	978	15	0	401	143	143	169	142	143	143	142	163	142	143	0	142	1	0	158	0	0	0	0	134	120	260	1281	9	226	109	0	0	3482	1697	0	548	27	93	0	161	28	1157	212	53	0	0	81	0	0	774	385	0	0	0	1363	266	83	1	0	1012	24	87	37	355	519	0	203	0	0	0	0	0	122	1	621	21	0	459	2	0	1	29	0	0	0	0	0	0	0	0	0	0	0	0	5	0	0	0	0	0	0	0	0	0	0	0	0	0	0	1801	708	0	0	295	0	0	0	0	0	0	0	0	0	0	28	28	28	197	49	0	96	0	79	19	0	226	1	10	6	4	1	5	1037	0	0	1100	1292	0	0	8	8	0	582	178	0	4	1379	875	1113	0	2	33	11	1	171	0	0	0	65	261	314	8	4	244	933	989	0	1072	0	1381	1380	0	1	0	461	254	587	561	510	532	310	290	5	304	0	16	1	2	5	2	5	1	2	2	2	5	5	0	0	0	81	81	81	0	528	556	578	22	0	54	8	0	0	0	0	0	0	44	0	68	0	0	0	0	0	0	0	0	173	0	376	0	0	3	0	0	763	0	864	0	0	0	2	22	0	18	24	0	15	0	0	0	519	302	0	0	0	0	7	0	0	0	164	63	244	367	0	259	686	216	182	72	58	9	0	0	0	0	69	74	74	0	0	4	0	0	0	0	1	0	0	0	0	0	0	0	0	1	0	0	712	104	0	0	27	401	0	1	0	0	0	0	0	0	0	68	69	116	1	0	0	0	2459	0	0	0	0	0	0	0	1	0	0	722	1	0	0	0	0	89	142	143	0	142	66	8	1	4	114	0	102	1	123	0	1371	1140	1244	1356	658	585	1360	407	600	182	0	0	0	131	129	2	124	0	0	219	39	283	0	0	0	0	123	110	127	0	0	0	84	0	558	6	27	0	448	388	429	1940	417	28	960	422	143	1	114	147	619	1369	28	0	11	1	45	0	0	548	428	188	22	304	833	135	564	59	58	87	165	0	895	3	0	0	0	85	46	221	7	0	0	27	16	0	322	150	38	260	47	47	0	1627	42	486	1	228	143	0	117	1337	872	29	467	723	20	369	0	266	47	1	34	149	9	0	1915	153	99	61	61	0	0	54	0	162	0	0	0	0	0	0	0	0	0	0	134	142	124	129	707	0	0	0	393	521	128	420	70	0	3	8	0	155	39	144	0	419	392	5	0	303	635	349	243	146	172	240	243	28	1659	54	1	13	25	210	9	169	216	0	630	22	143	0	1	0	0	0	0	0	0	388	0	40	652	0	0	72	1	471	0	0	0	0	1	0	0	0	0	299	469	24	1097	0	0	0	659	0	30	0	0	0	0	104	0	0	71	369	1225	1264	1264	451	480	374	1264	1260	319	480	1	329	285	8	2	0	2	22	0	0	1	0	0	5	170	48	20	0	81	0	0	0	0	0	0	0	0	0	0	0	0	0	0	32	0	0	608	144	1092	193	5	27	622	0	75	0	0	0	1037	0	8	8	630	0	323	2	379	0	0	0	0	0	223	277	365	2941	0	0	0	0	0	0	22	1	0	18	0	65	116	53	843	0	865	1172	0	276	737	1381	0	1341	0	1376	0	1354	1369	0	44	1379	458	0	0	0	847	0	0	752	1	108	323	345	173	1	93	1358	0	695	1	421	93	8	157	429	286	144	1166	2255	260	2272	1653	37	0	0	0	0	0	0	0	18	0	70	48	2	47	220	110	744	0	7	183	1314	26	210	33	2	0	558	1024	1068	356	0	0	0	0	0	64	77	6	41	626	626	236	0	1	0	0	807	52	1425	285	1451	18	32	356	88	0	1	0	338	299	1	1191	0	0	333	0	2	2	46	0	914	0	1	1	0	0	0	757	26	0	117	0	0	0	1143	0	142	143	143	1134	233	0	0	1	100	0	1322	276	1340	109	0	0	0	239	978	0	215	135	58	177	0	30	0	1550	0	29	0	0	8	8	8	8	15	0	0	0	0	0	0	0	5	0	2	0	449	0	0	0	2	37	0	231	0	0	0	0	0	836	0	0	0	0	0	0	0	0	0	0	0	0	0	0	0	0	0	0	49	0	0	416	177	0	0	0	0	0	0	259	2855	296	0	2656	2200	67	0	0	0	177	0	0	0	0	0	0	0	0	0	0	0	0	1	0	0	1	0	0	71	170	114	80	232	261	0	0	0	41	35	0	0	0	0	0	0	816	83	149	342	81	219	201	1397	184	122	0	0	222	261	142	560	450	932	115	1868	0	390	0	0	0	0	835	0	0	146	416	221	606	125	1379	0	970	1359	1380	1373	0	0	0	0	0	0	0	63	35	12	268	134	25	1	80	4	0	0	0	0	0	0	843	8	40	44	132	132	0	1148	154	154	132	132	1	0	0	298	0	0	320	8	0	220	118	513	0	0	619	1306	0	0	0	456	183	1	0	0	98	325	0	1	337	0	63	224	534	565	283	283	402	348	558	270	564	540	0	24	0	5	1684	176	89	0	0	0	1052	861	94	0	16	16	43	17	117	0	0	0	889	10	0	0	0	0	90	0	0	1044	0	23	77	77	118	1357	70	346	0	151	0	0	0	0	287	0	27	0	0	1	434	104	77	121	110	105	0	37	149	148	97	0	1345	553	0	44	0	1	1270	0	65	61	65	61	8	8	43	195	349	2692	1	0	12	0	0	0	0	0	29	1	0	0	0	0	0	535	90	189	2	31	91	0	81	0	188	0	8	0	369	0	58	254	0	15	0	0	0	0	0	0	0	0	0	0	0	151	202	0	225	0	981	84	1039	1329	1381	1348	1380	1371	1414	663	663	0	0	0	0	8	0	0	0	28	0	169	0	0	25	143	1258	142	0	0	0	0	0	0	2026	0	0	0	117	32	905	781	118	1031	87	364	345	28	1175	1368	0	101	764	1198	901	128	1222	446	9	0	155	1832	1210	1270	1218	1181	4	143	0	88	844	1264	276	122	0	93	608	125	0	0	0	367	269	437	1	24	0	0	0	0	1	2	4	4	422	418	2	11	1	158	47	0	0	0	0	0	0	0	549	233	1	0	0	120	2000	0	1269	136	0	10	16	0	0	0	0	0	0	0	0	0	1	0	0	0	0	0	0	141	53	0	513	394	1310	0	1236	142	142	524	642	2719	807	3355	699	564	525	0	547	224	612	0	84	364	738	1	95	64	0	692	656	432	0	102	1521	151	131	40	66	50	0	1151	593	0	1	0	0	0	0	0	405	0	55	0	0	0	0	0	225	1380	1359	143	1030	143	294	979	143	260	1324	551	240	1112	0	1039	0	0	0	1412	520	0	147	68	65	89	300	38	0	8	1067	720	1120	745	258	828	11	876	396	182	448	62	0	0	0	63	8	0	75	9	0	0	144	0	0	143	143	0	0	1	55	0	1	316	18	1851	263	39	376	253	0	118	171	53	1575	336	282	907	216	220	143	0	0	0	104	0	1	0	0	0	0	0	0	184	0	0	0	0	0	119	8	27	415	0	0	0	0	0	0	1	35	0	28	0	0	36	0	402	273	55	9	44	863	335	0	999	528	186	0	354	319	156	28	354	0	0	0	0	0	0	73	166	419	0	0	0	0	0	0	0	0	0	0	0	0	0	129	0	0	0	1	0	0	729	1235	88	0	698	298	458	118	275	247	19	217	0	222	56	111	420	226	47	36	611	1	1365	272	1	80	0	55	0	41	0	165	269	1	0	1	0	0	566	9	0	0	0	0	182	0	268	0	0	3702	36	37	8	0	18	196	0	1	0	38	0	0	0	0	0	0	0	0	0	1	170	82	0	1	394	0	15	74	150	0	1050	0	1227	52	1151	188	0	122	2	0	1	0	0	0	0	0	832	1345	0	0	1083	1359	0	1359	0	0	467	0	370	51	259	148	1550	948	1094	142	1160	457	1697	515	545	1	1391	270	222	25	823	103	323	188	768	183	110	340	477	188	170	183	188	793	465	642	95	567	1635	182	8	23	0	135	0	0	0	340	464	0	9	0	0	5	1	1	0	0	0	0	0	632	0	0	164	71	0	0	154	0	0	0	0	831	567	0	0	0	0	113	143	191	1460	0	143	992	0	0	0	1	1	45	0	0	33	0	0	0	0	213	0	0	977	8	58	510	283	0	0	79	215	0	7	0	231	260	2064	298	0	1220	263	2	207	0	43	43	8	66	0	50	0	187	0	0	0	39	267	0	54	1	471	1	366	1273	0	9	0	0	75	48	1	0	17	0	0	523	2	0	0	1	1	126	0	4	0	51	0	0	28	0	0	100	63	56	0	0	0	0	0	3	296	0	10	157	0	0	1	8	0	1268	312	180	577	1389	0	762	1219	158	112	400	0	143	0	0	0	0	14	0	0	0	0	0	0	0	1	0	0	0	0	0	1	51	0	0	0	103	25	1079	27	0	0	1795	429	565	1784	0	0	0	24	40	295	188	445	834	2	0	0	0	0	0	0	27	9	0	0	0	0	0	0	0	720	1121	1381	1381	0	1316	232	1145	27	260	829	326	0	795	1010	8	1507	60	0	1584	0	0	0	0	0	153	19	0	987	1	108	0	0	7	1275	197	197	877	15	192	1111	43	123	11	250	0	27	0	0	12	1	2	0	0	0	19	0	1	142	142	862	28	0	0	0	27	0	0	2	8	0	0	0	0	0	0	0	0	0	46	0	0	0	105	105	104	8	0	678	401	3535	365	5900	3969	1424	3743	1087	1125	0	0	0	0	175	0	4	0	0	0	0	0	0	0	0	0	0	0	0	0	2	25	0	0	0	0	0	0	0	0	0	0	0	0	608	623	464	779	58	72	301	0	66	204	0	101	2	574	0	534	141	168	255	67	65	0	0	106	0	0	0	1611	25	31	28	0	0	173	0	49	138	0	49	0	0	0	0	388	1375	0	0	48	0	0	0	0	0	142	0	0	189	25	298	0	0	0	0	838	42	788	0	504	1396	0	0	0	0	89	204	904	1427	1373	1347	0	1374	0	316	143	142	4	742	52	56	856	27	5	1361	0	138	32	1431	4	0	12	1385	0	0	6	0	943	6	42	0	0	1	0	1	0	5	45	0	0	0	77	8	2132	1508	1316	0	113	1	0	0	0	0	1	895	503	254	764	0	44	41	0	52	0	235	1237	294	931	521	0	575	1316	0	0	0	0	0	0	0	0	1	157	0	0	0	0	1013	765	0	0	0	0	0	61	0	0	601	1	440	404	135	238	0	0	0	0	0	0	0	0	0	0	0	0	0	0	40	527	1	1	377	377	448	0	56	73	73	611	234	0	8	219	116	199	276	197	0	0	0	0	23	575	0	25	461	398	2052	1915	2649	2674	2828	4092	474	459	13	0	0	0	0	0	0	275	224	0	0	0	0	1334	0	0	324	0	1264	816	260	1469	89	1437	1346	819	0	1	75	182	0	0	0	0	0	0	0	1	0	9	1263	305	1	1381	2	0	0	1351	81	0	0	0	0	11	1	0	0	0	28	0	408	0	221	616	639	61	756	1581	785	352	0	6	205	25	1	0	0	142	420	823	0	0	0	0	0	142	1381	1350	1381	0	1376	0	0	0	0	0	0	0	0	0	640	1377	0	56	0	95	257	786	468	399	0	0	0	701	0	0	0	7	24	1	0	0	109	0	0	24	0	77	5	0	0	0	571	0	239	52	0	196	1	0	0	0	0	0	0	0	0	191	167	395	37	21	1	142	15	170	352	252	371	40	25	39	125	181	1515	0	0	0	154	0	0	6	27	0	0	0	0	1493	1060	33	0	144	1346	56	1	37	320	165	165	2	165	1	1	143	3	0	165	8	0	0	0	42	0	0	46	163	0	0	0	0	0	13	239	0	0	0	0	0	0	42	163	1329	1609	812	0	161	353	393	0	0	8	0	0	9	0	84	84	2	939	1	1	181	0	0	65	0	0	0	178	0	204	0	583	0	74	2	95	1	256	49	163	782	111	0	934	14	0	7	1	1	1	1	0	1	0	0	0	94	74	106	24	639	0	0	0	778	10	0	1	1	180	126	233	0	1121	1336	1267	581	1112	1	17	1354	66	8	0	0	36	35	484	135	0	300	5	37	3	0	0	1	1	1	0	0	0	0	805	38	0	1238	0	166	1434	1548	0	1259	0	0	1335	0	1225	102	0	1534	26	0	0	0	0	0	16	0	595	47	1168	261	65	129	92	0	45	2	0	0	0	0	0	0	0	0	1	161	0	161	1739	0	56	1431	901	0	0	0	0	0	0	0	0	0	0	0	0	651	341	139	156	284	54	184	552	228	57	0	0	15	167	0	0	28	1	0	217	0	6	1082	2	0	0	0	1109	1	70	234	1441	1609	533	0	0	0	0	0	0	1	0	0	27	0	0	0	90	101	0	0	0	0	0	380	118	1	0	2	87	0	0	0	138	3	0	88	0	70	3	0	248	351	91	78	0	0	2375	0	0	239	243	8	410	939	864	1073	2	1313	826	225	533	748	0	42	666	1	1299	192	0	1207	219	605	0	0	0	0	91	1	1	0	0	90	0	0	0	0	1340	0	0	873	0	0	1186	0	1381	0	101	0	2	0	387	0	106	55	356	8	87	727	336	174	2	0	0	0	0	0	0	0	0	0	0	89	22	0	0	12	46	74	28	104	18	145	684	0	228	411	414	910	549	0	27	252	9	0	145	660	751	956	935	63	0	95	1562	3	0	1869	20	0	0	0	1	14	160	0	1	91	1375	839	900	642	130	204	492	177	203	13	0	0	5	55	0	148	590	498	538	1230	184	39	1421	181	38	117	208	0	1022	350	1169	87	89	258	80	88	14	0	16	0	0	0	1379	1807	0	384	868	348	779	27	0	1	1	1	88	46	184	36	80	1107	449	990	54	319	569	0	0	143	1	0	0	0	0	0	0	0	0	311	0	8	1	12	0	0	406	0	0	0	0	152	0	0	177	148	151	155	157	24	520	0	1722	0	187	580	1973	0	1294	436	562	0	0	0	0	0	0	0	0	0	0	3	0	27	251	8	0	30	0	0	0	3	348	0	0	231	225	0	1	41	41	506	0	0	0	6	0	27	192	173	0	1	251	0	471	25	1092	0	0	0	0	0	1	102	0	464	0	0	0	75	2	2	1	73	73	73	61	20	1215	1151	1	0	0	2	9	0	961	234	105	614	301	484	133	0	418	0	0	0	0	109	146	0	27	10	0	0	1846	0	0	1	98	39	0	42	310	0	0	0	1	0	0	0	17	0	0	0	38	40	52	52	77	453	445	481	52	38	0	0	8	147	0	763	46	288	486	42	123	0	24	0	1	1119	131	384	1318	258	393	178	731	559	123	10	187	403	172	932	1098	1268	1381	1316	0	44	0	0	394	24	1322	617	0	1081	0	0	1	33	0	0	31	386	18	0	0	0	0	297	15	0	0	0	5	0	11	5	0	39	127	9	30	307	103	0	0	349	0	0	0	0	0	0	35	0	0	764	169	0	36	385	0	28	0	726	314	0	46	46	0	449	0	0	0	0	554	0	0	0	0	0	1	521	476	248	0	0	429	38	362	86	0	0	0	40	40	60	69	173	136	0	0	0	165	0	93	0	0	804	0	0	235	786	332	170	33	47	0	33	142	0	425	1	0	0	0	67	4	9	599	88	186	3	135	133	0	0	142	28	0	3	0	0	84	0	31	27	989	8	0	34	0	0	0	8	0	0	0	103	32	1392	853	325	1	239	239	0	0	0	0	0	0	0	0	0	0	718	1394	1464	1394	0	1432	232	1372	207	42	90	94	397	285	31	269	31	0	159	0	0	1405	225	491	1476	0	0	0	0	709	815	142	0	713	0	0	0	333	47	0	169	195	149	413	207	0	142	3	0	6	5	48	338	7	279	0	0	1	1	1	397	26	1	25	0	0	0	0	1112	1354	390	60	103	0	1192	1235	0	0	0	0	0	0	0	0	0	688	248	0	0	0	0	0	0	0	0	0	0	4	0	0	40	143	0	0	189	122	0	0	0	40	129	1264	766	25	593	114	152	432	129	0	209	0	41	0	1	0	12	80	0	0	1	0	0	0	192	0	0	0	0	3014	614	822	0	1	272	734	28	6	1569	281	956	1388	0	0	513	70	0	47	530	54	310	786	3	168	0	0	0	5	5	31	36	36	31	40	52	0	0	0	80	0	0	85	88	1373	34	0	731	0	0	372	0	0	20	0	203	58	187	112	2	275	0	1	1	281	280	91	1232	0	5	175	0	242	0	40	69	135	172	0	7	0	0	112	0	0	57	21	1	0	0	0	1	0	26	1762	1082	3	37	1377	417	420	0	534	301	187	187	34	702	372	28	0	518	0	0	27	37	708	628	158	458	725	541	691	44	27	6	1	303	33	28	252	1297	1288	159	147	3	120	143	300	367	0	1	1138	0	84	0	0	93	438	144	2	2	0	40	0	5	1	3	0	0	0	0	86	0	0	189	45	99	1	3	8	123	140	1	0	0	33	0	0	4	0	0	336	949	638	34	0	1409	42	163	716	238	0	225	100	406	36	565	685	257	55	67	8	0	1878	170	0	0	296	201	1572	358	46	0	0	0	302	232	0	487	0	825	0	220	0	30	368	0	0	37	0	0	0	1260	1	126	403	1800	1247	247	1	2	0	28	0	2	391	0	6	0	0	9	2	8	0	0	2	0	0	8	0	0	3	0	0	305	381	441	692	452	147	0	265	443	304	1187	199	10	0	898	391	104	2379	600	374	2583	105	0	0	455	0	456	0	0	0	0	173	0	0	0	14	0	0	0	0	0	0	0	0	0	0	0	0	0	0	0	0	0	0	0	0	28	94	29	27	0	0	133	87	2	2	17	0	0	41	0	142	0	0	68	1	8	1	0	1	8	0	8	265	250	230	230	249	252	1086	2	958	925	990	1697	950	173	0	0	0	1248	208	310	0	394	0	0	0	1330	88	613	0	0	0	0	0	0	0	1	0	233	250	0	163	759	545	30	24	377	1305	906	692	955	332	93	0	1	0	1	1	768	941	724	344	1	70	1	42	61	0	69	36	84	1379	22	638	68	25	115	0	117	312	152	240	5	0	0	0	0	1379	0	95	140	0	0	0	0	0	0	0	0	0	576	1	9	538	669	0	0	0	0	110	919	52	1540	284	233	27	343	306	362	343	72	0	65	0	0	0	6	0	0	0	329	0	161	0	97	27	91	68	0
Subgingival_plaque	SRS011671	0	0	198	24	1327	0	28	57	1024	2525	1496	100	19	34	0	0	0	374	0	0	2912	2077	256	53	56	584	0	1	1376	0	0	0	883	1	1	0	179	27	191	152	3	348	2	47	8	2305	2343	27	27	1	0	0	25	30	538	42	34	7	0	60	0	0	190	175	51	0	152	0	1	0	0	0	472	0	0	777	1146	557	191	6	0	0	0	0	187	0	0	0	0	0	1509	0	53	53	0	0	1	1	110	70	2497	53	53	53	53	0	0	2173	282	0	0	0	0	0	18	0	1265	0	326	11	1665	413	196	18	0	0	0	0	0	0	0	0	0	73	2	583	583	2	630	55	82	5	2	1590	2	538	0	1171	3684	2077	106	1970	351	1	0	952	0	1724	1	1	5	3	3	0	0	1	0	0	224	23	22	0	0	1702	0	6	766	3867	0	2074	411	68	505	159	1791	1210	0	173	0	1	0	0	0	0	82	213	1	2	1	1	0	0	247	0	954	23	1	13	0	61	53	0	1	0	0	158	0	36	1	1	1763	53	77	1620	419	117	731	284	2407	79	0	0	595	3	0	0	1	1	0	0	0	0	1	2	0	11	56	11	5	527	64	61	0	54	887	239	0	1076	0	2468	421	0	0	4	248	1	342	55	1	53	892	2401	1	1	1	0	0	1	0	0	0	14	0	13	3	702	0	782	792	243	790	1039	620	702	702	1	1471	636	953	0	148	239	99	0	0	55	0	0	2447	2411	2427	991	0	380	0	1667	40	0	0	0	1964	2385	3	1242	1901	2073	50	0	0	0	2703	0	2765	0	0	0	0	0	0	0	0	0	40	133	181	336	1539	60	1962	17	1	1	55	2420	1	2018	0	0	2	2899	581	358	0	589	24	22	559	106	3	348	509	0	1	0	52	0	1019	1	0	12	26	0	0	0	0	0	1	0	0	0	0	1	0	60	0	1	0	0	68	1266	73	142	14	2	2	3	0	810	63	0	4	0	5	10	13	46	1	2	53	8	1302	611	2484	239	53	74	249	101	2405	322	265	715	545	1956	90	0	100	1	0	382	66	434	64	588	0	645	5	10	1410	332	422	126	10	53	18	2622	2060	2	0	2685	2718	95	326	611	0	0	0	0	0	194	515	15	380	0	1335	2359	0	132	367	2497	1	2448	2496	0	2473	0	247	129	2063	0	0	1016	235	136	110	232	109	118	2649	1	2489	2374	109	50	0	2	1	297	3010	63	0	1391	3	124	8	20	1326	1956	0	7	1	0	54	7	17	8	0	0	597	336	0	91	0	0	213	0	198	107	1	444	2475	2487	0	294	1	54	1007	528	2427	0	405	0	546	0	357	2	0	117	0	0	1298	53	21	224	0	788	58	298	53	53	29	1	897	6	831	279	1292	1291	0	0	0	66	12	24	108	898	548	0	951	0	24	270	0	53	230	73	0	178	96	425	198	40	514	444	346	0	3077	1076	462	321	267	265	0	0	1180	3	4945	501	1147	2041	1313	39	151	0	151	94	153	126	151	173	3	61	0	1051	0	0	0	2	298	0	120	272	16	0	0	0	50	2	0	1	0	0	1	0	0	0	73	0	574	0	0	0	0	0	0	0	0	0	0	0	0	0	0	0	1	27	607	57	113	2888	364	269	743	0	0	0	2485	2484	0	2498	2490	55	2	344	285	1695	2310	272	1666	24	3	5	56	308	353	18	1225	33	0	0	1	1	0	0	243	135	77	0	2498	191	2052	122	206	231	1723	0	0	2435	0	2497	2491	2497	2491	0	0	270	600	1	3	381	0	0	541	3570	0	672	63	248	54	281	2598	2542	2	2429	640	0	410	0	0	66	1016	2498	3472	2433	330	59	11	9	1166	1179	28	30	0	31	1	61	2492	62	2491	6618	9303	270	279	1	0	38	40	2	2	0	0	3	126	6	104	0	0	2	1418	32	32	0	3188	1398	23	33	41	1	0	0	0	0	0	0	3	0	0	0	1	931	0	0	0	0	47	100	3	37	395	36	0	689	38	610	621	2849	0	284	386	956	55	1722	2322	98	1439	0	703	0	2759	984	2490	0	0	0	0	1995	0	81	0	421	53	1	487	3775	3826	1	1497	434	315	16	3474	1667	53	259	1456	196	2414	3365	1942	292	697	1	2469	51	295	8	0	4	1203	0	0	1	184	14	1	224	0	0	16	0	93	0	9	0	2	1	45	938	45	45	938	895	0	2049	202	1	1	652	2438	1639	846	287	1210	13	2	0	0	0	123	121	607	2123	410	1476	3529	98	1	396	13	0	0	0	1926	1	0	0	1	2	0	0	1	0	0	0	3	0	1	1	0	306	99	0	1	110	80	2271	1339	0	189	0	0	0	0	70	82	54	1608	54	22	0	2868	5	1	3107	2460	2500	3	889	942	1165	1165	26	0	0	185	0	0	498	932	54	283	0	30	0	0	1	4206	285	325	987	283	2429	398	259	0	1	995	0	287	0	638	0	0	0	0	0	100	0	644	0	0	919	0	1	0	3	2447	43	530	1243	238	3	3	928	0	0	66	0	12	557	111	227	598	0	0	0	2324	0	0	0	0	110	489	0	1101	803	0	168	29	0	0	0	0	667	0	33	1211	371	19	47	1275	2649	147	1324	14	2476	2432	14	0	73	464	437	0	1313	176	0	60	1	0	0	0	0	2480	0	2	2480	0	0	0	2486	24	1	271	128	734	53	2171	281	906	2200	2356	2588	1	26	135	201	19	59	0	0	0	82	0	0	676	434	34	0	171	1794	1791	0	53	742	488	24	111	712	20	97	2209	4772	0	0	18	0	2	1	0	57	0	0	1	45	599	1	0	309	0	116	116	0	0	904	910	50	278	2194	790	1743	50	574	236	0	639	0	252	4	0	1	0	24	68	1	0	0	0	1	25	2	59	5	0	5	5	870	1287	0	64	64	0	270	687	3051	1938	0	1017	0	0	0	256	45	0	23	278	288	2	1	697	2499	2	1227	1487	2488	31	1405	1107	416	890	0	0	1307	0	7	0	8	6	431	0	21	31	29	0	68	1	0	1	1	3	281	623	1773	2189	0	45	3979	393	0	0	0	3	3	2	890	26	0	0	0	0	2	2	0	1	2	3	104	87	1	0	2	0	0	27	3079	0	0	339	1	26	68	0	512	0	0	0	390	53	2	7	1089	2345	0	2497	36	2473	0	62	391	1808	350	2413	729	2	85	2063	91	181	92	0	215	18	3	5	0	4001	4000	0	0	0	2	948	2	891	7	2862	375	2	3083	324	2471	2484	1677	2151	269	406	0	0	1	159	157	2185	263	2	6	17	0	1	0	0	1408	55	0	95	0	0	1201	926	0	56	0	0	0	0	0	6	0	13	0	2	1976	3572	2512	1	617	141	0	1	2	596	0	0	1610	1	1560	0	0	0	0	0	0	0	0	0	0	1	0	0	0	0	0	0	0	1467	160	24	0	3	78	1	3	0	0	1	109	1	555	595	0	3	16	261	138	52	63	27	259	138	323	0	0	1	1	0	0	1	2519	1248	0	48	1	0	0	1	23	24	0	448	0	1579	0	0	2464	2486	0	2475	0	0	0	702	0	272	186	714	0	9	41	0	54	100	146	185	0	29	0	0	0	3	47	119	16	256	3	315	1	29	761	24	1679	17	17	0	0	1	0	17	1	0	2433	388	0	2	1757	0	1996	0	1010	79	0	53	2	82	1	956	48	0	2471	1	543	92	178	174	1	2497	0	0	0	2479	0	0	0	1289	273	685	0	0	53	3	2513	11	1115	75	2	259	4001	266	18	0	4	0	201	1838	0	0	0	0	747	99	0	2	695	922	2545	2619	393	25	0	75	64	0	505	1659	2	1359	1285	1031	2026	0	2388	0	2183	1736	53	59	950	0	0	1056	0	0	0	0	1	2	0	26	3	0	26	26	26	2	5	0	0	0	0	0	0	0	0	24	6	0	638	0	240	406	423	252	199	1	1	5	24	460	619	2429	3	5	75	351	1	4	0	0	1077	2	950	2	0	1033	632	57	157	3804	2045	9483	272	4940	389	389	8970	371	0	0	1787	0	0	15	0	1	0	0	1	0	20	443	1	127	1	41	633	0	0	3	97	17	1	1	189	4	0	1697	1133	2213	228	23	16	87	0	113	1	0	1099	0	0	42	265	18	648	0	1	0	2486	0	0	0	0	0	106	4	0	2502	0	194	0	17	73	44	168	1736	1726	3	203	1343	1773	1832	105	1568	0	0	0	0	0	0	0	0	0	0	0	2226	13	1729	2026	978	2378	1745	1767	1633	53	0	1610	140	21	0	2735	437	37	4	886	1808	2372	716	0	0	0	0	0	0	442	205	0	0	0	0	0	0	0	1141	2	0	0	0	0	0	0	0	0	0	233	50	50	50	367	365	698	698	0	2	597	3	597	0	0	1	0	48	2512	904	0	3135	352	2171	1281	5	104	22	0	0	0	24	978	346	0	4862	4756	4745	30	660	488	615	1386	4279	3269	2	1	0	1471	0	1	639	21	54	50	0	207	57	203	143	1	2	0	974	8646	284	2377	600	0	1	287	0	674	0	74	0	0	0	0	0	0	0	0	994	5	2	1	951	50	503	0	0	0	0	0	2407	0	0	85	82	834	78	1043	1043	0	0	9	16	0	6	362	1830	0	0	940	79	272	75	13	78	2	53	1	3	1	0	2945	565	1	2429	2498	2438	2652	367	903	46	4	0	2274	196	1	0	0	1749	2467	0	0	0	0	0	0	0	0	0	0	0	0	0	0	6	343	2460	2467	0	48	31	0	646	1	702	695	0	0	0	0	0	0	4	1	135	195	952	0	0	0	0	25	1	0	0	0	399	0	0	83	4	0	0	0	1295	207	1163	1280	1532	3	3	2004	2257	1433	0	0	0	0	0	0	0	0	0	0	0	0	0	0	0	2	2	2	14	11	9	3	10	0	0	0	0	0	0	0	0	1	709	13	30	25	242	2680	3477	454	102	1	13	0	1020	2	17	108	335	1407	2	297	494	297	297	2009	302	1	43	0	344	1938	295	53	655	1492	458	4406	2361	0	2296	2	2	2	0	2	570	2	2	2199	56	49	0	0	20	0	56	8	1122	0	0	1	0	0	2383	0	0	0	0	1794	2521	0	1762	46	0	0	0	0	0	0	0	1829	0	15	0	0	2	0	0	2495	2502	2500	245	2738	234	665	2473	2354	27	27	2	6	178	0	1	2	27	40	0	0	0	1468	1435	870	24	80	0	1515	0	57	1	0	1648	56	1645	740	1228	1543	2174	782	8	9	65	219	951	1	347	270	61	5	419	0	370	0	237	1	661	729	4	0	937	0	5	3299	48	269	402	16	528	72	0	0	2	1	0	300	0	295	288	300	113	321	270	232	583	1432	4087	2596	137	1	0	0	926	26	1054	63	2	860	2481	53	1	645	2503	4063	1002	83	1298	217	706	1240	966	1661	2190	340	0	794	50	0	61	0	3	786	0	0	305	181	699	3	0	1187	645	0	0	0	0	0	0	0	17	0	0	0	0	0	89	0	1	598	0	1	13	0	82	0	0	72	1	132	137	0	0	1	7	0	0	117	343	28	362	2005	1568	1613	0	125	0	0	18	874	16	1	152	2	0	0	0	0	0	0	3	0	0	0	0	0	0	0	52	117	1	4	2	2	53	1357	9	1	22	286	69	1139	178	57	552	2627	49	0	68	1241	0	318	55	1241	24	24	24	577	341	7	0	0	60	10	560	356	356	2	1	0	0	0	0	268	0	4	0	4097	64	1	4	0	10988	1	1751	421	0	0	0	0	0	1	2	0	1	1	0	0	0	0	0	90	90	90	90	8	1	116	116	1	1	3	8	11	8	0	0	0	0	413	53	242	53	53	0	282	2	26	1	7	0	2	0	0	118	0	1	421	122	0	0	688	9	1942	1528	3144	1749	0	27	0	926	1	0	0	23	653	22	0	0	0	1	694	0	0	203	211	322	1076	1403	971	70	268	347	1033	0	1	0	25	3	1355	3073	39	1	436	1517	1589	471	1948	53	53	59	53	1	8	0	0	0	1	0	2497	0	2531	3187	0	0	0	0	0	0	0	0	0	1	0	0	2	2	1	1	0	1	0	0	1	2	62	25	221	3	0	900	1941	0	7	686	935	0	0	0	0	12	19	7	2	17	193	53	0	452	52	1	4	2	1	2	0	2	133	76	124	52	2	52	0	0	415	0	78	43	0	612	61	268	163	0	333	0	118	1	123	0	0	578	561	855	1189	1792	1602	383	0	2618	900	0	0	0	0	283	1	0	0	0	1	8	2	1	19	0	0	1	0	0	1	1	1	0	0	0	0	0	0	0	0	0	0	0	0	0	0	0	0	0	0	5	652	0	4	124	349	414	425	0	0	299	1	2	16	0	0	0	0	34	25	0	966	4	135	3	233	2	13	2	2	118	2	26	1473	686	2486	0	8	0	2494	0	1	56	0	54	0	0	82	0	1	864	0	2003	464	0	0	512	1	0	40	0	931	168	0	0	1	0	2	53	36	29	291	37	55	105	2534	713	2497	2453	9	0	27	27	65	65	2	243	53	0	197	78	1721	27	1382	2451	0	0	0	0	0	0	0	200	0	0	0	0	0	0	0	271	615	53	65	25	722	54	30	2	1	793	253	1197	351	728	225	1533	131	1049	756	1478	58	2481	0	176	0	0	1041	329	464	1113	2	1	1696	61	494	0	2825	0	2176	11	1795	1492	143	272	3	3	62	0	0	78	0	2581	0	1	0	196	2	0	266	5	0	0	0	14	285	222	283	321	53	354	41	348	0	1	1	118	292	2	0	3	1	1	16	1	2	1	1	24	0	1	465	208	1262	847	339	117	1217	0	0	259	0	155	0	4	3	2	1747	19	179	0	587	0	0	756	4	224	198	478	0	1	459	60	75	0	42	924	517	1073	1	3	19	0	116	163	2	0	318	232	0	1	2765	4126	0	0	3	2561	112	0	327	2030	0	0	1	264	0	106	1311	365	5109	57	442	0	1185	796	4	2487	471	183	896	939	53	53	286	2834	941	2489	1864	1736	2585	1785	0	0	2165	0	68	405	1	2316	2302	2192	3159	1989	139	2	117	120	1545	2513	3552	60	1	1	1348	3347	1055	61	305	1577	227	703	8	0	960	201	982	3	797	0	0	1159	0	0	1036	53	53	64	53	53	53	53	225	53	53	0	53	5	0	822	0	0	0	0	24	859	285	2168	29	248	127	0	0	7972	3184	1	1246	19	299	0	315	18	2292	164	131	1	0	194	0	0	1941	967	0	2	0	1973	304	277	1	0	1385	50	245	119	1023	2040	1	455	0	0	0	0	0	214	1	1585	55	1	1548	6	1	3	78	0	0	0	1	0	0	0	0	0	0	0	1	22	0	0	0	0	1	0	0	1	1	1	1	1	0	1	2752	1613	0	1	773	0	0	0	0	0	0	0	0	0	8	12	12	12	32	256	3	275	2	201	2	0	1074	0	15	2	2	0	2	2164	0	0	1358	2294	0	0	25	26	9	1048	660	0	3	2496	1950	2254	0	0	49	28	0	99	1	0	0	38	1174	398	28	41	495	1060	1178	0	1604	2	2497	2497	0	0	0	401	266	594	638	419	412	327	397	17	286	4	0	3	0	3	1	3	0	1	1	1	3	3	0	0	0	196	196	196	0	606	655	659	175	0	10	57	0	0	0	0	0	0	20	0	48	2	0	0	0	0	0	0	1	130	0	1420	0	0	53	0	0	915	0	1115	0	0	5	2	7	0	597	50	0	0	0	2	3	1010	658	2	5	1	1	3	0	0	0	185	727	605	1147	4	160	425	269	350	686	156	63	0	0	0	0	178	215	215	0	0	0	0	0	0	0	1	0	0	0	0	0	0	0	0	1	0	0	1762	146	0	0	13	624	1	0	0	0	0	1	0	0	0	187	189	234	1	1	1	1	3562	0	0	0	0	0	0	0	0	0	0	787	4	1	1	1	5	18	53	53	1	53	65	27	2	2	221	1	840	0	20	0	2425	2571	2258	2398	1658	1184	2439	1521	1254	78	0	0	0	278	278	1	234	0	0	583	28	749	0	0	0	0	204	178	213	0	0	0	71	0	1494	7	15	0	1235	132	867	3264	343	16	2385	1293	32	0	196	276	1772	2441	20	1	35	0	613	0	0	618	356	464	11	313	1679	269	734	164	159	162	489	0	1711	3	3	2	1	96	0	404	24	1	1	16	9	1	198	77	72	283	0	0	0	2988	14	554	4	208	54	0	232	2479	1792	20	1602	1116	8	474	2	387	18	0	559	405	28	3	3547	416	206	577	577	0	0	68	0	305	0	0	1	0	0	0	0	0	0	1	191	53	318	249	1344	0	0	0	527	1360	259	974	199	0	6	24	1	892	9	307	0	665	1012	5	0	68	466	876	522	299	291	513	522	21	3593	116	5	69	7	964	31	65	1002	0	1387	13	53	1	1	0	0	1	0	0	4	563	0	69	1686	0	0	111	0	704	0	0	0	0	0	0	0	0	0	1005	540	109	1266	0	0	0	891	0	56	0	0	2	0	583	0	1	219	309	2252	2324	2324	811	657	200	2323	2322	418	657	1	242	390	24	1	0	2	7	0	3	0	3	2	3	64	33	32	0	197	0	2	0	2	0	0	0	0	0	0	0	0	0	0	63	1	1	1235	76	2146	269	4	17	1160	0	15	0	0	1	1208	0	54	26	1432	0	1298	12	264	0	0	1	1	0	577	587	1349	5715	0	0	0	0	0	0	9	6	1	15	0	191	250	176	1843	0	2112	2313	0	219	1892	2497	0	2469	0	2490	0	2486	2479	0	94	2494	1090	0	0	0	1789	0	0	1933	2	243	674	672	176	1	261	2491	2	945	1	1544	657	27	696	481	1162	53	1369	4678	283	4090	1849	77	0	0	0	0	0	0	0	594	0	127	142	1	2	203	184	1691	0	24	357	2420	27	165	115	2	0	751	1926	2097	867	0	0	0	0	0	193	140	22	30	702	702	254	0	0	0	0	1703	128	2558	414	2479	595	41	532	246	0	0	0	845	726	3	1544	4	1	1007	2	2	0	0	0	1724	0	0	0	0	0	0	2244	27	1	282	0	0	0	1468	0	53	53	53	1477	272	0	0	1	79	0	2752	764	2309	76	1	0	0	692	1449	2	400	158	88	503	0	15	1	2857	1	29	0	0	25	26	26	27	46	0	0	0	0	1	3	0	8	0	3	0	1235	0	0	0	2	103	1	714	0	0	3	2	1	2068	1	1	1	0	2	1	2	1	0	0	0	0	0	0	0	0	0	0	141	0	0	1128	69	0	1	0	4	3	0	589	5364	49	2	4922	3480	152	1	1	1	356	2	2	2	2	0	0	0	0	0	0	0	0	1	0	0	1	0	0	63	60	108	65	1521	884	0	0	0	66	48	0	0	0	0	0	0	1569	81	246	1219	36	207	160	2671	601	283	0	0	255	283	53	669	1237	920	320	2281	1	400	0	0	0	2	1983	0	1	189	459	230	1663	187	2497	0	1752	2491	2495	2445	0	0	0	0	0	0	0	104	99	92	428	107	139	2	232	37	0	0	0	0	0	0	1855	25	537	18	21	21	1	1972	36	36	21	21	2	1	1	819	0	0	512	67	0	121	200	428	0	1	906	1772	0	0	0	498	36	0	0	0	278	524	0	1	446	0	170	158	787	794	751	750	879	694	793	467	782	702	0	50	0	3	1876	467	149	2	0	0	1896	1987	125	0	0	1	16	2	92	0	1	0	1265	44	0	0	0	0	746	1	1	1750	0	582	698	698	242	2486	192	424	1	78	0	0	1	0	295	0	16	0	0	2	588	213	201	237	216	219	0	36	292	292	270	0	2468	1340	0	25	0	2	2272	0	151	140	151	139	27	27	146	455	395	2922	2	0	56	0	0	1	0	0	71	1	0	0	0	0	0	730	277	595	2	93	185	0	199	2	1071	0	89	4	380	0	619	589	2	0	0	3	0	5	0	0	0	0	0	0	1	77	721	1	247	0	2275	182	1161	2396	2497	2495	2497	2485	2586	950	950	0	0	1	0	25	1	0	0	20	1	65	0	0	26	53	1412	52	1	0	0	0	0	0	3340	0	0	0	230	63	1993	1928	354	2212	223	1470	2190	17	2345	2475	0	160	1628	1662	2005	120	2611	1916	32	0	855	4446	2012	2186	2248	2165	4	55	1	246	1869	2127	259	328	0	205	1084	326	0	0	0	841	169	949	2	8	0	0	0	0	4	5	0	0	1451	1386	3	51	3	287	106	0	1	1	0	1	1	0	923	392	1	0	0	300	2788	0	1626	220	0	75	4	0	0	0	0	0	0	0	0	0	0	0	0	1	0	0	0	282	132	1	1234	479	2317	0	1424	53	53	918	1094	6277	877	7495	587	929	920	0	923	139	1443	0	79	951	1800	0	30	147	2	1555	1649	1294	0	272	2139	346	48	58	54	6	2	1712	495	0	2	1	0	0	0	0	688	0	99	0	0	0	0	0	446	2500	2493	53	1161	53	332	1942	53	283	2438	1006	215	2073	0	2192	2	0	0	2566	1596	0	877	152	151	129	292	20	1	25	1233	1179	913	769	297	451	27	714	1064	404	441	83	0	0	0	161	54	0	20	57	0	1	55	1	0	55	55	0	0	0	170	0	3	938	2	4119	288	25	411	358	0	231	381	41	2343	268	367	1253	116	305	54	0	0	0	196	0	3	2	2	1	0	0	0	127	1	0	0	0	0	61	29	19	929	0	0	0	0	0	0	3	78	2	23	1	0	79	0	667	294	153	33	574	1443	770	0	2028	847	107	0	576	365	571	14	944	1	0	0	0	2	0	65	72	972	2	2	0	1	0	0	0	0	0	0	0	0	0	18	0	0	0	0	0	0	1085	2980	246	1	1548	464	888	232	1268	266	2	344	1	246	172	646	652	1593	1	32	1816	3	2530	1117	3	170	0	63	4	53	0	369	280	3	0	0	0	5	1610	26	3	4	0	0	421	0	1091	1	2	7234	74	37	27	1	79	1013	1	1	1	28	1	2	0	0	0	0	0	0	0	2	126	219	0	2	784	0	0	179	439	1	1924	0	2660	183	2302	343	0	227	3	0	1	0	0	0	0	0	1046	2473	0	0	3116	2491	0	2491	0	0	966	0	1034	669	283	269	3119	1772	1443	53	1471	669	2758	522	1021	1	2924	380	106	26	996	242	141	178	1070	171	211	431	886	178	63	95	177	656	882	1324	270	1787	2483	104	26	7	0	378	0	0	0	48	406	0	46	0	0	4	0	1	0	0	0	0	0	611	0	0	387	151	2	1	342	1	0	1	0	810	637	0	0	0	1	721	335	54	2678	0	53	1552	0	0	1	0	2	87	0	0	72	0	0	1	0	478	1	0	964	51	33	589	348	0	2	155	478	1	68	0	679	283	5282	1251	1	2043	834	3	411	0	145	144	26	151	0	102	0	161	2	0	0	54	1165	0	25	6	426	2	464	2070	7	72	2	6	35	58	0	0	2	0	0	713	2	0	0	1	1	53	0	8	0	70	1	0	21	0	0	215	8	121	0	0	0	1	1	3	188	0	28	66	0	1	1	24	0	2592	363	94	1241	2508	1	1135	2440	681	283	1376	0	53	0	0	0	0	13	0	0	0	0	1	0	0	0	0	0	0	0	0	2	86	1	1	0	656	25	2259	15	0	0	4339	1453	643	4466	0	0	0	67	76	885	942	813	1894	0	0	0	0	0	0	0	15	62	0	0	0	0	0	0	0	874	1567	2499	2499	0	2431	272	1488	23	283	1907	399	0	2015	1634	54	2710	35	0	2763	0	0	0	0	0	360	534	0	1992	2	313	0	0	44	1735	136	136	662	0	71	1986	51	304	15	1687	0	16	0	0	14	0	3	0	1	0	54	2	44	256	256	2959	20	0	0	0	52	0	0	0	0	0	0	0	0	0	0	0	0	0	141	0	0	0	124	124	124	27	0	1485	276	7161	217	8135	8727	1256	7470	1106	1146	0	0	0	0	62	0	13	0	0	0	0	0	0	0	0	0	0	0	0	2	2	25	0	0	0	0	0	0	2	0	0	0	2	0	2654	1152	1375	847	15	10	367	0	152	613	4	356	1	1059	2	1905	52	77	546	219	184	0	4	276	0	0	0	3519	50	16	23	0	0	396	1	23	322	0	23	0	0	0	1	373	2446	0	0	98	3	0	0	0	0	53	0	0	951	26	292	0	0	1	0	1169	86	1006	0	1453	2599	0	0	0	0	276	1110	1808	2612	2467	2460	7	2473	0	1269	61	54	71	1671	116	139	2021	16	10	2496	0	244	48	2600	5	0	57	1994	0	0	3	7	2224	22	112	0	0	1	0	1	3	1	612	0	0	0	61	24	2581	2812	2344	0	92	4	0	0	0	0	1	1873	1263	330	1567	0	573	534	0	66	2	31	2095	470	1391	863	0	891	2405	0	0	0	0	0	0	0	0	10	34	0	0	0	0	3882	965	1	1	0	1	1	202	0	0	1076	1	542	589	235	992	0	0	0	0	0	0	0	0	0	0	0	0	0	0	50	1472	3	3	890	890	1238	0	59	190	190	901	274	1	26	101	304	78	284	95	0	0	5	4	107	615	0	27	1429	1308	4705	2288	4446	4925	5503	8803	1550	1420	516	0	0	0	0	1	2	465	390	1	0	2	1	2574	0	1	804	0	2443	1691	285	3278	5	2670	2463	1692	1	5	8	329	0	0	1	1	3	3	0	1	4	58	2208	328	2	2497	0	0	0	2489	196	0	5	0	0	62	1	0	1	0	18	1	413	10	140	1120	1580	127	770	3349	1712	432	3	4	956	90	0	2	0	53	1068	2918	0	0	0	1	0	53	2497	2479	2498	0	2490	0	0	0	0	0	0	0	0	0	615	2487	0	71	3	278	180	792	722	494	0	0	0	724	3	3	0	68	33	2	0	0	72	0	0	10	0	92	22	0	0	1	663	1	303	18	0	123	2	0	0	0	0	0	0	0	0	454	380	560	81	114	3	53	61	64	444	259	160	30	25	12	278	345	1463	2	0	0	77	0	0	1	138	0	0	0	0	2836	1682	81	1	55	2468	122	0	77	264	875	875	3	876	3	2	55	3	0	875	25	0	1	0	109	0	1	0	327	0	0	0	0	0	516	100	0	0	0	0	0	0	66	52	2145	2317	1678	1	48	508	741	0	1	24	1	1	57	1	640	639	4	2555	2	0	520	0	0	151	0	0	0	66	0	56	0	536	0	62	5	270	10	307	31	100	917	13	0	1217	519	0	45	1	1	1	1	0	1	0	0	0	269	131	142	50	975	0	0	0	1937	49	0	0	0	102	287	272	1	2368	2485	2419	1356	1571	28	3	2421	13	27	1	0	45	46	789	132	0	286	3	10	1	3	0	1	1	1	0	0	0	1	1818	49	0	2248	0	731	2388	2892	0	2491	0	0	2457	0	2419	230	0	3070	26	0	0	3	0	1	10	0	748	131	1404	894	74	267	130	13	67	5	0	0	0	0	0	0	0	0	0	850	1	101	1900	0	26	2589	1366	0	0	0	0	0	0	0	0	0	0	0	0	720	1141	345	235	306	178	877	454	86	29	0	0	0	43	0	0	23	1	0	268	0	22	2284	2	0	0	0	1643	3	151	274	2519	3327	532	2	0	0	0	0	0	0	0	0	12	0	0	0	159	629	0	0	0	0	0	1264	226	1	0	4	96	4	2	1	240	14	5	80	0	84	15	1	856	855	1241	725	0	0	3915	0	3	1099	1129	25	1281	2604	2483	2847	4	1628	2003	112	826	1789	0	140	1819	1	2249	237	0	751	138	627	1	0	1	0	246	1	0	0	0	244	1	1	0	0	2484	0	0	1785	1	1	4145	1	2497	1	254	3	0	0	835	4	223	122	880	56	1192	2787	333	124	0	0	4	0	1	0	1	0	0	0	0	141	15	0	0	42	13	61	17	237	3	408	613	0	376	924	1001	1917	604	0	13	447	26	0	897	1670	1714	2210	2089	9	0	269	1918	8	1	3552	5	4	1	0	3	139	318	0	0	188	2742	2061	2094	781	249	114	435	88	113	31	0	0	22	122	0	512	1271	910	1096	2558	161	18	2543	105	584	138	73	0	1210	564	1568	245	247	282	146	245	45	0	109	0	0	2	2497	3312	1	552	2365	996	1988	22	0	1	1	1	246	140	519	74	255	1321	1473	1742	62	380	748	0	0	53	0	0	0	0	0	1	0	1	1	1498	1	28	4	43	4	0	608	0	0	0	1	133	0	0	140	82	133	137	139	50	1540	0	3157	0	108	838	4123	0	2955	830	1109	0	0	0	0	0	0	0	0	0	0	1	2	23	259	26	0	15	1	1	1	10	531	1	1	93	247	2	2	25	25	532	0	1	5	44	0	16	101	1296	0	2	616	0	560	25	1262	0	0	0	1	0	5	55	1	377	0	2	0	171	3	3	2	216	216	216	198	15	1570	2411	2	2	0	3	57	0	1284	102	675	548	909	359	246	0	265	0	0	0	0	304	918	2	13	58	0	0	2799	0	0	2	262	18	1	79	1090	0	0	0	1	0	0	0	11	2	0	0	54	73	118	122	131	373	368	424	116	54	0	0	25	322	0	1941	1	1224	1280	110	238	0	50	0	5	2049	246	520	1846	862	490	260	1184	1375	85	11	63	322	429	902	1687	2217	2498	2538	1	27	0	0	915	50	2379	1628	0	1415	0	0	0	24	0	0	12	511	24	4	0	0	0	734	1	1	0	1	70	1	46	4	0	12	239	101	121	607	306	0	0	999	1	0	0	2	0	0	165	0	0	1474	124	1	563	417	0	25	0	1342	452	2	0	28	1	963	0	0	1	5	1151	0	1	0	0	2	1	1066	507	309	0	0	674	26	835	247	0	1	1	119	122	171	190	65	24	1	1	0	95	1	147	1	1	1470	0	0	273	403	438	64	2	1	0	2	51	1	850	1	0	0	2	204	5	51	517	21	1771	4	223	579	0	0	51	21	0	8	0	0	46	0	69	19	1517	26	0	102	0	0	1	89	0	0	0	362	16	2548	1941	1156	0	33	33	1	0	0	0	0	0	0	0	0	0	1548	2499	3140	2900	0	2612	12	2443	434	118	299	165	1134	776	113	1270	113	1	416	1	0	2558	646	1088	3832	0	0	0	1	1823	2892	246	0	1845	0	2	0	225	616	0	77	101	73	1193	147	0	768	2	1	76	5	116	655	45	695	1	0	0	0	0	1409	10	1	29	0	0	0	0	2221	2491	609	117	279	0	2077	2189	0	0	0	0	0	0	0	0	0	705	268	2	2	2	0	0	0	0	0	0	0	4	0	0	109	53	1	1	951	220	0	0	0	182	245	1578	991	50	1775	370	53	841	178	0	936	0	39	1	0	0	8	222	0	0	0	0	0	0	501	0	0	0	0	4450	873	1934	0	1	280	1864	22	1	3316	225	1255	2502	0	1	956	255	1	4	340	57	360	1421	9	76	0	0	0	22	25	4	26	26	3	42	116	1	0	0	429	1	0	648	344	1170	48	0	1041	0	0	796	1	0	13	0	147	218	123	240	0	371	0	1	1	378	224	279	2182	0	3	373	1	367	0	121	59	131	218	0	67	0	0	109	0	0	21	22	1	0	0	0	2	0	27	2769	1519	54	49	2494	1439	1428	0	733	771	530	534	96	1704	350	60	0	1395	0	0	16	16	2140	1848	114	616	1140	667	713	128	15	10	1	336	114	60	259	2203	2205	54	57	11	44	54	398	466	1	11	2214	0	132	1	1	3	586	54	1	1	0	94	0	3	1	2	0	0	6	0	14	0	1	953	576	271	2	0	27	225	358	1	0	0	18	0	0	7	0	0	257	2047	662	106	0	2512	86	394	760	210	0	295	72	639	90	1467	703	268	191	193	7	0	3643	152	0	1	593	416	3841	997	577	0	0	0	532	272	0	1351	0	1105	0	1121	0	15	200	4	0	37	1	6	3	2345	1	837	477	2870	2318	584	1	0	1	16	0	1	434	0	1	0	0	46	5	28	1	0	2	0	1	24	1	0	53	0	3	416	524	648	901	643	170	0	318	134	283	1094	79	54	0	665	653	194	4230	2923	1394	4085	197	0	0	531	1	409	0	0	0	9	68	2	0	0	18	0	0	1	2	0	1	0	1	0	0	0	0	0	0	1	0	0	0	0	4	12	18	18	17	1	0	315	244	3	3	8	0	0	31	0	53	0	0	185	3	54	1	0	1	46	0	46	229	223	220	218	222	223	2574	0	1121	1584	2204	3294	1149	334	2	0	1	2365	969	928	0	789	0	2	0	2423	246	1385	0	0	0	0	0	0	0	0	0	701	285	0	68	1963	898	27	50	530	2580	1734	1789	1155	809	78	0	1	1	1	1	1850	974	750	644	2	268	2	13	577	0	102	10	254	2497	175	1723	49	94	61	0	222	302	265	292	2	0	0	0	0	2495	11	271	406	0	0	0	1	0	0	0	0	1	488	1	27	609	1194	0	0	0	0	225	2249	116	2269	699	54	43	63	53	91	64	130	0	212	0	0	0	4	0	0	0	342	0	902	0	226	20	61	49	0
Subgingival_plaque	SRS013141	0	0	62	12	1245	0	7	40	188	918	671	46	9	20	0	0	0	245	0	0	1424	1120	128	36	9	99	0	0	480	0	0	0	673	1	1	0	276	14	198	157	2	420	2	69	15	1334	1384	14	14	0	0	0	13	32	633	28	22	17	0	16	0	0	56	33	34	0	106	0	0	0	0	0	351	0	0	774	1001	457	207	16	0	0	0	0	48	0	0	2	0	0	511	0	36	36	0	0	0	0	34	61	1497	37	36	36	36	0	0	1429	159	1	0	1	0	0	7	0	249	0	108	91	1097	420	203	7	0	0	0	0	0	0	0	0	0	135	15	250	267	2	98	9	22	3	50	467	0	225	0	950	1516	986	145	1488	134	0	0	727	0	1000	0	0	2	2	2	0	0	0	0	0	125	11	11	1	1	1320	2	2	277	1591	0	978	470	27	254	266	678	644	0	32	0	22	0	4	7	8	71	66	0	0	0	0	0	0	96	0	759	11	0	4	0	23	36	0	1	0	0	385	0	18	0	0	519	36	51	464	577	81	734	115	1381	17	0	0	93	1	0	0	0	0	0	0	0	0	0	0	0	1	47	3	3	241	40	94	0	97	961	198	0	826	0	1078	323	0	0	3	67	0	93	36	0	37	460	1437	0	0	0	0	0	0	0	0	1	21	0	21	5	544	0	578	584	114	570	208	108	544	544	2	624	212	176	0	171	61	91	1	1	8	0	0	1574	1127	1475	270	0	117	0	635	11	0	0	0	904	1169	2	835	1190	1193	16	0	0	0	1962	0	1576	0	0	0	0	1	0	0	1	0	67	238	97	210	552	16	966	8	0	0	8	1137	0	1169	15	0	0	1654	307	99	0	276	10	6	388	119	1	76	496	0	0	0	36	0	833	0	0	77	48	0	0	0	0	0	0	0	0	0	0	0	0	12	0	0	2	0	17	1045	28	60	20	2	0	12	0	174	15	2	12	0	8	4	9	21	0	0	36	25	975	270	1380	277	36	94	86	195	1550	63	97	870	422	928	275	0	211	0	0	488	42	163	40	291	0	111	4	119	782	156	426	247	17	37	5	1613	1198	3	0	1384	1410	127	252	312	0	0	0	0	0	150	516	104	338	0	590	1698	0	212	112	1497	1	1492	1497	0	1431	0	68	80	978	1	0	1978	337	164	121	545	255	317	1553	0	1489	1337	36	6	0	0	0	136	1505	18	0	1655	8	142	113	99	1384	1060	0	4	1	0	37	4	5	2	0	0	233	144	5	26	0	0	259	0	53	29	4	376	1485	1497	0	130	2	30	201	354	1469	1	86	0	376	0	89	6	0	49	5	0	1150	36	26	89	0	595	9	315	36	36	7	0	388	23	268	300	224	218	0	0	0	101	4	14	62	730	402	0	737	0	14	75	0	36	79	38	0	47	140	142	60	8	662	351	215	0	1116	271	121	83	75	72	0	0	1125	44	2928	189	230	1070	400	149	243	0	243	160	304	228	243	254	15	174	0	241	0	0	0	0	55	0	26	112	5	0	0	0	6	0	0	0	0	0	0	0	0	0	11	0	359	0	0	0	0	0	0	0	0	0	0	0	0	0	0	3	11	200	658	8	135	2573	374	80	1137	0	0	0	1475	1484	1	1510	1490	11	1	159	203	726	1486	113	729	8	13	8	42	140	135	4	350	52	0	0	1	0	0	0	242	53	33	0	1488	233	943	160	263	84	581	0	0	1480	0	1498	1446	1497	1446	0	0	76	300	0	6	233	0	0	400	2246	0	104	12	70	9	109	1612	1577	0	1456	611	0	225	0	0	40	214	1497	1686	1435	475	11	5	6	236	273	11	12	0	12	0	12	1447	12	1444	2596	2721	45	121	0	0	272	6	2	2	0	0	32	192	2	178	0	0	1	378	9	9	0	1612	737	7	21	13	0	0	0	0	1	4	0	1	0	0	0	0	172	0	0	0	0	61	119	0	43	461	18	0	356	91	434	453	1142	0	115	223	321	105	705	1366	117	1498	0	581	0	1313	1080	1481	0	0	0	0	1024	0	14	0	308	40	0	318	1812	1823	0	653	259	171	4	1817	575	36	103	1172	63	1477	1672	913	202	816	0	1174	39	137	112	0	52	509	0	0	0	206	23	0	76	0	0	4	0	162	0	40	0	12	17	9	636	9	9	636	564	0	1428	337	2	2	103	1378	917	179	147	584	8	1	0	0	0	143	142	358	956	611	587	2022	195	0	250	4	0	0	0	1046	2	1	0	0	0	0	0	0	0	0	0	1	0	0	0	0	182	119	0	2	158	43	1101	438	0	227	0	0	0	0	16	17	35	1218	35	28	0	1661	1	1	2572	1455	1497	1	146	163	195	195	7	0	0	210	0	0	197	529	22	115	0	69	0	0	0	3147	116	169	622	115	1487	159	103	0	0	454	0	97	0	644	0	0	0	0	0	99	1	517	0	0	261	0	1	0	1	710	16	466	1322	42	5	1	222	0	0	40	0	9	87	132	253	444	0	0	0	1344	0	2	0	0	177	344	0	462	717	0	163	61	0	0	0	0	366	0	37	1111	428	6	20	756	1707	63	594	33	1479	1424	51	0	91	302	726	0	958	165	0	30	0	0	0	0	0	1484	0	1	1482	0	0	2	1493	9	0	97	81	457	37	1304	113	807	1368	1376	1581	3	14	165	309	5	13	0	0	0	87	0	0	570	463	13	0	213	1317	437	0	36	670	93	7	55	627	8	194	1498	3530	0	0	6	0	2	0	0	8	0	0	4	50	94	5	0	140	7	151	151	0	0	452	150	6	101	1409	529	1604	6	171	74	37	1060	0	433	2	0	0	0	8	116	0	0	0	0	0	14	0	10	1	0	4	2	179	651	0	207	207	0	123	506	1653	2169	0	740	0	0	0	104	50	0	34	112	253	0	0	650	1498	0	259	1256	1385	330	1054	746	563	231	0	0	1073	0	4	0	58	2	452	0	26	33	7	0	58	0	0	0	1	2	45	723	765	945	0	12	2939	139	0	0	0	2	1	1	148	16	0	0	0	0	1	1	0	0	31	38	39	36	0	0	0	0	0	14	1405	0	0	188	1	14	63	0	552	0	0	0	377	36	21	4	586	1317	0	1498	16	1428	0	13	106	1891	158	1428	503	0	54	1931	54	219	55	0	242	6	3	3	0	1771	1778	0	2	0	0	162	2	150	21	810	218	0	1945	156	1485	1494	805	967	95	256	0	0	6	142	140	1114	68	2	46	27	0	11	0	0	612	37	0	160	0	0	1117	158	0	8	0	0	0	0	0	9	0	4	0	0	398	1725	1340	0	284	45	0	0	0	231	0	0	805	0	799	0	0	0	0	0	0	0	0	0	0	0	0	0	12	12	0	12	39	390	173	11	0	1	18	0	4	0	0	0	161	0	85	93	1	0	134	103	105	149	176	14	302	104	487	0	0	1	1	0	0	0	1715	1024	0	22	0	0	0	0	23	27	0	278	0	402	0	0	1424	1443	0	1478	0	0	0	544	2	44	196	713	2	300	17	0	38	32	257	60	0	27	0	0	0	0	69	84	138	96	2	77	1	24	625	6	1136	5	5	0	0	2	2	5	2	0	1374	123	0	2	654	0	625	0	481	165	0	46	2	40	0	926	116	1	1407	0	594	44	118	169	0	1497	0	0	0	1442	0	0	0	560	226	580	0	0	36	2	1500	1	196	60	1	103	2728	100	44	1	3	1	62	1355	2	0	0	0	635	117	0	14	645	672	1577	1597	121	21	0	85	40	0	125	761	1	757	740	439	1409	0	1393	1	1382	639	44	87	165	0	0	249	0	0	0	0	6	3	0	14	3	0	13	13	14	2	3	0	0	0	0	0	0	0	0	13	5	2	109	0	86	113	144	92	56	1	0	3	31	345	708	1600	2	3	21	73	2	1	0	2	659	0	262	1	0	708	716	41	82	2315	822	4512	170	3153	86	87	4073	85	0	0	801	0	0	4	0	0	0	0	0	0	6	115	0	78	0	54	120	0	0	2	231	5	1	1	375	3	0	814	662	1306	390	8	6	112	0	62	0	0	684	0	0	6	338	13	472	0	2	0	1494	0	0	0	0	0	35	1	0	1346	0	58	0	6	25	50	40	619	1015	2	203	723	827	854	180	534	0	0	0	0	0	0	0	0	0	0	0	1329	4	952	1341	862	1578	1174	1179	925	37	0	800	35	7	0	674	325	30	0	226	1510	541	403	0	0	0	0	0	0	230	61	0	2	1	10	0	0	0	857	2	0	0	0	0	0	0	0	0	0	196	15	13	14	477	405	888	884	0	2	94	1	93	0	0	0	0	57	1483	925	2	1605	166	1416	731	3	266	11	0	0	52	15	199	210	0	3392	3593	3556	17	218	221	97	565	2045	1562	1	1	0	640	0	1	109	12	78	104	0	205	8	51	101	0	2	0	664	5029	116	2153	97	0	0	257	0	459	0	63	0	0	0	0	0	0	0	0	945	3	2	26	165	77	169	0	0	0	0	0	1480	0	0	59	24	275	50	548	548	0	0	4	57	0	3	170	796	0	0	163	46	111	49	4	16	1	36	0	1	0	0	1617	913	0	1482	1498	1450	1444	91	290	11	6	0	1002	330	4	0	1	885	892	0	0	0	0	0	0	0	0	0	0	1	0	0	0	81	427	1423	1040	0	80	73	0	141	5	131	129	0	0	0	0	0	0	3	0	280	62	165	0	0	0	0	14	1	0	0	0	231	0	0	284	14	0	0	0	267	77	1055	1201	1234	15	15	984	1257	1201	0	0	0	0	0	0	0	0	0	0	0	0	0	0	0	0	0	0	4	6	59	0	66	0	0	10	0	0	0	0	0	0	122	5	12	14	377	1459	1712	200	70	0	5	0	536	1	6	57	350	769	0	94	461	94	94	1309	139	1	8	0	201	472	138	36	665	944	282	2221	1169	0	1302	7	0	1	0	0	505	0	0	1407	28	42	0	0	90	0	36	5	258	0	2	1	0	0	1355	0	0	0	0	1347	1592	0	1712	92	0	0	0	0	0	0	0	842	0	6	0	0	2	0	0	1496	1457	1499	67	1527	80	405	1491	1453	14	14	1	4	62	0	0	1	13	7	0	0	0	652	1195	755	31	146	0	372	0	15	0	0	577	72	509	299	1101	494	549	287	5	52	27	75	169	3	131	305	59	5	262	0	193	0	151	0	277	159	3	2	600	0	1	1256	7	77	114	6	331	83	0	0	1	0	0	77	0	135	131	77	27	318	70	285	370	1222	2519	1610	35	0	1	0	441	25	913	13	1	737	1436	36	2	115	1499	2842	313	103	728	66	197	928	834	1111	1101	379	0	585	6	0	140	0	0	778	0	0	165	46	610	4	1	263	180	0	0	0	0	0	0	0	5	1	1	6	1	1	81	0	0	94	0	0	23	0	38	0	0	84	0	96	100	0	0	2	19	0	0	25	86	12	418	1025	814	517	0	156	0	0	23	533	24	0	224	0	0	0	0	0	0	0	0	6	0	0	0	0	0	0	67	173	1	3	0	0	36	428	6	0	26	153	34	821	164	13	342	1907	64	0	71	212	0	216	16	205	14	14	14	270	114	4	0	0	21	5	153	118	118	1	0	0	0	0	0	296	0	1	0	1797	45	0	4	0	7728	0	2233	298	0	0	0	1	0	0	24	0	0	0	0	0	0	0	0	52	52	52	52	6	0	153	153	2	2	2	6	7	6	0	0	0	0	126	37	84	36	37	2	361	0	14	0	8	1	5	0	2	154	0	0	379	28	0	0	222	5	975	495	1529	809	0	35	1	153	1	1	1	6	217	5	0	0	0	0	550	0	0	380	274	276	375	1685	900	43	84	131	512	0	2	0	10	23	311	1574	14	1	151	548	593	228	1165	36	36	87	37	4	6	0	0	0	0	6	1497	0	1544	2033	0	0	0	0	0	0	0	0	0	0	0	0	0	0	1	1	0	1	0	0	9	1	14	25	74	1	0	199	1439	0	52	185	561	0	0	0	0	3	8	5	3	5	59	36	0	117	36	0	1	1	0	0	0	1	96	61	96	36	1	36	0	0	275	5	12	26	3	358	10	285	151	0	126	0	154	0	228	0	0	103	98	572	434	708	343	177	0	1571	362	0	0	0	0	114	0	0	0	0	0	8	4	0	18	0	1	1	0	0	0	0	0	0	0	0	0	0	0	0	0	0	0	0	0	0	0	0	0	0	0	3	519	0	3	242	87	212	481	0	5	118	0	0	4	0	0	0	0	55	14	0	204	1	37	1	65	0	21	0	0	152	0	26	536	464	1473	0	65	2	1494	0	1	11	0	8	0	0	34	0	0	140	0	907	122	0	2	547	7	0	24	0	485	44	0	0	1	1	19	14	27	20	229	27	36	42	1437	457	1495	1453	304	0	12	12	57	59	1	87	36	0	140	61	1239	12	1763	1360	0	0	0	0	2	0	0	192	0	0	0	0	0	0	0	86	98	36	37	14	598	36	21	0	1	197	101	249	243	625	67	907	130	970	261	1234	9	1432	0	54	0	0	766	311	337	1244	0	0	1381	12	426	0	1853	0	1337	5	312	801	56	112	0	2	27	0	0	14	0	1099	0	0	0	62	12	0	334	62	1	0	0	3	114	70	115	445	36	110	20	246	1	2	5	27	74	2	0	0	0	0	113	0	3	0	0	12	0	0	789	166	791	287	86	65	1132	5	0	101	0	220	0	1	2	3	467	28	183	0	575	0	0	120	1	78	153	322	0	2	553	10	15	26	14	363	499	935	0	2	13	0	26	50	0	0	333	303	0	0	1556	2280	0	0	2	1480	69	0	293	1092	0	0	0	97	0	73	379	141	2593	17	340	0	1096	128	54	1488	341	46	744	753	14	14	282	1653	891	1292	826	606	1606	799	22	0	1485	0	42	284	0	535	1691	888	2231	1891	53	2	31	86	1325	1684	2159	12	1	1	588	1645	474	20	208	563	108	473	79	0	693	220	166	1	128	0	8	1018	5	0	608	38	36	40	36	36	36	36	79	36	36	0	36	6	0	163	0	0	0	0	27	142	116	1413	14	99	58	0	0	4113	2312	0	704	5	82	0	297	7	1353	163	28	1	0	63	0	0	984	540	0	1	0	1410	127	95	1	0	1596	6	69	64	321	806	0	315	0	0	0	0	0	59	2	569	33	0	548	1	0	10	49	0	0	0	0	0	0	0	0	0	0	0	0	10	0	0	0	0	0	0	0	0	0	0	0	0	0	0	1376	961	0	1	317	1	0	0	0	0	0	0	0	0	4	6	6	4	183	116	2	79	0	71	33	0	195	0	59	22	22	1	21	1094	0	0	1246	1511	0	0	12	14	0	708	208	0	2	1493	824	1227	0	2	37	14	1	70	0	0	0	13	290	560	15	7	303	1019	939	0	1190	1	1508	1498	1	0	0	405	121	676	634	460	386	161	299	6	240	2	6	2	5	17	13	16	2	7	9	12	17	17	0	0	0	62	62	62	0	585	687	761	41	0	68	9	0	0	0	0	0	0	18	0	18	1	0	0	0	0	0	0	0	485	0	306	0	0	19	0	0	807	0	881	0	0	2	13	53	0	93	6	0	5	0	2	3	628	439	0	4	0	0	5	0	0	0	319	155	218	466	2	106	573	283	75	158	165	13	0	0	0	0	50	69	69	0	0	33	1	0	0	0	3	0	0	0	0	0	0	0	0	1	0	0	703	216	0	0	4	246	0	1	0	2	0	1	0	0	0	48	49	81	1	0	0	6	2759	0	0	0	0	0	0	0	0	0	0	595	0	0	0	2	2	16	36	36	0	36	118	14	1	15	40	0	132	2	133	0	1503	1468	1423	1477	552	614	1431	479	760	66	0	0	0	94	94	0	201	0	0	266	12	547	0	0	0	0	86	87	129	0	0	0	17	1	573	7	7	0	280	221	319	1812	455	5	1101	396	86	3	137	198	437	1440	5	0	10	1	98	0	0	629	467	216	75	156	820	234	624	56	54	44	131	1	917	9	2	0	1	173	8	113	7	0	0	4	6	0	235	48	57	116	7	7	0	1936	10	227	4	77	36	0	81	1502	888	8	704	825	13	193	0	445	128	0	98	195	14	1	1663	202	63	102	102	0	0	24	0	266	0	0	0	0	0	0	0	0	0	0	60	36	202	88	518	0	0	0	233	330	181	399	61	0	5	14	0	173	112	126	0	550	594	5	0	96	790	507	199	118	159	198	199	8	1874	21	5	13	79	186	10	40	224	0	642	21	36	0	1	0	0	2	0	0	2	477	0	22	412	0	0	40	2	375	0	0	0	0	1	0	0	0	0	361	530	96	1117	0	0	0	608	0	61	1	0	0	0	157	0	1	246	211	1326	1366	1361	330	653	193	1365	1363	420	653	2	285	102	12	11	0	19	51	7	2	0	3	4	17	40	20	86	6	62	0	1	0	0	0	0	0	0	0	0	0	0	0	0	15	0	0	677	40	1130	102	19	5	833	0	17	0	0	0	1024	0	8	15	709	0	498	5	218	0	0	2	2	0	478	466	503	3316	0	0	6	0	0	0	51	1	0	11	0	55	88	41	860	0	1023	1374	1	257	655	1497	0	1470	0	1490	0	1494	1482	0	170	1490	653	0	0	0	994	0	0	930	1	222	652	266	101	0	77	1445	3	1023	2	354	114	12	126	549	379	38	1285	2703	115	2588	1634	45	0	0	0	0	0	0	0	92	0	43	48	1	7	343	343	890	0	8	145	1425	32	245	107	2	0	369	981	1311	500	0	0	0	0	0	62	90	11	19	544	544	95	0	0	0	0	1000	32	1630	149	1442	92	32	230	67	0	1	0	700	669	2	1329	3	0	203	0	23	2	4	0	913	0	1	0	0	0	0	551	26	0	91	0	0	0	1436	0	36	36	36	1174	111	0	0	1	127	0	1398	450	1298	79	2	0	0	318	1146	0	133	190	94	217	0	8	2	1638	0	13	0	0	14	14	14	14	10	0	0	0	0	0	1	0	31	0	1	0	280	0	0	0	2	72	0	330	0	0	0	0	0	915	0	0	0	0	0	0	0	0	0	0	0	0	0	0	0	0	0	0	38	0	0	474	62	0	0	0	1	1	0	449	3083	57	0	2864	2300	253	0	0	0	630	0	0	0	0	0	0	0	0	0	0	0	0	1	0	0	0	0	0	63	132	41	28	305	171	0	0	0	90	21	0	0	0	0	0	0	800	31	343	451	80	280	166	1533	206	141	0	0	97	115	36	597	281	882	359	2278	0	412	0	0	0	1	657	0	0	267	456	87	605	255	1493	0	884	1446	1495	1490	0	0	0	0	0	0	0	146	158	106	633	326	125	2	53	6	0	0	0	0	0	0	1172	12	85	11	26	26	0	1255	55	55	26	26	0	0	0	494	0	0	390	20	0	294	185	493	0	0	652	1460	0	0	0	455	130	0	0	0	81	434	0	2	147	0	35	135	406	585	248	248	342	302	585	363	578	532	0	6	0	18	2159	149	187	2	1	0	1204	904	225	3	6	21	25	5	160	0	0	0	921	115	0	0	0	0	340	2	0	1154	0	94	247	246	86	1439	49	383	0	50	0	0	0	0	119	0	6	0	0	2	451	64	61	98	114	84	0	19	99	99	71	0	1428	696	0	69	0	1	1389	0	242	239	244	238	14	14	193	193	334	2876	0	0	23	0	0	0	0	0	19	0	0	0	0	0	0	547	97	375	11	48	50	0	56	0	315	0	79	3	154	1	103	279	1	5	0	1	0	1	0	0	0	0	0	0	1	48	229	1	99	0	1231	50	775	1430	1499	1495	1498	1493	1532	660	660	0	0	0	0	17	0	0	0	5	0	40	0	0	25	36	1315	36	1	0	0	0	0	0	2300	0	0	0	79	15	896	722	104	928	70	431	573	20	1356	1493	0	168	1021	939	927	43	1472	609	10	0	297	2094	1459	1352	1324	1256	5	36	0	73	1043	1355	225	87	0	62	836	166	0	0	2	747	187	803	2	77	0	0	0	0	3	4	17	17	523	438	1	72	1	143	133	0	0	0	0	0	0	0	815	292	1	0	0	95	1916	0	1325	81	0	21	6	0	0	4	0	0	0	0	1	0	2	0	0	0	0	0	0	98	55	0	272	243	1459	0	1379	36	36	721	928	3217	1006	3880	557	829	721	1	770	185	542	0	39	366	1027	0	72	41	0	770	885	285	0	149	1575	267	183	22	46	36	0	1399	569	0	0	0	0	1	0	0	717	0	171	0	0	0	1	0	182	1498	1445	38	900	36	151	914	38	115	1406	533	276	1360	0	1273	2	0	0	1434	442	0	273	265	243	50	228	8	0	12	1044	720	1156	593	138	748	21	772	179	120	586	98	0	0	0	38	8	0	12	9	0	0	36	0	0	36	36	0	0	0	167	0	4	636	7	2343	135	32	531	498	0	80	165	30	1656	456	232	1197	245	262	36	0	0	0	326	0	4	2	3	0	0	0	0	277	1	0	0	0	0	190	15	6	505	0	0	0	0	0	0	4	17	3	28	0	0	21	0	422	285	40	16	90	1118	199	0	1143	736	154	0	197	176	115	5	238	0	0	0	0	0	0	27	40	484	0	0	0	1	0	0	0	0	0	0	0	0	0	25	0	0	0	1	0	0	667	1165	67	1	878	165	294	77	257	100	75	221	0	98	166	121	353	373	4	19	668	3	1451	210	0	56	0	25	5	70	0	118	226	2	0	0	0	4	761	13	0	1	0	0	140	0	265	1	1	3989	13	18	13	0	23	246	3	2	2	11	2	2	0	0	0	0	0	0	1	0	132	82	0	2	727	0	5	233	241	0	1089	0	1492	229	1369	142	1	77	2	0	1	2	0	0	0	0	761	1430	0	0	1041	1448	0	1446	0	0	374	0	242	165	113	89	1744	955	1242	37	1313	469	1827	628	594	1	1407	329	68	26	639	187	89	135	840	117	70	452	678	135	40	71	135	754	359	812	76	730	1937	138	14	52	1	63	0	0	0	481	686	0	72	1	1	11	2	2	0	0	0	0	0	646	1	0	73	39	0	1	72	0	0	0	0	1114	727	0	0	0	3	127	196	42	1496	0	36	1633	0	0	0	0	1	59	0	0	66	0	0	0	0	324	0	0	1127	55	71	275	148	0	0	92	166	0	20	0	175	116	2069	268	0	1294	396	2	97	0	192	190	45	243	0	218	0	69	1	0	0	13	194	0	11	4	516	1	523	1335	2	22	1	1	104	64	1	0	62	0	0	375	0	0	0	1	1	74	0	5	0	11	0	0	6	0	1	39	12	178	0	0	0	0	1	30	102	0	16	138	0	2	1	12	0	1486	246	57	577	1494	0	621	1389	195	91	370	0	36	0	0	0	0	5	0	0	0	0	1	0	0	0	0	0	0	0	0	3	89	0	0	0	187	25	1161	4	0	0	1742	469	738	1837	0	0	0	27	18	225	304	605	908	7	0	0	0	0	0	0	4	13	0	0	0	0	0	0	0	662	1244	1497	1498	0	1439	115	1273	10	115	869	417	0	507	1029	9	1603	30	0	1798	0	0	0	0	0	144	125	1	1304	1	73	0	0	51	1361	102	102	1076	6	91	1021	15	105	3	291	0	5	0	0	3	1	34	0	0	0	20	1	9	105	105	1106	5	0	0	0	101	0	0	12	39	0	0	0	0	0	0	0	0	0	41	0	0	0	40	40	39	15	0	651	240	3497	131	5491	3805	1332	3722	1162	1235	0	0	0	0	106	0	4	0	0	0	0	0	0	0	0	0	0	0	0	0	2	26	0	0	0	0	0	0	0	0	0	0	0	0	881	483	567	996	5	76	115	0	245	106	2	88	33	545	0	456	36	61	349	65	55	0	1	104	0	0	0	1704	118	25	7	0	0	314	0	56	106	0	56	0	0	0	2	154	1499	0	0	74	1	0	0	0	0	36	0	0	166	26	227	0	0	1	0	831	23	447	0	354	1357	2	0	0	0	80	210	950	1470	1488	1486	3	1485	0	224	36	36	29	806	153	29	933	4	7	1435	0	111	37	1613	4	0	35	1206	0	0	0	2	802	11	59	0	0	1	0	2	1	7	97	0	0	0	55	12	2124	1840	1430	0	111	2	0	0	0	0	0	1194	662	325	727	0	90	84	0	21	0	324	1288	162	773	403	0	521	1306	0	0	0	0	0	0	0	0	6	45	0	0	1	0	1439	837	0	0	0	0	0	58	0	0	718	1	285	789	92	217	0	0	0	0	0	0	0	0	0	0	0	0	0	0	14	364	3	3	384	384	282	0	19	55	55	757	112	0	12	183	97	54	127	132	1	0	2	3	31	575	0	26	524	358	2280	2408	2896	3084	3202	4625	427	519	79	0	0	0	0	0	4	156	405	0	4	1	0	2125	1	0	291	0	1315	845	116	1649	70	1531	1441	851	1	2	80	402	0	0	0	2	0	1	0	2	2	9	1290	156	2	1497	1	0	0	1425	62	2	1	0	0	20	0	0	1	2	8	0	445	1	227	559	559	96	781	1818	788	163	3	6	226	89	1	0	0	36	247	1177	0	0	0	0	0	37	1496	1487	1498	0	1490	0	0	0	0	0	0	0	0	0	500	1489	0	105	1	48	261	888	536	441	0	0	0	752	1	1	0	25	20	1	0	0	84	0	0	55	0	173	36	0	0	0	533	0	181	142	0	66	1	0	0	0	0	0	0	0	0	269	184	347	31	71	4	36	18	40	298	103	356	119	25	80	128	315	1556	2	0	0	58	0	0	0	184	0	0	0	0	2086	1227	34	0	36	1466	231	0	16	123	149	149	2	150	2	2	36	5	0	149	12	1	0	0	28	0	0	4	74	0	0	0	0	0	79	188	0	0	0	0	0	0	18	46	1311	1586	1005	0	36	253	479	0	0	14	0	0	9	0	110	109	2	1238	2	0	112	0	0	242	0	0	1	87	0	46	0	493	0	34	5	76	1	381	44	122	942	123	0	764	80	0	50	1	1	1	0	0	0	0	0	0	75	160	227	8	675	0	0	0	1139	78	0	0	0	54	91	112	0	1358	1379	1396	539	1225	7	56	1423	36	14	0	0	19	19	342	117	0	329	17	90	12	2	0	0	1	1	0	1	1	1	801	55	0	1334	0	182	1193	1531	0	1292	0	0	1418	0	1324	77	0	1594	25	0	0	1	0	0	9	0	503	40	1082	178	31	224	168	5	20	9	0	0	0	0	0	0	0	0	0	136	0	118	1947	0	18	1721	750	0	0	0	0	0	0	0	0	0	0	0	0	555	251	124	94	139	103	198	428	207	25	0	0	5	59	0	0	9	1	0	110	1	11	1139	1	0	1	0	1189	2	60	112	1516	1579	657	2	0	0	0	0	0	1	0	0	4	0	0	0	88	121	0	0	0	0	0	298	230	1	0	0	24	0	1	0	131	4	1	82	0	54	5	0	276	376	211	133	0	0	2316	0	2	216	225	12	353	1162	991	1419	1	1321	811	64	623	557	0	42	665	0	1508	85	0	908	72	770	0	0	0	0	74	0	0	0	0	73	0	0	0	0	1382	0	0	983	0	0	983	0	1498	0	121	1	7	0	509	4	58	153	331	8	193	756	232	177	12	0	1	0	0	0	0	0	0	0	0	118	12	0	0	4	92	35	7	85	70	228	546	0	142	591	377	862	265	0	6	172	15	0	146	1120	701	1196	1183	40	0	75	1601	4	0	1950	10	1	0	0	0	23	265	1	1	57	1665	821	911	812	88	77	433	52	77	73	0	0	7	154	0	189	524	462	472	1056	87	119	1393	180	127	386	154	0	1018	408	1147	61	67	191	85	67	10	0	16	0	0	0	1493	1941	0	180	934	238	753	8	0	1	1	1	67	37	145	17	64	1064	474	1066	48	294	584	4	0	36	1	0	0	0	0	0	0	0	2	250	0	14	2	19	1	0	355	0	0	0	0	98	0	0	225	82	96	100	105	6	353	1	1759	0	166	538	2053	0	1295	382	620	0	0	0	0	0	0	0	0	0	0	8	0	7	103	13	0	5	0	0	0	1	531	0	0	109	99	0	1	32	31	428	0	4	3	10	0	6	119	257	0	0	489	0	513	25	1249	0	0	0	0	1	2	61	0	672	0	0	0	53	3	3	2	69	70	75	55	21	1276	1376	1	1	0	26	9	0	1052	110	141	943	398	307	58	0	453	0	0	0	0	83	154	0	4	12	0	0	1813	0	0	22	97	40	0	47	258	0	0	0	0	0	0	0	6	0	0	0	115	128	152	153	216	595	573	669	153	115	0	0	12	322	0	917	9	279	337	56	220	0	6	0	5	1086	128	444	1976	253	454	213	993	493	105	2	142	500	243	774	1141	1432	1498	1436	0	14	0	0	525	6	1343	799	0	1056	0	0	0	11	0	0	11	183	9	2	0	0	0	141	6	1	0	1	46	0	54	18	0	59	104	19	79	214	147	0	0	230	0	0	0	1	0	0	25	0	0	692	94	1	98	226	0	13	0	923	282	1	4	60	0	490	0	0	0	2	493	0	0	0	0	0	2	606	166	169	0	0	585	11	234	65	0	0	0	34	35	49	48	48	28	1	0	0	159	0	95	0	0	635	0	0	112	866	237	40	2	4	0	2	36	0	579	1	0	0	0	58	2	57	459	111	749	3	213	181	0	1	36	6	1	6	1	0	20	1	63	5	1163	12	0	45	0	0	0	79	0	0	0	107	45	1347	938	249	0	314	318	0	0	1	0	1	1	0	0	0	0	838	1501	1607	1557	0	1650	221	1486	249	28	76	168	598	547	26	371	27	0	412	0	0	1525	264	454	2111	0	0	0	0	840	989	166	0	865	0	1	0	163	99	0	61	86	46	344	163	0	272	26	0	32	10	94	455	50	334	0	0	1	1	1	452	93	0	62	0	0	0	0	1173	1478	522	125	83	0	1223	1380	0	0	0	0	0	0	0	0	0	738	100	0	2	0	0	0	0	0	0	0	0	4	0	0	88	36	0	0	164	77	0	0	0	51	88	1351	784	7	763	176	56	338	138	0	170	2	30	0	0	0	5	34	0	0	1	0	0	0	144	0	0	0	0	2977	852	579	0	1	225	965	6	3	1530	315	922	1534	0	0	616	66	0	5	441	18	447	670	5	61	0	0	1	10	12	3	13	13	3	21	151	0	0	0	116	2	0	112	218	1954	12	0	616	0	0	656	0	0	21	0	82	74	54	100	2	417	0	1	1	233	315	138	1169	0	17	235	0	209	0	59	163	203	356	0	21	0	0	133	0	0	20	29	4	0	0	0	0	0	28	1898	1041	14	62	1446	379	377	12	408	643	430	428	34	753	143	13	0	360	0	0	6	54	561	658	62	413	680	663	866	101	4	1	1	149	34	12	103	1416	1375	97	62	7	79	36	301	369	0	8	1328	0	64	0	0	14	448	36	10	6	0	140	1	12	2	12	0	0	1	0	65	0	0	165	91	83	1	6	14	206	270	3	0	0	8	0	0	7	0	0	306	1196	740	18	0	1501	19	268	632	421	0	126	135	438	206	659	810	308	64	57	24	0	2288	149	2	1	205	148	1384	238	92	0	0	0	168	112	0	543	0	1090	0	266	0	6	335	1	1	13	0	4	1	1222	1	164	245	1875	1373	183	2	2	0	6	0	4	550	0	3	0	0	52	3	40	0	0	3	0	0	12	0	0	14	0	2	440	372	571	925	570	54	0	111	102	310	1006	64	10	0	914	312	318	2297	531	301	3263	335	0	0	543	0	496	0	0	0	1	59	0	0	0	16	2	0	0	0	0	0	0	2	0	0	0	1	0	0	0	0	0	0	0	1	6	19	8	5	0	0	449	67	33	33	11	0	0	20	0	36	0	0	48	1	10	2	0	2	52	0	52	226	213	209	199	213	222	1267	11	1066	833	1205	1973	1010	289	1	0	0	1299	282	359	0	351	0	2	1	1376	67	544	0	0	0	0	0	0	0	1	0	161	102	5	36	879	752	7	8	366	1531	1344	559	996	623	100	0	1	1	1	1	670	911	811	649	0	133	0	10	102	0	266	21	71	1494	40	893	58	134	85	0	304	239	408	307	13	0	0	0	0	1496	6	76	91	0	0	0	1	0	0	0	0	0	621	0	15	601	752	0	0	0	0	177	948	151	1467	187	56	90	124	106	134	124	162	0	56	0	0	0	31	0	1	0	127	0	170	0	87	5	75	20	0
Subgingival_plaque	SRS013203	0	0	73	6	1014	0	25	72	235	748	510	59	17	16	0	0	0	260	0	0	1124	1014	111	72	28	91	0	0	531	0	0	0	442	2	2	0	189	7	196	149	1	247	0	30	56	972	1062	7	7	0	2	0	9	41	329	23	56	4	0	42	0	0	23	66	24	0	117	0	0	0	0	0	291	0	0	483	718	239	237	4	0	0	0	6	62	0	6	6	0	0	503	0	69	69	0	0	0	0	77	114	1164	72	69	72	69	0	0	1070	83	0	0	3	0	0	16	0	329	0	205	33	884	269	109	15	0	0	2	2	0	0	2	0	0	67	7	227	233	4	110	23	36	1	2	460	0	258	0	795	1409	714	53	1124	160	0	0	587	0	671	0	0	2	0	0	0	0	0	0	0	54	13	13	0	0	997	1	2	150	1366	0	780	457	54	191	225	636	573	6	72	6	60	0	55	56	49	36	38	0	0	0	0	0	0	80	0	565	13	0	2	0	26	78	0	1	0	0	250	0	14	0	0	662	72	82	451	505	96	421	108	1066	39	0	0	79	1	0	0	0	0	0	0	0	0	0	0	0	2	27	5	4	222	70	141	0	89	677	142	0	563	0	1003	209	0	0	0	117	0	92	73	0	69	414	1093	0	0	0	2	0	0	0	0	0	4	0	4	4	433	0	373	374	138	371	229	115	433	433	3	607	275	209	0	159	100	100	2	4	22	0	0	1206	948	1057	297	0	127	0	592	22	0	0	0	847	1091	2	539	925	956	42	0	0	0	1407	0	1281	0	0	0	0	0	0	0	0	0	27	247	24	96	530	6	821	15	0	0	23	1204	0	857	3	0	0	1301	188	117	0	363	20	18	396	134	1	111	290	0	0	0	68	0	552	0	0	37	86	0	0	0	0	0	1	0	0	0	0	1	0	36	0	0	0	0	25	802	40	103	4	0	0	8	0	275	36	0	6	0	8	6	15	12	0	0	69	61	702	203	1127	186	70	101	62	53	1191	79	88	588	257	931	144	0	56	0	0	372	10	228	71	349	0	110	8	35	777	184	331	149	27	72	15	1109	904	0	0	1351	1172	126	167	260	0	0	0	0	0	192	498	89	317	0	610	1235	0	234	99	1164	1	1159	1161	0	1138	0	107	144	892	0	0	789	139	93	40	199	85	119	1306	0	1154	1006	40	4	0	1	0	111	1286	54	0	984	51	142	32	57	742	937	0	2	2	2	72	2	15	4	0	0	391	277	16	83	0	0	176	0	16	38	3	310	1201	1154	0	114	2	27	254	290	1137	0	109	0	282	0	176	49	0	86	49	0	806	69	46	34	0	522	23	248	76	69	17	0	284	51	351	220	206	205	0	0	0	93	6	6	86	531	282	0	580	0	6	114	0	72	39	26	0	17	34	69	22	3	499	341	230	0	961	321	220	145	111	111	0	0	843	10	2306	190	286	1024	326	56	82	0	82	54	101	74	82	91	11	71	0	228	0	0	0	0	92	0	49	121	16	0	0	0	4	0	0	0	0	0	0	0	0	0	22	0	396	0	0	0	0	0	0	0	0	0	0	0	0	0	0	1	5	69	569	22	160	1581	175	37	616	0	0	0	1154	1152	0	1166	1154	29	1	136	135	680	1079	107	696	17	10	2	74	117	145	3	365	66	0	0	1	0	0	0	241	71	33	0	1157	193	765	52	130	40	580	0	0	1105	0	1164	1147	1164	1151	0	0	114	244	0	17	145	0	0	229	1723	0	143	26	110	22	106	1294	1186	0	1104	328	0	111	0	0	71	260	1162	1364	1131	220	23	3	2	282	314	6	7	0	7	0	24	1148	24	1151	2591	2735	77	163	0	0	130	32	4	4	12	0	14	158	2	110	0	0	1	384	16	16	0	1273	692	18	22	36	0	0	0	0	3	3	0	0	0	0	0	2	174	0	0	0	0	28	133	1	76	301	14	0	209	46	196	230	726	0	108	186	295	44	616	1086	132	1047	0	417	0	1051	571	1157	0	0	0	0	761	0	35	0	247	121	1	404	1273	1308	0	580	166	178	14	1363	544	72	101	1080	31	1149	1357	691	137	601	0	1016	22	199	32	0	21	351	0	0	0	207	28	0	75	0	0	14	0	95	0	61	0	6	12	34	335	34	34	335	308	0	1362	103	0	0	103	1123	687	153	153	390	4	1	0	0	0	83	83	481	803	574	661	1625	51	0	311	2	0	0	0	721	0	0	0	0	0	0	0	0	0	0	0	2	0	0	0	0	151	132	0	8	149	13	928	402	0	162	0	0	0	0	85	41	54	904	53	51	0	1286	1	1	1788	1068	1164	1	166	186	247	247	5	0	0	63	0	0	143	529	14	108	0	59	0	0	0	2424	113	142	564	111	1108	135	101	6	0	422	0	137	0	397	0	0	0	0	0	59	0	363	0	0	201	0	0	0	1	647	31	377	901	80	6	1	218	0	0	75	0	56	77	125	186	175	0	0	0	1052	0	0	2	0	122	289	0	512	479	0	146	35	6	0	0	0	342	0	110	537	237	21	29	704	1222	72	388	53	1146	1124	114	0	44	191	496	0	728	255	6	43	1	0	0	0	0	1157	0	0	1150	0	0	0	1163	7	0	105	114	350	72	996	110	578	1051	1088	1186	1	27	48	269	5	21	0	0	0	23	0	0	435	336	10	0	91	889	492	0	72	429	156	16	97	366	16	51	1139	2564	0	0	15	0	0	6	0	22	0	0	8	25	81	16	0	117	1	34	34	0	0	363	155	4	63	1042	462	1141	4	289	45	3	314	0	141	2	0	0	0	7	106	0	0	0	0	0	6	0	23	1	0	3	1	138	520	0	85	85	0	110	458	1347	1328	0	619	0	0	0	48	24	0	50	100	71	0	0	499	1161	0	243	959	1131	192	881	717	404	230	0	0	804	0	4	0	16	2	320	0	47	51	6	0	93	0	0	0	1	7	69	387	557	786	0	35	1997	149	0	0	0	2	1	1	139	7	0	0	0	0	1	1	0	0	4	6	53	50	0	0	0	0	0	13	1148	0	0	243	0	13	43	0	352	0	0	0	180	69	19	1	574	1074	0	1164	9	1137	0	24	185	1180	159	1136	410	0	88	1455	84	127	84	0	129	15	1	2	0	1470	1474	0	0	0	3	180	6	177	31	856	184	0	1583	147	1154	1158	612	814	149	191	0	0	1	131	128	889	107	3	19	30	0	3	0	0	447	73	0	96	0	0	792	168	0	24	0	0	0	0	0	4	0	2	0	0	399	1355	1126	0	255	72	0	0	0	283	0	0	692	0	688	0	0	0	0	0	0	0	0	0	0	2	0	2	6	6	0	6	8	384	194	18	6	1	41	0	3	0	0	0	84	0	76	80	0	6	47	135	38	63	69	19	104	38	177	0	0	0	1	0	0	0	1223	777	0	30	0	0	0	0	45	51	0	175	0	477	0	0	1137	1146	0	1149	0	0	0	433	0	69	264	540	0	128	22	0	70	57	82	14	0	14	0	0	0	0	35	37	53	119	0	179	0	6	465	15	850	15	15	0	0	0	0	15	1	0	1115	49	0	1	606	0	754	0	450	74	0	43	3	41	0	424	44	0	1120	0	403	49	149	56	0	1164	0	0	0	1144	0	0	0	454	242	455	0	0	69	1	1173	4	223	93	1	101	1955	95	42	0	1	1	21	961	24	0	0	0	454	132	0	10	452	504	1197	1208	195	94	0	105	71	0	220	734	0	624	607	316	1153	0	1109	0	1038	594	69	82	186	6	0	211	0	0	0	0	3	3	0	10	3	0	10	10	10	0	4	0	0	0	0	2	0	0	0	6	1	0	109	0	44	91	116	46	74	1	1	3	34	316	469	1269	6	8	25	106	0	1	0	6	562	0	244	0	0	441	676	73	134	1465	974	4326	243	2015	153	153	3671	124	0	0	663	0	0	14	0	0	0	0	0	0	16	55	0	57	0	41	195	6	0	0	189	15	1	1	195	7	0	672	587	1043	239	22	20	78	0	27	0	0	545	0	0	15	195	7	268	0	0	0	1162	0	0	0	0	0	38	1	0	1081	0	24	0	15	13	24	83	552	868	0	226	775	682	719	164	527	0	0	2	0	0	0	0	0	0	2	2	1124	5	584	1122	632	1165	872	867	597	72	0	584	66	15	0	531	333	61	0	413	1305	653	311	0	0	0	0	0	0	220	27	0	0	0	5	0	0	0	522	2	0	0	6	6	6	0	0	0	0	95	21	20	20	341	306	733	733	0	1	80	2	80	0	0	0	0	29	1178	687	3	1272	148	1070	624	1	85	7	0	0	48	27	197	187	0	1829	1875	1866	56	162	231	97	533	1660	1252	1	1	0	532	0	1	109	1	51	38	0	111	22	88	100	0	2	0	494	4346	112	1326	87	0	6	143	0	440	0	36	0	0	0	0	0	0	0	0	669	0	2	53	184	37	227	0	0	0	0	0	1197	0	0	116	36	329	85	444	444	3	0	9	47	0	7	274	624	0	0	184	85	106	80	2	39	0	72	0	1	0	0	1324	572	0	1109	1164	1138	1197	156	274	5	6	0	797	227	9	0	0	741	684	0	0	0	0	0	0	0	0	0	0	0	0	0	0	75	272	1138	875	0	48	36	0	181	49	179	175	0	0	0	0	0	0	1	0	150	25	184	0	0	0	0	12	1	0	0	0	160	0	0	95	3	0	0	0	338	98	762	798	881	11	11	862	1046	963	0	0	0	0	0	0	0	0	0	0	0	0	0	0	0	0	0	0	2	1	16	0	21	0	0	5	0	0	0	0	0	0	107	2	32	18	166	1186	1422	268	134	0	4	0	499	0	16	92	223	690	0	77	269	77	77	995	88	0	3	0	166	635	189	69	496	814	356	1780	947	0	985	5	0	0	0	0	423	0	0	1032	36	93	0	0	87	0	70	4	414	0	3	1	0	0	1091	0	0	0	0	1004	1371	0	1263	32	0	0	0	0	0	0	0	725	0	14	0	0	5	0	0	1198	1157	1176	106	1254	40	349	1152	1176	7	7	6	5	114	0	0	5	7	32	0	0	0	531	915	600	47	130	0	457	1	24	0	0	499	48	537	307	902	508	765	237	5	15	35	37	200	0	130	197	36	3	278	0	81	0	174	2	371	142	7	0	521	0	2	1082	35	113	39	3	316	69	0	0	1	0	0	126	0	38	34	126	55	257	109	150	239	1021	1832	1274	44	0	0	0	336	9	715	36	1	585	1139	69	0	121	1174	1899	244	78	698	102	205	621	632	869	775	159	0	380	4	0	74	0	0	683	0	0	224	12	417	3	0	255	238	0	0	0	0	0	0	0	14	0	0	1	0	0	21	0	1	80	0	1	28	0	56	0	0	85	0	121	123	0	0	4	5	0	0	42	148	7	242	752	634	495	0	39	0	0	70	395	30	0	117	1	0	0	0	0	0	0	1	48	0	0	0	0	0	0	26	60	0	7	0	0	69	409	5	0	51	136	41	580	61	39	395	1271	37	0	94	202	0	122	25	184	6	6	6	203	141	3	0	0	36	5	211	155	155	1	0	0	0	0	0	188	0	2	2	1508	87	0	4	0	5643	0	1685	325	0	0	0	0	0	2	3	0	0	0	0	0	0	0	0	77	77	77	77	3	0	34	34	1	1	1	3	4	3	0	0	0	0	291	69	53	69	69	0	265	0	7	0	6	1	5	0	0	53	0	0	337	56	0	0	268	48	961	478	1345	617	0	68	2	172	1	0	0	16	274	16	0	0	0	6	382	0	0	238	110	177	373	1203	759	38	70	101	494	0	0	0	18	7	438	1229	7	0	138	490	554	174	824	69	69	82	69	2	1	0	0	0	0	16	1164	0	1170	1598	0	0	0	0	0	0	0	0	0	0	0	0	1	1	0	0	0	0	0	0	3	1	8	10	37	1	0	217	1187	6	13	261	499	0	0	0	0	4	15	2	2	14	23	69	0	131	72	4	0	1	0	6	0	5	121	79	100	69	5	69	0	0	192	0	28	24	1	293	9	189	179	0	137	0	36	0	75	0	0	83	69	433	240	664	322	105	0	1250	414	0	0	0	0	107	0	0	0	0	0	2	0	0	14	0	1	1	0	0	0	0	0	6	6	6	6	6	6	6	6	0	0	0	0	0	0	0	0	0	0	3	300	0	4	93	18	362	358	0	16	56	0	0	14	0	0	0	0	78	7	0	254	1	28	0	79	1	4	1	1	35	0	10	534	466	1153	0	43	0	1158	0	1	25	0	22	0	0	32	0	0	166	0	778	221	0	0	346	0	0	22	0	362	70	0	0	0	1	2	19	18	11	132	18	73	66	1210	333	1126	1121	128	0	7	7	82	88	1	104	72	0	186	89	935	7	1347	1071	0	0	0	0	0	0	0	74	0	0	0	0	0	0	0	120	95	69	122	7	308	78	18	0	0	214	101	297	129	493	130	762	157	664	153	843	26	1121	0	45	0	0	585	355	178	991	4	1	1078	36	240	0	1412	0	1014	20	391	520	73	110	1	2	27	0	0	39	0	1006	0	0	0	32	7	1	120	31	0	0	0	4	117	38	108	251	69	164	35	336	3	2	3	45	134	5	0	2	0	0	39	0	5	0	0	6	0	0	534	152	602	256	155	78	804	16	0	99	0	172	0	1	2	7	462	46	108	0	382	0	0	121	1	140	241	225	0	0	256	23	38	3	16	276	289	668	0	7	14	0	49	84	0	0	76	68	0	0	1331	2114	0	0	3	1156	47	0	220	1047	0	0	0	122	0	142	219	203	2173	21	357	0	876	116	73	1163	272	96	441	447	20	20	87	1318	569	1106	697	598	1209	736	8	0	1092	0	72	317	0	579	1042	656	1670	1260	92	1	80	75	976	1081	1484	36	0	0	403	1615	458	36	131	494	144	374	11	0	727	181	207	1	116	0	97	737	16	0	420	73	72	71	69	72	72	69	76	69	72	0	69	12	0	126	0	0	0	0	52	127	108	1040	19	106	146	0	0	3229	1551	0	568	16	112	0	184	18	1057	118	52	0	0	25	0	0	681	385	0	1	0	1110	118	143	6	0	804	4	106	84	354	553	0	245	0	0	0	0	0	135	0	495	44	0	596	9	0	2	107	0	0	0	0	0	0	0	0	0	0	0	0	7	0	0	0	0	0	0	0	0	0	0	0	0	0	0	1328	678	0	0	220	0	0	0	0	0	0	0	0	0	3	2	2	2	230	53	0	114	0	21	25	0	242	6	16	4	7	0	4	957	0	0	941	1066	0	0	7	6	4	597	182	0	0	1159	680	1019	0	0	22	14	0	75	0	0	0	30	183	308	8	32	182	811	788	0	914	1	1164	1161	0	0	0	448	101	528	531	462	494	127	233	8	194	1	16	1	3	10	4	9	3	3	4	4	10	10	0	0	0	25	25	25	0	439	476	487	6	0	47	24	0	0	0	0	0	0	22	0	31	1	0	0	0	0	0	0	0	152	0	387	0	0	19	0	0	602	0	804	0	0	2	7	14	0	80	4	0	16	0	0	1	431	279	0	0	0	0	4	0	0	0	172	153	229	350	2	134	441	185	167	138	70	24	0	0	0	0	18	35	35	0	0	3	0	0	0	0	1	0	0	0	0	0	0	0	0	1	0	0	617	65	0	0	2	278	0	0	0	0	0	0	0	0	0	63	63	39	1	0	0	0	2116	0	0	0	0	0	0	0	2	0	0	518	3	1	0	0	2	85	69	72	0	69	87	7	1	3	137	0	117	0	68	0	1137	1022	1032	1145	527	433	1131	450	695	95	0	0	0	191	191	0	96	0	0	233	15	317	0	0	0	0	128	121	136	0	0	0	85	0	413	12	15	0	292	190	367	1550	342	20	873	377	77	0	108	155	540	1131	18	0	22	0	95	0	0	406	217	126	27	121	632	135	362	71	68	59	220	0	766	3	0	1	0	89	49	185	7	0	0	14	5	0	265	76	24	108	55	56	0	1455	18	206	7	61	72	0	39	1114	709	19	528	591	29	231	0	254	52	6	64	71	13	0	1514	77	50	80	80	0	0	58	0	205	0	0	0	0	0	0	0	0	0	0	126	69	115	53	569	0	0	0	344	382	143	365	26	0	7	6	0	171	32	64	0	424	413	1	0	100	539	395	164	56	114	170	164	22	1452	77	3	31	19	220	21	71	278	0	528	16	72	0	2	0	0	0	0	0	2	410	0	19	551	0	0	50	0	388	0	0	0	0	0	0	0	0	0	219	514	55	935	0	0	0	491	0	43	1	0	0	0	145	0	1	100	173	1031	1056	1056	374	440	238	1054	1052	317	440	8	289	158	6	5	0	6	13	1	0	2	1	1	10	74	21	28	1	25	0	1	0	0	0	0	0	0	0	0	0	0	0	0	36	0	0	522	86	946	76	5	15	560	0	57	0	0	0	788	0	22	13	610	0	350	8	288	0	0	0	0	0	253	210	316	2626	0	0	0	0	0	0	14	1	0	8	0	23	137	10	685	0	769	998	0	146	646	1164	0	1149	0	1154	0	1162	1151	0	71	1156	439	0	0	0	725	0	0	666	2	122	338	315	138	6	113	1146	1	685	8	332	118	7	173	351	321	72	967	1906	111	1997	1306	67	0	0	0	0	0	0	0	79	0	69	73	2	57	216	126	687	0	7	130	1132	11	188	29	6	0	362	827	938	375	0	0	0	0	0	82	93	7	15	433	433	96	0	6	0	0	656	50	1217	222	1376	80	21	197	106	0	2	0	431	378	0	976	0	0	257	0	6	0	48	0	842	0	0	6	0	0	0	604	16	0	57	0	0	0	933	0	69	72	72	916	106	0	0	0	64	0	1215	236	1088	103	0	0	0	222	865	0	173	152	65	205	0	21	0	1289	1	5	0	0	6	7	7	7	35	0	0	0	0	0	1	0	7	0	2	0	295	0	0	0	3	37	0	305	0	0	0	0	0	752	0	0	0	0	0	0	0	0	0	0	0	0	0	0	0	0	0	0	80	0	0	360	107	0	0	0	1	1	0	384	2484	104	0	2282	1833	92	0	0	0	212	0	0	0	0	0	0	0	0	0	0	0	0	0	0	0	6	0	0	91	105	141	56	369	192	0	0	0	57	22	0	0	0	0	0	0	707	37	136	367	50	214	249	1162	261	113	0	0	97	111	69	444	292	739	78	1531	0	233	0	0	0	1	701	0	0	175	325	72	536	151	1161	0	758	1151	1163	1142	0	0	0	0	0	0	0	72	53	33	268	128	49	12	28	31	0	0	0	0	0	0	851	6	61	31	47	47	0	983	54	54	47	47	1	0	0	367	0	0	271	16	0	186	61	414	0	0	473	1160	0	0	0	402	82	0	0	0	117	344	0	6	183	0	74	124	364	374	181	181	233	223	374	203	373	361	0	4	0	10	1557	220	70	0	0	0	879	733	106	1	18	21	35	24	96	0	0	0	637	26	0	0	0	0	159	0	0	773	0	82	116	115	40	1147	65	331	0	76	0	0	0	0	110	0	15	0	0	1	305	26	25	45	38	54	0	14	80	78	109	0	1135	514	0	36	0	0	1074	0	82	76	82	76	7	7	69	140	332	2294	1	0	25	0	0	0	0	0	15	0	0	0	0	0	0	513	54	218	5	32	17	0	21	0	172	0	18	1	149	0	93	196	1	17	0	1	0	2	0	0	0	0	0	0	0	79	236	0	103	0	863	108	541	1082	1165	1154	1161	1153	1204	487	487	0	0	0	0	7	0	0	0	17	0	70	0	0	10	72	950	68	0	0	0	0	0	0	1739	0	0	0	39	36	771	674	187	900	30	387	572	13	1020	1151	0	83	591	954	724	50	1181	479	21	0	168	1702	979	1080	1039	1006	6	70	0	107	848	1057	87	149	0	31	609	166	0	0	0	474	219	423	6	17	0	0	0	0	7	8	2	2	414	377	2	33	1	171	53	0	0	0	0	0	0	0	653	274	0	0	0	161	1721	0	1020	86	0	25	2	0	0	0	0	0	0	0	1	0	3	0	0	0	0	0	0	129	63	0	364	243	1105	0	984	69	69	518	668	2672	755	3178	521	554	519	0	532	176	505	0	38	372	707	0	42	92	0	565	597	371	0	105	1354	131	65	26	91	60	2	830	470	0	0	0	0	0	0	0	418	0	107	0	0	0	0	0	72	1160	1148	72	810	72	145	749	72	108	1107	500	240	940	0	900	1	0	0	1370	432	0	175	92	82	68	144	3	0	7	1032	632	837	574	122	521	13	587	291	145	385	62	0	0	0	68	22	0	65	23	0	0	71	0	0	70	70	0	0	6	54	0	8	337	23	1785	135	25	356	286	0	39	133	24	1362	263	272	878	194	192	72	0	0	0	98	0	2	2	2	0	0	0	0	217	0	0	0	0	0	108	7	15	405	0	0	0	0	0	0	0	41	3	29	0	0	40	0	362	224	54	14	91	768	237	0	948	518	150	0	249	180	114	8	269	0	0	0	0	0	0	35	70	432	0	0	0	0	1	0	0	0	0	0	0	0	0	45	0	0	0	0	0	0	632	1051	106	0	674	123	433	39	296	95	25	181	0	93	54	112	269	400	49	26	611	2	1165	273	6	118	0	9	2	30	0	165	294	2	0	0	0	2	547	13	0	1	0	0	62	0	281	0	1	3458	38	14	7	0	35	242	1	6	0	16	0	0	0	0	0	0	0	0	1	7	146	116	0	6	440	0	16	75	167	0	845	0	1062	59	1015	127	0	41	3	0	0	0	0	0	0	0	657	1134	0	0	841	1147	0	1151	0	0	321	0	236	101	102	76	1395	765	935	69	963	341	1510	456	518	1	1171	305	97	10	685	118	157	104	476	97	33	320	500	104	77	89	104	548	336	610	114	607	1317	140	13	16	0	111	0	0	0	273	362	0	30	0	0	12	3	0	0	0	0	0	0	589	0	0	134	40	0	0	91	0	0	0	0	688	553	0	0	0	2	134	174	127	1175	0	72	970	0	0	0	2	1	72	0	0	45	0	0	0	0	255	0	0	827	34	51	337	177	0	0	46	171	0	9	0	253	108	1871	305	1	1091	312	3	131	0	69	69	21	88	0	60	0	95	0	0	0	23	246	0	4	2	348	0	261	1063	2	11	0	2	51	23	0	0	19	0	0	578	4	0	0	1	1	141	0	4	0	20	0	0	16	0	0	69	55	65	0	0	0	0	0	5	131	0	15	101	0	0	1	6	0	1089	294	84	460	1162	0	581	1065	202	124	321	0	72	0	0	0	0	1	0	0	0	0	1	0	0	6	0	0	0	0	0	1	60	0	0	0	147	10	937	14	0	0	1471	464	456	1517	0	0	0	51	39	236	221	520	723	0	0	0	0	0	0	0	14	24	0	0	0	0	0	0	0	531	937	1161	1161	0	1098	112	943	18	111	682	262	0	661	783	22	1254	35	0	1326	0	0	0	0	0	68	57	0	827	1	185	0	0	24	1018	171	171	738	16	87	832	28	130	11	330	0	14	0	0	15	0	9	0	0	0	43	0	4	54	48	883	15	0	0	0	51	0	0	6	8	0	0	0	0	0	0	0	0	0	31	0	0	0	132	132	132	14	0	541	279	2924	244	4524	3251	925	3059	733	763	0	0	0	0	113	0	1	0	0	0	0	0	0	0	0	0	0	0	0	0	6	10	0	0	0	0	0	0	0	0	0	0	0	0	579	495	498	688	5	70	197	0	89	152	1	18	8	494	1	579	69	82	213	29	99	0	2	125	0	0	0	1396	53	31	17	0	0	184	0	28	102	0	28	0	0	0	1	182	1147	0	0	74	1	0	0	0	0	69	0	0	184	11	140	0	0	1	0	741	30	570	0	393	1258	0	0	0	0	111	293	861	1216	1143	1154	3	1157	0	273	72	69	6	662	34	54	744	14	2	1130	0	141	17	1325	2	0	33	1217	0	0	0	2	634	14	52	0	0	6	0	0	1	7	94	0	0	0	21	7	1860	1278	1095	0	72	2	0	0	0	0	6	876	507	232	594	0	91	60	0	22	0	143	1061	127	795	473	0	503	1119	0	0	0	0	0	0	0	0	1	55	0	0	0	0	1026	572	0	0	0	0	0	21	0	0	534	1	287	440	36	212	0	0	0	0	0	0	0	0	0	0	0	0	0	0	20	402	1	1	404	404	292	0	79	68	67	472	107	0	7	122	147	134	111	108	0	0	2	1	44	501	0	10	484	443	1842	1580	2219	2249	2368	3529	542	483	44	0	0	0	0	0	0	256	189	0	0	1	0	1302	0	0	381	0	1034	597	108	1306	75	1213	1129	603	1	8	48	162	0	0	0	0	0	1	0	6	1	23	1033	142	6	1164	4	0	0	1136	26	0	2	0	0	35	1	0	1	0	17	0	408	3	167	552	594	48	581	1285	690	233	0	5	202	37	0	0	0	69	373	978	0	0	0	0	0	69	1164	1156	1165	0	1154	0	0	0	0	0	0	0	0	0	441	1157	0	43	1	70	99	664	340	330	0	0	0	601	1	1	0	9	10	0	0	0	112	0	0	15	0	117	15	0	0	0	384	0	161	51	0	119	2	0	0	0	0	1	1	1	1	185	148	316	40	57	3	69	27	74	196	101	241	41	10	7	65	208	1141	0	0	0	85	0	0	0	54	0	0	0	0	1199	913	32	0	73	1147	77	0	40	134	149	149	6	149	6	6	70	12	0	149	7	0	0	0	28	0	0	48	148	0	0	0	0	0	44	202	0	0	0	0	0	0	31	71	1018	1197	720	0	69	200	269	0	0	6	1	0	24	0	109	109	2	899	6	0	105	0	0	82	0	0	0	99	0	120	0	475	0	75	3	114	4	260	33	137	604	69	0	688	45	0	24	1	1	1	0	0	0	0	0	0	113	87	142	4	493	0	0	0	716	32	0	2	2	90	63	106	0	939	1118	1074	594	868	4	19	1121	84	7	0	0	22	22	359	146	0	183	10	19	10	2	0	0	1	1	0	0	0	0	695	36	0	1046	0	179	1172	1290	0	1074	0	0	1125	0	1079	39	0	1362	10	0	0	1	0	0	20	0	431	77	908	199	48	82	73	6	34	7	0	0	0	0	0	0	0	0	6	173	0	133	1397	0	68	1255	600	0	0	0	0	0	0	0	0	0	0	0	0	455	231	87	92	117	28	161	385	133	18	0	0	16	96	0	0	16	1	0	105	0	7	879	3	0	0	0	901	6	54	107	1193	1242	450	1	0	0	0	0	0	0	0	0	2	0	0	0	94	177	0	0	0	0	0	322	178	0	0	2	73	2	1	0	103	11	2	61	0	44	11	0	295	300	201	157	0	0	2104	0	1	220	211	8	369	849	807	961	0	885	846	105	455	611	0	48	616	0	1094	84	0	692	88	426	0	0	0	0	108	1	0	0	0	107	0	0	0	0	1126	0	0	796	0	0	974	0	1164	0	139	0	0	0	398	2	89	40	246	23	159	671	244	156	5	0	1	0	0	0	0	0	0	0	0	119	31	0	0	13	23	47	15	142	24	134	517	0	74	397	277	757	217	0	2	165	18	0	171	602	703	936	896	55	0	114	1215	4	0	1580	21	1	0	0	2	64	231	1	3	57	1325	735	773	584	54	89	358	77	87	31	0	1	8	34	0	226	561	442	452	1121	111	34	1156	164	144	117	103	0	773	319	986	106	107	124	93	106	35	0	44	0	0	0	1162	1497	0	347	805	247	655	17	0	1	1	1	106	78	222	40	101	897	408	745	35	320	377	0	0	72	3	0	0	0	0	0	0	0	0	319	0	8	2	22	1	0	597	0	0	0	0	121	0	0	103	102	121	123	125	4	404	0	1473	0	163	395	1985	0	1092	367	437	0	0	0	0	0	0	0	0	0	0	2	0	16	101	7	0	4	0	0	0	0	289	0	0	158	103	0	4	27	27	322	0	0	1	35	0	15	137	290	0	1	287	0	349	10	859	0	0	0	0	0	4	62	0	362	0	0	0	79	2	2	0	29	29	29	16	4	1023	1044	0	0	0	4	23	0	718	110	192	535	316	324	150	0	342	0	0	0	0	144	167	0	2	32	0	0	1631	0	0	20	51	7	0	68	300	0	0	0	1	0	0	0	6	0	0	0	43	46	34	35	54	333	335	371	34	43	0	0	7	177	0	669	50	236	410	18	170	0	4	0	3	872	124	272	1304	307	393	197	724	474	181	0	177	356	159	699	868	1070	1167	1092	0	34	0	0	361	4	1129	608	0	889	0	0	3	11	0	0	10	243	7	1	0	0	0	224	17	1	0	1	19	1	26	9	0	40	33	28	20	203	117	0	0	326	0	0	0	1	0	0	30	0	0	622	127	0	69	256	0	18	0	653	154	2	48	36	0	431	0	0	0	2	466	0	0	0	0	0	8	481	275	237	0	0	358	14	228	103	0	0	0	25	26	64	65	76	55	0	1	0	157	0	147	0	0	550	0	0	110	551	268	74	8	55	0	8	69	0	335	1	0	0	1	49	4	36	578	134	336	4	65	76	0	1	69	18	1	3	0	0	69	0	38	15	912	13	0	13	0	0	0	18	0	0	0	73	35	1205	709	307	0	162	162	0	0	0	0	0	0	0	0	0	0	674	1178	1270	1156	0	1196	99	1142	172	28	126	56	491	397	55	382	55	0	124	0	0	1166	223	439	1629	0	0	0	0	634	837	221	0	669	0	0	0	178	96	0	88	104	85	330	132	0	200	4	0	11	2	33	298	24	295	1	0	0	0	0	375	40	0	32	0	0	0	0	974	1156	330	52	56	0	982	1099	0	0	0	0	0	0	0	0	0	508	95	0	0	0	0	0	0	0	0	0	0	0	0	0	37	69	0	0	183	37	0	0	0	17	52	1128	692	4	538	167	72	336	126	0	196	0	9	0	0	0	2	66	0	0	3	0	0	0	193	0	0	0	0	2506	578	580	0	0	139	698	17	20	1258	173	774	1171	0	0	394	47	0	50	320	55	288	664	4	85	0	0	1	7	7	3	10	10	3	11	34	0	0	0	44	0	0	111	92	1164	27	0	473	0	0	284	0	0	4	0	115	34	75	41	2	250	0	1	1	142	173	56	1039	0	10	213	0	180	0	41	71	102	139	0	9	0	0	99	0	0	49	86	6	0	0	0	0	0	12	1467	873	19	32	1162	425	426	0	386	264	161	164	47	644	248	36	0	475	0	0	14	31	600	576	96	335	631	359	638	27	14	4	1	196	56	36	101	1030	1024	88	78	4	84	75	215	257	0	1	956	0	59	0	0	104	309	78	3	3	0	55	0	12	3	4	0	0	2	0	71	0	0	184	92	119	1	5	7	158	130	1	0	0	15	0	0	6	0	0	237	888	489	27	0	1178	30	106	404	168	0	229	90	418	55	580	612	274	48	29	7	0	1731	157	0	1	263	195	1284	303	92	0	0	0	223	106	0	403	0	804	0	218	0	6	353	2	0	20	0	2	1	1093	1	173	335	1523	1030	150	7	0	0	20	0	1	345	0	20	0	0	27	3	15	0	0	3	0	0	6	0	0	19	0	0	304	375	407	619	417	118	0	98	189	214	1011	88	29	0	652	219	97	1933	571	320	2484	102	0	0	442	0	367	0	0	0	4	97	0	0	0	19	0	0	0	0	0	0	0	0	0	0	0	0	0	0	0	0	0	0	0	1	2	21	18	14	0	0	117	106	8	8	12	0	0	21	0	69	0	0	62	1	23	6	0	6	26	0	26	163	164	156	155	158	159	1026	5	723	748	933	1316	739	224	0	0	0	1074	215	369	0	260	0	1	0	1101	106	527	0	0	0	0	0	0	0	0	0	239	150	0	62	763	571	26	6	357	1148	863	551	731	278	62	0	1	1	1	1	741	707	620	306	0	58	0	18	79	0	99	6	46	1161	7	677	74	39	114	0	108	138	168	195	10	0	0	0	0	1160	2	114	166	0	0	0	0	0	0	0	0	0	560	6	13	411	596	0	0	0	0	124	801	34	1196	263	82	55	136	130	155	136	50	0	99	0	0	0	3	0	0	0	155	0	192	0	107	15	53	38	0
Subgingival_plaque	SRS013255	0	0	67	4	1272	0	8	39	149	787	548	25	33	34	0	0	0	248	0	0	1587	1153	92	32	29	101	0	0	540	0	0	1	617	0	0	0	271	24	269	230	20	380	19	83	46	1415	1546	25	25	0	0	0	5	18	582	42	24	17	0	35	0	0	42	50	49	0	110	0	0	0	0	0	392	0	0	684	1140	383	237	17	0	0	0	7	52	0	0	0	0	0	573	0	32	32	0	0	8	1	18	35	1524	32	32	32	32	0	1	1472	117	0	0	0	0	2	11	1	199	1	151	38	1184	481	143	27	0	0	2	2	0	0	2	0	0	118	36	212	227	9	71	10	36	0	2	484	0	292	0	1225	1417	810	115	1622	179	1	0	739	0	933	0	0	4	21	21	0	0	0	0	0	78	60	60	0	0	1487	4	2	252	1492	0	912	476	78	188	228	770	740	1	70	0	15	0	14	15	14	17	92	0	0	0	0	0	0	92	0	719	61	0	4	0	33	32	0	1	0	1	225	0	30	0	0	630	32	57	314	727	128	699	108	1517	17	0	0	68	1	0	0	0	0	0	0	0	0	0	0	0	2	29	21	20	265	34	77	0	38	950	167	0	675	1	1235	320	0	1	22	57	0	52	32	0	32	657	1436	0	0	0	0	1	0	0	0	1	13	0	13	20	693	0	608	616	140	612	168	100	693	693	0	849	379	109	1	210	75	99	3	2	9	0	0	1455	945	1495	261	0	231	0	484	31	0	0	0	1084	1301	6	746	1304	1302	31	0	0	0	1967	0	1616	1	1	1	1	2	1	1	3	1	19	223	23	178	707	70	1174	9	0	0	9	1280	0	1209	0	0	0	1650	279	127	0	554	15	10	482	141	6	17	436	0	0	0	31	0	711	0	0	162	39	0	0	0	0	0	0	0	0	0	0	0	0	14	0	0	3	1	14	1164	47	48	11	19	1	15	0	323	18	0	8	0	44	2	12	35	0	0	32	66	981	160	1504	190	32	138	48	110	1578	57	67	907	301	1042	301	0	123	0	0	275	38	322	34	537	0	78	23	21	1025	176	634	223	36	32	7	1529	1244	20	0	1453	1410	257	239	240	0	0	0	0	0	187	603	54	333	0	728	1699	0	152	98	1524	0	1502	1523	1	1473	1	83	72	1034	3	0	1628	300	133	111	333	140	278	1663	0	1516	1345	21	24	0	0	0	120	1373	53	0	1740	21	205	20	70	1412	1181	0	23	0	0	33	23	9	5	0	0	305	211	0	148	0	0	195	1	24	10	20	313	1506	1523	0	160	4	58	130	307	1436	0	72	0	363	0	60	16	0	80	13	0	1322	32	3	76	0	821	11	419	32	32	8	0	337	15	318	228	187	182	0	0	0	40	53	24	61	897	562	0	979	0	24	88	0	32	75	40	0	57	103	143	46	7	694	549	221	0	1030	225	281	102	87	88	0	0	1205	36	3022	188	170	1234	344	60	213	0	213	93	219	208	213	274	35	131	0	148	0	0	0	1	21	0	51	101	7	0	0	1	24	0	1	0	1	1	0	0	0	0	32	0	388	0	0	0	0	0	0	0	0	0	0	0	0	0	1	0	14	137	777	9	166	2756	326	104	1104	0	0	0	1502	1495	0	1538	1518	30	2	176	140	844	1380	109	853	11	37	12	41	173	122	5	247	15	0	0	2	0	0	0	264	76	11	0	1513	324	1058	105	368	87	628	0	1	1433	1	1523	1503	1524	1504	1	0	88	465	0	1	172	0	1	290	2189	0	75	10	83	11	90	1665	1582	0	1366	482	0	212	0	1	35	147	1524	1734	1454	392	12	28	46	184	263	10	10	0	9	0	14	1511	14	1510	2960	2355	24	101	0	0	357	2	9	9	0	0	18	173	2	159	0	0	1	482	11	11	0	1528	1031	9	26	38	0	0	0	0	0	1	0	3	0	0	0	0	104	0	0	1	0	70	141	2	85	358	30	0	266	170	314	367	939	0	108	217	316	85	652	1452	140	1553	0	700	0	1301	826	1514	0	2	0	0	818	0	11	0	278	45	0	684	1453	1475	0	708	203	151	7	1512	449	32	103	1413	69	1465	1688	824	129	785	0	1169	89	183	19	0	56	528	0	0	0	282	14	0	34	0	0	7	0	158	0	49	0	14	1	18	475	18	18	475	406	1	1879	198	20	23	81	1479	615	194	253	356	45	1	0	0	0	122	120	449	1011	585	758	2149	109	0	316	2	0	0	0	788	6	4	1	0	0	1	0	0	0	0	0	1	0	0	0	0	166	141	0	4	165	22	1016	351	0	444	0	0	0	0	27	30	46	1665	46	23	0	1578	1	2	2455	1429	1525	0	90	101	110	110	7	0	0	155	0	0	231	711	40	108	0	33	1	0	0	3417	93	205	540	108	1439	89	103	0	0	472	0	109	0	537	1	0	1	0	0	125	3	454	0	0	116	0	0	0	0	660	7	384	1433	40	5	1	192	1	1	85	1	35	64	147	475	295	0	0	0	1476	1	3	0	0	133	422	0	301	840	0	176	59	0	0	0	0	396	0	34	905	506	10	32	834	1808	65	454	21	1496	1403	61	0	27	167	1095	0	1282	292	1	36	0	0	1	0	1	1487	1	5	1494	1	1	6	1514	56	0	63	146	441	33	1310	99	1102	1393	1333	1636	20	36	92	244	5	18	0	0	0	55	0	0	526	389	79	0	138	1219	530	0	32	631	65	10	115	719	27	109	1620	3824	0	0	9	0	20	0	0	9	0	0	25	68	69	0	1	172	2	82	82	0	0	657	95	22	51	1427	538	1656	22	518	79	0	565	0	187	1	0	0	0	6	78	0	0	0	0	0	25	1	30	1	0	1	6	109	619	0	256	256	0	98	447	1678	2090	0	840	0	1	1	141	66	0	11	85	144	0	0	616	1524	0	179	1381	1504	368	1257	917	766	278	0	0	1068	0	7	0	16	1	363	0	4	13	8	0	30	0	0	0	2	1	14	676	654	942	0	26	2723	147	0	0	0	0	0	0	98	24	0	0	0	0	1	1	0	0	13	21	42	36	0	0	0	0	0	24	1584	0	0	351	1	24	25	0	683	0	0	0	218	33	24	21	640	1402	1	1524	7	1481	0	14	227	1812	194	1421	445	1	95	2337	59	208	63	0	215	27	20	25	0	1768	1796	0	21	0	1	127	20	118	19	725	200	0	2061	177	1516	1520	745	840	108	267	0	0	5	137	135	1286	82	2	57	19	0	5	1	0	384	32	2	158	2	0	1170	95	0	9	0	0	0	0	0	9	1	2	0	1	318	1616	1499	1	350	49	0	0	1	374	0	0	977	0	956	0	0	0	0	0	0	0	0	0	0	1	0	0	14	14	0	14	21	413	115	34	0	1	43	0	8	0	0	0	158	0	61	68	0	0	57	289	177	116	138	24	343	177	456	0	0	0	0	0	0	1	1567	1117	0	38	0	0	0	0	81	85	0	200	1	315	0	1	1473	1508	0	1493	1	0	0	693	3	17	322	653	3	176	11	0	35	70	124	5	0	26	1	0	0	0	101	205	102	89	20	80	1	22	803	8	1085	7	7	0	0	20	20	7	2	0	1433	98	0	20	665	0	588	0	429	159	0	90	2	113	0	836	76	0	1598	0	496	38	145	92	0	1524	0	0	0	1452	0	0	0	466	221	593	0	0	32	4	1530	2	119	99	2	103	2949	78	31	0	21	0	35	1323	19	0	0	0	603	140	0	35	683	707	1615	1688	100	30	0	137	35	0	171	740	2	763	829	563	1774	0	1487	0	1358	523	33	44	98	1	0	236	0	0	0	0	2	19	0	80	19	0	80	80	83	19	20	0	0	0	0	2	0	0	0	7	5	5	77	0	134	169	197	140	60	0	0	21	18	378	850	1668	27	20	59	44	2	1	0	20	867	1	226	0	1	565	751	60	98	1808	1555	5094	174	2474	74	75	4114	85	0	0	749	0	0	7	0	0	0	0	0	0	10	45	0	98	0	25	61	0	0	20	230	7	2	2	409	22	0	888	759	1491	505	28	27	164	0	94	0	0	590	0	0	9	299	32	300	1	20	1	1521	0	0	0	0	0	19	1	1	1476	0	50	0	8	37	66	44	734	1248	20	178	879	971	931	153	675	0	0	0	0	0	0	0	0	0	1	0	1505	4	661	1568	934	1555	1134	1141	752	32	0	785	61	27	0	629	419	10	4	316	1951	646	420	0	0	0	0	1	0	330	44	0	2	1	15	0	2	1	795	3	1	0	0	0	0	0	0	0	1	183	25	25	25	595	560	1217	1216	0	1	69	1	69	1	1	1	0	76	1531	1164	2	1602	179	1462	612	1	177	62	1	0	12	8	177	220	0	2307	2464	2442	18	179	495	76	683	2035	1430	2	0	0	748	0	0	76	2	35	111	0	103	12	65	75	0	4	0	639	6239	108	2000	74	0	0	222	0	484	0	73	0	0	1	0	0	0	0	0	837	4	4	14	103	84	332	1	0	0	0	1	1524	0	0	175	38	192	56	549	549	1	0	23	22	0	22	204	734	0	1	98	46	107	54	2	36	1	32	0	1	0	1	1569	1067	0	1432	1524	1425	1433	63	367	12	10	0	1004	356	5	0	0	1033	645	0	0	0	0	0	0	0	0	0	0	0	0	0	0	78	474	1499	1066	0	109	71	0	127	12	164	142	0	0	0	0	0	0	21	0	234	49	102	0	0	0	0	26	0	0	0	2	222	0	0	208	3	0	0	0	197	59	976	1058	983	35	35	1141	1368	1262	0	0	1	0	0	0	0	0	0	0	0	0	0	0	1	0	0	0	2	8	15	0	29	0	0	14	0	0	0	0	0	0	89	22	9	24	278	1712	1733	113	62	0	6	0	513	2	8	58	274	748	0	80	453	80	80	1418	134	0	7	0	161	542	286	32	581	805	366	1904	1094	0	1310	4	0	0	0	0	449	0	0	1435	15	81	1	1	120	0	34	1	309	0	1	2	0	1	1373	0	0	0	0	1423	1684	1	1868	100	0	0	0	0	0	0	0	928	0	7	0	0	2	0	0	1524	1502	1527	81	1512	78	382	1523	1473	26	26	1	4	115	0	0	1	5	3	0	0	0	676	1360	893	13	100	0	335	0	22	0	0	409	52	666	247	1260	504	635	288	5	13	12	73	102	5	126	287	23	1	340	0	170	0	118	0	542	132	21	22	930	0	1	1221	9	87	66	4	500	73	0	0	0	0	0	87	0	191	185	86	19	259	94	392	296	1515	2497	1623	61	0	0	0	354	22	1063	15	2	875	1501	32	20	107	1528	2604	203	145	866	88	131	673	990	1330	887	209	0	616	24	2	98	0	0	1112	0	0	240	31	550	20	0	201	142	0	1	0	0	0	0	0	8	0	1	1	0	1	90	0	0	69	0	0	13	0	55	0	0	43	0	58	65	0	1	2	25	1	1	66	70	5	334	822	796	457	1	85	0	0	52	506	13	0	199	0	0	1	0	0	0	0	0	31	0	0	0	0	0	0	66	193	0	20	0	0	32	395	30	0	3	118	48	680	94	26	426	2031	103	0	174	160	0	71	30	158	24	24	24	116	40	1	1	0	25	4	61	47	47	0	1	0	0	0	0	226	0	1	0	1537	34	0	41	0	7085	0	2677	525	0	0	0	0	0	2	3	1	0	0	0	0	0	0	1	39	38	38	40	1	0	83	83	19	19	19	1	5	1	1	1	0	0	275	32	128	32	32	3	349	1	24	0	30	1	10	0	19	87	0	0	614	31	0	0	102	13	1277	505	1715	634	0	22	0	101	2	1	1	12	225	8	0	0	0	0	509	0	0	438	283	227	379	1776	1308	78	69	99	611	0	5	0	33	23	281	1562	9	1	302	515	534	253	1292	32	32	44	32	3	20	0	0	0	0	0	1524	1	1532	2036	0	0	0	0	0	0	0	0	0	0	0	0	1	1	2	1	0	2	0	0	6	0	34	65	54	0	0	153	1666	0	15	148	513	0	0	0	0	3	27	39	7	7	40	32	0	87	32	0	1	2	0	0	0	1	58	95	220	32	1	32	1	0	251	1	30	18	6	269	48	228	156	0	128	0	89	0	186	0	0	96	89	482	524	876	330	174	0	1951	399	0	0	0	0	106	0	0	1	0	0	78	1	0	30	0	1	2	0	0	0	0	0	0	0	0	0	0	0	0	0	1	1	1	1	1	1	1	1	1	1	20	411	1	2	151	21	386	553	0	3	128	0	0	7	0	0	0	0	32	25	0	275	1	38	0	85	0	12	0	0	83	0	66	630	529	1525	0	294	2	1524	1	1	15	0	9	0	0	73	0	0	114	0	839	283	0	3	656	8	0	19	0	553	65	0	0	1	0	6	4	21	15	159	20	32	56	1424	322	1524	1596	179	0	5	5	44	63	1	100	32	3	162	97	1388	5	2290	1495	1	0	1	1	2	0	0	159	0	0	0	0	0	0	0	95	76	39	82	24	383	36	51	0	0	183	102	224	168	829	220	1002	176	1126	172	1219	11	1500	0	98	0	0	732	262	246	1294	0	0	1640	15	375	0	1824	0	1347	6	210	736	63	105	0	1	28	0	1	17	0	1345	0	1	0	50	14	1	257	45	0	0	0	2	88	38	108	345	32	121	52	313	2	4	2	48	97	2	0	2	0	0	273	0	2	0	0	4	0	0	889	168	820	170	226	110	1200	0	0	84	0	270	1	2	4	22	733	23	193	0	432	0	0	67	0	197	458	339	0	21	333	30	20	1	26	362	414	838	0	1	30	2	42	67	0	0	211	166	0	0	1847	2826	0	0	0	1504	96	0	245	1401	0	0	0	88	0	64	238	324	2633	6	401	0	1169	76	165	1513	297	47	573	584	5	5	193	1715	950	1373	711	697	2052	954	5	0	1488	0	44	328	2	462	1832	716	1940	1811	113	1	44	74	1413	1656	2325	15	0	0	441	1802	369	23	162	588	181	543	125	0	825	244	130	4	76	0	25	1165	0	0	509	34	32	34	32	32	32	32	42	32	32	3	32	78	2	118	0	0	0	0	8	101	110	1429	25	100	124	0	1	3907	2135	0	907	8	91	0	215	9	1309	138	38	0	0	61	0	0	782	435	0	0	2	1459	150	208	0	0	1242	24	100	31	368	580	3	386	0	0	0	0	0	82	19	535	55	0	634	1	0	4	77	0	0	0	0	0	0	0	0	0	0	0	0	60	0	0	0	0	1	0	7	8	1	1	7	1	0	8	1782	814	0	0	280	0	0	0	1	0	0	0	1	0	21	22	22	4	172	165	20	89	0	76	4	0	143	0	65	5	15	1	5	1268	0	0	1281	1315	0	0	4	26	2	709	174	0	2	1523	766	1386	0	5	68	24	3	95	0	1	1	18	198	469	26	3	273	1196	1190	0	1187	0	1528	1523	1	0	0	437	79	552	541	453	452	230	320	5	290	20	1	21	4	36	5	36	2	6	6	6	36	36	0	0	0	50	50	50	0	507	583	605	30	0	37	14	0	0	0	0	1	0	50	0	12	0	0	0	0	0	0	0	0	319	2	399	0	0	6	0	0	984	0	1112	0	1	1	16	13	1	69	23	0	1	1	20	20	465	322	0	40	0	0	4	0	0	0	261	164	394	447	0	116	635	228	172	254	176	34	0	0	0	0	59	62	62	0	0	8	1	0	0	0	6	0	0	0	0	0	0	0	0	0	0	0	676	103	0	0	2	393	0	3	1	19	0	0	0	0	0	51	52	95	1	0	0	0	2862	0	0	0	0	0	0	1	1	1	0	819	2	1	0	21	2	40	32	32	0	32	41	26	2	0	66	0	80	3	47	0	1480	1413	1233	1498	537	550	1489	492	791	97	0	0	0	224	223	1	183	0	0	226	2	421	0	0	0	2	88	83	91	0	0	0	30	1	387	25	8	0	210	202	281	1992	647	7	1211	245	71	2	146	347	508	1456	8	0	29	2	75	1	0	539	508	137	16	178	662	199	676	92	89	55	152	0	1082	8	20	0	0	128	13	106	5	0	0	7	31	0	282	36	117	108	16	14	1	1868	22	273	20	25	32	0	71	1484	798	11	609	879	9	184	2	382	51	0	88	191	7	1	1961	244	48	96	96	1	0	24	0	361	0	0	0	0	0	0	0	0	0	0	97	32	159	75	741	0	0	0	302	263	101	286	19	0	4	24	0	223	18	120	0	482	503	1	0	38	821	436	176	128	165	176	176	28	1791	98	22	16	14	116	27	34	302	0	588	11	32	0	2	1	0	19	0	0	2	404	0	11	505	0	3	45	3	380	0	1	1	1	2	1	1	0	1	237	689	99	1101	0	0	0	671	0	70	0	0	0	1	115	0	1	174	162	1409	1478	1477	278	487	247	1478	1478	363	488	2	347	58	4	14	0	14	12	5	20	0	20	39	36	34	10	73	5	49	0	1	0	0	1	1	0	0	0	0	0	0	0	0	18	0	0	624	19	1198	80	6	7	760	0	38	0	0	0	1182	0	9	43	826	0	503	26	210	0	0	19	20	0	366	400	270	3449	0	0	0	0	0	0	13	1	0	29	0	39	98	3	795	1	1104	1401	1	289	720	1524	1	1483	1	1518	0	1520	1486	0	114	1518	587	0	1	2	965	0	0	768	1	137	384	397	112	0	84	1512	3	913	2	223	201	5	142	450	244	34	1410	2490	108	2645	1813	99	0	0	0	0	0	0	0	68	0	53	41	4	17	235	232	965	1	6	51	1426	69	262	158	2	0	324	999	1102	356	0	0	0	0	0	66	121	61	32	693	693	66	0	0	0	0	1018	49	1591	228	1931	69	82	344	81	0	1	1	656	611	19	1421	20	0	155	0	15	1	12	0	967	0	2	0	0	0	0	477	66	0	88	0	0	0	1522	1	32	32	32	1377	105	2	1	1	138	0	1678	430	1382	90	20	0	0	189	1149	0	111	169	140	361	0	10	20	1638	0	24	0	0	24	25	25	25	19	0	0	0	0	0	1	0	1	0	2	0	211	0	0	0	1	97	0	381	0	0	0	0	0	862	0	0	0	0	0	0	0	0	1	0	0	0	0	0	0	0	0	0	45	0	0	472	49	0	0	0	1	1	0	542	3124	26	0	2975	2542	226	0	0	0	545	0	0	0	0	0	0	0	0	0	0	0	0	0	0	0	0	0	0	58	85	196	60	261	139	0	1	1	117	36	0	0	0	0	0	0	1079	68	370	492	190	361	404	1523	208	100	0	0	77	108	32	782	212	1040	241	2381	0	336	0	0	0	1	783	0	0	305	514	22	631	275	1523	1	950	1511	1524	1516	0	1	1	1	1	1	1	111	140	106	513	227	189	20	19	2	0	0	0	1	1	0	1010	5	66	9	4	4	0	1333	35	35	4	4	0	0	0	669	0	0	266	10	0	250	102	595	0	0	653	1757	0	0	0	590	38	0	0	0	90	464	0	20	204	0	49	190	499	615	240	239	296	273	613	346	607	556	0	22	2	36	2376	268	105	21	2	0	1235	780	188	2	2	15	21	2	156	1	3	2	795	71	0	0	0	0	273	19	0	1124	0	89	173	172	84	1507	54	608	0	63	0	0	4	0	112	0	8	0	0	3	520	48	43	98	51	77	0	30	100	96	224	0	1482	601	0	34	0	2	1496	0	213	160	213	160	24	24	201	157	478	3534	1	0	17	0	0	0	0	1	23	0	0	0	1	0	0	735	138	426	14	64	13	0	72	0	163	0	89	20	207	0	69	201	0	3	0	1	1	1	0	0	0	0	0	0	0	36	235	0	100	0	928	186	1056	1389	1524	1516	1524	1504	1550	608	608	0	0	0	0	24	0	0	0	8	0	34	0	0	65	32	1335	31	0	0	0	1	0	0	2514	0	0	0	76	18	929	847	227	1068	68	446	1013	58	1354	1507	0	113	811	1033	860	134	1596	480	27	0	210	2327	1249	1396	1443	1285	9	32	0	82	1100	1434	167	101	0	55	755	180	0	0	3	785	202	525	21	15	0	1	1	0	21	21	0	0	457	340	4	89	2	115	114	0	0	0	0	0	0	0	934	314	0	0	0	241	2188	0	1434	104	0	9	10	0	0	2	0	0	0	0	0	0	2	0	0	0	1	0	0	92	80	0	364	491	1515	0	1364	32	32	962	1175	2886	1388	3505	786	1001	966	0	976	221	562	0	51	393	902	0	72	43	0	817	668	224	0	96	2377	176	220	19	35	45	0	1115	715	0	0	0	0	1	0	0	765	0	205	0	1	0	1	1	152	1522	1510	51	1066	32	180	1006	51	108	1425	813	322	1384	0	1170	3	0	0	1645	392	0	243	231	213	75	127	7	0	5	1691	777	1401	792	196	821	33	849	91	235	466	145	0	0	0	34	9	0	22	10	0	0	33	0	0	32	32	0	0	0	91	0	24	476	20	2378	120	85	440	389	0	77	92	72	2183	472	260	1286	201	336	31	2	0	0	178	0	5	4	5	0	0	0	0	203	1	0	0	0	0	264	25	8	581	0	1	1	1	0	1	20	23	7	32	0	0	44	0	425	370	40	25	69	1108	290	0	1133	697	155	0	337	270	92	22	238	0	0	0	0	0	0	12	53	655	0	0	0	0	0	0	0	0	0	0	0	0	0	3	0	0	0	5	1	0	912	1267	82	1	710	138	391	56	193	78	22	291	0	80	89	165	337	561	12	16	696	6	1517	180	1	167	0	16	26	32	0	261	220	6	0	0	0	5	597	6	0	2	0	0	127	0	354	0	1	4139	17	31	6	0	36	240	3	24	20	2	20	21	0	0	0	0	0	1	3	1	166	226	0	20	678	1	0	95	176	0	1228	0	1403	162	1256	220	0	69	4	0	0	19	0	0	0	0	861	1481	0	0	911	1511	1	1504	0	0	393	0	192	92	88	90	1397	1005	1311	32	1390	385	2063	907	541	1	1605	333	76	65	1063	128	73	133	630	111	71	365	613	133	34	61	133	1007	465	708	88	559	1947	151	24	12	0	40	0	0	0	378	656	0	86	0	0	33	1	0	0	0	0	0	0	728	0	0	33	17	0	1	33	0	0	0	0	1377	817	2	0	1	6	90	121	64	1453	0	32	1442	0	0	0	0	2	113	0	0	46	0	0	0	0	314	0	0	1318	69	55	355	281	0	1	208	320	0	9	0	289	109	2116	221	0	1435	293	7	47	0	200	200	106	213	0	127	0	78	0	0	0	44	110	0	27	21	783	0	419	1217	1	15	0	2	44	39	3	0	7	0	0	872	1	0	0	2	2	95	1	3	0	32	4	0	9	0	0	20	42	154	0	0	0	0	0	4	73	0	27	149	0	20	2	5	0	1536	240	97	469	1561	0	821	1485	142	89	323	0	32	0	0	0	0	4	0	0	0	1	1	0	0	0	0	0	0	0	1	2	73	0	0	0	112	65	1319	7	0	0	1667	431	721	1806	0	1	1	100	39	212	209	708	759	9	0	0	0	0	0	0	7	14	1	1	0	1	1	1	1	612	1391	1524	1524	1	1427	106	1312	29	108	862	382	0	668	1016	9	1598	18	0	1760	0	0	0	0	0	148	98	1	1266	1	211	0	0	66	1410	90	90	1065	0	47	1083	29	99	3	199	0	7	0	0	3	3	25	0	0	0	5	0	11	141	144	1084	8	0	0	0	127	0	0	14	21	0	0	0	0	0	0	0	0	0	37	0	0	0	86	86	86	24	0	765	439	3579	211	6660	3596	1116	3450	966	959	0	0	0	0	111	0	20	0	0	0	0	0	0	0	0	1	0	0	0	0	4	67	1	0	0	0	1	1	0	0	0	0	0	0	743	515	693	945	3	41	76	0	214	51	1	7	24	520	1	292	31	96	158	95	165	0	2	111	0	0	1	1598	87	14	10	0	0	358	0	20	42	0	20	0	0	0	3	231	1528	0	1	98	1	0	0	0	0	32	0	0	103	64	126	0	0	1	0	1097	19	886	0	449	1736	2	0	0	0	86	166	1256	1550	1498	1514	21	1519	0	139	34	32	52	689	83	38	1007	7	4	1515	0	118	126	1521	21	0	12	1394	0	0	3	1	802	65	40	0	0	2	0	6	3	9	75	0	0	1	131	4	2834	1748	1408	0	101	3	0	0	0	0	0	1160	653	276	588	0	68	66	0	45	0	355	1415	92	841	626	0	710	1397	0	0	0	0	0	0	0	0	8	59	0	0	0	0	1035	964	0	0	0	0	0	35	0	0	659	2	337	738	60	168	0	0	0	0	0	0	0	0	0	0	0	1	0	0	25	419	2	3	458	457	232	0	65	55	55	564	108	0	5	95	93	51	148	82	0	0	3	21	42	604	0	66	439	345	2098	1833	2401	2392	2492	3710	431	438	59	0	0	0	0	0	1	214	281	0	1	1	0	1564	0	0	403	0	1315	656	109	1642	160	1547	1407	686	0	2	288	312	0	0	0	20	0	0	0	20	2	10	1182	132	20	1524	1	0	0	1504	50	19	8	0	0	77	1	2	2	20	27	0	551	2	188	719	680	145	855	1727	946	185	39	4	125	93	0	0	0	32	161	1299	0	0	0	0	0	32	1523	1508	1523	1	1517	0	0	0	0	0	0	0	0	0	759	1519	1	135	1	18	282	796	422	312	0	0	0	943	1	1	0	10	15	1	0	0	201	0	0	13	0	168	31	0	0	0	488	0	185	60	1	89	4	0	0	0	0	0	0	0	0	257	156	259	41	97	20	32	15	35	207	103	431	31	67	15	115	334	1685	1	0	0	46	0	0	3	187	1	0	0	1	1706	1376	94	0	32	1456	190	1	22	101	87	88	20	88	20	20	32	41	1	88	4	0	0	0	34	0	0	12	43	0	0	0	0	0	59	160	0	1	0	0	0	0	71	81	1406	1752	807	0	54	299	314	1	0	24	0	0	9	0	77	76	4	902	20	0	41	0	1	212	0	0	0	53	0	61	0	680	0	46	4	88	2	436	26	142	952	430	0	1099	60	0	66	2	2	2	0	0	0	0	1	1	86	152	219	27	615	1	0	0	858	89	0	1	1	43	90	105	0	1355	1502	1455	722	1251	3	8	1427	73	26	0	0	33	33	348	192	0	386	36	107	7	0	0	0	2	2	0	0	0	2	751	62	0	1362	0	195	1199	1481	1	1325	1	0	1466	0	1297	72	0	1669	65	0	0	1	0	0	23	0	449	40	1215	139	75	191	181	24	34	15	2	0	0	0	0	0	0	0	2	95	0	142	2352	0	38	1688	786	0	0	0	0	0	0	0	0	0	0	0	1	484	192	183	101	154	18	230	446	124	4	0	0	1	28	0	0	32	0	0	98	0	62	1238	1	0	0	0	1185	20	81	106	1530	1454	773	6	1	0	0	1	1	2	0	0	2	0	0	0	79	97	0	0	0	0	0	396	402	0	0	1	138	0	0	0	137	6	1	76	0	66	7	0	251	174	159	101	1	1	3064	0	2	138	139	9	292	1006	913	1188	2	1296	994	95	599	657	0	54	767	1	1489	40	1	994	121	506	0	1	0	0	81	0	0	0	0	80	0	0	1	1	1505	0	0	1141	0	0	858	0	1523	0	257	1	8	1	556	1	103	86	174	9	153	640	242	343	15	0	1	0	0	0	0	2	0	0	0	62	56	0	0	3	50	142	8	251	22	164	829	0	298	617	375	1091	213	0	7	121	44	0	117	764	840	1198	1199	45	0	89	1719	1	0	1949	21	1	0	1	0	20	316	0	1	190	1852	956	989	869	75	104	486	39	104	121	1	0	12	85	0	243	419	398	369	1397	131	27	1491	153	145	236	54	0	1180	385	1493	76	82	123	78	81	19	0	20	0	0	0	1523	1844	0	367	1074	219	778	27	0	2	2	2	81	44	167	22	79	1145	479	980	87	467	695	1	0	32	0	0	0	0	0	0	0	0	20	166	0	7	3	30	1	0	564	0	0	0	0	60	0	0	126	53	58	62	65	24	414	1	1913	0	168	453	2369	0	1339	482	612	0	1	1	0	0	0	0	1	2	1	9	0	27	103	5	0	5	0	0	0	0	392	0	0	74	100	0	1	85	66	410	0	39	20	25	0	27	141	231	0	0	423	0	706	65	1281	0	0	0	0	1	2	83	0	669	1	1	0	77	20	19	20	63	64	64	33	12	1417	1450	1	1	0	0	10	1	1247	137	114	850	442	273	120	0	472	1	1	1	0	224	92	0	2	15	0	0	1971	0	0	24	159	11	0	101	209	0	0	1	2	2	2	0	33	2	0	1	97	121	85	85	113	398	391	519	83	97	0	0	4	251	0	780	16	233	569	79	293	1	24	0	6	1170	64	292	2314	410	544	267	1286	436	258	4	273	619	178	979	1115	1416	1542	1547	0	33	0	0	650	23	1435	670	0	1309	0	0	0	56	0	0	7	180	56	20	1	1	0	61	0	0	0	0	35	0	68	36	0	100	67	17	99	285	152	1	0	245	0	0	0	0	0	0	42	0	0	670	100	1	89	257	0	39	2	629	196	1	12	153	0	557	0	0	0	1	568	0	0	0	0	0	2	663	153	261	0	0	679	1	241	78	0	0	0	33	35	51	52	42	24	1	0	0	305	0	107	1	0	551	0	0	105	969	197	34	9	12	0	9	32	0	616	2	1	0	0	49	4	70	662	132	1013	6	211	123	0	1	32	9	0	1	0	0	30	0	28	7	1327	5	0	61	0	0	0	89	0	0	0	125	54	1387	768	213	0	225	225	0	0	1	0	1	1	0	0	0	0	915	1524	1601	1583	0	1605	208	1515	178	37	84	107	477	457	19	341	19	0	264	0	0	1543	177	600	2034	0	0	0	0	738	1035	258	0	913	0	0	0	236	95	0	97	161	92	427	230	0	203	1	0	41	5	92	282	66	278	0	1	3	2	2	398	90	0	58	1	1	1	0	1344	1512	380	115	79	0	1261	1355	0	1	1	0	1	1	0	0	0	841	79	0	19	0	0	0	0	0	0	0	0	3	0	0	96	32	0	0	102	72	0	0	0	40	76	1554	719	27	800	205	41	503	142	0	112	0	24	0	0	0	4	11	0	1	0	0	0	1	139	0	0	0	0	2966	854	463	0	10	125	804	7	12	1566	249	1056	1536	0	0	510	40	0	17	508	43	434	848	2	93	0	0	0	60	80	19	80	80	20	32	82	0	0	0	82	20	0	79	382	1744	16	1	460	0	0	410	0	0	12	0	55	66	16	175	3	339	0	2	2	240	250	151	1274	0	36	222	0	145	0	117	244	259	438	0	9	0	0	212	0	0	30	64	22	0	0	0	1	0	69	1996	1178	6	46	1521	411	435	6	309	550	298	298	28	623	127	15	0	569	0	0	9	42	703	929	78	346	779	435	1145	97	7	0	0	161	29	15	103	1309	1313	38	58	10	177	32	322	398	0	9	1330	0	58	0	0	47	540	32	6	2	0	143	0	35	3	8	0	0	1	0	58	0	0	102	68	94	3	4	24	144	219	4	0	0	7	0	0	6	0	0	397	1117	727	36	0	1530	14	350	721	489	2	188	95	586	203	556	886	310	18	58	8	0	2440	146	0	0	364	198	1271	207	73	0	0	0	283	105	0	522	0	1170	0	211	0	7	639	1	0	11	0	21	1	1214	2	141	262	1959	1278	188	3	8	0	26	0	9	461	0	5	1	1	70	3	56	0	0	3	0	0	4	0	0	4	2	21	364	380	475	709	469	40	0	94	68	216	1514	117	12	0	953	376	175	2620	360	349	3690	189	0	0	742	1	657	0	0	0	6	46	0	0	0	56	26	1	8	0	0	0	0	19	0	0	1	1	0	0	0	0	0	0	0	1	23	30	9	9	0	1	290	81	32	24	34	1	1	33	0	32	0	0	52	1	10	19	0	19	70	0	70	224	196	195	190	195	195	1266	15	1233	655	1132	1881	1161	401	0	0	0	1232	139	388	0	262	0	3	1	1496	81	589	1	1	1	1	1	1	1	2	1	153	81	1	32	873	761	12	25	512	1606	1520	537	1153	470	199	0	2	2	2	3	753	985	920	382	1	157	0	22	96	0	229	16	99	1523	5	802	108	111	69	2	227	165	244	295	33	0	0	0	1	1523	42	88	208	0	0	0	0	0	0	1	0	0	763	0	25	469	695	0	0	0	0	108	803	82	1378	249	35	70	76	53	132	76	126	0	191	0	0	0	28	0	0	0	160	0	109	1	104	8	45	32	0
Subgingival_plaque	SRS013474	0	0	286	10	1411	0	18	147	2000	4456	2702	90	23	19	0	0	0	626	0	0	3580	2752	353	143	137	945	0	37	1790	0	0	0	937	7	7	0	501	181	398	332	170	387	37	20	6	2901	2848	183	183	104	0	0	11	101	516	33	12	2	0	93	0	90	49	7	33	76	99	0	72	0	0	2	403	0	1	497	540	307	407	1	0	0	0	0	208	0	0	0	0	0	2134	0	79	138	0	0	7	7	1080	135	2905	142	138	143	138	0	0	2122	149	0	0	0	0	0	30	0	2207	0	347	80	2708	692	739	15	0	0	73	74	0	0	0	0	0	327	203	1524	1530	12	181	38	148	420	70	1446	5	749	0	769	4927	3202	143	2605	323	1	0	670	0	2177	0	0	4	7	7	7	0	0	0	0	180	74	74	0	0	2339	0	16	211	5918	1	2762	911	141	532	375	1678	2460	66	8	1	142	66	70	72	6	326	153	106	136	99	100	0	0	198	2	558	107	39	113	0	77	143	0	4	0	0	321	0	22	0	0	2012	142	150	2496	349	180	313	229	2824	173	0	0	97	3	0	0	0	0	0	0	0	0	307	119	0	625	4	918	311	792	147	153	0	138	1059	380	0	2445	0	2456	732	0	0	19	253	101	1722	148	104	138	255	2635	102	98	100	0	0	101	0	0	6	11	0	11	332	283	0	1088	1090	331	1078	3209	260	283	283	5	616	734	1654	0	156	421	143	0	0	124	0	0	3246	2947	2378	1001	0	86	65	2242	109	0	0	0	1292	2759	5	1888	1582	1456	14	0	0	0	2937	0	3428	0	0	0	0	0	0	0	0	0	122	386	132	322	556	44	1639	165	29	29	34	4079	107	2228	2	0	29	4590	187	854	0	133	48	48	600	426	5	2930	411	0	0	0	136	0	1130	92	76	111	137	0	0	0	0	0	101	0	0	0	0	171	0	89	0	2	0	0	149	1091	154	205	111	102	104	105	7	1230	259	72	172	72	9	16	92	45	94	94	138	13	1765	1073	2901	226	138	67	91	12	2858	931	670	436	730	3652	44	0	2	0	0	670	30	174	148	1650	0	986	7	109	1847	534	82	526	5	143	82	3227	2558	13	0	4606	3130	249	532	727	0	1	0	0	1	1130	432	81	278	0	1947	2553	0	186	242	2903	1	2894	2905	0	2883	0	453	303	3152	0	0	520	172	140	41	246	22	460	3003	102	2797	2633	764	9	0	103	94	240	3259	167	0	1337	4	146	0	147	665	2046	0	7	0	0	142	7	121	15	0	0	329	267	2	16	0	0	160	0	72	101	4	623	2879	2892	0	212	0	217	1799	498	2971	0	792	0	446	0	841	8	0	160	2	2	1250	138	233	185	0	360	140	199	147	138	99	0	300	175	1622	601	375	355	0	0	0	153	7	11	325	424	296	0	433	0	11	478	1	138	92	37	0	49	3	150	44	1	329	345	336	0	3509	1098	109	559	469	472	0	0	1063	2	6011	1024	1108	2612	1918	141	151	0	151	129	151	122	151	222	113	138	0	1845	0	0	0	94	753	0	170	490	26	0	0	0	8	9	0	4	0	0	4	0	0	0	50	0	785	0	0	0	0	0	0	0	0	0	0	0	0	0	0	102	0	133	973	56	78	2152	319	112	566	0	0	0	2797	2988	10	2910	2793	137	3	466	240	1977	2388	220	1247	55	203	103	153	240	318	112	2304	139	253	0	4	37	0	0	281	277	772	1	3018	583	2679	135	698	248	1673	0	0	2870	0	2905	2898	2905	2905	0	7	477	941	7	169	557	0	0	755	3389	0	270	124	544	105	217	3035	2914	105	3638	587	0	531	0	0	152	1804	2887	4873	2794	248	140	10	11	1873	1981	274	207	84	212	100	157	2900	158	2905	14126	18010	699	500	1	0	22	85	11	12	2	0	73	301	1	171	67	0	1	1229	47	47	0	5300	402	50	51	65	0	0	0	0	0	71	0	4	0	0	0	8	1050	0	0	0	0	7	206	0	45	1257	23	0	563	41	367	443	4010	0	130	490	760	94	2478	2997	135	1319	0	1552	0	3563	919	2900	0	0	0	0	2788	0	89	0	202	144	0	717	4921	4944	79	1463	871	871	14	5460	2316	147	218	1187	171	2906	3480	2754	236	955	9	2883	127	276	0	0	0	809	0	0	109	98	63	105	154	76	76	88	0	279	0	12	0	28	0	125	207	125	125	207	205	0	1908	179	2	2	132	2889	1297	308	868	3215	132	0	0	0	0	87	83	286	2181	490	374	3606	2	0	327	115	0	0	0	2720	5	2	0	104	105	0	0	13	0	0	0	0	1	0	0	0	277	135	0	1	232	14	3200	2086	0	51	0	0	0	0	45	198	155	878	155	147	0	3118	29	3	3492	2882	3010	135	785	1602	2292	2291	156	72	0	164	0	0	298	368	253	228	0	111	0	0	99	4526	233	334	1422	233	2848	342	218	74	100	279	0	505	0	881	0	0	0	0	0	339	2	645	65	0	886	2	1	0	104	2469	895	812	564	715	52	103	1200	0	0	138	0	14	96	175	274	285	0	0	0	2901	0	0	0	0	142	195	0	3528	406	0	325	127	1	0	0	0	1263	0	76	952	1177	119	31	1672	3913	400	1910	172	2884	2794	54	0	208	2352	420	0	1700	318	67	42	1	0	1	0	0	2877	0	1	2884	0	0	0	2886	43	7	215	208	1248	149	2327	226	701	2020	2863	3131	9	54	126	486	137	48	0	0	0	81	0	0	587	560	51	0	430	1395	2425	72	142	900	1232	147	178	430	121	7	3049	5161	0	0	29	1	2	99	2	112	1	2	80	114	123	104	0	241	22	2	2	0	0	319	901	8	552	2335	1082	1360	8	357	182	0	398	0	182	1	81	0	0	24	192	99	0	0	1	0	22	4	117	85	0	35	114	1101	2339	1	152	152	0	847	746	3211	1915	0	900	0	0	0	101	1	0	129	173	212	104	102	899	2902	104	1841	1225	2904	129	1214	1211	106	508	0	0	924	0	15	0	6	10	430	0	31	33	85	1	61	0	0	2	3	10	703	336	1791	2715	0	127	5267	792	0	0	0	16	16	15	863	16	0	0	0	0	1	1	0	103	22	24	354	264	102	175	168	175	75	117	2850	0	0	303	2	114	162	0	287	0	0	0	138	138	103	126	1239	2757	0	2903	138	2880	0	158	275	1190	332	2867	812	105	398	1007	166	244	170	0	34	118	21	149	0	5049	5047	0	1	0	2	921	2	914	190	3946	611	104	3029	601	2721	2886	1846	2279	403	676	0	0	203	101	101	2409	369	1	42	257	0	201	0	0	1304	142	0	278	0	0	539	1594	2	39	0	0	1	0	0	202	0	114	0	100	2292	4695	2917	16	456	302	0	29	9	310	1	0	2110	102	2102	0	0	0	0	0	0	0	1	0	0	1	0	0	0	0	0	0	2	2578	395	34	0	75	56	0	0	0	1	35	68	35	96	96	0	41	129	103	58	131	154	54	152	58	265	0	0	1	2	0	0	102	2926	995	0	212	1	0	0	100	23	16	1	478	0	3022	71	0	2884	2797	0	2884	0	0	0	285	0	681	378	432	0	240	26	0	140	313	171	111	0	261	0	0	0	121	168	112	16	533	104	755	177	78	503	126	2318	28	28	0	0	14	13	28	12	0	2895	134	0	92	1693	0	3710	0	1193	280	0	168	72	94	0	738	116	0	2320	104	836	280	99	6	104	2905	0	0	0	2904	0	0	0	1747	227	325	0	0	138	1	2929	8	2283	181	4	217	3751	208	154	0	133	28	142	1096	2	0	0	0	714	206	0	194	1493	2142	3020	3100	302	131	1	197	148	0	936	2669	2	764	644	171	1146	0	2720	0	2113	2524	138	138	1660	1	0	1646	0	0	0	7	196	26	0	322	29	3	318	258	255	30	247	0	0	0	0	0	0	0	0	10	126	0	854	0	71	168	189	91	325	1	1	13	70	662	1087	2394	5	4	205	1557	73	2	6	2	1166	3	1474	4	0	520	483	163	340	4097	835	14402	413	6027	900	900	15840	816	0	0	2779	0	0	18	0	21	98	0	29	0	91	1547	1	205	1	160	1551	4	0	32	312	15	3	3	805	12	0	1180	1028	2035	48	44	26	160	2	204	102	1	1774	0	0	46	250	110	367	0	68	0	2892	0	0	0	0	0	845	1	0	2945	0	67	0	13	154	79	86	2339	3099	90	295	672	1265	1782	143	2228	0	0	3	0	0	0	0	0	0	4	3	2565	15	2436	1929	547	2642	2418	2315	1781	143	0	538	455	121	0	3254	1777	242	69	1701	1343	1618	1079	66	0	0	0	0	0	358	60	0	0	2	0	0	0	0	1994	1	0	0	0	0	0	0	0	0	0	131	14	12	15	292	291	419	346	0	3	98	3	97	0	0	0	0	142	2932	675	71	3771	450	2021	1656	76	40	1	0	0	0	171	1672	331	0	7927	8565	8681	441	270	407	124	2387	5751	4823	2	2	0	1953	0	1	851	8	127	117	0	48	33	313	340	1	1	0	1249	8172	240	2395	202	0	104	494	86	977	0	120	0	0	0	0	0	0	0	0	1273	121	1	4	1652	22	163	0	0	2	0	0	2835	0	0	863	146	2071	154	1861	1861	74	0	19	57	0	26	297	1674	0	0	1615	164	216	143	113	169	96	208	94	97	96	0	3753	330	102	2889	2903	2857	3478	1003	981	29	6	0	2882	237	10	0	3	1168	1627	0	0	0	0	0	0	0	0	0	0	0	0	0	0	160	529	2784	2828	0	21	139	0	861	1	881	877	0	0	0	0	0	0	4	20	153	172	1652	0	0	0	0	13	1	0	0	0	1374	0	0	153	98	0	0	0	2963	1059	1812	1802	2099	203	203	1918	2070	1287	0	0	0	6	0	0	0	0	0	0	0	0	0	0	0	103	101	103	113	185	104	202	89	7	7	0	0	0	0	0	0	0	266	101	92	12	445	3168	4498	1252	262	0	13	4	607	3	114	38	308	1941	104	189	359	190	190	4180	296	6	45	65	1169	3618	350	136	771	928	1195	5889	2207	0	2776	173	175	2	0	175	668	175	175	1687	134	32	0	0	77	0	138	7	1875	0	0	3	0	0	2697	0	0	0	0	1883	2266	0	1294	1	0	0	77	0	65	65	0	1585	1	121	7	9	1	0	0	2909	2987	2887	450	3902	200	731	2880	2872	118	117	16	108	133	0	102	247	189	252	0	0	0	1948	1204	846	42	97	66	2316	0	58	0	0	2314	76	1518	2047	1339	2470	4022	245	212	12	843	82	1652	4	340	248	34	11	96	1	105	0	425	0	604	312	15	1	378	0	14	2113	94	476	205	17	229	110	0	0	1	1	0	453	71	519	333	453	89	278	530	83	1485	1165	4210	3120	371	1	0	0	1625	363	530	118	4	419	2790	138	2	855	2902	7373	1245	131	2301	343	1535	1728	512	1301	2777	145	0	1090	8	0	244	0	208	518	0	0	147	201	875	107	0	1129	1859	0	1	0	0	7	0	0	16	0	0	1	0	0	3	0	0	96	1	0	55	0	55	24	0	274	73	379	654	0	0	0	1	0	0	82	1845	13	456	2786	1516	2629	0	167	0	0	99	742	220	166	334	0	0	66	66	1	0	1	133	79	66	0	0	0	0	0	37	76	7	128	175	175	138	2074	107	6	65	233	179	1920	125	135	393	1898	111	0	242	347	0	254	20	336	11	11	11	994	917	6	0	0	91	8	1688	910	917	0	102	0	0	0	7	136	0	1	0	7108	149	104	179	65	16189	109	797	297	0	0	0	0	0	2	138	0	0	0	0	0	0	0	0	150	150	150	150	114	91	88	89	0	0	8	125	125	114	0	0	0	0	172	138	91	138	138	3	206	19	117	101	78	98	0	0	1	105	0	0	122	152	0	1	1945	35	2066	1634	4146	2649	0	19	0	920	3	1	1	27	352	124	0	1	0	1	604	0	0	31	330	482	1119	841	228	262	317	181	894	0	2	0	45	184	1715	2980	125	0	243	1535	2364	498	1754	138	138	134	136	101	126	0	0	0	0	0	2905	0	2925	4019	0	0	0	0	1	0	0	0	0	104	0	0	6	6	1	1	0	1	0	0	289	1	24	11	184	183	15	998	2064	2	0	1831	2019	0	0	0	0	126	94	79	1	16	159	138	0	827	44	176	123	3	36	105	0	9	364	49	61	37	9	37	0	0	2400	1	25	25	0	1727	26	137	189	81	264	0	0	35	96	0	0	168	154	376	195	2503	1036	517	0	3033	1281	0	1	0	0	226	0	0	0	0	3	352	106	167	124	0	1	3	0	0	0	104	104	1	3	0	0	0	0	0	0	0	2	0	0	0	0	0	0	0	0	103	492	0	164	175	74	1665	192	0	75	103	104	0	30	0	0	0	17	126	21	0	483	1	134	3	220	110	11	103	110	8	95	110	2035	675	2906	0	25	0	2904	0	1	34	0	39	0	0	150	7	1	968	0	2465	116	1	0	288	101	0	98	0	2149	355	0	0	1	0	7	2	282	160	625	269	147	222	3043	1648	2892	2195	266	0	116	116	53	55	102	111	143	0	487	53	1931	116	1474	2673	0	0	0	0	2	0	0	55	0	0	0	0	0	0	0	481	119	138	650	117	409	151	122	172	104	461	219	2086	195	124	259	680	231	1218	345	1384	38	2769	0	145	0	0	1205	352	121	1191	111	1	1036	193	456	0	3384	0	2304	37	3077	2222	399	225	102	4	795	0	0	88	0	3545	0	0	2	182	7	2	412	76	0	0	0	7	337	317	230	350	138	828	29	361	0	0	196	110	231	39	0	107	103	25	128	28	54	103	101	12	0	102	562	850	552	1731	193	225	558	1	2	225	0	161	0	2	87	108	3459	31	623	1	803	0	2	1369	3	154	286	289	0	0	439	116	74	0	57	816	478	1326	103	3	48	0	206	353	91	0	230	370	75	107	2490	5323	0	2	11	2960	28	0	235	2218	0	0	1	550	0	279	490	217	6520	495	1657	0	1084	706	16	2905	743	476	2392	2515	2	2	371	3533	800	2994	2684	2352	3510	2040	4	0	2339	0	158	346	139	1903	1945	4008	6746	1860	997	111	333	349	1245	3098	4826	89	65	65	1712	4319	1833	93	533	2196	236	804	4	0	1160	263	1730	2	804	0	0	700	2	0	607	143	143	148	138	143	142	138	173	138	143	0	138	108	0	905	0	0	0	0	142	849	235	2374	142	209	605	0	0	13679	3017	30	617	32	468	0	408	20	3727	101	177	3	0	68	0	0	2639	568	0	1	0	2782	233	191	2	0	1782	8	452	126	464	1617	0	374	0	0	0	0	0	326	90	1264	44	0	1141	108	178	284	224	0	0	0	1	0	0	0	0	0	0	0	95	87	0	0	0	0	6	0	6	6	6	6	6	7	5	6	3965	1809	0	104	2829	0	0	0	0	66	66	0	0	66	14	32	32	40	104	74	117	478	104	145	76	0	1807	72	72	143	104	0	72	2072	0	0	1025	1955	0	0	115	40	7	1145	140	0	0	2900	2817	2844	0	0	28	24	0	65	100	0	0	41	1758	271	27	85	450	795	764	0	2042	13	2905	2900	0	0	0	496	288	511	510	506	505	251	504	24	401	107	2	2	96	203	202	203	88	194	203	203	274	203	0	0	0	170	170	170	0	965	965	966	148	0	81	33	0	0	0	0	0	0	118	7	866	2	0	0	0	0	0	0	0	194	0	1079	0	2	2	0	0	604	0	1549	0	0	1	3	2	0	96	13	0	2	0	1	14	2132	1277	57	86	38	39	4	0	0	0	170	573	318	1043	1	1001	376	136	650	184	595	46	0	1	0	0	49	59	61	5	0	2	1	1	0	0	7	0	0	0	7	0	0	0	7	1	0	0	1784	124	0	0	115	350	1	0	0	66	65	7	0	0	0	207	208	202	1	100	100	102	2611	0	0	7	0	0	0	0	2	0	0	352	9	2	96	6	11	188	138	143	104	138	372	114	107	118	118	99	722	0	151	0	2974	2841	2751	2903	2219	627	2904	1555	826	149	0	0	0	85	88	2	134	0	0	1525	897	1039	0	0	0	5	526	527	576	0	0	0	69	0	2011	34	15	0	1883	942	2344	3838	385	23	2822	579	140	11	371	264	2443	2893	26	100	112	0	110	0	0	1111	253	1104	45	255	2240	382	782	244	216	241	860	5	1598	10	168	172	102	103	6	189	24	37	27	88	106	106	271	148	227	230	72	72	0	3403	117	378	115	144	154	0	191	2881	1631	17	2323	830	35	1763	104	153	127	0	149	469	118	105	4535	403	172	163	163	0	0	4	0	52	0	0	22	266	0	0	0	0	79	174	1094	139	192	931	1414	0	0	0	847	2159	456	1890	135	0	24	12	0	864	2	125	0	566	588	2	0	283	630	1008	1710	103	1074	1670	1717	129	5025	60	28	94	99	1707	106	149	1120	1	2267	11	143	102	9	0	0	101	0	0	15	928	0	724	1985	0	0	835	3	1283	0	0	0	0	0	0	0	0	0	317	688	138	2051	0	0	0	1134	0	40	0	2	0	0	59	0	37	63	425	2871	2902	2902	1203	697	355	2902	2903	677	695	0	271	1656	11	4	0	0	0	116	85	0	80	79	203	153	720	249	116	156	0	0	0	105	0	0	0	0	0	0	0	0	0	0	259	100	29	1991	740	2853	119	4	94	1034	0	18	0	0	104	553	0	32	87	1056	0	1637	21	559	0	1	30	66	0	717	287	1392	7098	0	0	0	0	0	0	130	194	100	115	2	158	210	41	1382	0	2596	3293	2	903	2361	2897	0	2864	0	2791	0	2886	2884	0	22	2896	1528	0	0	2	1190	0	0	2639	103	547	1364	285	119	104	460	2900	174	885	0	3366	60	116	973	271	1225	143	1209	7036	233	4744	2396	112	0	0	0	0	0	0	0	96	2	152	197	275	103	296	207	700	4	25	1690	2780	14	103	15	7	0	1056	2286	2269	854	0	0	0	0	0	370	337	1	44	281	347	197	0	0	0	0	1865	174	2516	445	1779	96	23	296	450	0	0	0	1034	757	116	1262	170	106	1809	106	18	75	0	0	1800	0	0	1	0	0	0	3035	117	0	134	0	0	0	821	0	138	141	133	1205	209	0	0	100	111	0	2767	841	2987	212	3	0	0	1408	1822	102	507	478	390	524	0	82	3	4355	85	168	132	263	142	179	179	182	126	2	0	1	0	174	104	0	216	0	104	0	1894	2	2	0	1	73	102	560	0	0	209	9	9	2547	9	2	2	5	9	9	9	9	0	0	0	0	0	0	0	0	0	0	241	0	0	1848	186	0	104	0	3	10	0	743	6321	291	104	5775	3707	138	185	94	94	206	94	94	94	94	0	0	0	0	0	0	0	2	102	0	0	0	0	0	40	246	139	883	1452	871	0	0	0	255	141	0	0	0	0	0	0	2549	126	208	891	257	573	492	2933	905	873	0	0	205	235	138	280	1893	736	349	1889	104	378	1	1	1	0	2629	4	30	290	414	174	1992	286	2900	0	2024	2907	2905	2873	0	0	0	0	0	0	0	231	97	93	306	147	54	43	77	84	0	0	0	0	0	0	2750	11	38	24	31	31	102	1693	47	47	31	31	108	104	93	663	7	81	325	0	0	143	148	1066	0	102	1347	1192	0	0	0	299	120	72	0	0	478	874	0	4	341	0	34	244	1085	1090	959	959	1295	1285	1090	637	1088	1072	0	9	3	204	1948	506	286	2	2	0	2034	2804	506	116	3	17	30	3	201	0	3	1	1287	1	2	65	65	0	693	105	103	2381	0	359	396	396	197	2801	314	180	104	149	0	2	1	0	239	0	15	0	0	1	626	72	60	95	62	83	0	23	259	332	58	1	2966	2066	0	36	0	1	2193	0	135	151	77	152	51	51	166	1686	323	2527	3	0	34	0	0	4	0	7	81	82	73	0	0	0	0	568	113	888	36	85	99	0	108	33	864	7	1	17	279	1	828	1077	1	36	0	0	98	14	0	0	0	0	0	0	16	153	324	2	202	0	3638	225	635	2872	2906	2900	2971	2890	3112	982	982	0	0	0	0	13	0	2	0	28	102	148	0	0	113	143	675	134	2	0	0	0	0	0	3556	0	0	0	90	161	2277	2399	246	2757	248	1465	1335	20	2743	2798	0	800	2191	2869	2797	164	2810	2208	191	0	1141	3172	2021	2274	2261	2982	9	142	109	455	2521	2462	211	563	0	172	981	680	0	0	3	239	247	1735	67	104	0	0	0	0	19	43	171	171	2518	2519	6	25	4	608	64	0	45	1	0	0	104	2	741	532	0	0	0	114	3293	0	2100	82	0	24	10	1	2	177	0	0	0	65	0	0	0	0	0	65	0	81	0	564	545	95	1896	269	2299	0	1294	138	138	1224	1375	7906	478	10889	456	1243	1233	0	1231	383	2151	2	182	1229	2072	0	129	504	13	1990	2759	2270	0	172	2334	599	45	229	143	244	0	2758	437	0	104	13	0	1	0	0	756	2	543	0	0	0	0	0	447	2904	2904	144	864	143	310	2007	142	228	2857	629	505	1976	0	2759	162	65	0	3406	2257	0	917	231	78	1001	237	18	39	113	2052	1120	481	336	231	198	116	462	2920	191	600	131	0	0	0	330	32	0	37	33	1	101	141	40	0	140	140	0	0	1	8	0	3	207	13	4797	277	12	1526	1415	0	93	302	38	1764	295	749	925	299	309	148	0	0	0	203	0	134	119	120	92	0	0	0	161	0	0	0	0	0	19	97	15	1244	1	2	0	2	0	2	98	58	1	34	101	0	142	0	474	386	183	17	119	1010	1668	0	2649	1563	224	0	1048	242	150	117	484	3	0	0	0	0	0	843	173	1039	98	201	0	0	0	0	0	0	0	0	0	0	0	26	0	0	0	0	0	0	1681	3366	451	95	1910	263	898	195	2362	208	10	380	102	193	108	914	653	383	0	135	2490	30	2923	1035	23	104	0	26	3	14	0	988	580	5	0	0	0	5	2543	124	102	10	0	0	148	0	348	13	0	8221	174	22	118	102	54	408	3	67	2	815	2	2	0	0	0	0	2	3	14	107	257	137	7	106	1087	12	0	7	486	102	3214	0	2935	7	2837	1126	0	906	3	0	16	2	0	0	0	0	818	2879	1	0	3629	2900	0	2905	0	0	1010	0	1176	253	228	275	5935	1781	1098	138	1117	934	3168	138	613	9	4442	446	186	24	530	426	173	133	984	127	193	430	629	129	113	128	129	318	563	1760	477	3548	3544	236	119	0	0	844	0	0	0	20	166	0	116	0	0	7	0	1	0	0	0	0	0	667	0	7	1745	891	98	4	1646	98	7	102	0	879	215	1	0	0	2	1015	584	144	3647	0	143	1458	0	0	101	0	4	25	0	0	147	1	0	2	0	1317	0	0	1025	178	81	1016	374	0	2	133	154	102	2	1	1014	230	6719	1238	103	2197	483	1	1664	0	152	143	43	152	0	103	0	156	3	0	0	10	2292	0	23	31	113	24	387	2467	16	45	2	61	70	22	0	3	1	0	0	257	303	0	0	3	3	83	1	9	0	47	0	0	38	0	65	785	151	5	2	2	0	159	81	8	1029	0	31	173	0	1	3	84	0	2871	256	254	1276	2905	0	1925	2894	292	454	1944	0	143	0	0	0	0	41	0	0	0	73	2	0	90	0	7	0	0	0	0	3	188	0	16	0	272	12	2892	13	0	1	6206	2167	1010	4817	0	0	0	129	68	364	1142	1270	2568	0	0	0	0	0	0	0	13	166	0	0	0	0	0	0	0	393	899	2806	2904	0	2891	230	1097	270	233	2377	1197	0	2322	2253	32	2915	104	0	3159	0	0	0	0	0	199	27	0	2534	2	426	0	0	1	1286	434	433	760	0	153	2084	16	580	22	2002	72	85	0	0	12	0	1	0	1	0	3	0	112	103	105	2823	47	0	0	0	321	0	1	0	2	0	0	0	0	0	0	0	0	2	139	0	0	0	450	452	449	14	0	2408	354	8363	372	4491	12169	1476	9612	1152	1275	0	2	0	0	233	0	77	0	0	0	0	0	0	0	0	0	0	0	0	29	7	77	0	0	0	0	0	0	103	0	0	0	0	0	2188	1832	1350	849	15	110	920	0	228	1553	67	73	0	1557	102	4020	138	153	983	47	132	0	8	583	0	0	0	4758	228	126	26	0	2	160	4	16	766	0	16	0	0	0	0	292	3245	0	4	217	1	0	0	0	0	138	0	0	1662	13	230	0	0	1	0	1019	45	477	0	1809	2908	0	0	2	0	466	1385	1208	3085	2888	2796	5	2892	0	2430	107	144	168	2792	108	432	2560	13	123	2912	2	1143	13	3778	190	0	112	2039	0	0	103	103	3638	5	324	0	0	0	0	2	9	223	110	0	0	0	33	11	3185	2909	2718	71	274	171	0	0	0	0	1	1119	631	485	2453	0	115	26	0	22	93	117	2129	179	1370	359	0	1115	2751	0	0	0	0	0	0	9	0	8	38	0	0	13	0	6382	422	72	72	0	72	72	66	0	0	2451	3	297	646	205	2037	0	0	0	0	0	0	0	0	0	0	0	0	0	0	14	1882	6	7	1637	1638	1884	0	162	316	316	1094	220	101	116	182	395	163	229	179	1	0	5	6	107	470	0	13	1855	1850	5875	3562	6123	6782	7032	10676	2304	1854	11	0	0	0	0	34	16	861	1195	35	3	1	1	4217	7	1	1668	0	2866	2103	230	3282	202	3090	2873	2108	1	203	27	203	0	0	67	1	15	18	0	1	19	50	2941	1096	96	2905	20	0	0	2831	69	1	2	0	0	51	3	0	1	7	47	104	544	11	332	1381	1846	67	786	4782	2074	482	107	6	1650	2	0	105	0	138	3565	3686	0	0	0	17	0	138	2905	2776	2898	0	2792	0	0	0	0	1	1	0	1	0	431	2801	0	299	17	671	267	1303	1343	529	0	0	0	537	12	11	0	5	262	235	1	0	268	0	0	0	0	671	38	0	0	37	604	1	197	10	0	143	6	0	4	4	4	0	0	0	0	1741	1546	2045	30	37	107	138	155	153	283	218	291	80	13	28	198	250	738	1	0	0	273	0	0	0	215	0	0	1	0	3582	1384	141	102	147	2783	8	71	172	219	1436	1437	106	1453	106	92	140	96	0	1436	113	0	103	0	118	0	1	0	1790	0	0	0	1	1	11	147	0	1	1	0	1	1	199	197	4537	5128	2268	1	194	418	521	1	0	11	30	30	77	30	853	852	43	3303	40	0	857	0	0	151	0	0	1	89	0	146	0	384	0	240	7	477	7	1248	119	152	647	36	0	1064	20	0	35	3	3	3	1	0	1	0	0	0	474	94	133	11	1177	0	0	0	2951	123	0	2	2	204	137	218	25	2778	2903	2859	673	1949	14	1	2876	127	119	40	0	143	161	1015	294	2	407	203	9	204	3	0	1	3	3	0	0	0	1	2443	153	0	2843	0	213	3409	3843	0	2793	0	0	2769	0	2828	185	0	3462	12	0	2	0	1	0	32	0	818	329	2501	916	251	288	173	38	146	133	0	0	0	0	0	0	0	0	0	920	74	237	788	0	23	3371	2391	0	3	0	2	2	2	0	0	0	3	3	0	766	1040	145	116	202	48	906	115	155	717	2	0	0	247	0	0	54	1	2	210	0	1	2717	125	0	0	0	2514	107	130	220	3515	3628	593	0	0	0	0	0	0	0	7	7	10	0	0	0	394	155	0	0	0	0	0	1224	1026	245	0	111	727	77	7	168	639	29	1	72	0	148	31	0	507	1773	338	325	0	0	4149	20	1	1747	1691	29	1994	2911	2857	3320	3	2618	2597	862	1425	3087	0	114	3329	1	2464	185	0	684	175	510	1	0	36	0	451	1	1	0	75	450	0	0	0	0	2900	0	1	1121	180	180	4778	81	2905	104	143	75	171	0	362	15	282	16	1894	143	240	3746	1121	15	218	0	3	0	0	0	94	1	0	12	0	350	107	0	3	33	28	93	108	164	1	378	316	0	530	642	1341	1540	476	0	10	908	28	0	924	2319	2365	2662	2545	8	0	477	3114	7	1	4794	5	97	105	1	117	291	270	0	0	121	2378	2639	2824	926	934	168	646	157	168	187	0	2	114	414	3	1464	3673	3023	3354	2865	303	2	3754	143	19	78	152	0	560	698	644	448	453	326	676	451	262	0	64	0	0	0	2905	5584	104	241	2233	1093	2181	143	0	4	3	3	450	253	930	192	79	1125	1908	2365	198	320	487	2	0	143	0	0	0	0	0	102	0	102	2	2375	0	12	4	45	2	0	813	0	1	74	72	469	72	72	150	363	364	550	497	8	1140	0	3069	1	341	2126	4729	0	3094	625	704	0	0	0	0	0	0	0	0	0	0	72	108	135	218	114	92	171	100	102	167	128	419	100	100	171	211	104	107	14	13	545	0	4	93	107	0	15	136	595	0	1	273	0	262	12	930	0	0	0	102	80	305	181	100	594	0	6	0	345	102	102	102	163	162	162	142	113	1287	2908	15	3	0	103	134	0	855	242	188	941	691	266	545	9	341	0	0	0	0	96	1564	105	114	34	0	0	3707	0	0	1	150	109	1	83	1855	0	0	0	3	0	0	0	17	3	0	0	46	47	130	115	130	332	332	368	98	46	0	0	78	759	0	2828	102	1292	2285	213	730	0	8	0	12	1847	782	1075	1661	507	908	156	591	1558	47	35	219	302	635	523	2309	2050	2901	1625	101	201	0	0	403	9	2905	2551	0	1137	0	0	5	18	0	0	18	1776	45	1	0	1	0	3005	1	1	13	1	5	0	3	204	0	128	169	41	108	1492	267	0	0	1104	104	0	0	1	0	0	6	0	0	2212	1108	4	154	994	0	40	0	1670	231	0	87	111	104	1123	0	0	99	1	1247	0	38	0	0	98	0	997	1062	263	0	0	971	729	706	346	65	37	101	117	118	301	214	155	156	37	104	7	94	104	206	100	103	2116	0	0	226	157	1597	156	16	82	92	17	33	104	436	3	0	0	1	768	13	189	635	9	468	32	63	180	5	2	33	29	0	114	0	0	228	0	267	38	1187	11	0	237	0	0	0	1	0	0	0	242	181	3116	2699	1230	0	107	107	32	0	1	0	1	1	0	0	0	0	1918	2973	3770	3152	0	2906	94	2873	1394	129	454	451	3657	2050	90	3279	90	2	915	109	1	2889	1010	2073	3827	0	0	0	37	1673	2818	315	0	1955	0	0	0	165	246	0	53	64	41	2580	163	0	1846	2	101	88	15	963	598	104	2484	102	0	0	0	0	3434	32	1	15	0	0	0	0	2878	2890	831	67	827	0	2376	2691	0	0	0	0	0	0	0	0	0	536	211	102	15	2	0	0	0	0	0	0	14	102	0	0	210	64	104	0	1651	172	0	0	0	151	814	1797	1487	11	2170	599	139	410	181	0	1559	8	120	65	0	74	94	672	0	0	144	0	0	0	1070	0	0	0	0	5089	699	2717	0	0	218	2633	30	1	4613	199	2012	3113	0	103	2105	186	98	40	265	145	647	1518	185	44	0	2	14	162	308	123	254	255	36	378	2	0	0	0	297	68	0	991	318	979	216	0	2033	0	0	1201	94	74	11	1	114	77	2934	81	0	195	3	3	3	320	199	112	2799	0	203	868	104	476	71	410	297	478	385	0	1	0	0	168	0	0	169	11	11	0	0	0	37	0	17	3024	1481	0	47	2905	1054	1046	4	2158	789	800	739	310	3085	660	167	0	2283	0	0	14	57	3111	2214	195	1228	1224	433	499	246	13	43	1	250	94	89	218	2815	2769	138	144	2	135	138	411	589	104	104	2745	72	147	104	104	174	288	161	202	201	0	226	0	202	88	203	0	0	10	0	131	0	0	1652	119	480	4	71	117	447	292	5	0	0	15	0	0	108	0	0	201	2264	1255	120	0	2917	44	232	556	106	4	1426	168	486	37	2398	224	558	200	157	355	0	3938	232	0	0	307	220	4772	1483	254	0	0	0	282	219	0	1696	0	863	0	1778	0	18	56	69	0	116	7	80	66	2871	2	582	768	3146	3046	554	11	0	101	27	0	6	419	0	16	0	0	222	39	61	0	0	2	0	103	10	1	0	0	0	2	679	697	697	778	587	379	8	283	211	358	718	159	206	0	539	345	113	4883	5005	1881	3045	121	0	0	327	9	232	0	0	0	18	194	101	0	0	21	1	0	6	104	0	0	0	105	0	0	0	2	0	0	99	0	0	0	0	0	32	23	189	16	1	13	201	515	33	18	5	0	0	152	0	138	0	0	208	1	33	2	66	2	1	0	1	320	226	313	204	222	216	3367	2	1844	1396	2834	5059	548	63	1	0	0	2749	1653	1208	0	636	0	3	1	2870	450	1551	0	0	0	0	0	0	0	0	0	1479	232	1	234	1401	503	39	10	422	3316	1924	2939	540	1188	255	1	3	2	3	3	2525	1130	797	1349	1	107	105	115	163	0	203	94	110	2901	98	2544	31	73	199	1	75	225	178	247	203	0	0	0	0	2802	161	478	674	0	0	0	2	0	0	0	0	104	622	102	118	665	1896	139	0	0	0	135	2345	0	4213	1759	136	132	365	305	375	351	101	0	50	0	0	0	15	0	0	0	171	0	1035	0	543	31	988	874	1
[truncated: 12,101,674 more chars]
