# Supplementary material for: Phylogenetic approaches to microbial community classification
Source: Microbiome. 2015 Oct 5;3:47. doi: 10.1186/s40168-015-0114-5 (PMC4593236; doi:10.1186/s40168-015-0114-5)
Supplement: Additional file 9: — Top ten group features. Taxonomic and functional features with Spearman correlation > 0.5 are grouped together. (XLSX 48 kb) [file 40168_2015_114_MOESM9_ESM.xlsx]

## Sheet: Top 10 groups
	Table S6. Top ten hybrid features grouped by Spearman correlation.
	Group ID	Taxonomic name	Primary feature	Best complementary feature (Spearman r, p-value)	# OTUs	# clades	# KOs	Key feature abundance (subgingival)	Key feature abundance (supragingival)	Ratio: subgingival / supragingival	OTU / clade / function IDs
	1	Streptococcus	U_6653	K11046 (0.977, <1E-250)	3	6	1	0.00569823	0.00152256	3.74253		4416763	4431828	4474756	K11046	U_6642	U_6648	U_6649	U_6652	U_6653	U_6654
	2	Bacteria*	U_4919	K11249 (0.980, <1E-250)	21	135	147	0.0462458	0.011115	4.16067		14157	403701	686900	851704	933439	4302472	4316074	4319899	4323555	4332410	4376637	4389042	4397805	4426163	4437515	4448731	4452538	4454385	4455886	4472949	4479600	K00033	K00041	K00052	K00053	K00283	K00297	K00313	K00378	K00382	K00383	K00385	K00432	K00526	K00558	K00603	K00625	K00657
	3	Bacteroidetes	K03585	U_1510 (0.687, 8.0E-86)	0	5	16	0.000452299	0.000387735	1.16652		K00257	K00818	K00864	K01089	K01286	K01575	K01788	K03436	K03549	K03585	K03585	K04758	K05808	K07042	K07444	K07729	U_1508	U_1510	U_1511	U_1513	U_1514
	4	Streptococcus	U_6575	K14745 (0.715, 7.6E-96)	1	3	1	4.2972e-05	7.68933e-05	0.558853		4468897	K14745	U_6575	U_6579	U_6580
	5	N/A	K05795	N/A	0	0	1	9.80917e-05	0.000111084	0.88304		K05795
	6	Actinomycetales	K07110	U_4064 (0.979, <1E-250)	4	16	24	6.49357e-05	9.42353e-05	0.68908		867184	1079481	4468662	4470078	K00231	K00483	K00666	K00810	K01011	K01241	K01262	K01828	K02379	K02622	K03295	K03383	K03704	K05570	K06994	K07004	K07110	K07110	K07497	K13668	K13686	K13687	K14672	K14949	U_3315	U_3326	U_3983	U_3988	U_3991	U_3997	U_3998	U_3999	U_4005	U_4006
	7	N/A	K07282	N/A	0	0	4	0.000392792	0.000400339	0.981149		K01921	K06179	K07282	K07407
	8	Bacteria**	U_5686	K11184 (0.962, <1E-250)	0	19	27	0.014908	0.0119622	1.24627		K00068	K00091	K00533	K00891	K01035	K01448	K02042	K03060	K03623	K03785	K06012	K06330	K06393	K07081	K07484	K07813	K08092	K09124	K09749	K09758	K10545	K10548	K10672	K10709	K11184	K11707	K12410	U_1162	U_1166	U_3400	U_4650	U_4934	U_4935	U_5470	U_5506	U_5507	U_5530	U_5531
	9	N/A	K03200	N/A	0	0	1	3.44896e-05	3.86455e-05	0.892461		K03200
	10	Bacilli	K09699	U_6934 (0.573, 4.0E-54)	0	6	5	1.23365e-06	1.36045e-06	0.906802		K03535	K03888	K03893	K07800	K09388	K09699	U_6745	U_6759	U_6932	U_6933	U_6934
		*this group encompasses many general clades, but also includes clades that are restricted to the following genera:
		Prevotella
		Treponema
		Dialister
		Selenomonas
		Fusobacterium
		Parvimonas
		Paludibacter
		Streptococcus
		**this group includes representatives from several phyla, including the following genera:
		Prevotella
		Rothia
		Selenomonas
		Fusobacterium
		Streptococcus
												4338512	4338512	K09166
												U_877	U_877	U_879	U_880
												K11711	K11711	K02414	K09882	K05709	K06145	K09989	K14165	K07395	K04101	K07246	K00986	K05836	K07180	K09709
												K02050	K02050	K03723	K00927	K01925	K02002	K04516	K00140	K08296
												U_1706	U_1706	K06079	U_1698	K10725	U_1707	U_1715	U_1705	4297695	K10535	K01718	K05927
												K12660	K12660	K11192	K06146	K07350	K03485
												K02710	K02710	K02696	K00514	K11522
												U_3949	U_3949	K01078	U_3977	U_3978	K03823	K01548	K01455	U_3955
												U_1927	U_1927	U_1934	U_1929	U_1928	1074016	U_1936
												K02073	K02073	K01362	K10541	K13745	K00638	K09810	K01636	K09762	K03775	K07132	K00278	K03517	K01271	K07024
												1028549	1028549
												K00035	K00035	K09980
												K00082	K00082	K01957	K10201	K01053	K09123	K00301	K03761	K09456	K07667	K01434	K03298	K07046	K03432	K07178	K02475	K05841	K10228	K07229	K00984
												U_3893	U_3893	U_3922	U_3889	U_3896	U_3895	1070095	U_3888	U_3899
												U_6700	U_6700
												U_6467	U_6467	U_6969	U_6507	U_6968	U_6446	U_6465	U_6967	U_6855	U_6285	U_6291	K03079	U_6275	K07862
												U_3476	U_3476
												U_4127	U_4127	U_4104	K08173	K10917	U_4111	787709	K01208	U_4108	K03290	K08313	U_4118
												1921813	1921813
												K14347	K14347	U_4827	K02230	K00394	K11031	K01514
												K07770	K07770	U_5833
												4376251	4376251	K00411	U_2209	4454356	U_2026	U_2018	U_2032	K01501	K11073	K08084	K14267	K07248	K03195	K01659	K00772	U_2007
												4377418	4377418	U_5734	K05873	U_5737	U_5728
												K01930	K01930	K08166	U_6736	4455767	U_6757	U_6739	U_6733	U_6734	U_6706
												U_699	U_699	U_697	4423790	U_705	1938	U_707
												U_3422	U_3422	U_3421	866280
												K12582	K12582	K05825	U_2944	4307230	U_4407	U_4406	U_4423	4313079	4427066	K00329	K02083	K03451	K02591
												K06905	K06905	K00983	K06907	K07160
												U_6551	U_6551	U_6560	U_6548
												U_3975	U_3975	743755
												U_1271	U_1271	U_1310	U_1309
												531206	531206	U_5834	787663	U_5839
												U_6631	U_6631	U_6638	U_6634	U_6640	U_6629	U_6637
												K07220	K07220	K01654	K10094
												92629	92629	U_1381	U_1387	U_1382
												K02322	K02322	K11646
												K08348	K08348
												U_2025	U_2025
												U_4198	U_4198	U_4192
												K09694	K09694	K01800	K05708	K13774
												865469	865469
												K10942	K10942	K12282
												U_6740	U_6740	4312886	4325275	U_6747	4407432	U_6920	U_6835
												4320081	4320081	U_3545	U_3549	U_3425	U_3426	U_3506	U_3523	U_3519	U_3427	U_3500	K04103	4323389	K03343
												K00111	K00111	K01297	K01356	K09747	K02687	K00362	K01433	K00805
												K09985	K09985	K13589
												K13525	K13525	K07463	K02182	K02410	K07321	K00019	K03503	K03738	K02408	K00030
												335565	335565
												U_5911	U_5911	U_5912
												U_1031	U_1031	U_1035	U_1030	K02508	U_1025	4447248
												K07703	K07703	K07810
												K06726	K06726
												U_736	U_736	298225
												131702	131702
												U_5726	U_5726	4355792
												4306356	4306356	U_4177	U_4178
												942534	942534	U_2088	K08159
												U_972	U_972	U_946	U_951
												U_366	U_366	U_494
												U_4804	U_4804	U_4796	U_4799	U_4800
												U_1642	U_1642
												4335578	4335578	U_5817
												1084906	1084906
												4314737	4314737	U_6641
												4346490	4346490
												U_6516	U_6516
												U_2129	U_2129
												U_5776	U_5776	4406302	U_5455	U_5775	U_5778	U_5870	U_5454	U_5460	U_5462
												63015	63015	U_3022	U_3023
												4372795	4372795
												U_4998	U_4998	U_4994	U_5005	U_4992	U_4996	K08221
												581021	581021
												U_3106	U_3106	U_3108
												4315804	4315804	4306767
												4229175	4229175	U_5725
												U_5381	U_5381
												U_6625	U_6625
												884751	884751
												3244896	3244896	U_6819	U_6832	U_6826
												U_4711	U_4711	U_4718
												U_3405	U_3405	U_3386
												U_5652	U_5652	U_5588	U_5590	U_5595
												641092	641092
												4447514	4447514	U_5773
												92316	92316
												553611	553611	U_4092
												U_1304	U_1304
												U_5800	U_5800	4093791
												92329	92329
												U_2455	U_2455
												U_6813	U_6813
												4330972	4330972
												U_3694	U_3694
												U_998	U_998
												U_3444	U_3444	U_3461
												U_3564	U_3564
												U_2234	U_2234	U_2232
												U_3267	U_3267	U_3233	U_3227	K14446
												U_3591	U_3591	U_3596	U_3608	U_3600
												4305001	4305001
												4347875	4347875
												U_1176	U_1176
												U_2795	U_2795	90296
												U_4460	U_4460
												U_5393	U_5393
												1075283	1075283	U_6668
												4432433	4432433
												U_821	U_821	U_824
												4449226	4449226
												4391463	4391463
												U_3483	U_3483
												U_3404	U_3404
												851932	851932	K13655
												29056	29056	U_4657
												4437321	4437321	K05558	U_3285
												4300121	4300121
												U_3381	U_3381	4375127	U_3387
												U_4184	U_4184
												U_1364	U_1364
												U_3349	U_3349	U_4157	U_3424	906446
												4308098	4308098
												U_1148	U_1148
												U_1410	U_1410
												1105341	1105341	U_206	K04748	K09847
												U_6850	U_6850	K12270	K03587	K01281	K01062	K12292	K10682	K03471	U_6684	U_6935	K02030	U_6767	K12294	U_6963	U_6941
												U_3358	U_3358
												U_6509	U_6509
												U_6558	U_6558
												U_1133	U_1133	4331006	U_4646
												U_1335	U_1335
												U_1202	U_1202	U_1221	U_1212
												U_3460	U_3460
												K03286	K03286	K03312	K02008	K01809
												K00132	K00132	K15019	U_3316	U_3327
												K13777	K13777	K04114
												K02815	K02815
												K01529	K01529	K03465	K02909	K01712	K01479
												K05928	K05928	K12953	K01618
												K12057	K12057
												K10828	K10828
												K01727	K01727	K13622	K11102	K01989	K01273	K06946	K01138	K02764	K10200
												K06121	K06121
												K01740	K01740	K14170	K02067
												K01749	K01749	K01372	K05589	K08973
												K03529	K03529
												K03502	K03502	K06886	K07271	K01619	K09777	K06898	K09796	K00164	K03976	K04751	K09002	K09121	K02302	K12506
												K10011	K10011	K03605
												K05781	K05781	K13069	K14591	K00455
												K08259	K08259
												K11956	K11956
												K05915	K05915
												K05877	K05877	K07356	K14063	K11929
												K01818	K01818	K07075	K00373	K11175	U_4217	K05879	K03336
												K14670	K14670	K10242
												K00861	K00861
												K12344	K12344
												K12686	K12686	K12256
												K02205	K02205	K06151
												K01939	K01939	K02992	K11753
												K08222	K08222
												K02571	K02571
												K11900	K11900	K11896
												K00360	K00360
												K09516	K09516	K02081	K01880	K04042
												K01174	K01174
												K11003	K11003	K02846	K09920
												K00824	K00824
												1088118	1088118
												K01810	K01810	K03639
												U_4815	U_4815	U_4814
												U_636	U_636
												K06887	K06887
												U_1839	U_1839	U_1845
												K06952	K06952
												K03205	K03205
												155329	155329	U_1160
												K01629	K01629	K05989
												K01579	K01579
												K02023	K02023
												K13818	K13818
												U_3374	U_3374
												K02346	K02346	K05521
												U_6290	U_6290
												K01251	K01251
												4306773	4306773
												U_1104	U_1104
												K00014	K00014
												142203	142203
												K01026	K01026
												K11922	K11922
												4403377	4403377
												K08676	K08676
												U_6820	U_6820
[truncated: 265 more columns]

## Sheet: KO functions
Group 1
K11046	sagA; streptolysin S associated protein
Group 2
K00033	PGD, gnd; 6-phosphogluconate dehydrogenase [EC:1.1.1.44]
K00041	uxaB; tagaturonate reductase [EC:1.1.1.58]
K00052	leuB; 3-isopropylmalate dehydrogenase [EC:1.1.1.85]
K00053	ilvC; ketol-acid reductoisomerase [EC:1.1.1.86]
K00283	gcvPB; glycine dehydrogenase subunit 2 [EC:1.4.4.2]
K00297	metF, MTHFR; methylenetetrahydrofolate reductase (NADPH) [EC:1.5.1.20]
K00313	fixC; electron transfer flavoprotein-quinone oxidoreductase [EC:1.5.5.-]
K00378	: No such data.
K00382	DLD, lpd, pdhD; dihydrolipoamide dehydrogenase [EC:1.8.1.4]
K00383	GSR, gor; glutathione reductase (NADPH) [EC:1.8.1.7]
K00385	asrC; anaerobic sulfite reductase subunit C
K00432	E1.11.1.9; glutathione peroxidase [EC:1.11.1.9]
K00526	E1.17.4.1B, nrdB, nrdF; ribonucleoside-diphosphate reductase beta chain [EC:1.17.4.1]
K00558	DNMT1, dcm; DNA (cytosine-5)-methyltransferase 1 [EC:2.1.1.37]
K00603	fctD; glutamate formiminotransferase [EC:2.1.2.5]
K00625	E2.3.1.8, pta; phosphate acetyltransferase [EC:2.3.1.8]
K00657	E2.3.1.57, speG; diamine N-acetyltransferase [EC:2.3.1.57]
K00702	E2.4.1.20; cellobiose phosphorylase [EC:2.4.1.20]
K00759	APRT, apt; adenine phosphoribosyltransferase [EC:2.4.2.7]
K00762	pyrE; orotate phosphoribosyltransferase [EC:2.4.2.10]
K00791	miaA, TRIT1; tRNA dimethylallyltransferase [EC:2.5.1.75]
K00837	E2.6.1.-
K00870	E2.7.1.37; protein kinase [EC:2.7.1.37]
K00929	E2.7.2.7, buk; butyrate kinase [EC:2.7.2.7]
K00972	UAP1; UDP-N-acetylglucosamine/UDP-N-acetylgalactosamine diphosphorylase [EC:2.7.7.23 2.7.7.83]
K01006	ppdK; pyruvate, orthophosphate dikinase [EC:2.7.9.1]
K01007	pps, ppsA; pyruvate, water dikinase [EC:2.7.9.2]
K01039	gctA; glutaconate CoA-transferase, subunit A [EC:2.8.3.12]
K01154	hsdS; type I restriction enzyme, S subunit [EC:3.1.21.3]
K01163	K01163; hypothetical protein
K01205	NAGLU; alpha-N-acetylglucosaminidase [EC:3.2.1.50]
K01209	E3.2.1.55, abfA; alpha-N-arabinofuranosidase [EC:3.2.1.55]
K01224	E3.2.1.89; arabinogalactan endo-1,4-beta-galactosidase [EC:3.2.1.89]
K01235	aguA; alpha-glucuronidase [EC:3.2.1.139]
K01486	ade; adenine deaminase [EC:3.5.4.2]
K01493	comEB; dCMP deaminase [EC:3.5.4.12]
K01494	dcd; dCTP deaminase [EC:3.5.4.13]
K01537	E3.6.3.8; Ca2+-transporting ATPase [EC:3.6.3.8]
K01567	E3.-.-.-
K01580	E4.1.1.15, gadB, gadA, GAD; glutamate decarboxylase [EC:4.1.1.15]
K01586	lysA; diaminopimelate decarboxylase [EC:4.1.1.20]
K01589	purK; 5-(carboxyamino)imidazole ribonucleotide synthase [EC:6.3.4.18]
K01610	E4.1.1.49, pckA; phosphoenolpyruvate carboxykinase (ATP) [EC:4.1.1.49]
K01615	E4.1.1.70; glutaconyl-CoA decarboxylase [EC:4.1.1.70]
K01643	citF; citrate lyase subunit alpha / citrate CoA-transferase [EC:2.8.3.10]
K01649	leuA; 2-isopropylmalate synthase [EC:2.3.3.13]
K01665	pabB; para-aminobenzoate synthetase component I [EC:2.6.1.85]
K01667	tnaA; tryptophanase [EC:4.1.99.1]
K01668	E4.1.99.2; tyrosine phenol-lyase [EC:4.1.99.2]
K01695	trpA; tryptophan synthase alpha chain [EC:4.2.1.20]
K01699	pduC; propanediol dehydratase large subunit [EC:4.2.1.28]
K01703	leuC; 3-isopropylmalate/(R)-2-methylmalate dehydratase large subunit [EC:4.2.1.33 4.2.1.35]
K01704	leuD; 3-isopropylmalate/(R)-2-methylmalate dehydratase small subunit [EC:4.2.1.33 4.2.1.35]
K01726	E4.2.1.-
K01772	hemH, FECH; ferrochelatase [EC:4.99.1.1]
K01778	dapF; diaminopimelate epimerase [EC:5.1.1.7]
K01813	rhaA; L-rhamnose isomerase [EC:5.3.1.14]
K01841	pepM; phosphoenolpyruvate phosphomutase [EC:5.4.2.9]
K01875	SARS, serS; seryl-tRNA synthetase [EC:6.1.1.11]
K01910	citC; [citrate (pro-3S)-lyase] ligase [EC:6.2.1.22]
K01923	purC; phosphoribosylaminoimidazole-succinocarboxamide synthase [EC:6.3.2.6]
K01924	murC; UDP-N-acetylmuramate--alanine ligase [EC:6.3.2.8]
K01929	murF; UDP-N-acetylmuramoyl-tripeptide--D-alanyl-D-alanine ligase [EC:6.3.2.10]
K01972	E6.5.1.2, ligA, ligB; DNA ligase (NAD+) [EC:6.5.1.2]
K02189	cbiG; cobalt-precorrin 5A hydrolase [EC:3.7.1.12]
K02304	MET8; precorrin-2 dehydrogenase / sirohydrochlorin ferrochelatase [EC:1.3.1.76 4.99.1.4]
K02355	fusA, GFM, EFG; elongation factor G
K02371	fabK; enoyl-[acyl-carrier protein] reductase II [EC:1.3.1.9]
K02398	flgM; negative regulator of flagellin synthesis FlgM
K02413	fliJ; flagellar FliJ protein
K02477	K02477; two-component system, LytT family, response regulator
K02478	K02478; two-component system, LytT family, sensor kinase [EC:2.7.13.3]
K02493	hemK, prmC, HEMK; release factor glutamine methyltransferase [EC:2.1.1.297]
K02528	ksgA; 16S rRNA (adenine1518-N6/adenine1519-N6)-dimethyltransferase [EC:2.1.1.182]
K02856	rhaT; L-rhamnose-H+ transport protein
K02860	rimM; 16S rRNA processing protein RimM
K02863	RP-L1, MRPL1, rplA; large subunit ribosomal protein L1
K02878	RP-L16, MRPL16, rplP; large subunit ribosomal protein L16
K02884	RP-L19, MRPL19, rplS; large subunit ribosomal protein L19
K02899	RP-L27, MRPL27, rpmA; large subunit ribosomal protein L27
K03046	rpoC; DNA-directed RNA polymerase subunit beta' [EC:2.7.7.6]
K03077	ulaF, sgaE; L-ribulose-5-phosphate 4-epimerase [EC:5.1.3.4]
K03117	tatB; sec-independent protein translocase protein TatB
K03150	thiH; 2-iminoacetate synthase [EC:4.1.99.19]
K03152	thiJ; 4-methyl-5(b-hydroxyethyl)-thiazole monophosphate biosynthesis
K03284	corA; magnesium transporter
K03289	nupG; MFS transporter, NHS family, nucleoside permease
K03292	TC.GPH; glycoside/pentoside/hexuronide:cation symporter, GPH family
K03366	butA, budC; meso-butanediol dehydrogenase / (S,S)-butanediol dehydrogenase / diacetyl reductase [EC:1.1.1.- 1.1.1.76 1.1.1.304]
K03547	sbcD; exonuclease SbcD
K03557	fis; Fis family transcriptional regulator, factor for inversion stimulation protein
K03578	hrpA; ATP-dependent helicase HrpA [EC:3.6.4.13]
K03635	MOCS2, moaE; molybdopterin synthase catalytic subunit [EC:2.8.1.12]
K03654	recQ; ATP-dependent DNA helicase RecQ [EC:3.6.4.12]
K03664	smpB; SsrA-binding protein
K03735	eutB; ethanolamine ammonia-lyase large subunit [EC:4.3.1.7]
K03737	nifJ; putative pyruvate-flavodoxin oxidoreductase [EC:1.2.7.-]
K03977	engA; GTP-binding protein
K04034	bchE; anaerobic magnesium-protoporphyrin IX monomethyl ester cyclase [EC:4.-.-.-]
K04041	fbp3; fructose-1,6-bisphosphatase III [EC:3.1.3.11]
K04070	pflX; putative pyruvate formate lyase activating enzyme [EC:1.97.1.4]
K04749	rsbV; anti-sigma B factor antagonist
K04757	rsbW; serine/threonine-protein kinase RsbW [EC:2.7.11.1]
K05349	bglX; beta-glucosidase [EC:3.2.1.21]
K05396	dcyD; D-cysteine desulfhydrase [EC:4.4.1.15]
K05919	dfx; superoxide reductase [EC:1.15.1.2]
K06113	abnA_B; arabinan endo-1,5-alpha-L-arabinosidase [EC:3.2.1.99]
K06143	creD; inner membrane protein
K06180	rluD; 23S rRNA pseudouridine1911/1915/1917 synthase [EC:5.4.99.23]
K06209	pheB; chorismate mutase [EC:5.4.99.5]
K06400	spoIVCA; site-specific DNA recombinase
K06895	lysE, argO; L-lysine exporter family protein LysE/ArgO
K06910	K06910
K06921	K06921
K06941	rlmN; 23S rRNA (adenine2503-C2)-methyltransferase [EC:2.1.1.192]
K06950	K06950; uncharacterized protein
K06969	rlmI; 23S rRNA (cytosine1962-C5)-methyltransferase [EC:2.1.1.191]
K06998	phzF; trans-2,3-dihydro-3-hydroxyanthranilate isomerase [EC:5.3.3.17]
K07097	K07097
K07137	K07137
K07139	K07139
K07172	mazE, chpAI; antitoxin MazE
K07221	oprO_P; phosphate-selective porin OprO and OprP
K07224	efeO; iron uptake system component EfeO
K07230	K07230
K07456	mutS2; DNA mismatch repair protein MutS2
K07459	ybjD; putative ATP-dependent endonuclease of the OLD family
K07568	queA; S-adenosylmethionine:tRNA ribosyltransferase-isomerase [EC:2.4.99.17]
K07705	lytT, lytR; two-component system, LytT family, response regulator LytT
K07991	flaK-A, flaK; archaeal preflagellin peptidase FlaK [EC:3.4.23.52]
K08300	rne; ribonuclease E [EC:3.1.26.12]
K08961	K08961; chondroitin-sulfate-ABC endolyase/exolyase [EC:4.2.2.20 4.2.2.21]
K08998	K08998; hypothetical protein
K09144	K09144; hypothetical protein
K09706	K09706; hypothetical protein
K09761	rsmE; 16S rRNA (uracil1498-N3)-methyltransferase [EC:2.1.1.193]
K09903	pyrH; uridylate kinase [EC:2.7.4.22]
K10012	arnC, pmrF; undecaprenyl-phosphate 4-deoxy-4-formamido-L-arabinose transferase [EC:2.4.2.53]
K11065	tpx; thiol peroxidase, atypical 2-Cys peroxiredoxin [EC:1.11.1.15]
K11249	eamB; cysteine/O-acetylserine efflux protein
K11743	mdtJ; spermidine export protein MdtJ
K11934	ompX; outer membrane protein X
K12251	aguB; N-carbamoylputrescine amidase [EC:3.5.1.53]
K12942	abgT; aminobenzoyl-glutamate transport protein
K13378	nuoCD; NADH-quinone oxidoreductase subunit C/D [EC:1.6.5.3]
K14088	echC; ech hydrogenase subunit C
K14089	echD; ech hydrogenase subunit D
Group 3
K00257	E1.3.99.-
K00818	E2.6.1.11, argD; acetylornithine aminotransferase [EC:2.6.1.11]
K00864	glpK, GK; glycerol kinase [EC:2.7.1.30]
K01089	hisB; imidazoleglycerol-phosphate dehydratase / histidinol-phosphatase [EC:4.2.1.19 3.1.3.15]
K01286	E3.4.16.4; D-alanyl-D-alanine carboxypeptidase [EC:3.4.16.4]
K01575	E4.1.1.5, alsD; acetolactate decarboxylase [EC:4.1.1.5]
K01788	nanE; N-acylglucosamine-6-phosphate 2-epimerase [EC:5.1.3.9]
K03436	fruR2, fruR; DeoR family transcriptional regulator, fructose operon transcriptional repressor
K03549	kup; KUP system potassium uptake protein
K03585	acrA, mexA, adeI, smeD; membrane fusion protein
K03585	acrA, mexA, adeI, smeD; membrane fusion protein
K04758	feoA; ferrous iron transport protein A
K05808	yhbH; putative sigma-54 modulation protein
K07042	ybeY, yqfG; probable rRNA maturation factor
K07444	ypsC; putative N6-adenine-specific DNA methylase [EC:2.1.1.-]
K07729	K07729; putative transcriptional regulator
Group 4
K14745	ska; streptokinase A [EC:3.4.-.-]
Group 5
K05795	terD; tellurium resistance protein TerD
Group 6
K00231	PPOX, hemY; oxygen-dependent protoporphyrinogen oxidase [EC:1.3.3.4]
K00483	hpaB; 4-hydroxyphenylacetate 3-monooxygenase [EC:1.14.14.9]
K00666	K00666; fatty-acyl-CoA synthase [EC:6.2.1.-]
K00810	E2.5.1.-
K01011	TST, MPST, sseA; thiosulfate/3-mercaptopyruvate sulfurtransferase [EC:2.8.1.1 2.8.1.2]
K01241	amn; AMP nucleosidase [EC:3.2.2.4]
K01262	pepP; Xaa-Pro aminopeptidase [EC:3.4.11.9]
K01828	E5.3.3.-
K02379	fdhD; FdhD protein
K02622	parE; topoisomerase IV subunit B [EC:5.99.1.-]
K03295	: No such data.
K03383	atzD; cyanuric acid amidohydrolase [EC:3.5.2.15]
K03704	cspA; cold shock protein (beta-ribbon, CspA family)
K05570	mnhF, mrpF; multicomponent Na+:H+ antiporter subunit F
K06994	K06994; putative drug exporter of the RND superfamily
K07004	K07004
K07110	K07110
K07110	K07110
K07497	K07497; putative transposase
K13668	pimB; phosphatidylinositol alpha-1,6-mannosyltransferase [EC:2.4.1.-]
K13686	aftA; galactan 5-O-arabinofuranosyltransferase [EC:2.4.2.46]
K13687	aftB; arabinofuranosyltransferase [EC:2.4.2.-]
K14672	whiEVIII; putative polyketide hydroxylase
K14949	pknG; serine/threonine-protein kinase PknG [EC:2.7.11.1]
Group 7
K01921	ddl; D-alanine-D-alanine ligase [EC:6.3.2.4]
K06179	rluC; 23S rRNA pseudouridine955/2504/2580 synthase [EC:5.4.99.24]
K07282	pgsA, capA; poly-gamma-glutamate synthesis protein (capsule biosynthesis protein)
K07407	E3.2.1.22B, galA, rafA; alpha-galactosidase [EC:3.2.1.22]
Group 8
K00068	srlD; sorbitol-6-phosphate 2-dehydrogenase [EC:1.1.1.140]
K00091	E1.1.1.219; dihydroflavonol-4-reductase [EC:1.1.1.219]
K00533	E1.12.7.2L; ferredoxin hydrogenase large subunit [EC:1.12.7.2]
K00891	E2.7.1.71, aroK, aroL; shikimate kinase [EC:2.7.1.71]
K01035	atoA; acetate CoA/acetoacetate CoA-transferase beta subunit [EC:2.8.3.8 2.8.3.9]
K01448	E3.5.1.28B, amiA, amiB, amiC; N-acetylmuramoyl-L-alanine amidase [EC:3.5.1.28]
K02042	phnE; phosphonate transport system permease protein
K03060	rpoZ; DNA-directed RNA polymerase subunit omega [EC:2.7.7.6]
K03623	yhcO; ribonuclease inhibitor
K03785	aroD; 3-dehydroquinate dehydratase I [EC:4.2.1.10]
K06012	gpr; spore protease [EC:3.4.24.78]
K06330	cotH; spore coat protein H
K06393	spoIIIAD; stage III sporulation protein AD
K07081	K07081; putative periplasmic solute-binding protein
K07484	K07484; transposase
K07813	agrB; accessory gene regulator B
K08092	dlgD; 3-dehydro-L-gulonate 2-dehydrogenase [EC:1.1.1.130]
K09124	K09124; hypothetical protein
K09749	K09749; hypothetical protein
K09758	asdA; aspartate 4-decarboxylase [EC:4.1.1.12]
K10545	xylG; D-xylose transport system ATP-binding protein [EC:3.6.3.17]
K10548	ABC.GGU.A, gguA; putative multiple sugar transport system ATP-binding protein
K10672	E1.21.4.4; betaine reductase [EC:1.21.4.4]
K10709	frlC; protein FrlC
K11184	chr, crh; catabolite repression HPr-like protein
K11707	troA, mntA, znuA; manganese/zinc/iron transport system substrate-binding protein
K12410	npdA; NAD-dependent deacetylase [EC:3.5.1.-]
Group 9
K03200	virB5, lvhB5; type IV secretion system protein VirB5
Group 10
K03535	gudP; MFS transporter, ACS family, glucarate transporter
K03888	MQCRC, qcrC, bfcC, petD; menaquinol-cytochrome c reductase cytochrome b/c subunit
K03893	arsB; arsenical pump membrane protein
K07800	agrD; AgrD protein
K09388	K09388; hypothetical protein
K09699	DBT, bkdB; 2-oxoisovalerate dehydrogenase E2 component (dihydrolipoyl transacylase) [EC:2.3.1.168]
